# Supplementary material for: Designing Antibiotics with Inherent Resistance to Efflux as a Strategy to Revive Discovery against Multidrug-Resistant Pathogens
Source: J Med Chem. 2026 May 29;69(11):13071–98. doi: 10.1021/acs.jmedchem.6c00060 (PMC13266999; doi:10.1021/acs.jmedchem.6c00060)
Supplement: Supplementary file 3 [file jm6c00060_si_003.pdb]

ATOM      1  N   MET A   1      -2.018  14.110 -20.820  1.00  0.00           N  
ATOM      2  CA  MET A   1      -1.044  14.009 -19.675  1.00  0.00           C  
ATOM      3  CAY MET A   1      -3.440  14.743 -21.299  1.00  0.00           C  
ATOM      4  C   MET A   1      -0.446  15.306 -19.162  1.00  0.00           C  
ATOM      5  O   MET A   1       0.102  15.300 -18.071  1.00  0.00           O  
ATOM      6  CB  MET A   1       0.056  12.990 -20.070  1.00  0.00           C  
ATOM      7  CG  MET A   1       0.843  13.325 -21.357  1.00  0.00           C  
ATOM      8  SD  MET A   1       1.326  11.843 -22.292  1.00  0.00           S  
ATOM      9  CE  MET A   1      -0.346  11.336 -22.809  1.00  0.00           C  
ATOM     10  CY  MET A   1      -2.793  14.676 -20.539  1.00  0.00           C  
ATOM     11  OY  MET A   1      -3.147  15.198 -19.763  1.00  0.00           O  
ATOM     12  HN  MET A   1      -1.664  13.588 -21.596  1.00  0.00           H  
ATOM     13  HA  MET A   1      -1.550  13.557 -18.904  1.00  0.00           H  
ATOM     14  HB1 MET A   1      -0.373  12.083 -20.194  1.00  0.00           H  
ATOM     15  HB2 MET A   1       0.718  12.917 -19.310  1.00  0.00           H  
ATOM     16  HG1 MET A   1       1.665  13.871 -21.093  1.00  0.00           H  
ATOM     17  HG2 MET A   1       0.265  13.943 -21.930  1.00  0.00           H  
ATOM     18  HE1 MET A   1      -0.360  10.346 -22.922  1.00  0.00           H  
ATOM     19  HE2 MET A   1      -0.996  11.611 -22.106  1.00  0.00           H  
ATOM     20  HE3 MET A   1      -0.564  11.783 -23.672  1.00  0.00           H  
ATOM     21  HY1 MET A   1      -3.085  14.221 -22.075  1.00  0.00           H  
ATOM     22  HY2 MET A   1      -3.544  15.704 -21.554  1.00  0.00           H  
ATOM     23  HY3 MET A   1      -4.321  14.369 -21.011  1.00  0.00           H  
ATOM     24  N   ASN A   2      -0.615  16.455 -19.870  1.00  0.00           N  
ATOM     25  CA  ASN A   2      -0.149  17.764 -19.444  1.00  0.00           C  
ATOM     26  C   ASN A   2      -0.777  18.214 -18.122  1.00  0.00           C  
ATOM     27  O   ASN A   2      -0.122  18.797 -17.259  1.00  0.00           O  
ATOM     28  CB  ASN A   2      -0.508  18.772 -20.581  1.00  0.00           C  
ATOM     29  CG  ASN A   2       0.503  19.905 -20.615  1.00  0.00           C  
ATOM     30  ND2 ASN A   2       0.111  21.096 -21.096  1.00  0.00           N  
ATOM     31  OD1 ASN A   2       1.672  19.704 -20.258  1.00  0.00           O  
ATOM     32  HN  ASN A   2      -1.130  16.296 -20.779  1.00  0.00           H  
ATOM     33  HA  ASN A   2       0.848  17.692 -19.282  1.00  0.00           H  
ATOM     34  HB1 ASN A   2      -1.399  19.138 -20.387  1.00  0.00           H  
ATOM     35  HB2 ASN A   2      -0.479  18.286 -21.434  1.00  0.00           H  
ATOM     36 1HD2 ASN A   2       0.736  21.852 -21.139  1.00  0.00           H  
ATOM     37 2HD2 ASN A   2      -0.844  21.180 -21.407  1.00  0.00           H  
ATOM     38  N   LYS A   3      -2.081  17.937 -17.925  1.00  0.00           N  
ATOM     39  CA  LYS A   3      -2.753  18.203 -16.666  1.00  0.00           C  
ATOM     40  C   LYS A   3      -3.528  17.008 -16.137  1.00  0.00           C  
ATOM     41  O   LYS A   3      -3.835  16.910 -14.950  1.00  0.00           O  
ATOM     42  CB  LYS A   3      -3.690  19.410 -16.863  1.00  0.00           C  
ATOM     43  CG  LYS A   3      -3.675  20.314 -15.628  1.00  0.00           C  
ATOM     44  CD  LYS A   3      -4.233  21.707 -15.947  1.00  0.00           C  
ATOM     45  CE  LYS A   3      -4.028  22.696 -14.795  1.00  0.00           C  
ATOM     46  NZ  LYS A   3      -4.564  24.023 -15.170  1.00  0.00           N1+
ATOM     47  HN  LYS A   3      -2.552  17.518 -18.756  1.00  0.00           H  
ATOM     48  HA  LYS A   3      -2.056  18.469 -15.973  1.00  0.00           H  
ATOM     49  HB1 LYS A   3      -4.604  19.073 -16.993  1.00  0.00           H  
ATOM     50  HB2 LYS A   3      -3.369  19.928 -17.633  1.00  0.00           H  
ATOM     51  HG1 LYS A   3      -2.736  20.411 -15.307  1.00  0.00           H  
ATOM     52  HG2 LYS A   3      -4.237  19.900 -14.915  1.00  0.00           H  
ATOM     53  HD1 LYS A   3      -5.210  21.627 -16.124  1.00  0.00           H  
ATOM     54  HD2 LYS A   3      -3.766  22.060 -16.753  1.00  0.00           H  
ATOM     55  HE1 LYS A   3      -3.053  22.768 -14.607  1.00  0.00           H  
ATOM     56  HE2 LYS A   3      -4.508  22.353 -13.993  1.00  0.00           H  
ATOM     57  HZ1 LYS A   3      -4.380  24.198 -16.138  1.00  0.00           H  
ATOM     58  HZ2 LYS A   3      -5.552  24.043 -15.011  1.00  0.00           H  
ATOM     59  HZ3 LYS A   3      -4.125  24.732 -14.616  1.00  0.00           H  
ATOM     60  N   GLN A   4      -3.837  16.029 -17.008  1.00  0.00           N  
ATOM     61  CA  GLN A   4      -4.613  14.851 -16.660  1.00  0.00           C  
ATOM     62  C   GLN A   4      -3.925  13.945 -15.650  1.00  0.00           C  
ATOM     63  O   GLN A   4      -4.525  13.486 -14.682  1.00  0.00           O  
ATOM     64  CB  GLN A   4      -4.944  14.050 -17.941  1.00  0.00           C  
ATOM     65  CG  GLN A   4      -5.974  12.915 -17.711  1.00  0.00           C  
ATOM     66  CD  GLN A   4      -6.586  12.479 -19.038  1.00  0.00           C  
ATOM     67  NE2 GLN A   4      -7.281  13.398 -19.729  1.00  0.00           N  
ATOM     68  OE1 GLN A   4      -6.413  11.340 -19.488  1.00  0.00           O  
ATOM     69  HN  GLN A   4      -3.459  16.201 -17.975  1.00  0.00           H  
ATOM     70  HA  GLN A   4      -5.488  15.165 -16.246  1.00  0.00           H  
ATOM     71  HB1 GLN A   4      -4.107  13.634 -18.285  1.00  0.00           H  
ATOM     72  HB2 GLN A   4      -5.324  14.671 -18.619  1.00  0.00           H  
ATOM     73  HG1 GLN A   4      -6.688  13.259 -17.124  1.00  0.00           H  
ATOM     74  HG2 GLN A   4      -5.504  12.148 -17.306  1.00  0.00           H  
ATOM     75 1HE2 GLN A   4      -7.694  13.176 -20.613  1.00  0.00           H  
ATOM     76 2HE2 GLN A   4      -7.375  14.330 -19.324  1.00  0.00           H  
ATOM     77  N   ILE A   5      -2.614  13.698 -15.819  1.00  0.00           N  
ATOM     78  CA  ILE A   5      -1.819  12.902 -14.892  1.00  0.00           C  
ATOM     79  C   ILE A   5      -1.663  13.577 -13.542  1.00  0.00           C  
ATOM     80  O   ILE A   5      -1.768  12.928 -12.498  1.00  0.00           O  
ATOM     81  CB  ILE A   5      -0.460  12.545 -15.491  1.00  0.00           C  
ATOM     82  CG1 ILE A   5      -0.646  11.561 -16.683  1.00  0.00           C  
ATOM     83  CG2 ILE A   5       0.495  11.950 -14.423  1.00  0.00           C  
ATOM     84  CD  ILE A   5      -1.137  10.155 -16.291  1.00  0.00           C  
ATOM     85  HN  ILE A   5      -2.214  14.134 -16.686  1.00  0.00           H  
ATOM     86  HA  ILE A   5      -2.340  12.051 -14.733  1.00  0.00           H  
ATOM     87  HB  ILE A   5      -0.045  13.369 -15.853  1.00  0.00           H  
ATOM     88 1HG1 ILE A   5       0.234  11.470 -17.146  1.00  0.00           H  
ATOM     89 2HG1 ILE A   5      -1.302  11.963 -17.318  1.00  0.00           H  
ATOM     90 1HG2 ILE A   5       1.379  11.780 -14.845  1.00  0.00           H  
ATOM     91 2HG2 ILE A   5       0.589  12.603 -13.680  1.00  0.00           H  
ATOM     92 3HG2 ILE A   5       0.106  11.100 -14.085  1.00  0.00           H  
ATOM     93  HD1 ILE A   5      -2.019  10.241 -15.840  1.00  0.00           H  
ATOM     94  HD2 ILE A   5      -1.223   9.607 -17.116  1.00  0.00           H  
ATOM     95  HD3 ILE A   5      -0.472   9.747 -15.674  1.00  0.00           H  
ATOM     96  N   PHE A   6      -1.460  14.911 -13.510  1.00  0.00           N  
ATOM     97  CA  PHE A   6      -1.210  15.662 -12.289  1.00  0.00           C  
ATOM     98  C   PHE A   6      -2.419  15.728 -11.371  1.00  0.00           C  
ATOM     99  O   PHE A   6      -2.271  15.941 -10.165  1.00  0.00           O  
ATOM    100  CB  PHE A   6      -0.718  17.099 -12.604  1.00  0.00           C  
ATOM    101  CG  PHE A   6       0.643  17.042 -13.249  1.00  0.00           C  
ATOM    102  CD1 PHE A   6       0.781  17.205 -14.636  1.00  0.00           C  
ATOM    103  CD2 PHE A   6       1.801  16.858 -12.471  1.00  0.00           C  
ATOM    104  CE1 PHE A   6       2.048  17.224 -15.235  1.00  0.00           C  
ATOM    105  CE2 PHE A   6       3.072  16.867 -13.065  1.00  0.00           C  
ATOM    106  CZ  PHE A   6       3.196  17.058 -14.449  1.00  0.00           C  
ATOM    107  HN  PHE A   6      -1.500  15.358 -14.460  1.00  0.00           H  
ATOM    108  HA  PHE A   6      -0.484  15.166 -11.782  1.00  0.00           H  
ATOM    109  HB1 PHE A   6      -0.641  17.573 -11.762  1.00  0.00           H  
ATOM    110  HB2 PHE A   6      -1.342  17.491 -13.234  1.00  0.00           H  
ATOM    111  HD1 PHE A   6      -0.026  17.310 -15.203  1.00  0.00           H  
ATOM    112  HD2 PHE A   6       1.716  16.721 -11.490  1.00  0.00           H  
ATOM    113  HE1 PHE A   6       2.125  17.355 -16.226  1.00  0.00           H  
ATOM    114  HE2 PHE A   6       3.891  16.734 -12.493  1.00  0.00           H  
ATOM    115  HZ  PHE A   6       4.095  17.077 -14.874  1.00  0.00           H  
ATOM    116  N   VAL A   7      -3.638  15.494 -11.892  1.00  0.00           N  
ATOM    117  CA  VAL A   7      -4.824  15.360 -11.070  1.00  0.00           C  
ATOM    118  C   VAL A   7      -5.151  13.892 -10.809  1.00  0.00           C  
ATOM    119  O   VAL A   7      -5.685  13.526  -9.763  1.00  0.00           O  
ATOM    120  CB  VAL A   7      -6.005  16.098 -11.688  1.00  0.00           C  
ATOM    121  CG1 VAL A   7      -6.570  15.396 -12.943  1.00  0.00           C  
ATOM    122  CG2 VAL A   7      -7.086  16.296 -10.607  1.00  0.00           C  
ATOM    123  HN  VAL A   7      -3.643  15.420 -12.933  1.00  0.00           H  
ATOM    124  HA  VAL A   7      -4.645  15.798 -10.179  1.00  0.00           H  
ATOM    125  HB  VAL A   7      -5.689  17.001 -11.994  1.00  0.00           H  
ATOM    126 1HG1 VAL A   7      -7.556  15.299 -12.842  1.00  0.00           H  
ATOM    127 2HG1 VAL A   7      -6.361  15.950 -13.744  1.00  0.00           H  
ATOM    128 3HG1 VAL A   7      -6.146  14.499 -13.029  1.00  0.00           H  
ATOM    129 1HG2 VAL A   7      -7.863  16.768 -11.014  1.00  0.00           H  
ATOM    130 2HG2 VAL A   7      -7.366  15.402 -10.267  1.00  0.00           H  
ATOM    131 3HG2 VAL A   7      -6.702  16.841  -9.866  1.00  0.00           H  
ATOM    132  N   LEU A   8      -4.773  12.955 -11.701  1.00  0.00           N  
ATOM    133  CA  LEU A   8      -4.912  11.529 -11.454  1.00  0.00           C  
ATOM    134  C   LEU A   8      -4.048  11.008 -10.329  1.00  0.00           C  
ATOM    135  O   LEU A   8      -4.485  10.224  -9.482  1.00  0.00           O  
ATOM    136  CB  LEU A   8      -4.624  10.735 -12.744  1.00  0.00           C  
ATOM    137  CG  LEU A   8      -5.823  10.697 -13.714  1.00  0.00           C  
ATOM    138  CD1 LEU A   8      -5.443   9.825 -14.919  1.00  0.00           C  
ATOM    139  CD2 LEU A   8      -7.092  10.144 -13.034  1.00  0.00           C  
ATOM    140  HN  LEU A   8      -4.373  13.351 -12.581  1.00  0.00           H  
ATOM    141  HA  LEU A   8      -5.889  11.339 -11.224  1.00  0.00           H  
ATOM    142  HB1 LEU A   8      -4.419   9.810 -12.492  1.00  0.00           H  
ATOM    143  HB2 LEU A   8      -3.881  11.175 -13.211  1.00  0.00           H  
ATOM    144  HG  LEU A   8      -6.017  11.615 -14.021  1.00  0.00           H  
ATOM    145 1HD1 LEU A   8      -5.228   8.903 -14.602  1.00  0.00           H  
ATOM    146 2HD1 LEU A   8      -6.211   9.792 -15.555  1.00  0.00           H  
ATOM    147 3HD1 LEU A   8      -4.646  10.221 -15.372  1.00  0.00           H  
ATOM    148 1HD2 LEU A   8      -7.327  10.729 -12.261  1.00  0.00           H  
ATOM    149 2HD2 LEU A   8      -7.838  10.138 -13.696  1.00  0.00           H  
ATOM    150 3HD2 LEU A   8      -6.911   9.216 -12.716  1.00  0.00           H  
ATOM    151  N   TYR A   9      -2.805  11.494 -10.255  1.00  0.00           N  
ATOM    152  CA  TYR A   9      -1.932  11.303  -9.117  1.00  0.00           C  
ATOM    153  C   TYR A   9      -2.472  11.929  -7.862  1.00  0.00           C  
ATOM    154  O   TYR A   9      -2.310  11.382  -6.770  1.00  0.00           O  
ATOM    155  CB  TYR A   9      -0.541  11.872  -9.430  1.00  0.00           C  
ATOM    156  CG  TYR A   9       0.215  11.006 -10.404  1.00  0.00           C  
ATOM    157  CD1 TYR A   9      -0.174   9.706 -10.821  1.00  0.00           C  
ATOM    158  CD2 TYR A   9       1.423  11.532 -10.881  1.00  0.00           C  
ATOM    159  CE1 TYR A   9       0.626   8.982 -11.715  1.00  0.00           C  
ATOM    160  CE2 TYR A   9       2.228  10.798 -11.753  1.00  0.00           C  
ATOM    161  CZ  TYR A   9       1.812   9.543 -12.182  1.00  0.00           C  
ATOM    162  OH  TYR A   9       2.649   8.886 -13.081  1.00  0.00           O  
ATOM    163  HN  TYR A   9      -2.517  12.036 -11.113  1.00  0.00           H  
ATOM    164  HA  TYR A   9      -1.833  10.303  -8.959  1.00  0.00           H  
ATOM    165  HB1 TYR A   9      -0.029  11.917  -8.585  1.00  0.00           H  
ATOM    166  HB2 TYR A   9      -0.657  12.769  -9.828  1.00  0.00           H  
ATOM    167  HD1 TYR A   9      -1.014   9.313 -10.476  1.00  0.00           H  
ATOM    168  HD2 TYR A   9       1.709  12.440 -10.595  1.00  0.00           H  
ATOM    169  HE1 TYR A   9       0.345   8.073 -12.014  1.00  0.00           H  
ATOM    170  HE2 TYR A   9       3.098  11.173 -12.066  1.00  0.00           H  
ATOM    171  HH  TYR A   9       2.892   7.999 -12.701  1.00  0.00           H  
ATOM    172  N   PHE A  10      -3.177  13.065  -7.995  1.00  0.00           N  
ATOM    173  CA  PHE A  10      -3.845  13.710  -6.896  1.00  0.00           C  
ATOM    174  C   PHE A  10      -4.965  12.847  -6.317  1.00  0.00           C  
ATOM    175  O   PHE A  10      -5.081  12.741  -5.098  1.00  0.00           O  
ATOM    176  CB  PHE A  10      -4.300  15.146  -7.288  1.00  0.00           C  
ATOM    177  CG  PHE A  10      -4.697  15.957  -6.079  1.00  0.00           C  
ATOM    178  CD1 PHE A  10      -3.951  15.923  -4.884  1.00  0.00           C  
ATOM    179  CD2 PHE A  10      -5.854  16.751  -6.129  1.00  0.00           C  
ATOM    180  CE1 PHE A  10      -4.359  16.653  -3.762  1.00  0.00           C  
ATOM    181  CE2 PHE A  10      -6.247  17.511  -5.017  1.00  0.00           C  
ATOM    182  CZ  PHE A  10      -5.487  17.477  -3.843  1.00  0.00           C  
ATOM    183  HN  PHE A  10      -3.190  13.432  -8.979  1.00  0.00           H  
ATOM    184  HA  PHE A  10      -3.166  13.829  -6.155  1.00  0.00           H  
ATOM    185  HB1 PHE A  10      -5.079  15.056  -7.870  1.00  0.00           H  
ATOM    186  HB2 PHE A  10      -3.542  15.585  -7.720  1.00  0.00           H  
ATOM    187  HD1 PHE A  10      -3.125  15.376  -4.838  1.00  0.00           H  
ATOM    188  HD2 PHE A  10      -6.399  16.775  -6.960  1.00  0.00           H  
ATOM    189  HE1 PHE A  10      -3.842  16.580  -2.907  1.00  0.00           H  
ATOM    190  HE2 PHE A  10      -7.079  18.078  -5.071  1.00  0.00           H  
ATOM    191  HZ  PHE A  10      -5.746  18.039  -3.062  1.00  0.00           H  
ATOM    192  N   ASN A  11      -5.757  12.130  -7.146  1.00  0.00           N  
ATOM    193  CA  ASN A  11      -6.791  11.216  -6.667  1.00  0.00           C  
ATOM    194  C   ASN A  11      -6.231  10.059  -5.843  1.00  0.00           C  
ATOM    195  O   ASN A  11      -6.740   9.721  -4.774  1.00  0.00           O  
ATOM    196  CB  ASN A  11      -7.572  10.585  -7.856  1.00  0.00           C  
ATOM    197  CG  ASN A  11      -8.483  11.618  -8.493  1.00  0.00           C  
ATOM    198  ND2 ASN A  11      -9.182  11.218  -9.570  1.00  0.00           N  
ATOM    199  OD1 ASN A  11      -8.629  12.758  -8.031  1.00  0.00           O  
ATOM    200  HN  ASN A  11      -5.558  12.293  -8.159  1.00  0.00           H  
ATOM    201  HA  ASN A  11      -7.398  11.748  -6.053  1.00  0.00           H  
ATOM    202  HB1 ASN A  11      -8.117   9.847  -7.502  1.00  0.00           H  
ATOM    203  HB2 ASN A  11      -6.915  10.279  -8.521  1.00  0.00           H  
ATOM    204 1HD2 ASN A  11      -9.790  11.854 -10.030  1.00  0.00           H  
ATOM    205 2HD2 ASN A  11      -9.080  10.279  -9.895  1.00  0.00           H  
ATOM    206  N   ILE A  12      -5.144   9.424  -6.320  1.00  0.00           N  
ATOM    207  CA  ILE A  12      -4.468   8.332  -5.623  1.00  0.00           C  
ATOM    208  C   ILE A  12      -3.776   8.751  -4.348  1.00  0.00           C  
ATOM    209  O   ILE A  12      -3.924   8.098  -3.312  1.00  0.00           O  
ATOM    210  CB  ILE A  12      -3.473   7.651  -6.545  1.00  0.00           C  
ATOM    211  CG1 ILE A  12      -4.288   6.773  -7.510  1.00  0.00           C  
ATOM    212  CG2 ILE A  12      -2.417   6.807  -5.783  1.00  0.00           C  
ATOM    213  CD  ILE A  12      -3.434   6.335  -8.699  1.00  0.00           C  
ATOM    214  HN  ILE A  12      -4.822   9.790  -7.251  1.00  0.00           H  
ATOM    215  HA  ILE A  12      -5.199   7.675  -5.360  1.00  0.00           H  
ATOM    216  HB  ILE A  12      -3.016   8.336  -7.079  1.00  0.00           H  
ATOM    217 1HG1 ILE A  12      -5.049   7.301  -7.845  1.00  0.00           H  
ATOM    218 2HG1 ILE A  12      -4.597   5.975  -7.026  1.00  0.00           H  
ATOM    219 1HG2 ILE A  12      -1.802   6.393  -6.445  1.00  0.00           H  
ATOM    220 2HG2 ILE A  12      -1.912   7.405  -5.171  1.00  0.00           H  
ATOM    221 3HG2 ILE A  12      -2.887   6.102  -5.263  1.00  0.00           H  
ATOM    222  HD1 ILE A  12      -2.655   5.812  -8.363  1.00  0.00           H  
ATOM    223  HD2 ILE A  12      -3.988   5.769  -9.304  1.00  0.00           H  
ATOM    224  HD3 ILE A  12      -3.117   7.145  -9.185  1.00  0.00           H  
ATOM    225  N   PHE A  13      -3.040   9.889  -4.382  1.00  0.00           N  
ATOM    226  CA  PHE A  13      -2.405  10.492  -3.226  1.00  0.00           C  
ATOM    227  C   PHE A  13      -3.461  10.771  -2.180  1.00  0.00           C  
ATOM    228  O   PHE A  13      -3.257  10.490  -1.002  1.00  0.00           O  
ATOM    229  CB  PHE A  13      -1.667  11.809  -3.646  1.00  0.00           C  
ATOM    230  CG  PHE A  13      -1.250  12.672  -2.476  1.00  0.00           C  
ATOM    231  CD1 PHE A  13      -0.343  12.209  -1.506  1.00  0.00           C  
ATOM    232  CD2 PHE A  13      -1.881  13.909  -2.278  1.00  0.00           C  
ATOM    233  CE1 PHE A  13      -0.081  12.975  -0.361  1.00  0.00           C  
ATOM    234  CE2 PHE A  13      -1.590  14.695  -1.155  1.00  0.00           C  
ATOM    235  CZ  PHE A  13      -0.685  14.228  -0.195  1.00  0.00           C  
ATOM    236  HN  PHE A  13      -2.975  10.300  -5.353  1.00  0.00           H  
ATOM    237  HA  PHE A  13      -1.785   9.808  -2.840  1.00  0.00           H  
ATOM    238  HB1 PHE A  13      -2.292  12.324  -4.205  1.00  0.00           H  
ATOM    239  HB2 PHE A  13      -0.859  11.542  -4.139  1.00  0.00           H  
ATOM    240  HD1 PHE A  13       0.113  11.342  -1.630  1.00  0.00           H  
ATOM    241  HD2 PHE A  13      -2.546  14.234  -2.947  1.00  0.00           H  
ATOM    242  HE1 PHE A  13       0.543  12.616   0.340  1.00  0.00           H  
ATOM    243  HE2 PHE A  13      -2.035  15.592  -1.044  1.00  0.00           H  
ATOM    244  HZ  PHE A  13      -0.468  14.780   0.603  1.00  0.00           H  
ATOM    245  N   LEU A  14      -4.637  11.271  -2.592  1.00  0.00           N  
ATOM    246  CA  LEU A  14      -5.701  11.601  -1.685  1.00  0.00           C  
ATOM    247  C   LEU A  14      -6.281  10.426  -0.912  1.00  0.00           C  
ATOM    248  O   LEU A  14      -6.541  10.512   0.289  1.00  0.00           O  
ATOM    249  CB  LEU A  14      -6.820  12.330  -2.441  1.00  0.00           C  
ATOM    250  CG  LEU A  14      -7.746  13.121  -1.515  1.00  0.00           C  
ATOM    251  CD1 LEU A  14      -6.978  14.156  -0.675  1.00  0.00           C  
ATOM    252  CD2 LEU A  14      -8.826  13.796  -2.367  1.00  0.00           C  
ATOM    253  HN  LEU A  14      -4.697  11.394  -3.631  1.00  0.00           H  
ATOM    254  HA  LEU A  14      -5.351  12.283  -1.002  1.00  0.00           H  
ATOM    255  HB1 LEU A  14      -7.363  11.656  -2.903  1.00  0.00           H  
ATOM    256  HB2 LEU A  14      -6.402  12.968  -3.060  1.00  0.00           H  
ATOM    257  HG  LEU A  14      -8.214  12.484  -0.896  1.00  0.00           H  
ATOM    258 1HD1 LEU A  14      -6.522  14.799  -1.287  1.00  0.00           H  
ATOM    259 2HD1 LEU A  14      -7.622  14.644  -0.090  1.00  0.00           H  
ATOM    260 3HD1 LEU A  14      -6.302  13.684  -0.114  1.00  0.00           H  
ATOM    261 1HD2 LEU A  14      -9.346  13.096  -2.855  1.00  0.00           H  
ATOM    262 2HD2 LEU A  14      -9.437  14.316  -1.772  1.00  0.00           H  
ATOM    263 3HD2 LEU A  14      -8.391  14.411  -3.023  1.00  0.00           H  
ATOM    264  N   ILE A  15      -6.462   9.261  -1.551  1.00  0.00           N  
ATOM    265  CA  ILE A  15      -6.885   8.055  -0.849  1.00  0.00           C  
ATOM    266  C   ILE A  15      -5.884   7.582   0.187  1.00  0.00           C  
ATOM    267  O   ILE A  15      -6.252   7.232   1.311  1.00  0.00           O  
ATOM    268  CB  ILE A  15      -7.174   6.920  -1.821  1.00  0.00           C  
ATOM    269  CG1 ILE A  15      -8.483   7.283  -2.562  1.00  0.00           C  
ATOM    270  CG2 ILE A  15      -7.267   5.539  -1.097  1.00  0.00           C  
ATOM    271  CD  ILE A  15      -8.935   6.200  -3.542  1.00  0.00           C  
ATOM    272  HN  ILE A  15      -6.276   9.298  -2.572  1.00  0.00           H  
ATOM    273  HA  ILE A  15      -7.730   8.304  -0.346  1.00  0.00           H  
ATOM    274  HB  ILE A  15      -6.457   6.885  -2.489  1.00  0.00           H  
ATOM    275 1HG1 ILE A  15      -8.329   8.124  -3.066  1.00  0.00           H  
ATOM    276 2HG1 ILE A  15      -9.195   7.424  -1.886  1.00  0.00           H  
ATOM    277 1HG2 ILE A  15      -7.450   4.840  -1.777  1.00  0.00           H  
ATOM    278 2HG2 ILE A  15      -6.402   5.364  -0.643  1.00  0.00           H  
ATOM    279 3HG2 ILE A  15      -8.005   5.581  -0.435  1.00  0.00           H  
ATOM    280  HD1 ILE A  15      -9.091   5.354  -3.039  1.00  0.00           H  
ATOM    281  HD2 ILE A  15      -9.778   6.495  -3.983  1.00  0.00           H  
ATOM    282  HD3 ILE A  15      -8.222   6.064  -4.225  1.00  0.00           H  
ATOM    283  N   PHE A  16      -4.574   7.570  -0.131  1.00  0.00           N  
ATOM    284  CA  PHE A  16      -3.561   7.156   0.828  1.00  0.00           C  
ATOM    285  C   PHE A  16      -3.281   8.200   1.867  1.00  0.00           C  
ATOM    286  O   PHE A  16      -2.907   7.869   2.992  1.00  0.00           O  
ATOM    287  CB  PHE A  16      -2.246   6.751   0.143  1.00  0.00           C  
ATOM    288  CG  PHE A  16      -2.456   5.394  -0.440  1.00  0.00           C  
ATOM    289  CD1 PHE A  16      -2.717   4.282   0.387  1.00  0.00           C  
ATOM    290  CD2 PHE A  16      -2.376   5.214  -1.819  1.00  0.00           C  
ATOM    291  CE1 PHE A  16      -2.874   3.004  -0.167  1.00  0.00           C  
ATOM    292  CE2 PHE A  16      -2.467   3.933  -2.364  1.00  0.00           C  
ATOM    293  CZ  PHE A  16      -2.725   2.824  -1.544  1.00  0.00           C  
ATOM    294  HN  PHE A  16      -4.367   7.876  -1.099  1.00  0.00           H  
ATOM    295  HA  PHE A  16      -3.934   6.343   1.310  1.00  0.00           H  
ATOM    296  HB1 PHE A  16      -1.566   6.696   0.822  1.00  0.00           H  
ATOM    297  HB2 PHE A  16      -2.082   7.375  -0.571  1.00  0.00           H  
ATOM    298  HD1 PHE A  16      -2.791   4.404   1.365  1.00  0.00           H  
ATOM    299  HD2 PHE A  16      -2.255   5.999  -2.417  1.00  0.00           H  
ATOM    300  HE1 PHE A  16      -3.091   2.229   0.429  1.00  0.00           H  
ATOM    301  HE2 PHE A  16      -2.344   3.804  -3.362  1.00  0.00           H  
ATOM    302  HZ  PHE A  16      -2.802   1.916  -1.940  1.00  0.00           H  
ATOM    303  N   LEU A  17      -3.584   9.473   1.538  1.00  0.00           N  
ATOM    304  CA  LEU A  17      -3.694  10.547   2.492  1.00  0.00           C  
ATOM    305  C   LEU A  17      -4.757  10.200   3.515  1.00  0.00           C  
ATOM    306  O   LEU A  17      -4.467  10.277   4.706  1.00  0.00           O  
ATOM    307  CB  LEU A  17      -4.014  11.916   1.812  1.00  0.00           C  
ATOM    308  CG  LEU A  17      -3.931  13.116   2.771  1.00  0.00           C  
ATOM    309  CD1 LEU A  17      -2.481  13.318   3.218  1.00  0.00           C  
ATOM    310  CD2 LEU A  17      -4.479  14.399   2.122  1.00  0.00           C  
ATOM    311  HN  LEU A  17      -3.733   9.602   0.501  1.00  0.00           H  
ATOM    312  HA  LEU A  17      -2.818  10.653   2.969  1.00  0.00           H  
ATOM    313  HB1 LEU A  17      -4.931  11.866   1.469  1.00  0.00           H  
ATOM    314  HB2 LEU A  17      -3.351  12.052   1.101  1.00  0.00           H  
ATOM    315  HG  LEU A  17      -4.499  12.934   3.566  1.00  0.00           H  
ATOM    316 1HD1 LEU A  17      -1.910  13.492   2.417  1.00  0.00           H  
ATOM    317 2HD1 LEU A  17      -2.433  14.098   3.840  1.00  0.00           H  
ATOM    318 3HD1 LEU A  17      -2.162  12.495   3.686  1.00  0.00           H  
ATOM    319 1HD2 LEU A  17      -5.435  14.256   1.873  1.00  0.00           H  
ATOM    320 2HD2 LEU A  17      -4.407  15.151   2.774  1.00  0.00           H  
ATOM    321 3HD2 LEU A  17      -3.943  14.606   1.306  1.00  0.00           H  
ATOM    322  N   GLY A  18      -5.944   9.703   3.086  1.00  0.00           N  
ATOM    323  CA  GLY A  18      -7.061   9.280   3.927  1.00  0.00           C  
ATOM    324  C   GLY A  18      -6.816   8.005   4.702  1.00  0.00           C  
ATOM    325  O   GLY A  18      -7.167   7.921   5.873  1.00  0.00           O  
ATOM    326  HN  GLY A  18      -5.989   9.647   2.020  1.00  0.00           H  
ATOM    327  HA1 GLY A  18      -7.891   9.164   3.340  1.00  0.00           H  
ATOM    328  HA2 GLY A  18      -7.286  10.034   4.581  1.00  0.00           H  
ATOM    329  N   ILE A  19      -6.178   6.968   4.102  1.00  0.00           N  
ATOM    330  CA  ILE A  19      -5.812   5.723   4.799  1.00  0.00           C  
ATOM    331  C   ILE A  19      -4.843   5.976   5.928  1.00  0.00           C  
ATOM    332  O   ILE A  19      -5.057   5.530   7.062  1.00  0.00           O  
ATOM    333  CB  ILE A  19      -5.207   4.642   3.874  1.00  0.00           C  
ATOM    334  CG1 ILE A  19      -6.346   4.081   2.981  1.00  0.00           C  
ATOM    335  CG2 ILE A  19      -4.493   3.497   4.669  1.00  0.00           C  
ATOM    336  CD  ILE A  19      -5.899   3.006   1.975  1.00  0.00           C  
ATOM    337  HN  ILE A  19      -5.969   7.136   3.091  1.00  0.00           H  
ATOM    338  HA  ILE A  19      -6.666   5.380   5.211  1.00  0.00           H  
ATOM    339  HB  ILE A  19      -4.551   5.073   3.285  1.00  0.00           H  
ATOM    340 1HG1 ILE A  19      -6.743   4.842   2.472  1.00  0.00           H  
ATOM    341 2HG1 ILE A  19      -7.045   3.691   3.575  1.00  0.00           H  
ATOM    342 1HG2 ILE A  19      -4.110   2.857   4.016  1.00  0.00           H  
ATOM    343 2HG2 ILE A  19      -3.777   3.902   5.222  1.00  0.00           H  
ATOM    344 3HG2 ILE A  19      -5.166   3.049   5.243  1.00  0.00           H  
ATOM    345  HD1 ILE A  19      -5.512   2.240   2.478  1.00  0.00           H  
ATOM    346  HD2 ILE A  19      -6.692   2.710   1.452  1.00  0.00           H  
ATOM    347  HD3 ILE A  19      -5.215   3.401   1.370  1.00  0.00           H  
ATOM    348  N   GLY A  20      -3.770   6.746   5.665  1.00  0.00           N  
ATOM    349  CA  GLY A  20      -2.764   7.034   6.666  1.00  0.00           C  
ATOM    350  C   GLY A  20      -3.229   8.010   7.721  1.00  0.00           C  
ATOM    351  O   GLY A  20      -2.716   8.032   8.837  1.00  0.00           O  
ATOM    352  HN  GLY A  20      -3.738   7.106   4.688  1.00  0.00           H  
ATOM    353  HA1 GLY A  20      -1.932   7.406   6.209  1.00  0.00           H  
ATOM    354  HA2 GLY A  20      -2.479   6.164   7.116  1.00  0.00           H  
ATOM    355  N   LEU A  21      -4.258   8.825   7.422  1.00  0.00           N  
ATOM    356  CA  LEU A  21      -4.756   9.864   8.309  1.00  0.00           C  
ATOM    357  C   LEU A  21      -5.431   9.339   9.546  1.00  0.00           C  
ATOM    358  O   LEU A  21      -5.500   9.996  10.585  1.00  0.00           O  
ATOM    359  CB  LEU A  21      -5.803  10.725   7.571  1.00  0.00           C  
ATOM    360  CG  LEU A  21      -5.971  12.167   8.077  1.00  0.00           C  
ATOM    361  CD1 LEU A  21      -4.622  12.902   8.204  1.00  0.00           C  
ATOM    362  CD2 LEU A  21      -6.842  12.905   7.051  1.00  0.00           C  
ATOM    363  HN  LEU A  21      -4.673   8.636   6.473  1.00  0.00           H  
ATOM    364  HA  LEU A  21      -3.965  10.446   8.592  1.00  0.00           H  
ATOM    365  HB1 LEU A  21      -6.683  10.273   7.661  1.00  0.00           H  
ATOM    366  HB2 LEU A  21      -5.533  10.775   6.616  1.00  0.00           H  
ATOM    367  HG  LEU A  21      -6.416  12.147   8.976  1.00  0.00           H  
ATOM    368 1HD1 LEU A  21      -4.184  12.933   7.309  1.00  0.00           H  
ATOM    369 2HD1 LEU A  21      -4.787  13.828   8.534  1.00  0.00           H  
ATOM    370 3HD1 LEU A  21      -4.043  12.409   8.849  1.00  0.00           H  
ATOM    371 1HD2 LEU A  21      -7.727  12.448   6.983  1.00  0.00           H  
ATOM    372 2HD2 LEU A  21      -6.972  13.849   7.350  1.00  0.00           H  
ATOM    373 3HD2 LEU A  21      -6.386  12.892   6.163  1.00  0.00           H  
ATOM    374  N   VAL A  22      -5.948   8.109   9.451  1.00  0.00           N  
ATOM    375  CA  VAL A  22      -6.661   7.417  10.499  1.00  0.00           C  
ATOM    376  C   VAL A  22      -5.759   7.059  11.652  1.00  0.00           C  
ATOM    377  O   VAL A  22      -6.167   7.061  12.810  1.00  0.00           O  
ATOM    378  CB  VAL A  22      -7.351   6.179   9.941  1.00  0.00           C  
ATOM    379  CG1 VAL A  22      -8.208   5.479  11.018  1.00  0.00           C  
ATOM    380  CG2 VAL A  22      -8.250   6.663   8.791  1.00  0.00           C  
ATOM    381  HN  VAL A  22      -5.778   7.670   8.494  1.00  0.00           H  
ATOM    382  HA  VAL A  22      -7.387   8.033  10.847  1.00  0.00           H  
ATOM    383  HB  VAL A  22      -6.651   5.521   9.673  1.00  0.00           H  
ATOM    384 1HG1 VAL A  22      -7.624   4.876  11.554  1.00  0.00           H  
ATOM    385 2HG1 VAL A  22      -8.615   6.172  11.607  1.00  0.00           H  
ATOM    386 3HG1 VAL A  22      -8.923   4.950  10.569  1.00  0.00           H  
ATOM    387 1HG2 VAL A  22      -8.576   5.870   8.281  1.00  0.00           H  
ATOM    388 2HG2 VAL A  22      -9.022   7.164   9.175  1.00  0.00           H  
ATOM    389 3HG2 VAL A  22      -7.717   7.259   8.194  1.00  0.00           H  
ATOM    390  N   ILE A  23      -4.494   6.730  11.393  1.00  0.00           N  
ATOM    391  CA  ILE A  23      -3.610   6.111  12.366  1.00  0.00           C  
ATOM    392  C   ILE A  23      -3.295   6.952  13.619  1.00  0.00           C  
ATOM    393  O   ILE A  23      -3.429   6.396  14.710  1.00  0.00           O  
ATOM    394  CB  ILE A  23      -2.345   5.609  11.673  1.00  0.00           C  
ATOM    395  CG1 ILE A  23      -2.679   4.801  10.382  1.00  0.00           C  
ATOM    396  CG2 ILE A  23      -1.521   4.746  12.667  1.00  0.00           C  
ATOM    397  CD  ILE A  23      -1.488   4.748   9.414  1.00  0.00           C  
ATOM    398  HN  ILE A  23      -4.190   6.960  10.412  1.00  0.00           H  
ATOM    399  HA  ILE A  23      -4.091   5.275  12.704  1.00  0.00           H  
ATOM    400  HB  ILE A  23      -1.800   6.396  11.393  1.00  0.00           H  
ATOM    401 1HG1 ILE A  23      -3.435   5.246   9.931  1.00  0.00           H  
ATOM    402 2HG1 ILE A  23      -2.920   3.883  10.647  1.00  0.00           H  
ATOM    403 1HG2 ILE A  23      -0.675   4.472  12.225  1.00  0.00           H  
ATOM    404 2HG2 ILE A  23      -1.327   5.290  13.475  1.00  0.00           H  
ATOM    405 3HG2 ILE A  23      -2.056   3.945  12.912  1.00  0.00           H  
ATOM    406  HD1 ILE A  23      -0.722   4.310   9.873  1.00  0.00           H  
ATOM    407  HD2 ILE A  23      -1.752   4.224   8.610  1.00  0.00           H  
ATOM    408  HD3 ILE A  23      -1.246   5.678   9.153  1.00  0.00           H  
ATOM    409  N   PRO A  24      -2.946   8.252  13.613  1.00  0.00           N  
ATOM    410  CA  PRO A  24      -2.690   8.992  14.848  1.00  0.00           C  
ATOM    411  C   PRO A  24      -3.988   9.432  15.522  1.00  0.00           C  
ATOM    412  O   PRO A  24      -3.919   9.950  16.638  1.00  0.00           O  
ATOM    413  CB  PRO A  24      -1.805  10.175  14.389  1.00  0.00           C  
ATOM    414  CG  PRO A  24      -2.186  10.424  12.923  1.00  0.00           C  
ATOM    415  CD  PRO A  24      -2.638   9.048  12.421  1.00  0.00           C  
ATOM    416  HA  PRO A  24      -2.127   8.445  15.484  1.00  0.00           H  
ATOM    417  HB1 PRO A  24      -0.836   9.942  14.458  1.00  0.00           H  
ATOM    418  HB2 PRO A  24      -1.991  10.991  14.936  1.00  0.00           H  
ATOM    419  HG1 PRO A  24      -1.396  10.743  12.417  1.00  0.00           H  
ATOM    420  HG2 PRO A  24      -2.927  11.080  12.872  1.00  0.00           H  
ATOM    421  HD1 PRO A  24      -1.906   8.613  11.876  1.00  0.00           H  
ATOM    422  HD2 PRO A  24      -3.451   9.138  11.828  1.00  0.00           H  
ATOM    423  N   VAL A  25      -5.176   9.265  14.894  1.00  0.00           N  
ATOM    424  CA  VAL A  25      -6.449   9.721  15.441  1.00  0.00           C  
ATOM    425  C   VAL A  25      -7.387   8.560  15.811  1.00  0.00           C  
ATOM    426  O   VAL A  25      -8.341   8.679  16.581  1.00  0.00           O  
ATOM    427  CB  VAL A  25      -7.099  10.694  14.466  1.00  0.00           C  
ATOM    428  CG1 VAL A  25      -7.519   9.997  13.159  1.00  0.00           C  
ATOM    429  CG2 VAL A  25      -8.276  11.424  15.142  1.00  0.00           C  
ATOM    430  HN  VAL A  25      -5.091   8.773  13.972  1.00  0.00           H  
ATOM    431  HA  VAL A  25      -6.261  10.242  16.288  1.00  0.00           H  
ATOM    432  HB  VAL A  25      -6.422  11.383  14.210  1.00  0.00           H  
ATOM    433 1HG1 VAL A  25      -8.447   9.646  13.261  1.00  0.00           H  
ATOM    434 2HG1 VAL A  25      -7.486  10.658  12.413  1.00  0.00           H  
ATOM    435 3HG1 VAL A  25      -6.890   9.246  12.975  1.00  0.00           H  
ATOM    436 1HG2 VAL A  25      -8.724  10.795  15.772  1.00  0.00           H  
ATOM    437 2HG2 VAL A  25      -7.922  12.213  15.637  1.00  0.00           H  
ATOM    438 3HG2 VAL A  25      -8.917  11.719  14.438  1.00  0.00           H  
ATOM    439  N   LEU A  26      -7.096   7.332  15.346  1.00  0.00           N  
ATOM    440  CA  LEU A  26      -7.812   6.131  15.735  1.00  0.00           C  
ATOM    441  C   LEU A  26      -7.773   5.840  17.235  1.00  0.00           C  
ATOM    442  O   LEU A  26      -8.849   5.582  17.778  1.00  0.00           O  
ATOM    443  CB  LEU A  26      -7.370   4.912  14.882  1.00  0.00           C  
ATOM    444  CG  LEU A  26      -8.291   3.676  15.010  1.00  0.00           C  
ATOM    445  CD1 LEU A  26      -8.515   3.004  13.642  1.00  0.00           C  
ATOM    446  CD2 LEU A  26      -7.725   2.655  16.009  1.00  0.00           C  
ATOM    447  HN  LEU A  26      -6.292   7.326  14.667  1.00  0.00           H  
ATOM    448  HA  LEU A  26      -8.789   6.232  15.460  1.00  0.00           H  
ATOM    449  HB1 LEU A  26      -6.472   4.645  15.183  1.00  0.00           H  
ATOM    450  HB2 LEU A  26      -7.377   5.189  13.937  1.00  0.00           H  
ATOM    451  HG  LEU A  26      -9.171   3.968  15.380  1.00  0.00           H  
ATOM    452 1HD1 LEU A  26      -7.635   2.713  13.275  1.00  0.00           H  
ATOM    453 2HD1 LEU A  26      -9.111   2.214  13.762  1.00  0.00           H  
ATOM    454 3HD1 LEU A  26      -8.941   3.660  13.023  1.00  0.00           H  
ATOM    455 1HD2 LEU A  26      -7.642   3.086  16.906  1.00  0.00           H  
ATOM    456 2HD2 LEU A  26      -8.344   1.874  16.065  1.00  0.00           H  
ATOM    457 3HD2 LEU A  26      -6.827   2.353  15.695  1.00  0.00           H  
ATOM    458  N   PRO A  27      -6.668   5.940  17.995  1.00  0.00           N  
ATOM    459  CA  PRO A  27      -6.684   5.542  19.399  1.00  0.00           C  
ATOM    460  C   PRO A  27      -7.156   6.698  20.266  1.00  0.00           C  
ATOM    461  O   PRO A  27      -7.128   6.558  21.487  1.00  0.00           O  
ATOM    462  CB  PRO A  27      -5.212   5.168  19.700  1.00  0.00           C  
ATOM    463  CG  PRO A  27      -4.389   5.994  18.705  1.00  0.00           C  
ATOM    464  CD  PRO A  27      -5.294   6.008  17.475  1.00  0.00           C  
ATOM    465  HA  PRO A  27      -7.262   4.732  19.536  1.00  0.00           H  
ATOM    466  HB1 PRO A  27      -5.056   4.195  19.552  1.00  0.00           H  
ATOM    467  HB2 PRO A  27      -4.969   5.413  20.636  1.00  0.00           H  
ATOM    468  HG1 PRO A  27      -3.537   5.540  18.513  1.00  0.00           H  
ATOM    469  HG2 PRO A  27      -4.251   6.905  19.054  1.00  0.00           H  
ATOM    470  HD1 PRO A  27      -5.098   5.219  16.879  1.00  0.00           H  
ATOM    471  HD2 PRO A  27      -5.156   6.850  16.941  1.00  0.00           H  
ATOM    472  N   VAL A  28      -7.615   7.832  19.685  1.00  0.00           N  
ATOM    473  CA  VAL A  28      -8.205   8.918  20.456  1.00  0.00           C  
ATOM    474  C   VAL A  28      -9.700   8.996  20.206  1.00  0.00           C  
ATOM    475  O   VAL A  28     -10.467   9.366  21.101  1.00  0.00           O  
ATOM    476  CB  VAL A  28      -7.484  10.251  20.234  1.00  0.00           C  
ATOM    477  CG1 VAL A  28      -7.753  10.859  18.843  1.00  0.00           C  
ATOM    478  CG2 VAL A  28      -7.853  11.233  21.364  1.00  0.00           C  
ATOM    479  HN  VAL A  28      -7.505   7.848  18.651  1.00  0.00           H  
ATOM    480  HA  VAL A  28      -8.061   8.723  21.432  1.00  0.00           H  
ATOM    481  HB  VAL A  28      -6.495  10.083  20.281  1.00  0.00           H  
ATOM    482 1HG1 VAL A  28      -7.146  10.430  18.179  1.00  0.00           H  
ATOM    483 2HG1 VAL A  28      -8.703  10.691  18.594  1.00  0.00           H  
ATOM    484 3HG1 VAL A  28      -7.579  11.840  18.879  1.00  0.00           H  
ATOM    485 1HG2 VAL A  28      -7.473  10.893  22.220  1.00  0.00           H  
ATOM    486 2HG2 VAL A  28      -7.470  12.127  21.149  1.00  0.00           H  
ATOM    487 3HG2 VAL A  28      -8.846  11.290  21.427  1.00  0.00           H  
ATOM    488  N   TYR A  29     -10.227   8.553  19.040  1.00  0.00           N  
ATOM    489  CA  TYR A  29     -11.665   8.382  18.911  1.00  0.00           C  
ATOM    490  C   TYR A  29     -12.211   7.321  19.801  1.00  0.00           C  
ATOM    491  O   TYR A  29     -13.139   7.565  20.563  1.00  0.00           O  
ATOM    492  CB  TYR A  29     -12.081   7.953  17.485  1.00  0.00           C  
ATOM    493  CG  TYR A  29     -12.128   9.103  16.531  1.00  0.00           C  
ATOM    494  CD1 TYR A  29     -12.134  10.470  16.900  1.00  0.00           C  
ATOM    495  CD2 TYR A  29     -12.241   8.764  15.179  1.00  0.00           C  
ATOM    496  CE1 TYR A  29     -12.266  11.460  15.920  1.00  0.00           C  
ATOM    497  CE2 TYR A  29     -12.351   9.761  14.212  1.00  0.00           C  
ATOM    498  CZ  TYR A  29     -12.382  11.095  14.587  1.00  0.00           C  
ATOM    499  OH  TYR A  29     -12.567  12.046  13.591  1.00  0.00           O  
ATOM    500  HN  TYR A  29      -9.543   8.363  18.302  1.00  0.00           H  
ATOM    501  HA  TYR A  29     -12.105   9.270  19.152  1.00  0.00           H  
ATOM    502  HB1 TYR A  29     -12.983   7.546  17.545  1.00  0.00           H  
ATOM    503  HB2 TYR A  29     -11.416   7.292  17.164  1.00  0.00           H  
ATOM    504  HD1 TYR A  29     -12.045  10.721  17.852  1.00  0.00           H  
ATOM    505  HD2 TYR A  29     -12.242   7.811  14.908  1.00  0.00           H  
ATOM    506  HE1 TYR A  29     -12.275  12.424  16.184  1.00  0.00           H  
ATOM    507  HE2 TYR A  29     -12.408   9.511  13.243  1.00  0.00           H  
ATOM    508  HH  TYR A  29     -11.843  12.727  13.658  1.00  0.00           H  
ATOM    509  N   LEU A  30     -11.639   6.117  19.784  1.00  0.00           N  
ATOM    510  CA  LEU A  30     -12.390   4.981  20.266  1.00  0.00           C  
ATOM    511  C   LEU A  30     -12.273   4.731  21.752  1.00  0.00           C  
ATOM    512  O   LEU A  30     -12.776   3.748  22.287  1.00  0.00           O  
ATOM    513  CB  LEU A  30     -12.086   3.771  19.375  1.00  0.00           C  
ATOM    514  CG  LEU A  30     -10.646   3.249  19.310  1.00  0.00           C  
ATOM    515  CD1 LEU A  30     -10.225   2.434  20.554  1.00  0.00           C  
ATOM    516  CD2 LEU A  30     -10.593   2.386  18.041  1.00  0.00           C  
ATOM    517  HN  LEU A  30     -10.685   6.082  19.422  1.00  0.00           H  
ATOM    518  HA  LEU A  30     -13.379   5.130  20.044  1.00  0.00           H  
ATOM    519  HB1 LEU A  30     -12.357   4.008  18.436  1.00  0.00           H  
ATOM    520  HB2 LEU A  30     -12.662   3.008  19.691  1.00  0.00           H  
ATOM    521  HG  LEU A  30     -10.017   4.032  19.210  1.00  0.00           H  
ATOM    522 1HD1 LEU A  30     -10.829   1.646  20.643  1.00  0.00           H  
ATOM    523 2HD1 LEU A  30      -9.283   2.131  20.437  1.00  0.00           H  
ATOM    524 3HD1 LEU A  30     -10.300   3.014  21.360  1.00  0.00           H  
ATOM    525 1HD2 LEU A  30     -10.818   2.952  17.250  1.00  0.00           H  
ATOM    526 2HD2 LEU A  30      -9.673   2.011  17.938  1.00  0.00           H  
ATOM    527 3HD2 LEU A  30     -11.254   1.642  18.123  1.00  0.00           H  
ATOM    528  N   LYS A  31     -11.704   5.689  22.492  1.00  0.00           N  
ATOM    529  CA  LYS A  31     -11.877   5.721  23.917  1.00  0.00           C  
ATOM    530  C   LYS A  31     -12.889   6.789  24.316  1.00  0.00           C  
ATOM    531  O   LYS A  31     -13.817   6.466  25.056  1.00  0.00           O  
ATOM    532  CB  LYS A  31     -10.551   5.893  24.681  1.00  0.00           C  
ATOM    533  CG  LYS A  31     -10.844   5.687  26.177  1.00  0.00           C  
ATOM    534  CD  LYS A  31      -9.980   6.488  27.159  1.00  0.00           C  
ATOM    535  CE  LYS A  31     -10.459   6.340  28.619  1.00  0.00           C  
ATOM    536  NZ  LYS A  31     -11.946   6.441  28.691  1.00  0.00           N1+
ATOM    537  HN  LYS A  31     -11.149   6.376  21.951  1.00  0.00           H  
ATOM    538  HA  LYS A  31     -12.219   4.826  24.235  1.00  0.00           H  
ATOM    539  HB1 LYS A  31     -10.235   6.800  24.552  1.00  0.00           H  
ATOM    540  HB2 LYS A  31      -9.935   5.204  24.391  1.00  0.00           H  
ATOM    541  HG1 LYS A  31     -10.739   4.697  26.392  1.00  0.00           H  
ATOM    542  HG2 LYS A  31     -11.821   5.919  26.347  1.00  0.00           H  
ATOM    543  HD1 LYS A  31     -10.023   7.451  26.915  1.00  0.00           H  
ATOM    544  HD2 LYS A  31      -9.043   6.159  27.105  1.00  0.00           H  
ATOM    545  HE1 LYS A  31     -10.049   7.067  29.161  1.00  0.00           H  
ATOM    546  HE2 LYS A  31     -10.168   5.451  28.958  1.00  0.00           H  
ATOM    547  HZ1 LYS A  31     -12.273   7.021  27.946  1.00  0.00           H  
ATOM    548  HZ2 LYS A  31     -12.343   5.528  28.606  1.00  0.00           H  
ATOM    549  HZ3 LYS A  31     -12.207   6.841  29.568  1.00  0.00           H  
ATOM    550  N   ASP A  32     -12.783   8.060  23.866  1.00  0.00           N  
ATOM    551  CA  ASP A  32     -13.725   9.111  24.242  1.00  0.00           C  
ATOM    552  C   ASP A  32     -15.112   8.898  23.638  1.00  0.00           C  
ATOM    553  O   ASP A  32     -16.132   9.341  24.168  1.00  0.00           O  
ATOM    554  CB  ASP A  32     -13.125  10.481  23.831  1.00  0.00           C  
ATOM    555  CG  ASP A  32     -12.114  10.966  24.861  1.00  0.00           C  
ATOM    556  OD1 ASP A  32     -11.933  10.296  25.915  1.00  0.00           O  
ATOM    557  OD2 ASP A  32     -11.510  12.032  24.580  1.00  0.00           O1-
ATOM    558  HN  ASP A  32     -11.971   8.215  23.231  1.00  0.00           H  
ATOM    559  HA  ASP A  32     -13.832   9.070  25.248  1.00  0.00           H  
ATOM    560  HB1 ASP A  32     -13.864  11.127  23.776  1.00  0.00           H  
ATOM    561  HB2 ASP A  32     -12.671  10.361  22.966  1.00  0.00           H  
ATOM    562  N   LEU A  33     -15.182   8.140  22.534  1.00  0.00           N  
ATOM    563  CA  LEU A  33     -16.401   7.585  21.982  1.00  0.00           C  
ATOM    564  C   LEU A  33     -16.901   6.348  22.746  1.00  0.00           C  
ATOM    565  O   LEU A  33     -18.093   6.030  22.728  1.00  0.00           O  
ATOM    566  CB  LEU A  33     -16.077   7.221  20.517  1.00  0.00           C  
ATOM    567  CG  LEU A  33     -17.172   6.496  19.731  1.00  0.00           C  
ATOM    568  CD1 LEU A  33     -18.444   7.348  19.634  1.00  0.00           C  
ATOM    569  CD2 LEU A  33     -16.610   6.114  18.352  1.00  0.00           C  
ATOM    570  HN  LEU A  33     -14.231   7.979  22.088  1.00  0.00           H  
ATOM    571  HA  LEU A  33     -17.131   8.290  22.023  1.00  0.00           H  
ATOM    572  HB1 LEU A  33     -15.273   6.633  20.525  1.00  0.00           H  
ATOM    573  HB2 LEU A  33     -15.874   8.070  20.035  1.00  0.00           H  
ATOM    574  HG  LEU A  33     -17.390   5.635  20.192  1.00  0.00           H  
ATOM    575 1HD1 LEU A  33     -18.230   8.205  19.169  1.00  0.00           H  
ATOM    576 2HD1 LEU A  33     -19.136   6.847  19.117  1.00  0.00           H  
ATOM    577 3HD1 LEU A  33     -18.783   7.538  20.554  1.00  0.00           H  
ATOM    578 1HD2 LEU A  33     -15.821   5.515  18.475  1.00  0.00           H  
ATOM    579 2HD2 LEU A  33     -17.317   5.640  17.831  1.00  0.00           H  
ATOM    580 3HD2 LEU A  33     -16.333   6.943  17.871  1.00  0.00           H  
ATOM    581  N   GLY A  34     -16.020   5.638  23.483  1.00  0.00           N  
ATOM    582  CA  GLY A  34     -16.381   4.478  24.297  1.00  0.00           C  
ATOM    583  C   GLY A  34     -16.464   3.155  23.588  1.00  0.00           C  
ATOM    584  O   GLY A  34     -17.502   2.499  23.617  1.00  0.00           O  
ATOM    585  HN  GLY A  34     -15.036   6.002  23.416  1.00  0.00           H  
ATOM    586  HA1 GLY A  34     -17.284   4.674  24.759  1.00  0.00           H  
ATOM    587  HA2 GLY A  34     -15.706   4.405  25.076  1.00  0.00           H  
ATOM    588  N   LEU A  35     -15.367   2.707  22.951  1.00  0.00           N  
ATOM    589  CA  LEU A  35     -15.306   1.427  22.276  1.00  0.00           C  
ATOM    590  C   LEU A  35     -14.424   0.472  23.051  1.00  0.00           C  
ATOM    591  O   LEU A  35     -13.690   0.853  23.960  1.00  0.00           O  
ATOM    592  CB  LEU A  35     -14.747   1.564  20.844  1.00  0.00           C  
ATOM    593  CG  LEU A  35     -15.584   2.454  19.883  1.00  0.00           C  
ATOM    594  CD1 LEU A  35     -15.184   2.180  18.417  1.00  0.00           C  
ATOM    595  CD2 LEU A  35     -17.103   2.219  20.010  1.00  0.00           C  
ATOM    596  HN  LEU A  35     -14.560   3.377  22.992  1.00  0.00           H  
ATOM    597  HA  LEU A  35     -16.233   1.041  22.231  1.00  0.00           H  
ATOM    598  HB1 LEU A  35     -14.707   0.661  20.443  1.00  0.00           H  
ATOM    599  HB2 LEU A  35     -13.847   1.971  20.905  1.00  0.00           H  
ATOM    600  HG  LEU A  35     -15.409   3.408  20.098  1.00  0.00           H  
ATOM    601 1HD1 LEU A  35     -15.353   1.220  18.210  1.00  0.00           H  
ATOM    602 2HD1 LEU A  35     -15.731   2.760  17.819  1.00  0.00           H  
ATOM    603 3HD1 LEU A  35     -14.216   2.388  18.302  1.00  0.00           H  
ATOM    604 1HD2 LEU A  35     -17.386   2.425  20.944  1.00  0.00           H  
ATOM    605 2HD2 LEU A  35     -17.579   2.818  19.370  1.00  0.00           H  
ATOM    606 3HD2 LEU A  35     -17.303   1.265  19.797  1.00  0.00           H  
ATOM    607  N   THR A  36     -14.544  -0.832  22.735  1.00  0.00           N  
ATOM    608  CA  THR A  36     -14.005  -1.896  23.577  1.00  0.00           C  
ATOM    609  C   THR A  36     -12.642  -2.402  23.172  1.00  0.00           C  
ATOM    610  O   THR A  36     -11.722  -2.442  23.991  1.00  0.00           O  
ATOM    611  CB  THR A  36     -14.922  -3.119  23.658  1.00  0.00           C  
ATOM    612  CG2 THR A  36     -16.163  -2.729  24.473  1.00  0.00           C  
ATOM    613  OG1 THR A  36     -15.357  -3.579  22.385  1.00  0.00           O  
ATOM    614  HN  THR A  36     -15.052  -1.007  21.843  1.00  0.00           H  
ATOM    615  HA  THR A  36     -13.945  -1.538  24.536  1.00  0.00           H  
ATOM    616  HB  THR A  36     -14.404  -3.891  24.117  1.00  0.00           H  
ATOM    617  HG1 THR A  36     -14.899  -3.068  21.647  1.00  0.00           H  
ATOM    618 1HG2 THR A  36     -15.883  -2.434  25.387  1.00  0.00           H  
ATOM    619 2HG2 THR A  36     -16.642  -1.981  24.013  1.00  0.00           H  
ATOM    620 3HG2 THR A  36     -16.773  -3.518  24.550  1.00  0.00           H  
ATOM    621  N   GLY A  37     -12.467  -2.838  21.912  1.00  0.00           N  
ATOM    622  CA  GLY A  37     -11.204  -3.389  21.434  1.00  0.00           C  
ATOM    623  C   GLY A  37     -11.365  -4.565  20.506  1.00  0.00           C  
ATOM    624  O   GLY A  37     -10.541  -4.777  19.621  1.00  0.00           O  
ATOM    625  HN  GLY A  37     -13.316  -2.745  21.311  1.00  0.00           H  
ATOM    626  HA1 GLY A  37     -10.639  -3.666  22.238  1.00  0.00           H  
ATOM    627  HA2 GLY A  37     -10.680  -2.652  20.960  1.00  0.00           H  
ATOM    628  N   SER A  38     -12.463  -5.347  20.642  1.00  0.00           N  
ATOM    629  CA  SER A  38     -12.870  -6.362  19.650  1.00  0.00           C  
ATOM    630  C   SER A  38     -13.274  -5.642  18.374  1.00  0.00           C  
ATOM    631  O   SER A  38     -12.865  -5.981  17.260  1.00  0.00           O  
ATOM    632  CB  SER A  38     -14.020  -7.307  20.154  1.00  0.00           C  
ATOM    633  OG  SER A  38     -14.436  -8.250  19.160  1.00  0.00           O  
ATOM    634  HN  SER A  38     -13.001  -5.166  21.520  1.00  0.00           H  
ATOM    635  HA  SER A  38     -12.077  -6.929  19.453  1.00  0.00           H  
ATOM    636  HB1 SER A  38     -14.796  -6.736  20.407  1.00  0.00           H  
ATOM    637  HB2 SER A  38     -13.684  -7.800  20.952  1.00  0.00           H  
ATOM    638  HG1 SER A  38     -14.113  -7.946  18.267  1.00  0.00           H  
ATOM    639  N   ASP A  39     -14.014  -4.534  18.530  1.00  0.00           N  
ATOM    640  CA  ASP A  39     -14.437  -3.670  17.467  1.00  0.00           C  
ATOM    641  C   ASP A  39     -13.294  -2.921  16.818  1.00  0.00           C  
ATOM    642  O   ASP A  39     -13.362  -2.668  15.614  1.00  0.00           O  
ATOM    643  CB  ASP A  39     -15.529  -2.697  17.954  1.00  0.00           C  
ATOM    644  CG  ASP A  39     -15.165  -1.897  19.194  1.00  0.00           C  
ATOM    645  OD1 ASP A  39     -14.052  -2.074  19.761  1.00  0.00           O  
ATOM    646  OD2 ASP A  39     -16.044  -1.115  19.618  1.00  0.00           O1-
ATOM    647  HN  ASP A  39     -14.263  -4.356  19.550  1.00  0.00           H  
ATOM    648  HA  ASP A  39     -14.854  -4.254  16.744  1.00  0.00           H  
ATOM    649  HB1 ASP A  39     -16.349  -3.236  18.149  1.00  0.00           H  
ATOM    650  HB2 ASP A  39     -15.722  -2.060  17.206  1.00  0.00           H  
ATOM    651  N   LEU A  40     -12.198  -2.589  17.524  1.00  0.00           N  
ATOM    652  CA  LEU A  40     -10.967  -2.060  16.948  1.00  0.00           C  
ATOM    653  C   LEU A  40     -10.401  -2.999  15.895  1.00  0.00           C  
ATOM    654  O   LEU A  40     -10.066  -2.575  14.785  1.00  0.00           O  
ATOM    655  CB  LEU A  40      -9.920  -1.752  18.055  1.00  0.00           C  
ATOM    656  CG  LEU A  40      -8.744  -0.836  17.629  1.00  0.00           C  
ATOM    657  CD1 LEU A  40      -8.173  -0.176  18.893  1.00  0.00           C  
ATOM    658  CD2 LEU A  40      -7.585  -1.516  16.872  1.00  0.00           C  
ATOM    659  HN  LEU A  40     -12.314  -2.751  18.563  1.00  0.00           H  
ATOM    660  HA  LEU A  40     -11.173  -1.175  16.510  1.00  0.00           H  
ATOM    661  HB1 LEU A  40      -9.532  -2.612  18.349  1.00  0.00           H  
ATOM    662  HB2 LEU A  40     -10.393  -1.298  18.797  1.00  0.00           H  
ATOM    663  HG  LEU A  40      -9.086  -0.141  17.020  1.00  0.00           H  
ATOM    664 1HD1 LEU A  40      -7.851  -0.886  19.516  1.00  0.00           H  
ATOM    665 2HD1 LEU A  40      -7.413   0.419  18.637  1.00  0.00           H  
ATOM    666 3HD1 LEU A  40      -8.889   0.361  19.334  1.00  0.00           H  
ATOM    667 1HD2 LEU A  40      -7.940  -1.922  16.033  1.00  0.00           H  
ATOM    668 2HD2 LEU A  40      -6.894  -0.831  16.653  1.00  0.00           H  
ATOM    669 3HD2 LEU A  40      -7.190  -2.224  17.452  1.00  0.00           H  
ATOM    670  N   GLY A  41     -10.386  -4.319  16.175  1.00  0.00           N  
ATOM    671  CA  GLY A  41     -10.027  -5.358  15.213  1.00  0.00           C  
ATOM    672  C   GLY A  41     -10.906  -5.373  13.981  1.00  0.00           C  
ATOM    673  O   GLY A  41     -10.416  -5.504  12.865  1.00  0.00           O  
ATOM    674  HN  GLY A  41     -10.662  -4.534  17.168  1.00  0.00           H  
ATOM    675  HA1 GLY A  41     -10.076  -6.266  15.673  1.00  0.00           H  
ATOM    676  HA2 GLY A  41      -9.056  -5.228  14.933  1.00  0.00           H  
ATOM    677  N   LEU A  42     -12.229  -5.175  14.146  1.00  0.00           N  
ATOM    678  CA  LEU A  42     -13.167  -4.954  13.054  1.00  0.00           C  
ATOM    679  C   LEU A  42     -13.007  -3.623  12.330  1.00  0.00           C  
ATOM    680  O   LEU A  42     -13.138  -3.552  11.123  1.00  0.00           O  
ATOM    681  CB  LEU A  42     -14.639  -5.114  13.511  1.00  0.00           C  
ATOM    682  CG  LEU A  42     -15.134  -6.574  13.440  1.00  0.00           C  
ATOM    683  CD1 LEU A  42     -16.500  -6.682  14.138  1.00  0.00           C  
ATOM    684  CD2 LEU A  42     -15.243  -7.071  11.978  1.00  0.00           C  
ATOM    685  HN  LEU A  42     -12.526  -5.196  15.158  1.00  0.00           H  
ATOM    686  HA  LEU A  42     -13.044  -5.704  12.369  1.00  0.00           H  
ATOM    687  HB1 LEU A  42     -15.199  -4.581  12.912  1.00  0.00           H  
ATOM    688  HB2 LEU A  42     -14.696  -4.828  14.446  1.00  0.00           H  
ATOM    689  HG  LEU A  42     -14.482  -7.158  13.904  1.00  0.00           H  
ATOM    690 1HD1 LEU A  42     -17.151  -6.083  13.677  1.00  0.00           H  
ATOM    691 2HD1 LEU A  42     -16.817  -7.627  14.090  1.00  0.00           H  
ATOM    692 3HD1 LEU A  42     -16.402  -6.405  15.092  1.00  0.00           H  
ATOM    693 1HD2 LEU A  42     -14.344  -7.018  11.552  1.00  0.00           H  
ATOM    694 2HD2 LEU A  42     -15.565  -8.014  11.982  1.00  0.00           H  
ATOM    695 3HD2 LEU A  42     -15.889  -6.491  11.488  1.00  0.00           H  
ATOM    696  N   LEU A  43     -12.719  -2.522  13.044  1.00  0.00           N  
ATOM    697  CA  LEU A  43     -12.586  -1.171  12.529  1.00  0.00           C  
ATOM    698  C   LEU A  43     -11.431  -1.023  11.546  1.00  0.00           C  
ATOM    699  O   LEU A  43     -11.527  -0.394  10.480  1.00  0.00           O  
ATOM    700  CB  LEU A  43     -12.403  -0.200  13.734  1.00  0.00           C  
ATOM    701  CG  LEU A  43     -12.925   1.235  13.509  1.00  0.00           C  
ATOM    702  CD1 LEU A  43     -14.447   1.245  13.235  1.00  0.00           C  
ATOM    703  CD2 LEU A  43     -12.623   2.087  14.757  1.00  0.00           C  
ATOM    704  HN  LEU A  43     -12.589  -2.743  14.085  1.00  0.00           H  
ATOM    705  HA  LEU A  43     -13.444  -0.922  12.048  1.00  0.00           H  
ATOM    706  HB1 LEU A  43     -11.436  -0.140  13.923  1.00  0.00           H  
ATOM    707  HB2 LEU A  43     -12.899  -0.581  14.500  1.00  0.00           H  
ATOM    708  HG  LEU A  43     -12.452   1.633  12.725  1.00  0.00           H  
ATOM    709 1HD1 LEU A  43     -14.918   0.851  14.019  1.00  0.00           H  
ATOM    710 2HD1 LEU A  43     -14.743   2.186  13.096  1.00  0.00           H  
ATOM    711 3HD1 LEU A  43     -14.631   0.704  12.419  1.00  0.00           H  
ATOM    712 1HD2 LEU A  43     -11.637   2.106  14.907  1.00  0.00           H  
ATOM    713 2HD2 LEU A  43     -12.962   3.013  14.608  1.00  0.00           H  
ATOM    714 3HD2 LEU A  43     -13.079   1.681  15.546  1.00  0.00           H  
ATOM    715  N   VAL A  44     -10.296  -1.662  11.882  1.00  0.00           N  
ATOM    716  CA  VAL A  44      -9.122  -1.718  11.035  1.00  0.00           C  
ATOM    717  C   VAL A  44      -9.268  -2.761   9.932  1.00  0.00           C  
ATOM    718  O   VAL A  44      -8.645  -2.638   8.875  1.00  0.00           O  
ATOM    719  CB  VAL A  44      -7.826  -1.906  11.832  1.00  0.00           C  
ATOM    720  CG1 VAL A  44      -7.761  -0.845  12.964  1.00  0.00           C  
ATOM    721  CG2 VAL A  44      -7.659  -3.345  12.387  1.00  0.00           C  
ATOM    722  HN  VAL A  44     -10.345  -2.121  12.828  1.00  0.00           H  
ATOM    723  HA  VAL A  44      -9.005  -0.816  10.592  1.00  0.00           H  
ATOM    724  HB  VAL A  44      -7.062  -1.718  11.234  1.00  0.00           H  
ATOM    725 1HG1 VAL A  44      -8.688  -0.638  13.260  1.00  0.00           H  
ATOM    726 2HG1 VAL A  44      -7.233  -1.218  13.720  1.00  0.00           H  
ATOM    727 3HG1 VAL A  44      -7.322  -0.026  12.608  1.00  0.00           H  
ATOM    728 1HG2 VAL A  44      -8.068  -3.982  11.741  1.00  0.00           H  
ATOM    729 2HG2 VAL A  44      -6.687  -3.532  12.492  1.00  0.00           H  
ATOM    730 3HG2 VAL A  44      -8.120  -3.399  13.267  1.00  0.00           H  
ATOM    731  N   ALA A  45     -10.153  -3.769  10.101  1.00  0.00           N  
ATOM    732  CA  ALA A  45     -10.334  -4.830   9.137  1.00  0.00           C  
ATOM    733  C   ALA A  45     -11.453  -4.506   8.169  1.00  0.00           C  
ATOM    734  O   ALA A  45     -11.436  -4.979   7.039  1.00  0.00           O  
ATOM    735  CB  ALA A  45     -10.649  -6.159   9.854  1.00  0.00           C  
ATOM    736  HN  ALA A  45     -10.690  -3.701  10.998  1.00  0.00           H  
ATOM    737  HA  ALA A  45      -9.478  -4.947   8.612  1.00  0.00           H  
ATOM    738  HB1 ALA A  45     -10.981  -6.818   9.184  1.00  0.00           H  
ATOM    739  HB2 ALA A  45      -9.817  -6.500  10.284  1.00  0.00           H  
ATOM    740  HB3 ALA A  45     -11.347  -5.996  10.546  1.00  0.00           H  
ATOM    741  N   ALA A  46     -12.421  -3.639   8.544  1.00  0.00           N  
ATOM    742  CA  ALA A  46     -13.555  -3.274   7.721  1.00  0.00           C  
ATOM    743  C   ALA A  46     -13.118  -2.645   6.432  1.00  0.00           C  
ATOM    744  O   ALA A  46     -13.613  -3.041   5.374  1.00  0.00           O  
ATOM    745  CB  ALA A  46     -14.521  -2.327   8.472  1.00  0.00           C  
ATOM    746  HN  ALA A  46     -12.264  -3.249   9.513  1.00  0.00           H  
ATOM    747  HA  ALA A  46     -14.088  -4.111   7.515  1.00  0.00           H  
ATOM    748  HB1 ALA A  46     -15.338  -2.197   7.919  1.00  0.00           H  
ATOM    749  HB2 ALA A  46     -14.761  -2.739   9.346  1.00  0.00           H  
ATOM    750  HB3 ALA A  46     -14.066  -1.454   8.620  1.00  0.00           H  
ATOM    751  N   PHE A  47     -12.125  -1.736   6.479  1.00  0.00           N  
ATOM    752  CA  PHE A  47     -11.526  -1.115   5.314  1.00  0.00           C  
ATOM    753  C   PHE A  47     -10.846  -2.127   4.411  1.00  0.00           C  
ATOM    754  O   PHE A  47     -11.069  -2.135   3.200  1.00  0.00           O  
ATOM    755  CB  PHE A  47     -10.452  -0.088   5.769  1.00  0.00           C  
ATOM    756  CG  PHE A  47     -10.180   0.968   4.718  1.00  0.00           C  
ATOM    757  CD1 PHE A  47      -9.456   0.682   3.541  1.00  0.00           C  
ATOM    758  CD2 PHE A  47     -10.661   2.276   4.903  1.00  0.00           C  
ATOM    759  CE1 PHE A  47      -9.246   1.671   2.572  1.00  0.00           C  
ATOM    760  CE2 PHE A  47     -10.390   3.285   3.970  1.00  0.00           C  
ATOM    761  CZ  PHE A  47      -9.699   2.977   2.792  1.00  0.00           C  
ATOM    762  HN  PHE A  47     -11.819  -1.515   7.467  1.00  0.00           H  
ATOM    763  HA  PHE A  47     -12.279  -0.704   4.777  1.00  0.00           H  
ATOM    764  HB1 PHE A  47      -9.622  -0.582   5.930  1.00  0.00           H  
ATOM    765  HB2 PHE A  47     -10.793   0.358   6.571  1.00  0.00           H  
ATOM    766  HD1 PHE A  47      -9.094  -0.228   3.398  1.00  0.00           H  
ATOM    767  HD2 PHE A  47     -11.205   2.487   5.713  1.00  0.00           H  
ATOM    768  HE1 PHE A  47      -8.768   1.436   1.721  1.00  0.00           H  
ATOM    769  HE2 PHE A  47     -10.693   4.229   4.152  1.00  0.00           H  
ATOM    770  HZ  PHE A  47      -9.529   3.682   2.111  1.00  0.00           H  
ATOM    771  N   ALA A  48     -10.006  -3.023   4.978  1.00  0.00           N  
ATOM    772  CA  ALA A  48      -9.293  -4.017   4.206  1.00  0.00           C  
ATOM    773  C   ALA A  48     -10.231  -5.043   3.584  1.00  0.00           C  
ATOM    774  O   ALA A  48     -10.166  -5.286   2.382  1.00  0.00           O  
ATOM    775  CB  ALA A  48      -8.235  -4.739   5.077  1.00  0.00           C  
ATOM    776  HN  ALA A  48      -9.928  -2.923   6.014  1.00  0.00           H  
ATOM    777  HA  ALA A  48      -8.787  -3.554   3.459  1.00  0.00           H  
ATOM    778  HB1 ALA A  48      -7.661  -5.299   4.487  1.00  0.00           H  
ATOM    779  HB2 ALA A  48      -7.682  -4.055   5.543  1.00  0.00           H  
ATOM    780  HB3 ALA A  48      -8.704  -5.312   5.742  1.00  0.00           H  
ATOM    781  N   LEU A  49     -11.176  -5.621   4.359  1.00  0.00           N  
ATOM    782  CA  LEU A  49     -12.138  -6.598   3.877  1.00  0.00           C  
ATOM    783  C   LEU A  49     -13.074  -6.049   2.824  1.00  0.00           C  
ATOM    784  O   LEU A  49     -13.265  -6.677   1.788  1.00  0.00           O  
ATOM    785  CB  LEU A  49     -13.010  -7.137   5.040  1.00  0.00           C  
ATOM    786  CG  LEU A  49     -12.297  -8.200   5.900  1.00  0.00           C  
ATOM    787  CD1 LEU A  49     -12.843  -8.163   7.337  1.00  0.00           C  
ATOM    788  CD2 LEU A  49     -12.481  -9.606   5.293  1.00  0.00           C  
ATOM    789  HN  LEU A  49     -11.146  -5.290   5.358  1.00  0.00           H  
ATOM    790  HA  LEU A  49     -11.625  -7.381   3.475  1.00  0.00           H  
ATOM    791  HB1 LEU A  49     -13.806  -7.556   4.649  1.00  0.00           H  
ATOM    792  HB2 LEU A  49     -13.229  -6.380   5.625  1.00  0.00           H  
ATOM    793  HG  LEU A  49     -11.323  -8.004   5.914  1.00  0.00           H  
ATOM    794 1HD1 LEU A  49     -13.822  -8.353   7.319  1.00  0.00           H  
ATOM    795 2HD1 LEU A  49     -12.374  -8.855   7.882  1.00  0.00           H  
ATOM    796 3HD1 LEU A  49     -12.680  -7.258   7.725  1.00  0.00           H  
ATOM    797 1HD2 LEU A  49     -12.093  -9.616   4.374  1.00  0.00           H  
ATOM    798 2HD2 LEU A  49     -12.011 -10.272   5.868  1.00  0.00           H  
ATOM    799 3HD2 LEU A  49     -13.455  -9.817   5.254  1.00  0.00           H  
ATOM    800  N   SER A  50     -13.664  -4.852   3.015  1.00  0.00           N  
ATOM    801  CA  SER A  50     -14.525  -4.230   2.016  1.00  0.00           C  
ATOM    802  C   SER A  50     -13.764  -3.862   0.757  1.00  0.00           C  
ATOM    803  O   SER A  50     -14.252  -4.092  -0.344  1.00  0.00           O  
ATOM    804  CB  SER A  50     -15.362  -3.050   2.568  1.00  0.00           C  
ATOM    805  OG  SER A  50     -14.519  -1.988   2.987  1.00  0.00           O  
ATOM    806  HN  SER A  50     -13.447  -4.418   3.938  1.00  0.00           H  
ATOM    807  HA  SER A  50     -15.242  -4.898   1.764  1.00  0.00           H  
ATOM    808  HB1 SER A  50     -15.888  -3.376   3.343  1.00  0.00           H  
ATOM    809  HB2 SER A  50     -15.962  -2.728   1.847  1.00  0.00           H  
ATOM    810  HG1 SER A  50     -14.113  -2.215   3.871  1.00  0.00           H  
ATOM    811  N   GLN A  51     -12.499  -3.392   0.890  1.00  0.00           N  
ATOM    812  CA  GLN A  51     -11.584  -3.248  -0.232  1.00  0.00           C  
ATOM    813  C   GLN A  51     -11.348  -4.574  -0.947  1.00  0.00           C  
ATOM    814  O   GLN A  51     -11.402  -4.631  -2.192  1.00  0.00           O  
ATOM    815  CB  GLN A  51     -10.238  -2.629   0.249  1.00  0.00           C  
ATOM    816  CG  GLN A  51      -9.150  -2.567  -0.847  1.00  0.00           C  
ATOM    817  CD  GLN A  51      -7.942  -1.742  -0.416  1.00  0.00           C  
ATOM    818  NE2 GLN A  51      -7.972  -1.293   0.854  1.00  0.00           N  
ATOM    819  OE1 GLN A  51      -6.993  -1.455  -1.155  1.00  0.00           O  
ATOM    820  HN  GLN A  51     -12.250  -3.145   1.875  1.00  0.00           H  
ATOM    821  HA  GLN A  51     -12.002  -2.612  -0.897  1.00  0.00           H  
ATOM    822  HB1 GLN A  51      -9.887  -3.183   1.000  1.00  0.00           H  
ATOM    823  HB2 GLN A  51     -10.412  -1.700   0.562  1.00  0.00           H  
ATOM    824  HG1 GLN A  51      -9.549  -2.154  -1.659  1.00  0.00           H  
ATOM    825  HG2 GLN A  51      -8.851  -3.495  -1.042  1.00  0.00           H  
ATOM    826 1HE2 GLN A  51      -7.197  -0.748   1.216  1.00  0.00           H  
ATOM    827 2HE2 GLN A  51      -8.777  -1.509   1.425  1.00  0.00           H  
ATOM    828  N   MET A  52     -11.124  -5.696  -0.239  1.00  0.00           N  
ATOM    829  CA  MET A  52     -10.950  -7.019  -0.818  1.00  0.00           C  
ATOM    830  C   MET A  52     -12.150  -7.529  -1.600  1.00  0.00           C  
ATOM    831  O   MET A  52     -12.000  -8.070  -2.695  1.00  0.00           O  
ATOM    832  CB  MET A  52     -10.570  -8.095   0.241  1.00  0.00           C  
ATOM    833  CG  MET A  52      -9.148  -7.884   0.807  1.00  0.00           C  
ATOM    834  SD  MET A  52      -8.903  -8.165   2.593  1.00  0.00           S  
ATOM    835  CE  MET A  52      -9.509  -9.862   2.608  1.00  0.00           C  
ATOM    836  HN  MET A  52     -11.085  -5.522   0.804  1.00  0.00           H  
ATOM    837  HA  MET A  52     -10.155  -6.980  -1.458  1.00  0.00           H  
ATOM    838  HB1 MET A  52     -10.608  -8.993  -0.187  1.00  0.00           H  
ATOM    839  HB2 MET A  52     -11.219  -8.047   0.995  1.00  0.00           H  
ATOM    840  HG1 MET A  52      -8.848  -6.918   0.547  1.00  0.00           H  
ATOM    841  HG2 MET A  52      -8.499  -8.485   0.252  1.00  0.00           H  
ATOM    842  HE1 MET A  52      -8.882 -10.432   3.138  1.00  0.00           H  
ATOM    843  HE2 MET A  52     -10.417  -9.885   3.024  1.00  0.00           H  
ATOM    844  HE3 MET A  52      -9.561 -10.203   1.670  1.00  0.00           H  
ATOM    845  N   ILE A  53     -13.370  -7.362  -1.047  1.00  0.00           N  
ATOM    846  CA  ILE A  53     -14.615  -7.836  -1.640  1.00  0.00           C  
ATOM    847  C   ILE A  53     -14.971  -7.042  -2.880  1.00  0.00           C  
ATOM    848  O   ILE A  53     -15.389  -7.592  -3.900  1.00  0.00           O  
ATOM    849  CB  ILE A  53     -15.787  -7.777  -0.650  1.00  0.00           C  
ATOM    850  CG1 ILE A  53     -15.460  -8.554   0.652  1.00  0.00           C  
ATOM    851  CG2 ILE A  53     -17.065  -8.386  -1.291  1.00  0.00           C  
ATOM    852  CD  ILE A  53     -16.152  -7.963   1.893  1.00  0.00           C  
ATOM    853  HN  ILE A  53     -13.337  -6.846  -0.127  1.00  0.00           H  
ATOM    854  HA  ILE A  53     -14.441  -8.781  -1.939  1.00  0.00           H  
ATOM    855  HB  ILE A  53     -15.939  -6.826  -0.399  1.00  0.00           H  
ATOM    856 1HG1 ILE A  53     -14.480  -8.522   0.793  1.00  0.00           H  
ATOM    857 2HG1 ILE A  53     -15.755  -9.492   0.539  1.00  0.00           H  
ATOM    858 1HG2 ILE A  53     -17.815  -8.303  -0.645  1.00  0.00           H  
ATOM    859 2HG2 ILE A  53     -17.271  -7.886  -2.124  1.00  0.00           H  
ATOM    860 3HG2 ILE A  53     -16.892  -9.342  -1.497  1.00  0.00           H  
ATOM    861  HD1 ILE A  53     -17.136  -7.993   1.753  1.00  0.00           H  
ATOM    862  HD2 ILE A  53     -15.900  -8.507   2.687  1.00  0.00           H  
ATOM    863  HD3 ILE A  53     -15.849  -7.023   2.009  1.00  0.00           H  
ATOM    864  N   ILE A  54     -14.822  -5.708  -2.828  1.00  0.00           N  
ATOM    865  CA  ILE A  54     -15.274  -4.838  -3.901  1.00  0.00           C  
ATOM    866  C   ILE A  54     -14.295  -4.800  -5.025  1.00  0.00           C  
ATOM    867  O   ILE A  54     -14.738  -4.932  -6.186  1.00  0.00           O  
ATOM    868  CB  ILE A  54     -15.591  -3.444  -3.395  1.00  0.00           C  
ATOM    869  CG1 ILE A  54     -16.768  -3.603  -2.406  1.00  0.00           C  
ATOM    870  CG2 ILE A  54     -15.939  -2.449  -4.548  1.00  0.00           C  
ATOM    871  CD  ILE A  54     -16.898  -2.382  -1.514  1.00  0.00           C  
ATOM    872  HN  ILE A  54     -14.360  -5.365  -1.961  1.00  0.00           H  
ATOM    873  HA  ILE A  54     -16.124  -5.254  -4.256  1.00  0.00           H  
ATOM    874  HB  ILE A  54     -14.825  -3.107  -2.888  1.00  0.00           H  
ATOM    875 1HG1 ILE A  54     -16.592  -4.395  -1.846  1.00  0.00           H  
ATOM    876 2HG1 ILE A  54     -17.596  -3.718  -2.926  1.00  0.00           H  
ATOM    877 1HG2 ILE A  54     -16.145  -1.565  -4.148  1.00  0.00           H  
ATOM    878 2HG2 ILE A  54     -15.155  -2.383  -5.152  1.00  0.00           H  
ATOM    879 3HG2 ILE A  54     -16.727  -2.800  -5.038  1.00  0.00           H  
ATOM    880  HD1 ILE A  54     -17.060  -1.576  -2.081  1.00  0.00           H  
ATOM    881  HD2 ILE A  54     -17.664  -2.512  -0.887  1.00  0.00           H  
ATOM    882  HD3 ILE A  54     -16.054  -2.263  -0.994  1.00  0.00           H  
ATOM    883  N   SER A  55     -12.980  -4.661  -4.809  1.00  0.00           N  
ATOM    884  CA  SER A  55     -12.020  -4.387  -5.878  1.00  0.00           C  
ATOM    885  C   SER A  55     -11.981  -5.345  -7.079  1.00  0.00           C  
ATOM    886  O   SER A  55     -11.765  -4.841  -8.180  1.00  0.00           O  
ATOM    887  CB  SER A  55     -10.548  -4.290  -5.422  1.00  0.00           C  
ATOM    888  OG  SER A  55     -10.304  -3.229  -4.510  1.00  0.00           O  
ATOM    889  HN  SER A  55     -12.701  -4.766  -3.806  1.00  0.00           H  
ATOM    890  HA  SER A  55     -12.228  -3.444  -6.248  1.00  0.00           H  
ATOM    891  HB1 SER A  55      -9.974  -4.157  -6.236  1.00  0.00           H  
ATOM    892  HB2 SER A  55     -10.295  -5.158  -4.986  1.00  0.00           H  
ATOM    893  HG1 SER A  55     -10.607  -3.499  -3.598  1.00  0.00           H  
ATOM    894  N   PRO A  56     -12.146  -6.680  -7.023  1.00  0.00           N  
ATOM    895  CA  PRO A  56     -12.315  -7.503  -8.220  1.00  0.00           C  
ATOM    896  C   PRO A  56     -13.580  -7.155  -9.012  1.00  0.00           C  
ATOM    897  O   PRO A  56     -13.562  -7.267 -10.240  1.00  0.00           O  
ATOM    898  CB  PRO A  56     -12.355  -8.966  -7.697  1.00  0.00           C  
ATOM    899  CG  PRO A  56     -11.774  -8.899  -6.278  1.00  0.00           C  
ATOM    900  CD  PRO A  56     -12.138  -7.490  -5.809  1.00  0.00           C  
ATOM    901  HA  PRO A  56     -11.497  -7.439  -8.817  1.00  0.00           H  
ATOM    902  HB1 PRO A  56     -11.797  -9.561  -8.271  1.00  0.00           H  
ATOM    903  HB2 PRO A  56     -13.293  -9.305  -7.670  1.00  0.00           H  
ATOM    904  HG1 PRO A  56     -10.792  -9.020  -6.309  1.00  0.00           H  
ATOM    905  HG2 PRO A  56     -12.200  -9.585  -5.705  1.00  0.00           H  
ATOM    906  HD1 PRO A  56     -11.457  -7.150  -5.150  1.00  0.00           H  
ATOM    907  HD2 PRO A  56     -13.040  -7.488  -5.366  1.00  0.00           H  
ATOM    908  N   PHE A  57     -14.702  -6.771  -8.356  1.00  0.00           N  
ATOM    909  CA  PHE A  57     -15.949  -6.390  -9.008  1.00  0.00           C  
ATOM    910  C   PHE A  57     -15.959  -4.928  -9.474  1.00  0.00           C  
ATOM    911  O   PHE A  57     -16.257  -4.607 -10.610  1.00  0.00           O  
ATOM    912  CB  PHE A  57     -17.200  -6.578  -8.109  1.00  0.00           C  
ATOM    913  CG  PHE A  57     -17.270  -7.961  -7.513  1.00  0.00           C  
ATOM    914  CD1 PHE A  57     -17.085  -9.130  -8.279  1.00  0.00           C  
ATOM    915  CD2 PHE A  57     -17.541  -8.091  -6.141  1.00  0.00           C  
ATOM    916  CE1 PHE A  57     -17.151 -10.394  -7.677  1.00  0.00           C  
ATOM    917  CE2 PHE A  57     -17.613  -9.352  -5.539  1.00  0.00           C  
ATOM    918  CZ  PHE A  57     -17.417 -10.506  -6.306  1.00  0.00           C  
ATOM    919  HN  PHE A  57     -14.583  -6.775  -7.308  1.00  0.00           H  
ATOM    920  HA  PHE A  57     -16.033  -6.957  -9.843  1.00  0.00           H  
ATOM    921  HB1 PHE A  57     -17.989  -6.444  -8.673  1.00  0.00           H  
ATOM    922  HB2 PHE A  57     -17.137  -5.929  -7.379  1.00  0.00           H  
ATOM    923  HD1 PHE A  57     -16.906  -9.059  -9.249  1.00  0.00           H  
ATOM    924  HD2 PHE A  57     -17.683  -7.272  -5.590  1.00  0.00           H  
ATOM    925  HE1 PHE A  57     -17.008 -11.216  -8.235  1.00  0.00           H  
ATOM    926  HE2 PHE A  57     -17.808  -9.424  -4.551  1.00  0.00           H  
ATOM    927  HZ  PHE A  57     -17.465 -11.405  -5.883  1.00  0.00           H  
ATOM    928  N   GLY A  58     -15.574  -3.997  -8.570  1.00  0.00           N  
ATOM    929  CA  GLY A  58     -15.497  -2.553  -8.776  1.00  0.00           C  
ATOM    930  C   GLY A  58     -14.277  -2.185  -9.548  1.00  0.00           C  
ATOM    931  O   GLY A  58     -13.360  -1.558  -9.046  1.00  0.00           O  
ATOM    932  HN  GLY A  58     -15.314  -4.443  -7.630  1.00  0.00           H  
ATOM    933  HA1 GLY A  58     -15.491  -2.094  -7.875  1.00  0.00           H  
ATOM    934  HA2 GLY A  58     -16.326  -2.249  -9.269  1.00  0.00           H  
ATOM    935  N   GLY A  59     -14.240  -2.540 -10.834  1.00  0.00           N  
ATOM    936  CA  GLY A  59     -12.992  -2.638 -11.573  1.00  0.00           C  
ATOM    937  C   GLY A  59     -13.125  -3.629 -12.704  1.00  0.00           C  
ATOM    938  O   GLY A  59     -12.469  -3.481 -13.729  1.00  0.00           O  
ATOM    939  HN  GLY A  59     -15.173  -2.737 -11.252  1.00  0.00           H  
ATOM    940  HA1 GLY A  59     -12.257  -2.932 -10.951  1.00  0.00           H  
ATOM    941  HA2 GLY A  59     -12.750  -1.734 -11.943  1.00  0.00           H  
ATOM    942  N   THR A  60     -14.056  -4.615 -12.606  1.00  0.00           N  
ATOM    943  CA  THR A  60     -14.425  -5.496 -13.731  1.00  0.00           C  
ATOM    944  C   THR A  60     -15.595  -4.892 -14.475  1.00  0.00           C  
ATOM    945  O   THR A  60     -15.765  -5.116 -15.673  1.00  0.00           O  
ATOM    946  CB  THR A  60     -14.749  -6.945 -13.296  1.00  0.00           C  
ATOM    947  CG2 THR A  60     -16.125  -7.155 -12.666  1.00  0.00           C  
ATOM    948  OG1 THR A  60     -14.787  -7.908 -14.327  1.00  0.00           O  
ATOM    949  HN  THR A  60     -14.486  -4.691 -11.659  1.00  0.00           H  
ATOM    950  HA  THR A  60     -13.641  -5.554 -14.349  1.00  0.00           H  
ATOM    951  HB  THR A  60     -14.023  -7.241 -12.601  1.00  0.00           H  
ATOM    952  HG1 THR A  60     -14.608  -7.482 -15.225  1.00  0.00           H  
ATOM    953 1HG2 THR A  60     -16.022  -7.582 -11.766  1.00  0.00           H  
ATOM    954 2HG2 THR A  60     -16.587  -6.272 -12.563  1.00  0.00           H  
ATOM    955 3HG2 THR A  60     -16.677  -7.750 -13.253  1.00  0.00           H  
ATOM    956  N   LEU A  61     -16.392  -4.021 -13.816  1.00  0.00           N  
ATOM    957  CA  LEU A  61     -17.381  -3.225 -14.531  1.00  0.00           C  
ATOM    958  C   LEU A  61     -16.798  -1.902 -14.932  1.00  0.00           C  
ATOM    959  O   LEU A  61     -17.359  -1.258 -15.850  1.00  0.00           O  
ATOM    960  CB  LEU A  61     -18.705  -2.953 -13.756  1.00  0.00           C  
ATOM    961  CG  LEU A  61     -18.673  -1.853 -12.662  1.00  0.00           C  
ATOM    962  CD1 LEU A  61     -20.102  -1.471 -12.261  1.00  0.00           C  
ATOM    963  CD2 LEU A  61     -17.895  -2.283 -11.418  1.00  0.00           C  
ATOM    964  HN  LEU A  61     -16.235  -3.980 -12.799  1.00  0.00           H  
ATOM    965  HA  LEU A  61     -17.653  -3.728 -15.360  1.00  0.00           H  
ATOM    966  HB1 LEU A  61     -18.971  -3.803 -13.312  1.00  0.00           H  
ATOM    967  HB2 LEU A  61     -19.392  -2.683 -14.425  1.00  0.00           H  
ATOM    968  HG  LEU A  61     -18.206  -1.056 -13.027  1.00  0.00           H  
ATOM    969 1HD1 LEU A  61     -20.571  -2.278 -11.905  1.00  0.00           H  
ATOM    970 2HD1 LEU A  61     -20.068  -0.763 -11.557  1.00  0.00           H  
ATOM    971 3HD1 LEU A  61     -20.588  -1.126 -13.062  1.00  0.00           H  
ATOM    972 1HD2 LEU A  61     -16.951  -2.491 -11.673  1.00  0.00           H  
ATOM    973 2HD2 LEU A  61     -17.906  -1.541 -10.748  1.00  0.00           H  
ATOM    974 3HD2 LEU A  61     -18.323  -3.096 -11.025  1.00  0.00           H  
ATOM    975  N   ALA A  62     -15.684  -1.419 -14.377  1.00  0.00           N  
ATOM    976  CA  ALA A  62     -15.060  -0.160 -14.731  1.00  0.00           C  
ATOM    977  C   ALA A  62     -14.530  -0.119 -16.157  1.00  0.00           C  
ATOM    978  O   ALA A  62     -14.520   0.933 -16.796  1.00  0.00           O  
ATOM    979  CB  ALA A  62     -13.897   0.129 -13.773  1.00  0.00           C  
ATOM    980  HN  ALA A  62     -15.284  -2.060 -13.630  1.00  0.00           H  
ATOM    981  HA  ALA A  62     -15.746   0.587 -14.624  1.00  0.00           H  
ATOM    982  HB1 ALA A  62     -13.563  -0.731 -13.394  1.00  0.00           H  
ATOM    983  HB2 ALA A  62     -13.164   0.584 -14.274  1.00  0.00           H  
ATOM    984  HB3 ALA A  62     -14.218   0.720 -13.036  1.00  0.00           H  
ATOM    985  N   ASP A  63     -14.078  -1.278 -16.674  1.00  0.00           N  
ATOM    986  CA  ASP A  63     -13.776  -1.520 -18.069  1.00  0.00           C  
ATOM    987  C   ASP A  63     -15.019  -1.323 -18.952  1.00  0.00           C  
ATOM    988  O   ASP A  63     -15.011  -0.527 -19.893  1.00  0.00           O  
ATOM    989  CB  ASP A  63     -13.200  -2.976 -18.087  1.00  0.00           C  
ATOM    990  CG  ASP A  63     -12.828  -3.484 -19.463  1.00  0.00           C  
ATOM    991  OD1 ASP A  63     -12.093  -2.760 -20.155  1.00  0.00           O  
ATOM    992  OD2 ASP A  63     -13.220  -4.620 -19.817  1.00  0.00           O1-
ATOM    993  HN  ASP A  63     -13.959  -2.031 -15.927  1.00  0.00           H  
ATOM    994  HA  ASP A  63     -13.104  -0.828 -18.362  1.00  0.00           H  
ATOM    995  HB1 ASP A  63     -13.898  -3.569 -17.693  1.00  0.00           H  
ATOM    996  HB2 ASP A  63     -12.389  -2.974 -17.506  1.00  0.00           H  
ATOM    997  N   LYS A  64     -16.145  -1.983 -18.620  1.00  0.00           N  
ATOM    998  CA  LYS A  64     -17.355  -1.956 -19.414  1.00  0.00           C  
ATOM    999  C   LYS A  64     -18.189  -0.662 -19.338  1.00  0.00           C  
ATOM   1000  O   LYS A  64     -18.761  -0.203 -20.310  1.00  0.00           O  
ATOM   1001  CB  LYS A  64     -18.244  -3.149 -18.995  1.00  0.00           C  
ATOM   1002  CG  LYS A  64     -19.374  -3.396 -20.005  1.00  0.00           C  
ATOM   1003  CD  LYS A  64     -20.411  -4.416 -19.511  1.00  0.00           C  
ATOM   1004  CE  LYS A  64     -21.720  -4.368 -20.314  1.00  0.00           C  
ATOM   1005  NZ  LYS A  64     -22.679  -3.448 -19.655  1.00  0.00           N1+
ATOM   1006  HN  LYS A  64     -16.057  -2.523 -17.721  1.00  0.00           H  
ATOM   1007  HA  LYS A  64     -17.109  -2.110 -20.401  1.00  0.00           H  
ATOM   1008  HB1 LYS A  64     -18.648  -2.940 -18.121  1.00  0.00           H  
ATOM   1009  HB2 LYS A  64     -17.680  -3.955 -18.956  1.00  0.00           H  
ATOM   1010  HG1 LYS A  64     -18.975  -3.734 -20.861  1.00  0.00           H  
ATOM   1011  HG2 LYS A  64     -19.842  -2.526 -20.186  1.00  0.00           H  
ATOM   1012  HD1 LYS A  64     -20.621  -4.221 -18.557  1.00  0.00           H  
ATOM   1013  HD2 LYS A  64     -20.024  -5.331 -19.596  1.00  0.00           H  
ATOM   1014  HE1 LYS A  64     -22.104  -5.284 -20.349  1.00  0.00           H  
ATOM   1015  HE2 LYS A  64     -21.517  -4.042 -21.231  1.00  0.00           H  
ATOM   1016  HZ1 LYS A  64     -22.884  -3.783 -18.735  1.00  0.00           H  
ATOM   1017  HZ2 LYS A  64     -22.277  -2.534 -19.595  1.00  0.00           H  
ATOM   1018  HZ3 LYS A  64     -23.523  -3.406 -20.190  1.00  0.00           H  
ATOM   1019  N   LEU A  65     -18.324  -0.117 -18.107  1.00  0.00           N  
ATOM   1020  CA  LEU A  65     -19.091   1.064 -17.759  1.00  0.00           C  
ATOM   1021  C   LEU A  65     -18.362   2.343 -18.121  1.00  0.00           C  
ATOM   1022  O   LEU A  65     -18.888   3.198 -18.839  1.00  0.00           O  
ATOM   1023  CB  LEU A  65     -19.329   0.987 -16.216  1.00  0.00           C  
ATOM   1024  CG  LEU A  65     -20.251   2.066 -15.613  1.00  0.00           C  
ATOM   1025  CD1 LEU A  65     -20.949   1.554 -14.344  1.00  0.00           C  
ATOM   1026  CD2 LEU A  65     -19.501   3.352 -15.225  1.00  0.00           C  
ATOM   1027  HN  LEU A  65     -17.778  -0.674 -17.369  1.00  0.00           H  
ATOM   1028  HA  LEU A  65     -19.967   1.041 -18.267  1.00  0.00           H  
ATOM   1029  HB1 LEU A  65     -18.444   1.069 -15.777  1.00  0.00           H  
ATOM   1030  HB2 LEU A  65     -19.737   0.103 -16.025  1.00  0.00           H  
ATOM   1031  HG  LEU A  65     -20.942   2.315 -16.290  1.00  0.00           H  
ATOM   1032 1HD1 LEU A  65     -20.258   1.307 -13.667  1.00  0.00           H  
ATOM   1033 2HD1 LEU A  65     -21.536   2.274 -13.980  1.00  0.00           H  
ATOM   1034 3HD1 LEU A  65     -21.499   0.753 -14.573  1.00  0.00           H  
ATOM   1035 1HD2 LEU A  65     -19.071   3.737 -16.039  1.00  0.00           H  
ATOM   1036 2HD2 LEU A  65     -20.151   4.006 -14.843  1.00  0.00           H  
ATOM   1037 3HD2 LEU A  65     -18.804   3.131 -14.546  1.00  0.00           H  
ATOM   1038  N   GLY A  66     -17.107   2.504 -17.667  1.00  0.00           N  
ATOM   1039  CA  GLY A  66     -16.313   3.668 -18.005  1.00  0.00           C  
ATOM   1040  C   GLY A  66     -15.383   4.035 -16.887  1.00  0.00           C  
ATOM   1041  O   GLY A  66     -15.765   4.119 -15.721  1.00  0.00           O  
ATOM   1042  HN  GLY A  66     -16.771   1.727 -17.063  1.00  0.00           H  
ATOM   1043  HA1 GLY A  66     -16.928   4.446 -18.206  1.00  0.00           H  
ATOM   1044  HA2 GLY A  66     -15.780   3.477 -18.843  1.00  0.00           H  
ATOM   1045  N   LYS A  67     -14.107   4.301 -17.230  1.00  0.00           N  
ATOM   1046  CA  LYS A  67     -13.052   4.585 -16.268  1.00  0.00           C  
ATOM   1047  C   LYS A  67     -13.230   5.888 -15.526  1.00  0.00           C  
ATOM   1048  O   LYS A  67     -13.088   5.957 -14.306  1.00  0.00           O  
ATOM   1049  CB  LYS A  67     -11.681   4.652 -16.980  1.00  0.00           C  
ATOM   1050  CG  LYS A  67     -11.293   3.318 -17.637  1.00  0.00           C  
ATOM   1051  CD  LYS A  67     -10.241   2.539 -16.819  1.00  0.00           C  
ATOM   1052  CE  LYS A  67      -9.842   1.175 -17.414  1.00  0.00           C  
ATOM   1053  NZ  LYS A  67      -9.635   1.273 -18.867  1.00  0.00           N1+
ATOM   1054  HN  LYS A  67     -13.945   4.284 -18.269  1.00  0.00           H  
ATOM   1055  HA  LYS A  67     -13.021   3.822 -15.588  1.00  0.00           H  
ATOM   1056  HB1 LYS A  67     -10.994   4.878 -16.305  1.00  0.00           H  
ATOM   1057  HB2 LYS A  67     -11.733   5.342 -17.685  1.00  0.00           H  
ATOM   1058  HG1 LYS A  67     -10.917   3.500 -18.546  1.00  0.00           H  
ATOM   1059  HG2 LYS A  67     -12.111   2.749 -17.724  1.00  0.00           H  
ATOM   1060  HD1 LYS A  67     -10.607   2.383 -15.897  1.00  0.00           H  
ATOM   1061  HD2 LYS A  67      -9.414   3.104 -16.748  1.00  0.00           H  
ATOM   1062  HE1 LYS A  67     -10.574   0.522 -17.216  1.00  0.00           H  
ATOM   1063  HE2 LYS A  67      -8.999   0.875 -16.967  1.00  0.00           H  
ATOM   1064  HZ1 LYS A  67      -8.985   2.009 -19.069  1.00  0.00           H  
ATOM   1065  HZ2 LYS A  67      -9.270   0.408 -19.218  1.00  0.00           H  
ATOM   1066  HZ3 LYS A  67     -10.506   1.470 -19.322  1.00  0.00           H  
ATOM   1067  N   LYS A  68     -13.571   6.970 -16.240  1.00  0.00           N  
ATOM   1068  CA  LYS A  68     -13.736   8.284 -15.657  1.00  0.00           C  
ATOM   1069  C   LYS A  68     -14.869   8.338 -14.643  1.00  0.00           C  
ATOM   1070  O   LYS A  68     -14.747   8.937 -13.569  1.00  0.00           O  
ATOM   1071  CB  LYS A  68     -14.001   9.301 -16.793  1.00  0.00           C  
ATOM   1072  CG  LYS A  68     -14.540  10.663 -16.317  1.00  0.00           C  
ATOM   1073  CD  LYS A  68     -14.807  11.597 -17.504  1.00  0.00           C  
ATOM   1074  CE  LYS A  68     -15.734  12.764 -17.159  1.00  0.00           C  
ATOM   1075  NZ  LYS A  68     -14.928  13.934 -16.770  1.00  0.00           N1+
ATOM   1076  HN  LYS A  68     -13.707   6.772 -17.262  1.00  0.00           H  
ATOM   1077  HA  LYS A  68     -12.874   8.549 -15.189  1.00  0.00           H  
ATOM   1078  HB1 LYS A  68     -14.671   8.902 -17.414  1.00  0.00           H  
ATOM   1079  HB2 LYS A  68     -13.143   9.458 -17.273  1.00  0.00           H  
ATOM   1080  HG1 LYS A  68     -13.865  11.085 -15.720  1.00  0.00           H  
ATOM   1081  HG2 LYS A  68     -15.393  10.516 -15.825  1.00  0.00           H  
ATOM   1082  HD1 LYS A  68     -15.228  11.066 -18.239  1.00  0.00           H  
ATOM   1083  HD2 LYS A  68     -13.934  11.969 -17.819  1.00  0.00           H  
ATOM   1084  HE1 LYS A  68     -16.321  12.491 -16.404  1.00  0.00           H  
ATOM   1085  HE2 LYS A  68     -16.282  12.981 -17.960  1.00  0.00           H  
ATOM   1086  HZ1 LYS A  68     -14.857  13.980 -15.771  1.00  0.00           H  
ATOM   1087  HZ2 LYS A  68     -14.009  13.858 -17.162  1.00  0.00           H  
ATOM   1088  HZ3 LYS A  68     -15.362  14.772 -17.108  1.00  0.00           H  
ATOM   1089  N   LEU A  69     -16.017   7.713 -14.968  1.00  0.00           N  
ATOM   1090  CA  LEU A  69     -17.198   7.765 -14.138  1.00  0.00           C  
ATOM   1091  C   LEU A  69     -17.013   7.042 -12.824  1.00  0.00           C  
ATOM   1092  O   LEU A  69     -17.327   7.587 -11.765  1.00  0.00           O  
ATOM   1093  CB  LEU A  69     -18.432   7.213 -14.891  1.00  0.00           C  
ATOM   1094  CG  LEU A  69     -19.766   7.418 -14.127  1.00  0.00           C  
ATOM   1095  CD1 LEU A  69     -20.056   8.896 -13.782  1.00  0.00           C  
ATOM   1096  CD2 LEU A  69     -20.955   6.863 -14.924  1.00  0.00           C  
ATOM   1097  HN  LEU A  69     -15.966   7.191 -15.874  1.00  0.00           H  
ATOM   1098  HA  LEU A  69     -17.413   8.738 -13.940  1.00  0.00           H  
ATOM   1099  HB1 LEU A  69     -18.308   6.248 -15.010  1.00  0.00           H  
ATOM   1100  HB2 LEU A  69     -18.507   7.694 -15.743  1.00  0.00           H  
ATOM   1101  HG  LEU A  69     -19.732   6.884 -13.274  1.00  0.00           H  
ATOM   1102 1HD1 LEU A  69     -20.106   9.421 -14.628  1.00  0.00           H  
ATOM   1103 2HD1 LEU A  69     -20.924   8.949 -13.295  1.00  0.00           H  
ATOM   1104 3HD1 LEU A  69     -19.320   9.244 -13.207  1.00  0.00           H  
ATOM   1105 1HD2 LEU A  69     -20.820   5.886 -15.077  1.00  0.00           H  
ATOM   1106 2HD2 LEU A  69     -21.795   7.011 -14.405  1.00  0.00           H  
ATOM   1107 3HD2 LEU A  69     -21.012   7.337 -15.801  1.00  0.00           H  
ATOM   1108  N   ILE A  70     -16.432   5.826 -12.836  1.00  0.00           N  
ATOM   1109  CA  ILE A  70     -16.216   5.055 -11.627  1.00  0.00           C  
ATOM   1110  C   ILE A  70     -15.233   5.715 -10.672  1.00  0.00           C  
ATOM   1111  O   ILE A  70     -15.406   5.671  -9.455  1.00  0.00           O  
ATOM   1112  CB  ILE A  70     -15.856   3.605 -11.940  1.00  0.00           C  
ATOM   1113  CG1 ILE A  70     -16.018   2.701 -10.697  1.00  0.00           C  
ATOM   1114  CG2 ILE A  70     -14.422   3.500 -12.516  1.00  0.00           C  
ATOM   1115  CD  ILE A  70     -17.459   2.574 -10.160  1.00  0.00           C  
ATOM   1116  HN  ILE A  70     -16.158   5.501 -13.788  1.00  0.00           H  
ATOM   1117  HA  ILE A  70     -17.107   5.023 -11.146  1.00  0.00           H  
ATOM   1118  HB  ILE A  70     -16.483   3.267 -12.639  1.00  0.00           H  
ATOM   1119 1HG1 ILE A  70     -15.445   3.071  -9.965  1.00  0.00           H  
ATOM   1120 2HG1 ILE A  70     -15.685   1.786 -10.926  1.00  0.00           H  
ATOM   1121 1HG2 ILE A  70     -14.250   2.556 -12.775  1.00  0.00           H  
ATOM   1122 2HG2 ILE A  70     -14.353   4.092 -13.312  1.00  0.00           H  
ATOM   1123 3HG2 ILE A  70     -13.775   3.787 -11.818  1.00  0.00           H  
ATOM   1124  HD1 ILE A  70     -18.031   2.190 -10.877  1.00  0.00           H  
ATOM   1125  HD2 ILE A  70     -17.449   1.975  -9.367  1.00  0.00           H  
ATOM   1126  HD3 ILE A  70     -17.783   3.479  -9.907  1.00  0.00           H  
ATOM   1127  N   ILE A  71     -14.195   6.409 -11.187  1.00  0.00           N  
ATOM   1128  CA  ILE A  71     -13.292   7.207 -10.374  1.00  0.00           C  
ATOM   1129  C   ILE A  71     -14.022   8.387  -9.745  1.00  0.00           C  
ATOM   1130  O   ILE A  71     -13.911   8.605  -8.542  1.00  0.00           O  
ATOM   1131  CB  ILE A  71     -12.089   7.699 -11.173  1.00  0.00           C  
ATOM   1132  CG1 ILE A  71     -11.285   6.497 -11.732  1.00  0.00           C  
ATOM   1133  CG2 ILE A  71     -11.177   8.589 -10.285  1.00  0.00           C  
ATOM   1134  CD  ILE A  71     -10.325   6.917 -12.858  1.00  0.00           C  
ATOM   1135  HN  ILE A  71     -14.106   6.315 -12.226  1.00  0.00           H  
ATOM   1136  HA  ILE A  71     -12.995   6.617  -9.616  1.00  0.00           H  
ATOM   1137  HB  ILE A  71     -12.417   8.223 -11.951  1.00  0.00           H  
ATOM   1138 1HG1 ILE A  71     -11.925   5.838 -12.094  1.00  0.00           H  
ATOM   1139 2HG1 ILE A  71     -10.760   6.102 -10.996  1.00  0.00           H  
ATOM   1140 1HG2 ILE A  71     -10.423   8.923 -10.839  1.00  0.00           H  
ATOM   1141 2HG2 ILE A  71     -11.714   9.350  -9.940  1.00  0.00           H  
ATOM   1142 3HG2 ILE A  71     -10.834   8.040  -9.531  1.00  0.00           H  
ATOM   1143  HD1 ILE A  71      -9.684   7.587 -12.497  1.00  0.00           H  
ATOM   1144  HD2 ILE A  71      -9.837   6.111 -13.178  1.00  0.00           H  
ATOM   1145  HD3 ILE A  71     -10.857   7.314 -13.599  1.00  0.00           H  
ATOM   1146  N   CYS A  72     -14.847   9.144 -10.506  1.00  0.00           N  
ATOM   1147  CA  CYS A  72     -15.643  10.258  -9.985  1.00  0.00           C  
ATOM   1148  C   CYS A  72     -16.643   9.795  -8.919  1.00  0.00           C  
ATOM   1149  O   CYS A  72     -16.717  10.370  -7.833  1.00  0.00           O  
ATOM   1150  CB  CYS A  72     -16.344  11.013 -11.171  1.00  0.00           C  
ATOM   1151  SG  CYS A  72     -17.457  12.401 -10.734  1.00  0.00           S  
ATOM   1152  HN  CYS A  72     -14.863   8.855 -11.514  1.00  0.00           H  
ATOM   1153  HA  CYS A  72     -15.015  10.920  -9.555  1.00  0.00           H  
ATOM   1154  HB1 CYS A  72     -16.876  10.330 -11.682  1.00  0.00           H  
ATOM   1155  HB2 CYS A  72     -15.617  11.366 -11.767  1.00  0.00           H  
ATOM   1156  HG1 CYS A  72     -17.756  12.773 -11.980  1.00  0.00           H  
ATOM   1157  N   ILE A  73     -17.367   8.678  -9.164  1.00  0.00           N  
ATOM   1158  CA  ILE A  73     -18.243   8.026  -8.192  1.00  0.00           C  
ATOM   1159  C   ILE A  73     -17.456   7.532  -6.981  1.00  0.00           C  
ATOM   1160  O   ILE A  73     -17.874   7.636  -5.825  1.00  0.00           O  
ATOM   1161  CB  ILE A  73     -19.075   6.896  -8.793  1.00  0.00           C  
ATOM   1162  CG1 ILE A  73     -20.016   7.476  -9.882  1.00  0.00           C  
ATOM   1163  CG2 ILE A  73     -19.905   6.197  -7.676  1.00  0.00           C  
ATOM   1164  CD  ILE A  73     -20.710   6.377 -10.699  1.00  0.00           C  
ATOM   1165  HN  ILE A  73     -17.237   8.313 -10.146  1.00  0.00           H  
ATOM   1166  HA  ILE A  73     -18.870   8.737  -7.856  1.00  0.00           H  
ATOM   1167  HB  ILE A  73     -18.467   6.257  -9.239  1.00  0.00           H  
ATOM   1168 1HG1 ILE A  73     -19.473   8.030 -10.495  1.00  0.00           H  
ATOM   1169 2HG1 ILE A  73     -20.704   8.028  -9.438  1.00  0.00           H  
ATOM   1170 1HG2 ILE A  73     -20.430   5.461  -8.086  1.00  0.00           H  
ATOM   1171 2HG2 ILE A  73     -19.278   5.837  -6.995  1.00  0.00           H  
ATOM   1172 3HG2 ILE A  73     -20.512   6.868  -7.267  1.00  0.00           H  
ATOM   1173  HD1 ILE A  73     -21.252   5.814 -10.083  1.00  0.00           H  
ATOM   1174  HD2 ILE A  73     -21.298   6.806 -11.378  1.00  0.00           H  
ATOM   1175  HD3 ILE A  73     -20.014   5.824 -11.147  1.00  0.00           H  
ATOM   1176  N   GLY A  74     -16.242   7.011  -7.203  1.00  0.00           N  
ATOM   1177  CA  GLY A  74     -15.328   6.621  -6.153  1.00  0.00           C  
ATOM   1178  C   GLY A  74     -14.872   7.768  -5.281  1.00  0.00           C  
ATOM   1179  O   GLY A  74     -14.734   7.594  -4.076  1.00  0.00           O  
ATOM   1180  HN  GLY A  74     -16.015   6.912  -8.228  1.00  0.00           H  
ATOM   1181  HA1 GLY A  74     -14.510   6.171  -6.568  1.00  0.00           H  
ATOM   1182  HA2 GLY A  74     -15.772   5.911  -5.567  1.00  0.00           H  
ATOM   1183  N   LEU A  75     -14.667   8.974  -5.855  1.00  0.00           N  
ATOM   1184  CA  LEU A  75     -14.400  10.216  -5.130  1.00  0.00           C  
ATOM   1185  C   LEU A  75     -15.586  10.752  -4.365  1.00  0.00           C  
ATOM   1186  O   LEU A  75     -15.414  11.243  -3.246  1.00  0.00           O  
ATOM   1187  CB  LEU A  75     -13.803  11.389  -5.960  1.00  0.00           C  
ATOM   1188  CG  LEU A  75     -12.253  11.349  -6.077  1.00  0.00           C  
ATOM   1189  CD1 LEU A  75     -11.525  11.519  -4.721  1.00  0.00           C  
ATOM   1190  CD2 LEU A  75     -11.741  10.091  -6.796  1.00  0.00           C  
ATOM   1191  HN  LEU A  75     -14.719   8.936  -6.912  1.00  0.00           H  
ATOM   1192  HA  LEU A  75     -13.641  10.039  -4.471  1.00  0.00           H  
ATOM   1193  HB1 LEU A  75     -14.042  12.227  -5.511  1.00  0.00           H  
ATOM   1194  HB2 LEU A  75     -14.166  11.329  -6.869  1.00  0.00           H  
ATOM   1195  HG  LEU A  75     -11.960  12.085  -6.699  1.00  0.00           H  
ATOM   1196 1HD1 LEU A  75     -11.803  10.781  -4.113  1.00  0.00           H  
ATOM   1197 2HD1 LEU A  75     -10.542  11.483  -4.878  1.00  0.00           H  
ATOM   1198 3HD1 LEU A  75     -11.777  12.399  -4.329  1.00  0.00           H  
ATOM   1199 1HD2 LEU A  75     -12.120  10.065  -7.719  1.00  0.00           H  
ATOM   1200 2HD2 LEU A  75     -10.744  10.122  -6.840  1.00  0.00           H  
ATOM   1201 3HD2 LEU A  75     -12.032   9.283  -6.288  1.00  0.00           H  
ATOM   1202  N   ILE A  76     -16.822  10.699  -4.892  1.00  0.00           N  
ATOM   1203  CA  ILE A  76     -17.996  11.129  -4.132  1.00  0.00           C  
ATOM   1204  C   ILE A  76     -18.301  10.172  -2.980  1.00  0.00           C  
ATOM   1205  O   ILE A  76     -18.750  10.567  -1.902  1.00  0.00           O  
ATOM   1206  CB  ILE A  76     -19.221  11.442  -5.001  1.00  0.00           C  
ATOM   1207  CG1 ILE A  76     -20.303  12.279  -4.272  1.00  0.00           C  
ATOM   1208  CG2 ILE A  76     -19.835  10.151  -5.577  1.00  0.00           C  
ATOM   1209  CD  ILE A  76     -19.859  13.707  -3.915  1.00  0.00           C  
ATOM   1210  HN  ILE A  76     -16.863  10.335  -5.859  1.00  0.00           H  
ATOM   1211  HA  ILE A  76     -17.754  12.012  -3.715  1.00  0.00           H  
ATOM   1212  HB  ILE A  76     -18.915  11.977  -5.796  1.00  0.00           H  
ATOM   1213 1HG1 ILE A  76     -20.545  11.805  -3.430  1.00  0.00           H  
ATOM   1214 2HG1 ILE A  76     -21.105  12.332  -4.859  1.00  0.00           H  
ATOM   1215 1HG2 ILE A  76     -20.552  10.394  -6.223  1.00  0.00           H  
ATOM   1216 2HG2 ILE A  76     -19.123   9.632  -6.039  1.00  0.00           H  
ATOM   1217 3HG2 ILE A  76     -20.218   9.614  -4.832  1.00  0.00           H  
ATOM   1218  HD1 ILE A  76     -19.624  14.187  -4.754  1.00  0.00           H  
ATOM   1219  HD2 ILE A  76     -20.610  14.169  -3.453  1.00  0.00           H  
ATOM   1220  HD3 ILE A  76     -19.067  13.654  -3.315  1.00  0.00           H  
ATOM   1221  N   LEU A  77     -18.015   8.865  -3.147  1.00  0.00           N  
ATOM   1222  CA  LEU A  77     -18.042   7.915  -2.054  1.00  0.00           C  
ATOM   1223  C   LEU A  77     -16.880   8.044  -1.075  1.00  0.00           C  
ATOM   1224  O   LEU A  77     -17.032   7.795   0.119  1.00  0.00           O  
ATOM   1225  CB  LEU A  77     -18.242   6.474  -2.562  1.00  0.00           C  
ATOM   1226  CG  LEU A  77     -19.753   6.140  -2.627  1.00  0.00           C  
ATOM   1227  CD1 LEU A  77     -20.014   4.883  -3.465  1.00  0.00           C  
ATOM   1228  CD2 LEU A  77     -20.340   5.923  -1.218  1.00  0.00           C  
ATOM   1229  HN  LEU A  77     -17.775   8.611  -4.131  1.00  0.00           H  
ATOM   1230  HA  LEU A  77     -18.910   8.047  -1.531  1.00  0.00           H  
ATOM   1231  HB1 LEU A  77     -17.837   5.868  -1.927  1.00  0.00           H  
ATOM   1232  HB2 LEU A  77     -17.893   6.418  -3.463  1.00  0.00           H  
ATOM   1233  HG  LEU A  77     -20.234   6.916  -3.035  1.00  0.00           H  
ATOM   1234 1HD1 LEU A  77     -19.534   4.109  -3.055  1.00  0.00           H  
ATOM   1235 2HD1 LEU A  77     -20.995   4.699  -3.485  1.00  0.00           H  
ATOM   1236 3HD1 LEU A  77     -19.681   5.032  -4.394  1.00  0.00           H  
ATOM   1237 1HD2 LEU A  77     -20.218   6.756  -0.684  1.00  0.00           H  
ATOM   1238 2HD2 LEU A  77     -21.311   5.711  -1.300  1.00  0.00           H  
ATOM   1239 3HD2 LEU A  77     -19.862   5.165  -0.780  1.00  0.00           H  
ATOM   1240  N   PHE A  78     -15.690   8.471  -1.537  1.00  0.00           N  
ATOM   1241  CA  PHE A  78     -14.557   8.836  -0.702  1.00  0.00           C  
ATOM   1242  C   PHE A  78     -14.886  10.057   0.165  1.00  0.00           C  
ATOM   1243  O   PHE A  78     -14.789   9.998   1.381  1.00  0.00           O  
ATOM   1244  CB  PHE A  78     -13.343   9.112  -1.649  1.00  0.00           C  
ATOM   1245  CG  PHE A  78     -12.103   9.572  -0.960  1.00  0.00           C  
ATOM   1246  CD1 PHE A  78     -11.371   8.734  -0.104  1.00  0.00           C  
ATOM   1247  CD2 PHE A  78     -11.720  10.910  -1.110  1.00  0.00           C  
ATOM   1248  CE1 PHE A  78     -10.250   9.226   0.574  1.00  0.00           C  
ATOM   1249  CE2 PHE A  78     -10.623  11.411  -0.407  1.00  0.00           C  
ATOM   1250  CZ  PHE A  78      -9.871  10.563   0.414  1.00  0.00           C  
ATOM   1251  HN  PHE A  78     -15.655   8.518  -2.595  1.00  0.00           H  
ATOM   1252  HA  PHE A  78     -14.395   8.072  -0.069  1.00  0.00           H  
ATOM   1253  HB1 PHE A  78     -13.634   9.813  -2.286  1.00  0.00           H  
ATOM   1254  HB2 PHE A  78     -13.151   8.262  -2.120  1.00  0.00           H  
ATOM   1255  HD1 PHE A  78     -11.645   7.793   0.021  1.00  0.00           H  
ATOM   1256  HD2 PHE A  78     -12.232  11.504  -1.721  1.00  0.00           H  
ATOM   1257  HE1 PHE A  78      -9.725   8.616   1.172  1.00  0.00           H  
ATOM   1258  HE2 PHE A  78     -10.376  12.387  -0.492  1.00  0.00           H  
ATOM   1259  HZ  PHE A  78      -9.064  10.909   0.886  1.00  0.00           H  
ATOM   1260  N   SER A  79     -15.398  11.158  -0.434  1.00  0.00           N  
ATOM   1261  CA  SER A  79     -15.698  12.407   0.269  1.00  0.00           C  
ATOM   1262  C   SER A  79     -16.737  12.224   1.349  1.00  0.00           C  
ATOM   1263  O   SER A  79     -16.572  12.684   2.478  1.00  0.00           O  
ATOM   1264  CB  SER A  79     -16.203  13.538  -0.686  1.00  0.00           C  
ATOM   1265  OG  SER A  79     -17.395  13.169  -1.378  1.00  0.00           O  
ATOM   1266  HN  SER A  79     -15.562  11.030  -1.464  1.00  0.00           H  
ATOM   1267  HA  SER A  79     -14.841  12.727   0.704  1.00  0.00           H  
ATOM   1268  HB1 SER A  79     -15.484  13.724  -1.349  1.00  0.00           H  
ATOM   1269  HB2 SER A  79     -16.381  14.349  -0.136  1.00  0.00           H  
ATOM   1270  HG1 SER A  79     -17.153  12.663  -2.203  1.00  0.00           H  
ATOM   1271  N   VAL A  80     -17.826  11.485   1.055  1.00  0.00           N  
ATOM   1272  CA  VAL A  80     -18.829  11.134   2.044  1.00  0.00           C  
ATOM   1273  C   VAL A  80     -18.277  10.220   3.128  1.00  0.00           C  
ATOM   1274  O   VAL A  80     -18.654  10.361   4.292  1.00  0.00           O  
ATOM   1275  CB  VAL A  80     -20.136  10.617   1.434  1.00  0.00           C  
ATOM   1276  CG1 VAL A  80     -19.981   9.182   0.901  1.00  0.00           C  
ATOM   1277  CG2 VAL A  80     -21.292  10.713   2.454  1.00  0.00           C  
ATOM   1278  HN  VAL A  80     -17.875  11.193   0.053  1.00  0.00           H  
ATOM   1279  HA  VAL A  80     -19.146  11.987   2.490  1.00  0.00           H  
ATOM   1280  HB  VAL A  80     -20.359  11.188   0.646  1.00  0.00           H  
ATOM   1281 1HG1 VAL A  80     -20.045   8.543   1.664  1.00  0.00           H  
ATOM   1282 2HG1 VAL A  80     -20.708   8.999   0.243  1.00  0.00           H  
ATOM   1283 3HG1 VAL A  80     -19.092   9.093   0.458  1.00  0.00           H  
ATOM   1284 1HG2 VAL A  80     -21.880  11.476   2.199  1.00  0.00           H  
ATOM   1285 2HG2 VAL A  80     -21.806   9.860   2.435  1.00  0.00           H  
ATOM   1286 3HG2 VAL A  80     -20.906  10.863   3.360  1.00  0.00           H  
ATOM   1287  N   SER A  81     -17.336   9.295   2.807  1.00  0.00           N  
ATOM   1288  CA  SER A  81     -16.719   8.369   3.753  1.00  0.00           C  
ATOM   1289  C   SER A  81     -16.076   9.098   4.916  1.00  0.00           C  
ATOM   1290  O   SER A  81     -16.441   8.917   6.082  1.00  0.00           O  
ATOM   1291  CB  SER A  81     -15.606   7.509   3.078  1.00  0.00           C  
ATOM   1292  OG  SER A  81     -15.040   6.560   3.975  1.00  0.00           O  
ATOM   1293  HN  SER A  81     -17.087   9.310   1.780  1.00  0.00           H  
ATOM   1294  HA  SER A  81     -17.446   7.772   4.121  1.00  0.00           H  
ATOM   1295  HB1 SER A  81     -14.891   8.126   2.759  1.00  0.00           H  
ATOM   1296  HB2 SER A  81     -16.012   7.029   2.305  1.00  0.00           H  
ATOM   1297  HG1 SER A  81     -15.439   6.684   4.881  1.00  0.00           H  
ATOM   1298  N   GLU A  82     -15.161  10.044   4.638  1.00  0.00           N  
ATOM   1299  CA  GLU A  82     -14.450  10.721   5.700  1.00  0.00           C  
ATOM   1300  C   GLU A  82     -15.348  11.667   6.467  1.00  0.00           C  
ATOM   1301  O   GLU A  82     -15.160  11.891   7.663  1.00  0.00           O  
ATOM   1302  CB  GLU A  82     -13.215  11.427   5.122  1.00  0.00           C  
ATOM   1303  CG  GLU A  82     -12.159  10.392   4.657  1.00  0.00           C  
ATOM   1304  CD  GLU A  82     -11.359  10.946   3.491  1.00  0.00           C  
ATOM   1305  OE1 GLU A  82     -10.105  10.959   3.594  1.00  0.00           O  
ATOM   1306  OE2 GLU A  82     -12.008  11.348   2.495  1.00  0.00           O1-
ATOM   1307  HN  GLU A  82     -15.026  10.228   3.631  1.00  0.00           H  
ATOM   1308  HA  GLU A  82     -14.058  10.038   6.338  1.00  0.00           H  
ATOM   1309  HB1 GLU A  82     -12.809  11.953   5.824  1.00  0.00           H  
ATOM   1310  HB2 GLU A  82     -13.489  11.926   4.340  1.00  0.00           H  
ATOM   1311  HG1 GLU A  82     -12.632   9.603   4.352  1.00  0.00           H  
ATOM   1312  HG2 GLU A  82     -11.551  10.239   5.396  1.00  0.00           H  
ATOM   1313  N   PHE A  83     -16.429  12.166   5.835  1.00  0.00           N  
ATOM   1314  CA  PHE A  83     -17.416  12.973   6.525  1.00  0.00           C  
ATOM   1315  C   PHE A  83     -18.125  12.231   7.636  1.00  0.00           C  
ATOM   1316  O   PHE A  83     -18.258  12.762   8.735  1.00  0.00           O  
ATOM   1317  CB  PHE A  83     -18.467  13.587   5.554  1.00  0.00           C  
ATOM   1318  CG  PHE A  83     -17.934  14.853   4.926  1.00  0.00           C  
ATOM   1319  CD1 PHE A  83     -17.367  15.879   5.712  1.00  0.00           C  
ATOM   1320  CD2 PHE A  83     -18.041  15.055   3.542  1.00  0.00           C  
ATOM   1321  CE1 PHE A  83     -16.884  17.053   5.118  1.00  0.00           C  
ATOM   1322  CE2 PHE A  83     -17.562  16.228   2.943  1.00  0.00           C  
ATOM   1323  CZ  PHE A  83     -16.978  17.226   3.732  1.00  0.00           C  
ATOM   1324  HN  PHE A  83     -16.481  11.919   4.827  1.00  0.00           H  
ATOM   1325  HA  PHE A  83     -16.916  13.744   6.959  1.00  0.00           H  
ATOM   1326  HB1 PHE A  83     -19.254  13.810   6.080  1.00  0.00           H  
ATOM   1327  HB2 PHE A  83     -18.628  12.937   4.850  1.00  0.00           H  
ATOM   1328  HD1 PHE A  83     -17.308  15.768   6.694  1.00  0.00           H  
ATOM   1329  HD2 PHE A  83     -18.465  14.351   2.975  1.00  0.00           H  
ATOM   1330  HE1 PHE A  83     -16.474  17.765   5.693  1.00  0.00           H  
ATOM   1331  HE2 PHE A  83     -17.642  16.348   1.945  1.00  0.00           H  
ATOM   1332  HZ  PHE A  83     -16.629  18.058   3.312  1.00  0.00           H  
ATOM   1333  N   MET A  84     -18.558  10.971   7.445  1.00  0.00           N  
ATOM   1334  CA  MET A  84     -19.241  10.263   8.518  1.00  0.00           C  
ATOM   1335  C   MET A  84     -18.297   9.711   9.583  1.00  0.00           C  
ATOM   1336  O   MET A  84     -18.703   9.405  10.705  1.00  0.00           O  
ATOM   1337  CB  MET A  84     -20.061   9.064   8.007  1.00  0.00           C  
ATOM   1338  CG  MET A  84     -20.680   9.256   6.615  1.00  0.00           C  
ATOM   1339  SD  MET A  84     -21.857   7.957   6.139  1.00  0.00           S  
ATOM   1340  CE  MET A  84     -20.697   6.571   6.346  1.00  0.00           C  
ATOM   1341  HN  MET A  84     -18.368  10.581   6.516  1.00  0.00           H  
ATOM   1342  HA  MET A  84     -19.874  10.916   8.974  1.00  0.00           H  
ATOM   1343  HB1 MET A  84     -20.808   8.878   8.660  1.00  0.00           H  
ATOM   1344  HB2 MET A  84     -19.464   8.251   7.976  1.00  0.00           H  
ATOM   1345  HG1 MET A  84     -19.914   9.319   5.930  1.00  0.00           H  
ATOM   1346  HG2 MET A  84     -21.132  10.181   6.592  1.00  0.00           H  
ATOM   1347  HE1 MET A  84     -19.857   6.913   6.759  1.00  0.00           H  
ATOM   1348  HE2 MET A  84     -21.115   5.887   6.938  1.00  0.00           H  
ATOM   1349  HE3 MET A  84     -20.503   6.177   5.451  1.00  0.00           H  
ATOM   1350  N   PHE A  85     -16.994   9.565   9.257  1.00  0.00           N  
ATOM   1351  CA  PHE A  85     -15.957   9.173  10.198  1.00  0.00           C  
ATOM   1352  C   PHE A  85     -15.731  10.272  11.234  1.00  0.00           C  
ATOM   1353  O   PHE A  85     -15.411  10.016  12.398  1.00  0.00           O  
ATOM   1354  CB  PHE A  85     -14.639   8.812   9.442  1.00  0.00           C  
ATOM   1355  CG  PHE A  85     -13.864   7.765  10.218  1.00  0.00           C  
ATOM   1356  CD1 PHE A  85     -14.197   6.396  10.197  1.00  0.00           C  
ATOM   1357  CD2 PHE A  85     -12.826   8.174  11.054  1.00  0.00           C  
ATOM   1358  CE1 PHE A  85     -13.548   5.482  11.035  1.00  0.00           C  
ATOM   1359  CE2 PHE A  85     -12.127   7.255  11.855  1.00  0.00           C  
ATOM   1360  CZ  PHE A  85     -12.489   5.902  11.845  1.00  0.00           C  
ATOM   1361  HN  PHE A  85     -16.800   9.766   8.241  1.00  0.00           H  
ATOM   1362  HA  PHE A  85     -16.298   8.372  10.699  1.00  0.00           H  
ATOM   1363  HB1 PHE A  85     -14.103   9.617   9.393  1.00  0.00           H  
ATOM   1364  HB2 PHE A  85     -14.889   8.436   8.585  1.00  0.00           H  
ATOM   1365  HD1 PHE A  85     -14.903   6.074   9.577  1.00  0.00           H  
ATOM   1366  HD2 PHE A  85     -12.569   9.141  11.087  1.00  0.00           H  
ATOM   1367  HE1 PHE A  85     -13.850   4.524  11.050  1.00  0.00           H  
ATOM   1368  HE2 PHE A  85     -11.368   7.577  12.435  1.00  0.00           H  
ATOM   1369  HZ  PHE A  85     -12.000   5.246  12.406  1.00  0.00           H  
ATOM   1370  N   ALA A  86     -15.949  11.538  10.839  1.00  0.00           N  
ATOM   1371  CA  ALA A  86     -15.927  12.659  11.740  1.00  0.00           C  
ATOM   1372  C   ALA A  86     -17.164  13.521  11.608  1.00  0.00           C  
ATOM   1373  O   ALA A  86     -17.104  14.647  11.131  1.00  0.00           O  
ATOM   1374  CB  ALA A  86     -14.696  13.524  11.454  1.00  0.00           C  
ATOM   1375  HN  ALA A  86     -16.136  11.624   9.808  1.00  0.00           H  
ATOM   1376  HA  ALA A  86     -15.876  12.316  12.694  1.00  0.00           H  
ATOM   1377  HB1 ALA A  86     -13.957  12.944  11.115  1.00  0.00           H  
ATOM   1378  HB2 ALA A  86     -14.927  14.209  10.766  1.00  0.00           H  
ATOM   1379  HB3 ALA A  86     -14.409  13.977  12.296  1.00  0.00           H  
ATOM   1380  N   VAL A  87     -18.318  13.020  12.088  1.00  0.00           N  
ATOM   1381  CA  VAL A  87     -19.531  13.826  12.169  1.00  0.00           C  
ATOM   1382  C   VAL A  87     -20.075  13.809  13.584  1.00  0.00           C  
ATOM   1383  O   VAL A  87     -20.434  14.839  14.153  1.00  0.00           O  
ATOM   1384  CB  VAL A  87     -20.586  13.344  11.159  1.00  0.00           C  
ATOM   1385  CG1 VAL A  87     -21.014  11.869  11.362  1.00  0.00           C  
ATOM   1386  CG2 VAL A  87     -21.810  14.288  11.132  1.00  0.00           C  
ATOM   1387  HN  VAL A  87     -18.262  12.029  12.387  1.00  0.00           H  
ATOM   1388  HA  VAL A  87     -19.292  14.773  11.936  1.00  0.00           H  
ATOM   1389  HB  VAL A  87     -20.183  13.394  10.240  1.00  0.00           H  
ATOM   1390 1HG1 VAL A  87     -20.212  11.287  11.271  1.00  0.00           H  
ATOM   1391 2HG1 VAL A  87     -21.407  11.772  12.272  1.00  0.00           H  
ATOM   1392 3HG1 VAL A  87     -21.689  11.633  10.670  1.00  0.00           H  
ATOM   1393 1HG2 VAL A  87     -22.572  13.809  10.706  1.00  0.00           H  
ATOM   1394 2HG2 VAL A  87     -22.039  14.538  12.068  1.00  0.00           H  
ATOM   1395 3HG2 VAL A  87     -21.574  15.100  10.605  1.00  0.00           H  
ATOM   1396  N   GLY A  88     -20.104  12.643  14.252  1.00  0.00           N  
ATOM   1397  CA  GLY A  88     -20.773  12.550  15.536  1.00  0.00           C  
ATOM   1398  C   GLY A  88     -20.427  11.263  16.210  1.00  0.00           C  
ATOM   1399  O   GLY A  88     -19.551  10.537  15.750  1.00  0.00           O  
ATOM   1400  HN  GLY A  88     -19.627  11.862  13.783  1.00  0.00           H  
ATOM   1401  HA1 GLY A  88     -21.770  12.608  15.396  1.00  0.00           H  
ATOM   1402  HA2 GLY A  88     -20.493  13.327  16.114  1.00  0.00           H  
ATOM   1403  N   HSD A  89     -21.081  10.966  17.345  1.00  0.00           N  
ATOM   1404  CA  HSD A  89     -20.723   9.842  18.193  1.00  0.00           C  
ATOM   1405  C   HSD A  89     -21.649   8.652  18.034  1.00  0.00           C  
ATOM   1406  O   HSD A  89     -22.783   8.667  18.499  1.00  0.00           O  
ATOM   1407  CB  HSD A  89     -20.796  10.259  19.674  1.00  0.00           C  
ATOM   1408  CG  HSD A  89     -19.800  11.320  19.993  1.00  0.00           C  
ATOM   1409  CD2 HSD A  89     -19.976  12.651  20.240  1.00  0.00           C  
ATOM   1410  ND1 HSD A  89     -18.494  10.957  20.227  1.00  0.00           N  
ATOM   1411  CE1 HSD A  89     -17.897  12.057  20.646  1.00  0.00           C  
ATOM   1412  NE2 HSD A  89     -18.749  13.103  20.661  1.00  0.00           N  
ATOM   1413  HN  HSD A  89     -21.870  11.620  17.559  1.00  0.00           H  
ATOM   1414  HA  HSD A  89     -19.780   9.546  17.949  1.00  0.00           H  
ATOM   1415  HB1 HSD A  89     -20.609   9.461  20.240  1.00  0.00           H  
ATOM   1416  HB2 HSD A  89     -21.710  10.607  19.865  1.00  0.00           H  
ATOM   1417  HD1 HSD A  89     -18.097  10.074  20.107  1.00  0.00           H  
ATOM   1418  HD2 HSD A  89     -20.803  13.169  20.138  1.00  0.00           H  
ATOM   1419  HE1 HSD A  89     -16.929  12.124  20.924  1.00  0.00           H  
ATOM   1420  N   ASN A  90     -21.157   7.570  17.403  1.00  0.00           N  
ATOM   1421  CA  ASN A  90     -21.834   6.299  17.277  1.00  0.00           C  
ATOM   1422  C   ASN A  90     -20.752   5.306  16.902  1.00  0.00           C  
ATOM   1423  O   ASN A  90     -19.620   5.701  16.651  1.00  0.00           O  
ATOM   1424  CB  ASN A  90     -22.899   6.283  16.137  1.00  0.00           C  
ATOM   1425  CG  ASN A  90     -24.276   6.732  16.592  1.00  0.00           C  
ATOM   1426  ND2 ASN A  90     -24.900   5.988  17.522  1.00  0.00           N  
ATOM   1427  OD1 ASN A  90     -24.833   7.702  16.055  1.00  0.00           O  
ATOM   1428  HN  ASN A  90     -20.191   7.746  16.993  1.00  0.00           H  
ATOM   1429  HA  ASN A  90     -22.164   6.045  18.173  1.00  0.00           H  
ATOM   1430  HB1 ASN A  90     -22.958   5.350  15.794  1.00  0.00           H  
ATOM   1431  HB2 ASN A  90     -22.580   6.893  15.418  1.00  0.00           H  
ATOM   1432 1HD2 ASN A  90     -25.797   6.238  17.844  1.00  0.00           H  
ATOM   1433 2HD2 ASN A  90     -24.424   5.177  17.875  1.00  0.00           H  
ATOM   1434  N   PHE A  91     -21.070   3.997  16.822  1.00  0.00           N  
ATOM   1435  CA  PHE A  91     -20.142   2.986  16.341  1.00  0.00           C  
ATOM   1436  C   PHE A  91     -20.622   2.452  14.997  1.00  0.00           C  
ATOM   1437  O   PHE A  91     -19.820   2.293  14.080  1.00  0.00           O  
ATOM   1438  CB  PHE A  91     -19.979   1.853  17.401  1.00  0.00           C  
ATOM   1439  CG  PHE A  91     -19.250   0.651  16.831  1.00  0.00           C  
ATOM   1440  CD1 PHE A  91     -17.898   0.735  16.457  1.00  0.00           C  
ATOM   1441  CD2 PHE A  91     -19.961  -0.525  16.536  1.00  0.00           C  
ATOM   1442  CE1 PHE A  91     -17.260  -0.347  15.836  1.00  0.00           C  
ATOM   1443  CE2 PHE A  91     -19.326  -1.610  15.915  1.00  0.00           C  
ATOM   1444  CZ  PHE A  91     -17.971  -1.526  15.577  1.00  0.00           C  
ATOM   1445  HN  PHE A  91     -22.043   3.783  17.138  1.00  0.00           H  
ATOM   1446  HA  PHE A  91     -19.267   3.443  16.174  1.00  0.00           H  
ATOM   1447  HB1 PHE A  91     -20.874   1.571  17.667  1.00  0.00           H  
ATOM   1448  HB2 PHE A  91     -19.448   2.214  18.135  1.00  0.00           H  
ATOM   1449  HD1 PHE A  91     -17.388   1.566  16.634  1.00  0.00           H  
ATOM   1450  HD2 PHE A  91     -20.926  -0.587  16.772  1.00  0.00           H  
ATOM   1451  HE1 PHE A  91     -16.294  -0.270  15.578  1.00  0.00           H  
ATOM   1452  HE2 PHE A  91     -19.852  -2.447  15.714  1.00  0.00           H  
ATOM   1453  HZ  PHE A  91     -17.509  -2.299  15.154  1.00  0.00           H  
ATOM   1454  N   SER A  92     -21.942   2.220  14.794  1.00  0.00           N  
ATOM   1455  CA  SER A  92     -22.462   1.611  13.564  1.00  0.00           C  
ATOM   1456  C   SER A  92     -22.151   2.452  12.336  1.00  0.00           C  
ATOM   1457  O   SER A  92     -21.840   1.941  11.265  1.00  0.00           O  
ATOM   1458  CB  SER A  92     -23.981   1.270  13.659  1.00  0.00           C  
ATOM   1459  OG  SER A  92     -24.402   0.461  12.562  1.00  0.00           O  
ATOM   1460  HN  SER A  92     -22.547   2.513  15.589  1.00  0.00           H  
ATOM   1461  HA  SER A  92     -22.012   0.714  13.451  1.00  0.00           H  
ATOM   1462  HB1 SER A  92     -24.490   2.122  13.651  1.00  0.00           H  
ATOM   1463  HB2 SER A  92     -24.136   0.778  14.507  1.00  0.00           H  
ATOM   1464  HG1 SER A  92     -23.829   0.658  11.770  1.00  0.00           H  
ATOM   1465  N   VAL A  93     -22.142   3.789  12.483  1.00  0.00           N  
ATOM   1466  CA  VAL A  93     -21.709   4.710  11.443  1.00  0.00           C  
ATOM   1467  C   VAL A  93     -20.200   4.710  11.204  1.00  0.00           C  
ATOM   1468  O   VAL A  93     -19.766   4.804  10.050  1.00  0.00           O  
ATOM   1469  CB  VAL A  93     -22.236   6.124  11.656  1.00  0.00           C  
ATOM   1470  CG1 VAL A  93     -21.513   6.822  12.827  1.00  0.00           C  
ATOM   1471  CG2 VAL A  93     -22.100   6.915  10.336  1.00  0.00           C  
ATOM   1472  HN  VAL A  93     -22.479   4.107  13.426  1.00  0.00           H  
ATOM   1473  HA  VAL A  93     -22.159   4.436  10.571  1.00  0.00           H  
ATOM   1474  HB  VAL A  93     -23.197   6.066  11.917  1.00  0.00           H  
ATOM   1475 1HG1 VAL A  93     -22.055   7.604  13.122  1.00  0.00           H  
ATOM   1476 2HG1 VAL A  93     -21.413   6.174  13.578  1.00  0.00           H  
ATOM   1477 3HG1 VAL A  93     -20.616   7.126  12.518  1.00  0.00           H  
ATOM   1478 1HG2 VAL A  93     -22.816   7.607  10.304  1.00  0.00           H  
ATOM   1479 2HG2 VAL A  93     -21.202   7.346  10.314  1.00  0.00           H  
ATOM   1480 3HG2 VAL A  93     -22.197   6.282   9.574  1.00  0.00           H  
ATOM   1481  N   LEU A  94     -19.322   4.575  12.221  1.00  0.00           N  
ATOM   1482  CA  LEU A  94     -17.884   4.397  12.056  1.00  0.00           C  
ATOM   1483  C   LEU A  94     -17.551   3.096  11.353  1.00  0.00           C  
ATOM   1484  O   LEU A  94     -16.741   3.053  10.428  1.00  0.00           O  
ATOM   1485  CB  LEU A  94     -17.155   4.404  13.422  1.00  0.00           C  
ATOM   1486  CG  LEU A  94     -16.544   5.770  13.786  1.00  0.00           C  
ATOM   1487  CD1 LEU A  94     -17.608   6.841  14.101  1.00  0.00           C  
ATOM   1488  CD2 LEU A  94     -15.582   5.565  14.969  1.00  0.00           C  
ATOM   1489  HN  LEU A  94     -19.786   4.611  13.170  1.00  0.00           H  
ATOM   1490  HA  LEU A  94     -17.529   5.163  11.499  1.00  0.00           H  
ATOM   1491  HB1 LEU A  94     -16.422   3.753  13.375  1.00  0.00           H  
ATOM   1492  HB2 LEU A  94     -17.814   4.179  14.115  1.00  0.00           H  
ATOM   1493  HG  LEU A  94     -15.980   6.089  13.016  1.00  0.00           H  
ATOM   1494 1HD1 LEU A  94     -18.158   6.534  14.874  1.00  0.00           H  
ATOM   1495 2HD1 LEU A  94     -17.149   7.697  14.328  1.00  0.00           H  
ATOM   1496 3HD1 LEU A  94     -18.188   6.967  13.300  1.00  0.00           H  
ATOM   1497 1HD2 LEU A  94     -14.865   4.926  14.699  1.00  0.00           H  
ATOM   1498 2HD2 LEU A  94     -15.178   6.443  15.217  1.00  0.00           H  
ATOM   1499 3HD2 LEU A  94     -16.091   5.196  15.744  1.00  0.00           H  
ATOM   1500  N   MET A  95     -18.232   2.009  11.763  1.00  0.00           N  
ATOM   1501  CA  MET A  95     -18.169   0.700  11.157  1.00  0.00           C  
ATOM   1502  C   MET A  95     -18.648   0.723   9.703  1.00  0.00           C  
ATOM   1503  O   MET A  95     -18.082   0.059   8.836  1.00  0.00           O  
ATOM   1504  CB  MET A  95     -18.931  -0.330  12.048  1.00  0.00           C  
ATOM   1505  CG  MET A  95     -18.708  -1.810  11.651  1.00  0.00           C  
ATOM   1506  SD  MET A  95     -16.956  -2.285  11.444  1.00  0.00           S  
ATOM   1507  CE  MET A  95     -17.341  -3.648  10.307  1.00  0.00           C  
ATOM   1508  HN  MET A  95     -18.845   2.217  12.611  1.00  0.00           H  
ATOM   1509  HA  MET A  95     -17.207   0.391  11.155  1.00  0.00           H  
ATOM   1510  HB1 MET A  95     -19.915  -0.135  11.992  1.00  0.00           H  
ATOM   1511  HB2 MET A  95     -18.633  -0.212  13.000  1.00  0.00           H  
ATOM   1512  HG1 MET A  95     -19.235  -1.988  10.785  1.00  0.00           H  
ATOM   1513  HG2 MET A  95     -19.160  -2.399  12.363  1.00  0.00           H  
ATOM   1514  HE1 MET A  95     -17.366  -4.501  10.822  1.00  0.00           H  
ATOM   1515  HE2 MET A  95     -18.229  -3.477   9.887  1.00  0.00           H  
ATOM   1516  HE3 MET A  95     -16.634  -3.693   9.605  1.00  0.00           H  
ATOM   1517  N   LEU A  96     -19.673   1.537   9.379  1.00  0.00           N  
ATOM   1518  CA  LEU A  96     -20.184   1.748   8.043  1.00  0.00           C  
ATOM   1519  C   LEU A  96     -19.291   2.656   7.205  1.00  0.00           C  
ATOM   1520  O   LEU A  96     -19.054   2.413   6.038  1.00  0.00           O  
ATOM   1521  CB  LEU A  96     -21.637   2.264   8.139  1.00  0.00           C  
ATOM   1522  CG  LEU A  96     -22.473   2.119   6.852  1.00  0.00           C  
ATOM   1523  CD1 LEU A  96     -23.938   1.862   7.230  1.00  0.00           C  
ATOM   1524  CD2 LEU A  96     -22.394   3.354   5.947  1.00  0.00           C  
ATOM   1525  HN  LEU A  96     -20.083   2.025  10.231  1.00  0.00           H  
ATOM   1526  HA  LEU A  96     -20.249   0.850   7.573  1.00  0.00           H  
ATOM   1527  HB1 LEU A  96     -21.602   3.227   8.363  1.00  0.00           H  
ATOM   1528  HB2 LEU A  96     -22.095   1.747   8.849  1.00  0.00           H  
ATOM   1529  HG  LEU A  96     -22.129   1.351   6.329  1.00  0.00           H  
ATOM   1530 1HD1 LEU A  96     -24.277   2.631   7.769  1.00  0.00           H  
ATOM   1531 2HD1 LEU A  96     -24.480   1.768   6.397  1.00  0.00           H  
ATOM   1532 3HD1 LEU A  96     -23.996   1.022   7.767  1.00  0.00           H  
ATOM   1533 1HD2 LEU A  96     -21.444   3.506   5.680  1.00  0.00           H  
ATOM   1534 2HD2 LEU A  96     -22.953   3.202   5.133  1.00  0.00           H  
ATOM   1535 3HD2 LEU A  96     -22.735   4.150   6.446  1.00  0.00           H  
ATOM   1536  N   SER A  97     -18.718   3.713   7.826  1.00  0.00           N  
ATOM   1537  CA  SER A  97     -17.745   4.628   7.234  1.00  0.00           C  
ATOM   1538  C   SER A  97     -16.496   3.893   6.812  1.00  0.00           C  
ATOM   1539  O   SER A  97     -15.993   4.078   5.699  1.00  0.00           O  
ATOM   1540  CB  SER A  97     -17.343   5.765   8.218  1.00  0.00           C  
ATOM   1541  OG  SER A  97     -16.319   6.577   7.647  1.00  0.00           O  
ATOM   1542  HN  SER A  97     -19.056   3.821   8.829  1.00  0.00           H  
ATOM   1543  HA  SER A  97     -18.165   5.035   6.413  1.00  0.00           H  
ATOM   1544  HB1 SER A  97     -17.005   5.350   9.050  1.00  0.00           H  
ATOM   1545  HB2 SER A  97     -18.142   6.321   8.393  1.00  0.00           H  
ATOM   1546  HG1 SER A  97     -16.535   7.538   7.805  1.00  0.00           H  
ATOM   1547  N   ARG A  98     -15.963   2.972   7.622  1.00  0.00           N  
ATOM   1548  CA  ARG A  98     -14.865   2.125   7.194  1.00  0.00           C  
ATOM   1549  C   ARG A  98     -15.203   1.212   6.034  1.00  0.00           C  
ATOM   1550  O   ARG A  98     -14.390   1.025   5.129  1.00  0.00           O  
ATOM   1551  CB  ARG A  98     -14.338   1.252   8.352  1.00  0.00           C  
ATOM   1552  CG  ARG A  98     -13.655   2.057   9.472  1.00  0.00           C  
ATOM   1553  CD  ARG A  98     -12.475   2.934   9.036  1.00  0.00           C  
ATOM   1554  NE  ARG A  98     -11.322   2.038   8.712  1.00  0.00           N  
ATOM   1555  CZ  ARG A  98     -10.150   2.545   8.309  1.00  0.00           C  
ATOM   1556  NH1 ARG A  98     -10.054   3.837   8.011  1.00  0.00           N1+
ATOM   1557  NH2 ARG A  98      -9.069   1.794   8.152  1.00  0.00           N  
ATOM   1558  HN  ARG A  98     -16.399   2.922   8.563  1.00  0.00           H  
ATOM   1559  HA  ARG A  98     -14.082   2.722   6.919  1.00  0.00           H  
ATOM   1560  HB1 ARG A  98     -13.672   0.618   7.984  1.00  0.00           H  
ATOM   1561  HB2 ARG A  98     -15.106   0.768   8.750  1.00  0.00           H  
ATOM   1562  HG1 ARG A  98     -13.317   1.415  10.177  1.00  0.00           H  
ATOM   1563  HG2 ARG A  98     -14.341   2.658   9.908  1.00  0.00           H  
ATOM   1564  HD1 ARG A  98     -12.226   3.513   9.782  1.00  0.00           H  
ATOM   1565  HD2 ARG A  98     -12.731   3.423   8.231  1.00  0.00           H  
ATOM   1566  HE  ARG A  98     -11.439   1.073   8.799  1.00  0.00           H  
ATOM   1567 1HH1 ARG A  98     -10.835   4.446   8.100  1.00  0.00           H  
ATOM   1568 2HH1 ARG A  98      -9.173   4.206   7.690  1.00  0.00           H  
ATOM   1569 1HH2 ARG A  98      -9.147   0.808   8.367  1.00  0.00           H  
ATOM   1570 2HH2 ARG A  98      -8.218   2.179   7.838  1.00  0.00           H  
ATOM   1571  N   VAL A  99     -16.421   0.646   6.017  1.00  0.00           N  
ATOM   1572  CA  VAL A  99     -16.925  -0.098   4.875  1.00  0.00           C  
ATOM   1573  C   VAL A  99     -17.050   0.774   3.626  1.00  0.00           C  
ATOM   1574  O   VAL A  99     -16.548   0.389   2.571  1.00  0.00           O  
ATOM   1575  CB  VAL A  99     -18.240  -0.796   5.205  1.00  0.00           C  
ATOM   1576  CG1 VAL A  99     -18.860  -1.466   3.955  1.00  0.00           C  
ATOM   1577  CG2 VAL A  99     -17.932  -1.869   6.275  1.00  0.00           C  
ATOM   1578  HN  VAL A  99     -16.966   0.791   6.896  1.00  0.00           H  
ATOM   1579  HA  VAL A  99     -16.270  -0.841   4.667  1.00  0.00           H  
ATOM   1580  HB  VAL A  99     -18.898  -0.107   5.504  1.00  0.00           H  
ATOM   1581 1HG1 VAL A  99     -18.129  -1.865   3.409  1.00  0.00           H  
ATOM   1582 2HG1 VAL A  99     -19.492  -2.176   4.251  1.00  0.00           H  
ATOM   1583 3HG1 VAL A  99     -19.344  -0.775   3.427  1.00  0.00           H  
ATOM   1584 1HG2 VAL A  99     -18.792  -2.190   6.660  1.00  0.00           H  
ATOM   1585 2HG2 VAL A  99     -17.446  -2.621   5.840  1.00  0.00           H  
ATOM   1586 3HG2 VAL A  99     -17.368  -1.457   6.985  1.00  0.00           H  
ATOM   1587  N   ILE A 100     -17.633   1.993   3.724  1.00  0.00           N  
ATOM   1588  CA  ILE A 100     -17.723   3.009   2.671  1.00  0.00           C  
ATOM   1589  C   ILE A 100     -16.336   3.469   2.200  1.00  0.00           C  
ATOM   1590  O   ILE A 100     -16.078   3.667   1.016  1.00  0.00           O  
ATOM   1591  CB  ILE A 100     -18.644   4.176   3.055  1.00  0.00           C  
ATOM   1592  CG1 ILE A 100     -20.128   3.705   3.144  1.00  0.00           C  
ATOM   1593  CG2 ILE A 100     -18.514   5.330   2.033  1.00  0.00           C  
ATOM   1594  CD  ILE A 100     -20.852   3.526   1.794  1.00  0.00           C  
ATOM   1595  HN  ILE A 100     -18.047   2.158   4.697  1.00  0.00           H  
ATOM   1596  HA  ILE A 100     -18.157   2.560   1.882  1.00  0.00           H  
ATOM   1597  HB  ILE A 100     -18.384   4.500   3.957  1.00  0.00           H  
ATOM   1598 1HG1 ILE A 100     -20.632   4.381   3.684  1.00  0.00           H  
ATOM   1599 2HG1 ILE A 100     -20.147   2.833   3.634  1.00  0.00           H  
ATOM   1600 1HG2 ILE A 100     -19.086   6.088   2.330  1.00  0.00           H  
ATOM   1601 2HG2 ILE A 100     -17.562   5.616   1.991  1.00  0.00           H  
ATOM   1602 3HG2 ILE A 100     -18.813   5.005   1.142  1.00  0.00           H  
ATOM   1603  HD1 ILE A 100     -20.364   2.843   1.261  1.00  0.00           H  
ATOM   1604  HD2 ILE A 100     -21.783   3.226   1.971  1.00  0.00           H  
ATOM   1605  HD3 ILE A 100     -20.855   4.399   1.318  1.00  0.00           H  
ATOM   1606  N   GLY A 101     -15.364   3.607   3.121  1.00  0.00           N  
ATOM   1607  CA  GLY A 101     -13.963   3.881   2.816  1.00  0.00           C  
ATOM   1608  C   GLY A 101     -13.258   2.815   2.039  1.00  0.00           C  
ATOM   1609  O   GLY A 101     -12.454   3.101   1.155  1.00  0.00           O  
ATOM   1610  HN  GLY A 101     -15.717   3.496   4.112  1.00  0.00           H  
ATOM   1611  HA1 GLY A 101     -13.464   4.050   3.699  1.00  0.00           H  
ATOM   1612  HA2 GLY A 101     -13.909   4.772   2.305  1.00  0.00           H  
ATOM   1613  N   GLY A 102     -13.577   1.540   2.294  1.00  0.00           N  
ATOM   1614  CA  GLY A 102     -13.072   0.468   1.452  1.00  0.00           C  
ATOM   1615  C   GLY A 102     -13.852   0.300   0.171  1.00  0.00           C  
ATOM   1616  O   GLY A 102     -13.357  -0.293  -0.781  1.00  0.00           O  
ATOM   1617  HN  GLY A 102     -14.189   1.399   3.111  1.00  0.00           H  
ATOM   1618  HA1 GLY A 102     -13.092  -0.405   1.976  1.00  0.00           H  
ATOM   1619  HA2 GLY A 102     -12.095   0.650   1.231  1.00  0.00           H  
ATOM   1620  N   MET A 103     -15.072   0.883   0.062  1.00  0.00           N  
ATOM   1621  CA  MET A 103     -15.743   1.061  -1.217  1.00  0.00           C  
ATOM   1622  C   MET A 103     -14.984   2.028  -2.094  1.00  0.00           C  
ATOM   1623  O   MET A 103     -14.715   1.743  -3.259  1.00  0.00           O  
ATOM   1624  CB  MET A 103     -17.211   1.575  -1.111  1.00  0.00           C  
ATOM   1625  CG  MET A 103     -18.146   0.647  -0.317  1.00  0.00           C  
ATOM   1626  SD  MET A 103     -19.882   0.650  -0.878  1.00  0.00           S  
ATOM   1627  CE  MET A 103     -19.628  -0.034  -2.549  1.00  0.00           C  
ATOM   1628  HN  MET A 103     -15.473   1.186   0.974  1.00  0.00           H  
ATOM   1629  HA  MET A 103     -15.771   0.167  -1.682  1.00  0.00           H  
ATOM   1630  HB1 MET A 103     -17.579   1.678  -2.040  1.00  0.00           H  
ATOM   1631  HB2 MET A 103     -17.202   2.474  -0.665  1.00  0.00           H  
ATOM   1632  HG1 MET A 103     -18.089   0.911   0.679  1.00  0.00           H  
ATOM   1633  HG2 MET A 103     -17.757  -0.308  -0.356  1.00  0.00           H  
ATOM   1634  HE1 MET A 103     -20.088  -0.915  -2.607  1.00  0.00           H  
ATOM   1635  HE2 MET A 103     -20.012   0.599  -3.215  1.00  0.00           H  
ATOM   1636  HE3 MET A 103     -18.651  -0.145  -2.704  1.00  0.00           H  
ATOM   1637  N   SER A 104     -14.565   3.185  -1.558  1.00  0.00           N  
ATOM   1638  CA  SER A 104     -13.892   4.214  -2.341  1.00  0.00           C  
ATOM   1639  C   SER A 104     -12.561   3.759  -2.931  1.00  0.00           C  
ATOM   1640  O   SER A 104     -12.301   3.900  -4.130  1.00  0.00           O  
ATOM   1641  CB  SER A 104     -13.720   5.526  -1.534  1.00  0.00           C  
ATOM   1642  OG  SER A 104     -12.652   5.492  -0.588  1.00  0.00           O  
ATOM   1643  HN  SER A 104     -14.764   3.278  -0.538  1.00  0.00           H  
ATOM   1644  HA  SER A 104     -14.502   4.468  -3.114  1.00  0.00           H  
ATOM   1645  HB1 SER A 104     -14.579   5.709  -1.045  1.00  0.00           H  
ATOM   1646  HB2 SER A 104     -13.554   6.275  -2.183  1.00  0.00           H  
ATOM   1647  HG1 SER A 104     -12.694   4.637  -0.076  1.00  0.00           H  
ATOM   1648  N   ALA A 105     -11.735   3.083  -2.112  1.00  0.00           N  
ATOM   1649  CA  ALA A 105     -10.478   2.467  -2.491  1.00  0.00           C  
ATOM   1650  C   ALA A 105     -10.694   1.205  -3.324  1.00  0.00           C  
ATOM   1651  O   ALA A 105      -9.786   0.735  -4.015  1.00  0.00           O  
ATOM   1652  CB  ALA A 105      -9.649   2.162  -1.221  1.00  0.00           C  
ATOM   1653  HN  ALA A 105     -12.108   3.040  -1.112  1.00  0.00           H  
ATOM   1654  HA  ALA A 105      -9.943   3.124  -3.043  1.00  0.00           H  
ATOM   1655  HB1 ALA A 105     -10.071   2.619  -0.444  1.00  0.00           H  
ATOM   1656  HB2 ALA A 105      -9.637   1.177  -1.073  1.00  0.00           H  
ATOM   1657  HB3 ALA A 105      -8.722   2.499  -1.353  1.00  0.00           H  
ATOM   1658  N   GLY A 106     -11.925   0.663  -3.319  1.00  0.00           N  
ATOM   1659  CA  GLY A 106     -12.345  -0.465  -4.130  1.00  0.00           C  
ATOM   1660  C   GLY A 106     -12.773  -0.099  -5.520  1.00  0.00           C  
ATOM   1661  O   GLY A 106     -12.816  -0.978  -6.369  1.00  0.00           O  
ATOM   1662  HN  GLY A 106     -12.582   1.154  -2.644  1.00  0.00           H  
ATOM   1663  HA1 GLY A 106     -13.112  -0.948  -3.653  1.00  0.00           H  
ATOM   1664  HA2 GLY A 106     -11.579  -1.143  -4.177  1.00  0.00           H  
ATOM   1665  N   MET A 107     -13.109   1.179  -5.812  1.00  0.00           N  
ATOM   1666  CA  MET A 107     -13.544   1.581  -7.146  1.00  0.00           C  
ATOM   1667  C   MET A 107     -12.651   2.641  -7.766  1.00  0.00           C  
ATOM   1668  O   MET A 107     -12.637   2.821  -8.986  1.00  0.00           O  
ATOM   1669  CB  MET A 107     -14.974   2.181  -7.130  1.00  0.00           C  
ATOM   1670  CG  MET A 107     -16.035   1.380  -6.354  1.00  0.00           C  
ATOM   1671  SD  MET A 107     -17.617   2.274  -6.230  1.00  0.00           S  
ATOM   1672  CE  MET A 107     -17.070   3.246  -4.797  1.00  0.00           C  
ATOM   1673  HN  MET A 107     -13.028   1.831  -5.009  1.00  0.00           H  
ATOM   1674  HA  MET A 107     -13.518   0.761  -7.743  1.00  0.00           H  
ATOM   1675  HB1 MET A 107     -15.292   2.279  -8.088  1.00  0.00           H  
ATOM   1676  HB2 MET A 107     -14.928   3.111  -6.731  1.00  0.00           H  
ATOM   1677  HG1 MET A 107     -15.667   1.172  -5.427  1.00  0.00           H  
ATOM   1678  HG2 MET A 107     -16.165   0.483  -6.821  1.00  0.00           H  
ATOM   1679  HE1 MET A 107     -16.821   2.623  -4.060  1.00  0.00           H  
ATOM   1680  HE2 MET A 107     -16.281   3.795  -5.061  1.00  0.00           H  
ATOM   1681  HE3 MET A 107     -17.816   3.839  -4.505  1.00  0.00           H  
ATOM   1682  N   VAL A 108     -11.852   3.375  -6.960  1.00  0.00           N  
ATOM   1683  CA  VAL A 108     -10.926   4.358  -7.513  1.00  0.00           C  
ATOM   1684  C   VAL A 108      -9.700   3.654  -7.968  1.00  0.00           C  
ATOM   1685  O   VAL A 108      -9.419   3.670  -9.163  1.00  0.00           O  
ATOM   1686  CB  VAL A 108     -10.498   5.431  -6.514  1.00  0.00           C  
ATOM   1687  CG1 VAL A 108      -9.290   6.287  -6.997  1.00  0.00           C  
ATOM   1688  CG2 VAL A 108     -11.719   6.336  -6.301  1.00  0.00           C  
ATOM   1689  HN  VAL A 108     -11.959   3.178  -5.954  1.00  0.00           H  
ATOM   1690  HA  VAL A 108     -11.371   4.784  -8.303  1.00  0.00           H  
ATOM   1691  HB  VAL A 108     -10.191   4.977  -5.671  1.00  0.00           H  
ATOM   1692 1HG1 VAL A 108      -9.625   7.184  -7.263  1.00  0.00           H  
ATOM   1693 2HG1 VAL A 108      -8.640   6.368  -6.249  1.00  0.00           H  
ATOM   1694 3HG1 VAL A 108      -8.869   5.830  -7.773  1.00  0.00           H  
ATOM   1695 1HG2 VAL A 108     -11.834   6.919  -7.103  1.00  0.00           H  
ATOM   1696 2HG2 VAL A 108     -12.527   5.765  -6.175  1.00  0.00           H  
ATOM   1697 3HG2 VAL A 108     -11.568   6.897  -5.490  1.00  0.00           H  
ATOM   1698  N   MET A 109      -8.977   2.963  -7.062  1.00  0.00           N  
ATOM   1699  CA  MET A 109      -7.685   2.347  -7.296  1.00  0.00           C  
ATOM   1700  C   MET A 109      -7.599   1.395  -8.479  1.00  0.00           C  
ATOM   1701  O   MET A 109      -6.671   1.562  -9.269  1.00  0.00           O  
ATOM   1702  CB  MET A 109      -7.182   1.582  -6.054  1.00  0.00           C  
ATOM   1703  CG  MET A 109      -7.236   2.385  -4.737  1.00  0.00           C  
ATOM   1704  SD  MET A 109      -5.890   3.573  -4.499  1.00  0.00           S  
ATOM   1705  CE  MET A 109      -4.738   2.207  -4.186  1.00  0.00           C  
ATOM   1706  HN  MET A 109      -9.468   2.910  -6.115  1.00  0.00           H  
ATOM   1707  HA  MET A 109      -7.001   3.099  -7.453  1.00  0.00           H  
ATOM   1708  HB1 MET A 109      -6.226   1.302  -6.209  1.00  0.00           H  
ATOM   1709  HB2 MET A 109      -7.739   0.751  -5.935  1.00  0.00           H  
ATOM   1710  HG1 MET A 109      -7.268   1.706  -3.956  1.00  0.00           H  
ATOM   1711  HG2 MET A 109      -8.156   2.859  -4.697  1.00  0.00           H  
ATOM   1712  HE1 MET A 109      -4.481   1.794  -5.056  1.00  0.00           H  
ATOM   1713  HE2 MET A 109      -3.928   2.564  -3.726  1.00  0.00           H  
ATOM   1714  HE3 MET A 109      -5.187   1.530  -3.608  1.00  0.00           H  
ATOM   1715  N   PRO A 110      -8.492   0.433  -8.713  1.00  0.00           N  
ATOM   1716  CA  PRO A 110      -8.487  -0.318  -9.960  1.00  0.00           C  
ATOM   1717  C   PRO A 110      -8.776   0.577 -11.160  1.00  0.00           C  
ATOM   1718  O   PRO A 110      -8.121   0.432 -12.193  1.00  0.00           O  
ATOM   1719  CB  PRO A 110      -9.548  -1.406  -9.715  1.00  0.00           C  
ATOM   1720  CG  PRO A 110     -10.495  -0.830  -8.668  1.00  0.00           C  
ATOM   1721  CD  PRO A 110      -9.570   0.005  -7.806  1.00  0.00           C  
ATOM   1722  HA  PRO A 110      -7.609  -0.805 -10.084  1.00  0.00           H  
ATOM   1723  HB1 PRO A 110      -9.124  -2.248  -9.374  1.00  0.00           H  
ATOM   1724  HB2 PRO A 110     -10.049  -1.612 -10.559  1.00  0.00           H  
ATOM   1725  HG1 PRO A 110     -10.909  -1.561  -8.146  1.00  0.00           H  
ATOM   1726  HG2 PRO A 110     -11.183  -0.268  -9.104  1.00  0.00           H  
ATOM   1727  HD1 PRO A 110      -9.198  -0.537  -7.044  1.00  0.00           H  
ATOM   1728  HD2 PRO A 110     -10.050   0.802  -7.427  1.00  0.00           H  
ATOM   1729  N   GLY A 111      -9.703   1.549 -11.065  1.00  0.00           N  
ATOM   1730  CA  GLY A 111     -10.108   2.380 -12.190  1.00  0.00           C  
ATOM   1731  C   GLY A 111      -9.048   3.356 -12.633  1.00  0.00           C  
ATOM   1732  O   GLY A 111      -8.774   3.482 -13.817  1.00  0.00           O  
ATOM   1733  HN  GLY A 111     -10.106   1.650 -10.103  1.00  0.00           H  
ATOM   1734  HA1 GLY A 111     -10.954   2.891 -11.937  1.00  0.00           H  
ATOM   1735  HA2 GLY A 111     -10.362   1.777 -12.973  1.00  0.00           H  
ATOM   1736  N   VAL A 112      -8.415   4.059 -11.669  1.00  0.00           N  
ATOM   1737  CA  VAL A 112      -7.330   5.013 -11.878  1.00  0.00           C  
ATOM   1738  C   VAL A 112      -6.030   4.383 -12.330  1.00  0.00           C  
ATOM   1739  O   VAL A 112      -5.369   4.899 -13.232  1.00  0.00           O  
ATOM   1740  CB  VAL A 112      -7.082   5.926 -10.674  1.00  0.00           C  
ATOM   1741  CG1 VAL A 112      -6.642   5.160  -9.412  1.00  0.00           C  
ATOM   1742  CG2 VAL A 112      -6.020   6.981 -11.051  1.00  0.00           C  
ATOM   1743  HN  VAL A 112      -8.797   3.844 -10.698  1.00  0.00           H  
ATOM   1744  HA  VAL A 112      -7.630   5.670 -12.599  1.00  0.00           H  
ATOM   1745  HB  VAL A 112      -7.949   6.378 -10.441  1.00  0.00           H  
ATOM   1746 1HG1 VAL A 112      -6.468   4.209  -9.654  1.00  0.00           H  
ATOM   1747 2HG1 VAL A 112      -5.811   5.576  -9.053  1.00  0.00           H  
ATOM   1748 3HG1 VAL A 112      -7.369   5.211  -8.731  1.00  0.00           H  
ATOM   1749 1HG2 VAL A 112      -6.110   7.759 -10.435  1.00  0.00           H  
ATOM   1750 2HG2 VAL A 112      -5.117   6.571 -10.960  1.00  0.00           H  
ATOM   1751 3HG2 VAL A 112      -6.175   7.267 -11.993  1.00  0.00           H  
ATOM   1752  N   THR A 113      -5.638   3.232 -11.747  1.00  0.00           N  
ATOM   1753  CA  THR A 113      -4.466   2.458 -12.159  1.00  0.00           C  
ATOM   1754  C   THR A 113      -4.628   1.960 -13.559  1.00  0.00           C  
ATOM   1755  O   THR A 113      -3.694   2.032 -14.360  1.00  0.00           O  
ATOM   1756  CB  THR A 113      -4.164   1.297 -11.225  1.00  0.00           C  
ATOM   1757  CG2 THR A 113      -3.065   0.356 -11.747  1.00  0.00           C  
ATOM   1758  OG1 THR A 113      -3.654   1.841 -10.021  1.00  0.00           O  
ATOM   1759  HN  THR A 113      -6.264   2.935 -10.954  1.00  0.00           H  
ATOM   1760  HA  THR A 113      -3.662   3.065 -12.115  1.00  0.00           H  
ATOM   1761  HB  THR A 113      -5.028   0.805 -11.016  1.00  0.00           H  
ATOM   1762  HG1 THR A 113      -2.898   1.277  -9.665  1.00  0.00           H  
ATOM   1763 1HG2 THR A 113      -3.470  -0.526 -11.986  1.00  0.00           H  
ATOM   1764 2HG2 THR A 113      -2.640   0.760 -12.557  1.00  0.00           H  
ATOM   1765 3HG2 THR A 113      -2.374   0.226 -11.036  1.00  0.00           H  
ATOM   1766  N   GLY A 114      -5.850   1.515 -13.928  1.00  0.00           N  
ATOM   1767  CA  GLY A 114      -6.179   1.237 -15.311  1.00  0.00           C  
ATOM   1768  C   GLY A 114      -6.126   2.468 -16.161  1.00  0.00           C  
ATOM   1769  O   GLY A 114      -5.654   2.408 -17.271  1.00  0.00           O  
ATOM   1770  HN  GLY A 114      -6.511   1.396 -13.135  1.00  0.00           H  
ATOM   1771  HA1 GLY A 114      -7.108   0.829 -15.357  1.00  0.00           H  
ATOM   1772  HA2 GLY A 114      -5.533   0.543 -15.674  1.00  0.00           H  
ATOM   1773  N   LEU A 115      -6.532   3.646 -15.677  1.00  0.00           N  
ATOM   1774  CA  LEU A 115      -6.523   4.876 -16.451  1.00  0.00           C  
ATOM   1775  C   LEU A 115      -5.133   5.399 -16.792  1.00  0.00           C  
ATOM   1776  O   LEU A 115      -4.864   5.779 -17.932  1.00  0.00           O  
ATOM   1777  CB  LEU A 115      -7.363   5.958 -15.739  1.00  0.00           C  
ATOM   1778  CG  LEU A 115      -7.670   7.203 -16.600  1.00  0.00           C  
ATOM   1779  CD1 LEU A 115      -8.354   6.886 -17.944  1.00  0.00           C  
ATOM   1780  CD2 LEU A 115      -8.552   8.151 -15.781  1.00  0.00           C  
ATOM   1781  HN  LEU A 115      -6.860   3.601 -14.680  1.00  0.00           H  
ATOM   1782  HA  LEU A 115      -7.022   4.709 -17.327  1.00  0.00           H  
ATOM   1783  HB1 LEU A 115      -6.858   6.263 -14.949  1.00  0.00           H  
ATOM   1784  HB2 LEU A 115      -8.228   5.554 -15.488  1.00  0.00           H  
ATOM   1785  HG  LEU A 115      -6.803   7.691 -16.782  1.00  0.00           H  
ATOM   1786 1HD1 LEU A 115      -9.221   6.426 -17.767  1.00  0.00           H  
ATOM   1787 2HD1 LEU A 115      -8.516   7.739 -18.435  1.00  0.00           H  
ATOM   1788 3HD1 LEU A 115      -7.758   6.293 -18.480  1.00  0.00           H  
ATOM   1789 1HD2 LEU A 115      -8.065   8.419 -14.951  1.00  0.00           H  
ATOM   1790 2HD2 LEU A 115      -8.759   8.962 -16.326  1.00  0.00           H  
ATOM   1791 3HD2 LEU A 115      -9.401   7.684 -15.538  1.00  0.00           H  
ATOM   1792  N   ILE A 116      -4.169   5.358 -15.847  1.00  0.00           N  
ATOM   1793  CA  ILE A 116      -2.797   5.805 -16.081  1.00  0.00           C  
ATOM   1794  C   ILE A 116      -1.978   4.711 -16.753  1.00  0.00           C  
ATOM   1795  O   ILE A 116      -0.796   4.881 -17.053  1.00  0.00           O  
ATOM   1796  CB  ILE A 116      -2.088   6.288 -14.807  1.00  0.00           C  
ATOM   1797  CG1 ILE A 116      -1.807   5.154 -13.790  1.00  0.00           C  
ATOM   1798  CG2 ILE A 116      -2.918   7.438 -14.179  1.00  0.00           C  
ATOM   1799  CD  ILE A 116      -0.899   5.627 -12.653  1.00  0.00           C  
ATOM   1800  HN  ILE A 116      -4.498   4.975 -14.930  1.00  0.00           H  
ATOM   1801  HA  ILE A 116      -2.857   6.564 -16.736  1.00  0.00           H  
ATOM   1802  HB  ILE A 116      -1.201   6.680 -15.071  1.00  0.00           H  
ATOM   1803 1HG1 ILE A 116      -1.359   4.416 -14.268  1.00  0.00           H  
ATOM   1804 2HG1 ILE A 116      -2.667   4.854 -13.412  1.00  0.00           H  
ATOM   1805 1HG2 ILE A 116      -2.410   7.817 -13.414  1.00  0.00           H  
ATOM   1806 2HG2 ILE A 116      -3.070   8.136 -14.870  1.00  0.00           H  
ATOM   1807 3HG2 ILE A 116      -3.787   7.070 -13.866  1.00  0.00           H  
ATOM   1808  HD1 ILE A 116      -1.344   6.380 -12.176  1.00  0.00           H  
ATOM   1809  HD2 ILE A 116      -0.746   4.869 -12.026  1.00  0.00           H  
ATOM   1810  HD3 ILE A 116      -0.032   5.932 -13.038  1.00  0.00           H  
ATOM   1811  N   ALA A 117      -2.618   3.575 -17.077  1.00  0.00           N  
ATOM   1812  CA  ALA A 117      -2.093   2.553 -17.942  1.00  0.00           C  
ATOM   1813  C   ALA A 117      -2.639   2.714 -19.370  1.00  0.00           C  
ATOM   1814  O   ALA A 117      -2.167   2.042 -20.294  1.00  0.00           O  
ATOM   1815  CB  ALA A 117      -2.486   1.194 -17.328  1.00  0.00           C  
ATOM   1816  HN  ALA A 117      -3.575   3.505 -16.619  1.00  0.00           H  
ATOM   1817  HA  ALA A 117      -1.089   2.629 -17.984  1.00  0.00           H  
ATOM   1818  HB1 ALA A 117      -1.752   0.541 -17.490  1.00  0.00           H  
ATOM   1819  HB2 ALA A 117      -2.628   1.310 -16.349  1.00  0.00           H  
ATOM   1820  HB3 ALA A 117      -3.326   0.875 -17.758  1.00  0.00           H  
ATOM   1821  N   ASP A 118      -3.589   3.651 -19.601  1.00  0.00           N  
ATOM   1822  CA  ASP A 118      -4.294   3.770 -20.867  1.00  0.00           C  
ATOM   1823  C   ASP A 118      -3.944   5.050 -21.604  1.00  0.00           C  
ATOM   1824  O   ASP A 118      -4.015   5.143 -22.832  1.00  0.00           O  
ATOM   1825  CB  ASP A 118      -5.813   3.802 -20.586  1.00  0.00           C  
ATOM   1826  CG  ASP A 118      -6.304   2.507 -19.959  1.00  0.00           C  
ATOM   1827  OD1 ASP A 118      -5.558   1.512 -19.827  1.00  0.00           O  
ATOM   1828  OD2 ASP A 118      -7.520   2.460 -19.652  1.00  0.00           O1-
ATOM   1829  HN  ASP A 118      -3.763   4.277 -18.781  1.00  0.00           H  
ATOM   1830  HA  ASP A 118      -3.993   2.999 -21.451  1.00  0.00           H  
ATOM   1831  HB1 ASP A 118      -6.276   3.938 -21.448  1.00  0.00           H  
ATOM   1832  HB2 ASP A 118      -5.988   4.548 -19.962  1.00  0.00           H  
ATOM   1833  N   ILE A 119      -3.551   6.091 -20.855  1.00  0.00           N  
ATOM   1834  CA  ILE A 119      -3.218   7.373 -21.433  1.00  0.00           C  
ATOM   1835  C   ILE A 119      -1.736   7.573 -21.521  1.00  0.00           C  
ATOM   1836  O   ILE A 119      -1.283   8.380 -22.337  1.00  0.00           O  
ATOM   1837  CB  ILE A 119      -3.808   8.517 -20.620  1.00  0.00           C  
ATOM   1838  CG1 ILE A 119      -3.317   8.510 -19.141  1.00  0.00           C  
ATOM   1839  CG2 ILE A 119      -5.344   8.384 -20.772  1.00  0.00           C  
ATOM   1840  CD  ILE A 119      -3.949   9.595 -18.263  1.00  0.00           C  
ATOM   1841  HN  ILE A 119      -3.511   5.886 -19.833  1.00  0.00           H  
ATOM   1842  HA  ILE A 119      -3.571   7.356 -22.380  1.00  0.00           H  
ATOM   1843  HB  ILE A 119      -3.511   9.384 -21.022  1.00  0.00           H  
ATOM   1844 1HG1 ILE A 119      -2.329   8.640 -19.148  1.00  0.00           H  
ATOM   1845 2HG1 ILE A 119      -3.525   7.617 -18.752  1.00  0.00           H  
ATOM   1846 1HG2 ILE A 119      -5.779   9.148 -20.307  1.00  0.00           H  
ATOM   1847 2HG2 ILE A 119      -5.572   8.397 -21.740  1.00  0.00           H  
ATOM   1848 3HG2 ILE A 119      -5.633   7.525 -20.363  1.00  0.00           H  
ATOM   1849  HD1 ILE A 119      -4.936   9.463 -18.249  1.00  0.00           H  
ATOM   1850  HD2 ILE A 119      -3.581   9.518 -17.341  1.00  0.00           H  
ATOM   1851  HD3 ILE A 119      -3.728  10.488 -18.646  1.00  0.00           H  
ATOM   1852  N   SER A 120      -0.954   6.844 -20.698  1.00  0.00           N  
ATOM   1853  CA  SER A 120       0.492   6.811 -20.751  1.00  0.00           C  
ATOM   1854  C   SER A 120       0.957   6.143 -22.026  1.00  0.00           C  
ATOM   1855  O   SER A 120       0.315   5.179 -22.449  1.00  0.00           O  
ATOM   1856  CB  SER A 120       1.132   6.121 -19.530  1.00  0.00           C  
ATOM   1857  OG  SER A 120       0.840   6.923 -18.387  1.00  0.00           O  
ATOM   1858  HN  SER A 120      -1.515   6.286 -19.994  1.00  0.00           H  
ATOM   1859  HA  SER A 120       0.829   7.760 -20.756  1.00  0.00           H  
ATOM   1860  HB1 SER A 120       2.101   6.085 -19.660  1.00  0.00           H  
ATOM   1861  HB2 SER A 120       0.727   5.237 -19.418  1.00  0.00           H  
ATOM   1862  HG1 SER A 120       0.280   6.397 -17.751  1.00  0.00           H  
ATOM   1863  N   PRO A 121       2.009   6.590 -22.706  1.00  0.00           N  
ATOM   1864  CA  PRO A 121       2.469   5.960 -23.938  1.00  0.00           C  
ATOM   1865  C   PRO A 121       2.929   4.502 -23.769  1.00  0.00           C  
ATOM   1866  O   PRO A 121       2.958   3.963 -22.665  1.00  0.00           O  
ATOM   1867  CB  PRO A 121       3.603   6.889 -24.436  1.00  0.00           C  
ATOM   1868  CG  PRO A 121       3.352   8.227 -23.729  1.00  0.00           C  
ATOM   1869  CD  PRO A 121       2.781   7.790 -22.382  1.00  0.00           C  
ATOM   1870  HA  PRO A 121       1.751   6.017 -24.662  1.00  0.00           H  
ATOM   1871  HB1 PRO A 121       3.556   7.008 -25.425  1.00  0.00           H  
ATOM   1872  HB2 PRO A 121       4.496   6.527 -24.179  1.00  0.00           H  
ATOM   1873  HG1 PRO A 121       2.695   8.759 -24.237  1.00  0.00           H  
ATOM   1874  HG2 PRO A 121       4.203   8.713 -23.613  1.00  0.00           H  
ATOM   1875  HD1 PRO A 121       2.194   8.504 -21.998  1.00  0.00           H  
ATOM   1876  HD2 PRO A 121       3.516   7.582 -21.737  1.00  0.00           H  
ATOM   1877  N   SER A 122       3.309   3.828 -24.880  1.00  0.00           N  
ATOM   1878  CA  SER A 122       3.872   2.470 -24.848  1.00  0.00           C  
ATOM   1879  C   SER A 122       5.180   2.410 -24.053  1.00  0.00           C  
ATOM   1880  O   SER A 122       5.341   1.598 -23.133  1.00  0.00           O  
ATOM   1881  CB  SER A 122       4.076   1.934 -26.309  1.00  0.00           C  
ATOM   1882  OG  SER A 122       4.778   0.690 -26.369  1.00  0.00           O  
ATOM   1883  HN  SER A 122       3.165   4.364 -25.765  1.00  0.00           H  
ATOM   1884  HA  SER A 122       3.204   1.869 -24.389  1.00  0.00           H  
ATOM   1885  HB1 SER A 122       4.590   2.624 -26.819  1.00  0.00           H  
ATOM   1886  HB2 SER A 122       3.172   1.820 -26.723  1.00  0.00           H  
ATOM   1887  HG1 SER A 122       5.757   0.869 -26.420  1.00  0.00           H  
ATOM   1888  N   HSD A 123       6.116   3.346 -24.317  1.00  0.00           N  
ATOM   1889  CA  HSD A 123       7.293   3.557 -23.490  1.00  0.00           C  
ATOM   1890  C   HSD A 123       6.914   4.455 -22.330  1.00  0.00           C  
ATOM   1891  O   HSD A 123       5.802   4.968 -22.273  1.00  0.00           O  
ATOM   1892  CB  HSD A 123       8.501   4.163 -24.263  1.00  0.00           C  
ATOM   1893  CG  HSD A 123       8.267   5.544 -24.805  1.00  0.00           C  
ATOM   1894  CD2 HSD A 123       7.766   5.935 -26.013  1.00  0.00           C  
ATOM   1895  ND1 HSD A 123       8.521   6.640 -24.010  1.00  0.00           N  
ATOM   1896  CE1 HSD A 123       8.167   7.686 -24.739  1.00  0.00           C  
ATOM   1897  NE2 HSD A 123       7.711   7.308 -25.951  1.00  0.00           N  
ATOM   1898  HN  HSD A 123       5.910   3.907 -25.179  1.00  0.00           H  
ATOM   1899  HA  HSD A 123       7.589   2.675 -23.125  1.00  0.00           H  
ATOM   1900  HB1 HSD A 123       8.723   3.551 -25.031  1.00  0.00           H  
ATOM   1901  HB2 HSD A 123       9.292   4.192 -23.641  1.00  0.00           H  
ATOM   1902  HD1 HSD A 123       8.884   6.641 -23.107  1.00  0.00           H  
ATOM   1903  HD2 HSD A 123       7.502   5.359 -26.761  1.00  0.00           H  
ATOM   1904  HE1 HSD A 123       8.224   8.648 -24.440  1.00  0.00           H  
ATOM   1905  N   GLN A 124       7.820   4.631 -21.347  1.00  0.00           N  
ATOM   1906  CA  GLN A 124       7.667   5.460 -20.158  1.00  0.00           C  
ATOM   1907  C   GLN A 124       6.507   5.172 -19.218  1.00  0.00           C  
ATOM   1908  O   GLN A 124       6.356   5.807 -18.180  1.00  0.00           O  
ATOM   1909  CB  GLN A 124       7.817   6.980 -20.449  1.00  0.00           C  
ATOM   1910  CG  GLN A 124       6.644   7.685 -21.205  1.00  0.00           C  
ATOM   1911  CD  GLN A 124       6.848   9.181 -21.439  1.00  0.00           C  
ATOM   1912  NE2 GLN A 124       7.948   9.737 -20.905  1.00  0.00           N  
ATOM   1913  OE1 GLN A 124       6.108   9.867 -22.154  1.00  0.00           O  
ATOM   1914  HN  GLN A 124       8.717   4.073 -21.529  1.00  0.00           H  
ATOM   1915  HA  GLN A 124       8.541   5.369 -19.606  1.00  0.00           H  
ATOM   1916  HB1 GLN A 124       8.653   7.120 -21.000  1.00  0.00           H  
ATOM   1917  HB2 GLN A 124       7.939   7.464 -19.571  1.00  0.00           H  
ATOM   1918  HG1 GLN A 124       5.810   7.552 -20.665  1.00  0.00           H  
ATOM   1919  HG2 GLN A 124       6.537   7.230 -22.092  1.00  0.00           H  
ATOM   1920 1HE2 GLN A 124       8.146  10.712 -21.035  1.00  0.00           H  
ATOM   1921 2HE2 GLN A 124       8.573   9.141 -20.365  1.00  0.00           H  
ATOM   1922  N   LYS A 125       5.731   4.116 -19.493  1.00  0.00           N  
ATOM   1923  CA  LYS A 125       4.638   3.649 -18.681  1.00  0.00           C  
ATOM   1924  C   LYS A 125       5.113   3.165 -17.322  1.00  0.00           C  
ATOM   1925  O   LYS A 125       4.546   3.493 -16.279  1.00  0.00           O  
ATOM   1926  CB  LYS A 125       3.920   2.522 -19.456  1.00  0.00           C  
ATOM   1927  CG  LYS A 125       2.799   1.872 -18.636  1.00  0.00           C  
ATOM   1928  CD  LYS A 125       1.930   0.899 -19.445  1.00  0.00           C  
ATOM   1929  CE  LYS A 125       2.684  -0.385 -19.823  1.00  0.00           C  
ATOM   1930  NZ  LYS A 125       1.798  -1.283 -20.597  1.00  0.00           N1+
ATOM   1931  HN  LYS A 125       6.010   3.636 -20.405  1.00  0.00           H  
ATOM   1932  HA  LYS A 125       3.980   4.407 -18.539  1.00  0.00           H  
ATOM   1933  HB1 LYS A 125       4.588   1.828 -19.678  1.00  0.00           H  
ATOM   1934  HB2 LYS A 125       3.523   2.913 -20.272  1.00  0.00           H  
ATOM   1935  HG1 LYS A 125       2.207   2.596 -18.264  1.00  0.00           H  
ATOM   1936  HG2 LYS A 125       3.210   1.369 -17.867  1.00  0.00           H  
ATOM   1937  HD1 LYS A 125       1.640   1.350 -20.283  1.00  0.00           H  
ATOM   1938  HD2 LYS A 125       1.138   0.648 -18.897  1.00  0.00           H  
ATOM   1939  HE1 LYS A 125       2.976  -0.838 -18.986  1.00  0.00           H  
ATOM   1940  HE2 LYS A 125       3.475  -0.136 -20.373  1.00  0.00           H  
ATOM   1941  HZ1 LYS A 125       1.907  -2.224 -20.273  1.00  0.00           H  
ATOM   1942  HZ2 LYS A 125       0.845  -1.000 -20.477  1.00  0.00           H  
ATOM   1943  HZ3 LYS A 125       2.038  -1.237 -21.568  1.00  0.00           H  
ATOM   1944  N   ALA A 126       6.238   2.423 -17.296  1.00  0.00           N  
ATOM   1945  CA  ALA A 126       6.920   1.995 -16.092  1.00  0.00           C  
ATOM   1946  C   ALA A 126       7.401   3.183 -15.271  1.00  0.00           C  
ATOM   1947  O   ALA A 126       7.329   3.176 -14.043  1.00  0.00           O  
ATOM   1948  CB  ALA A 126       8.104   1.071 -16.455  1.00  0.00           C  
ATOM   1949  HN  ALA A 126       6.584   2.177 -18.268  1.00  0.00           H  
ATOM   1950  HA  ALA A 126       6.280   1.454 -15.526  1.00  0.00           H  
ATOM   1951  HB1 ALA A 126       8.188   0.366 -15.757  1.00  0.00           H  
ATOM   1952  HB2 ALA A 126       7.928   0.654 -17.342  1.00  0.00           H  
ATOM   1953  HB3 ALA A 126       8.938   1.615 -16.493  1.00  0.00           H  
ATOM   1954  N   LYS A 127       7.853   4.273 -15.913  1.00  0.00           N  
ATOM   1955  CA  LYS A 127       8.166   5.509 -15.219  1.00  0.00           C  
ATOM   1956  C   LYS A 127       6.945   6.129 -14.552  1.00  0.00           C  
ATOM   1957  O   LYS A 127       7.027   6.564 -13.400  1.00  0.00           O  
ATOM   1958  CB  LYS A 127       8.789   6.533 -16.193  1.00  0.00           C  
ATOM   1959  CG  LYS A 127       9.277   7.805 -15.483  1.00  0.00           C  
ATOM   1960  CD  LYS A 127       9.966   8.795 -16.432  1.00  0.00           C  
ATOM   1961  CE  LYS A 127       8.958   9.469 -17.373  1.00  0.00           C  
ATOM   1962  NZ  LYS A 127       9.646  10.445 -18.243  1.00  0.00           N1+
ATOM   1963  HN  LYS A 127       7.955   4.146 -16.943  1.00  0.00           H  
ATOM   1964  HA  LYS A 127       8.860   5.318 -14.504  1.00  0.00           H  
ATOM   1965  HB1 LYS A 127       8.098   6.791 -16.853  1.00  0.00           H  
ATOM   1966  HB2 LYS A 127       9.565   6.107 -16.635  1.00  0.00           H  
ATOM   1967  HG1 LYS A 127       9.926   7.545 -14.764  1.00  0.00           H  
ATOM   1968  HG2 LYS A 127       8.489   8.261 -15.061  1.00  0.00           H  
ATOM   1969  HD1 LYS A 127      10.628   8.303 -16.982  1.00  0.00           H  
ATOM   1970  HD2 LYS A 127      10.410   9.498 -15.891  1.00  0.00           H  
ATOM   1971  HE1 LYS A 127       8.271   9.934 -16.820  1.00  0.00           H  
ATOM   1972  HE2 LYS A 127       8.526   8.765 -17.930  1.00  0.00           H  
ATOM   1973  HZ1 LYS A 127       8.969  10.984 -18.746  1.00  0.00           H  
ATOM   1974  HZ2 LYS A 127      10.207  11.058 -17.684  1.00  0.00           H  
ATOM   1975  HZ3 LYS A 127      10.233   9.961 -18.894  1.00  0.00           H  
ATOM   1976  N   ASN A 128       5.764   6.170 -15.202  1.00  0.00           N  
ATOM   1977  CA  ASN A 128       4.518   6.570 -14.561  1.00  0.00           C  
ATOM   1978  C   ASN A 128       4.083   5.651 -13.429  1.00  0.00           C  
ATOM   1979  O   ASN A 128       3.672   6.122 -12.368  1.00  0.00           O  
ATOM   1980  CB  ASN A 128       3.366   6.741 -15.585  1.00  0.00           C  
ATOM   1981  CG  ASN A 128       3.628   7.979 -16.426  1.00  0.00           C  
ATOM   1982  ND2 ASN A 128       3.681   9.154 -15.773  1.00  0.00           N  
ATOM   1983  OD1 ASN A 128       3.764   7.924 -17.655  1.00  0.00           O  
ATOM   1984  HN  ASN A 128       5.829   5.888 -16.207  1.00  0.00           H  
ATOM   1985  HA  ASN A 128       4.675   7.489 -14.152  1.00  0.00           H  
ATOM   1986  HB1 ASN A 128       2.531   6.861 -15.087  1.00  0.00           H  
ATOM   1987  HB2 ASN A 128       3.356   5.954 -16.167  1.00  0.00           H  
ATOM   1988 1HD2 ASN A 128       3.844   9.993 -16.274  1.00  0.00           H  
ATOM   1989 2HD2 ASN A 128       3.554   9.161 -14.781  1.00  0.00           H  
ATOM   1990  N   PHE A 129       4.209   4.323 -13.571  1.00  0.00           N  
ATOM   1991  CA  PHE A 129       4.015   3.382 -12.476  1.00  0.00           C  
ATOM   1992  C   PHE A 129       4.979   3.570 -11.310  1.00  0.00           C  
ATOM   1993  O   PHE A 129       4.580   3.514 -10.146  1.00  0.00           O  
ATOM   1994  CB  PHE A 129       4.119   1.921 -12.997  1.00  0.00           C  
ATOM   1995  CG  PHE A 129       2.855   1.539 -13.713  1.00  0.00           C  
ATOM   1996  CD1 PHE A 129       1.644   1.610 -13.017  1.00  0.00           C  
ATOM   1997  CD2 PHE A 129       2.849   1.050 -15.029  1.00  0.00           C  
ATOM   1998  CE1 PHE A 129       0.433   1.280 -13.629  1.00  0.00           C  
ATOM   1999  CE2 PHE A 129       1.645   0.646 -15.625  1.00  0.00           C  
ATOM   2000  CZ  PHE A 129       0.439   0.787 -14.934  1.00  0.00           C  
ATOM   2001  HN  PHE A 129       4.460   4.025 -14.544  1.00  0.00           H  
ATOM   2002  HA  PHE A 129       3.079   3.546 -12.109  1.00  0.00           H  
ATOM   2003  HB1 PHE A 129       4.226   1.344 -12.223  1.00  0.00           H  
ATOM   2004  HB2 PHE A 129       4.857   1.890 -13.628  1.00  0.00           H  
ATOM   2005  HD1 PHE A 129       1.641   1.903 -12.064  1.00  0.00           H  
ATOM   2006  HD2 PHE A 129       3.697   0.991 -15.538  1.00  0.00           H  
ATOM   2007  HE1 PHE A 129      -0.426   1.397 -13.130  1.00  0.00           H  
ATOM   2008  HE2 PHE A 129       1.659   0.252 -16.555  1.00  0.00           H  
ATOM   2009  HZ  PHE A 129      -0.422   0.536 -15.373  1.00  0.00           H  
ATOM   2010  N   GLY A 130       6.271   3.840 -11.586  1.00  0.00           N  
ATOM   2011  CA  GLY A 130       7.278   4.203 -10.595  1.00  0.00           C  
ATOM   2012  C   GLY A 130       6.998   5.522  -9.901  1.00  0.00           C  
ATOM   2013  O   GLY A 130       7.157   5.635  -8.692  1.00  0.00           O  
ATOM   2014  HN  GLY A 130       6.493   3.762 -12.618  1.00  0.00           H  
ATOM   2015  HA1 GLY A 130       8.189   4.249 -11.048  1.00  0.00           H  
ATOM   2016  HA2 GLY A 130       7.340   3.463  -9.897  1.00  0.00           H  
ATOM   2017  N   TYR A 131       6.498   6.530 -10.660  1.00  0.00           N  
ATOM   2018  CA  TYR A 131       5.993   7.809 -10.166  1.00  0.00           C  
ATOM   2019  C   TYR A 131       4.765   7.663  -9.292  1.00  0.00           C  
ATOM   2020  O   TYR A 131       4.671   8.293  -8.243  1.00  0.00           O  
ATOM   2021  CB  TYR A 131       5.603   8.788 -11.321  1.00  0.00           C  
ATOM   2022  CG  TYR A 131       6.737   9.704 -11.669  1.00  0.00           C  
ATOM   2023  CD1 TYR A 131       7.219  10.615 -10.714  1.00  0.00           C  
ATOM   2024  CD2 TYR A 131       7.293   9.712 -12.955  1.00  0.00           C  
ATOM   2025  CE1 TYR A 131       8.268  11.490 -11.029  1.00  0.00           C  
ATOM   2026  CE2 TYR A 131       8.360  10.572 -13.268  1.00  0.00           C  
ATOM   2027  CZ  TYR A 131       8.846  11.461 -12.302  1.00  0.00           C  
ATOM   2028  OH  TYR A 131       9.890  12.360 -12.601  1.00  0.00           O  
ATOM   2029  HN  TYR A 131       6.509   6.290 -11.698  1.00  0.00           H  
ATOM   2030  HA  TYR A 131       6.727   8.243  -9.613  1.00  0.00           H  
ATOM   2031  HB1 TYR A 131       4.837   9.322 -11.007  1.00  0.00           H  
ATOM   2032  HB2 TYR A 131       5.373   8.240 -12.106  1.00  0.00           H  
ATOM   2033  HD1 TYR A 131       6.814  10.641  -9.807  1.00  0.00           H  
ATOM   2034  HD2 TYR A 131       6.934   9.107 -13.652  1.00  0.00           H  
ATOM   2035  HE1 TYR A 131       8.604  12.134 -10.342  1.00  0.00           H  
ATOM   2036  HE2 TYR A 131       8.769  10.548 -14.176  1.00  0.00           H  
ATOM   2037  HH  TYR A 131      10.533  11.901 -13.202  1.00  0.00           H  
ATOM   2038  N   MET A 132       3.788   6.816  -9.673  1.00  0.00           N  
ATOM   2039  CA  MET A 132       2.639   6.519  -8.835  1.00  0.00           C  
ATOM   2040  C   MET A 132       3.054   5.848  -7.550  1.00  0.00           C  
ATOM   2041  O   MET A 132       2.579   6.196  -6.470  1.00  0.00           O  
ATOM   2042  CB  MET A 132       1.650   5.536  -9.504  1.00  0.00           C  
ATOM   2043  CG  MET A 132       0.430   5.209  -8.598  1.00  0.00           C  
ATOM   2044  SD  MET A 132      -0.856   4.128  -9.297  1.00  0.00           S  
ATOM   2045  CE  MET A 132       0.166   3.020 -10.281  1.00  0.00           C  
ATOM   2046  HN  MET A 132       3.937   6.400 -10.618  1.00  0.00           H  
ATOM   2047  HA  MET A 132       2.186   7.392  -8.604  1.00  0.00           H  
ATOM   2048  HB1 MET A 132       2.123   4.681  -9.704  1.00  0.00           H  
ATOM   2049  HB2 MET A 132       1.307   5.940 -10.348  1.00  0.00           H  
ATOM   2050  HG1 MET A 132       0.020   6.118  -8.293  1.00  0.00           H  
ATOM   2051  HG2 MET A 132       0.804   4.809  -7.711  1.00  0.00           H  
ATOM   2052  HE1 MET A 132       0.452   3.488 -11.117  1.00  0.00           H  
ATOM   2053  HE2 MET A 132       0.972   2.756  -9.752  1.00  0.00           H  
ATOM   2054  HE3 MET A 132      -0.362   2.204 -10.517  1.00  0.00           H  
ATOM   2055  N   SER A 133       3.966   4.865  -7.606  1.00  0.00           N  
ATOM   2056  CA  SER A 133       4.392   4.208  -6.383  1.00  0.00           C  
ATOM   2057  C   SER A 133       5.177   5.112  -5.453  1.00  0.00           C  
ATOM   2058  O   SER A 133       5.049   5.009  -4.232  1.00  0.00           O  
ATOM   2059  CB  SER A 133       5.139   2.898  -6.561  1.00  0.00           C  
ATOM   2060  OG  SER A 133       4.286   1.956  -7.224  1.00  0.00           O  
ATOM   2061  HN  SER A 133       4.310   4.639  -8.543  1.00  0.00           H  
ATOM   2062  HA  SER A 133       3.558   3.899  -5.887  1.00  0.00           H  
ATOM   2063  HB1 SER A 133       5.380   2.534  -5.675  1.00  0.00           H  
ATOM   2064  HB2 SER A 133       5.938   3.048  -7.121  1.00  0.00           H  
ATOM   2065  HG1 SER A 133       4.175   2.232  -8.175  1.00  0.00           H  
ATOM   2066  N   ALA A 134       5.948   6.083  -5.993  1.00  0.00           N  
ATOM   2067  CA  ALA A 134       6.565   7.171  -5.253  1.00  0.00           C  
ATOM   2068  C   ALA A 134       5.509   8.004  -4.506  1.00  0.00           C  
ATOM   2069  O   ALA A 134       5.731   8.490  -3.396  1.00  0.00           O  
ATOM   2070  CB  ALA A 134       7.376   8.071  -6.224  1.00  0.00           C  
ATOM   2071  HN  ALA A 134       6.063   5.970  -7.042  1.00  0.00           H  
ATOM   2072  HA  ALA A 134       7.201   6.788  -4.572  1.00  0.00           H  
ATOM   2073  HB1 ALA A 134       8.096   8.526  -5.711  1.00  0.00           H  
ATOM   2074  HB2 ALA A 134       7.770   7.498  -6.936  1.00  0.00           H  
ATOM   2075  HB3 ALA A 134       6.762   8.743  -6.624  1.00  0.00           H  
ATOM   2076  N   ILE A 135       4.312   8.165  -5.109  1.00  0.00           N  
ATOM   2077  CA  ILE A 135       3.182   8.927  -4.597  1.00  0.00           C  
ATOM   2078  C   ILE A 135       2.298   8.177  -3.609  1.00  0.00           C  
ATOM   2079  O   ILE A 135       1.835   8.742  -2.620  1.00  0.00           O  
ATOM   2080  CB  ILE A 135       2.361   9.514  -5.735  1.00  0.00           C  
ATOM   2081  CG1 ILE A 135       3.249  10.576  -6.435  1.00  0.00           C  
ATOM   2082  CG2 ILE A 135       1.038  10.131  -5.205  1.00  0.00           C  
ATOM   2083  CD  ILE A 135       2.602  11.128  -7.702  1.00  0.00           C  
ATOM   2084  HN  ILE A 135       4.267   7.654  -6.048  1.00  0.00           H  
ATOM   2085  HA  ILE A 135       3.579   9.716  -4.088  1.00  0.00           H  
ATOM   2086  HB  ILE A 135       2.176   8.809  -6.391  1.00  0.00           H  
ATOM   2087 1HG1 ILE A 135       4.108  10.146  -6.675  1.00  0.00           H  
ATOM   2088 2HG1 ILE A 135       3.403  11.318  -5.800  1.00  0.00           H  
ATOM   2089 1HG2 ILE A 135       0.535  10.513  -5.972  1.00  0.00           H  
ATOM   2090 2HG2 ILE A 135       0.506   9.415  -4.767  1.00  0.00           H  
ATOM   2091 3HG2 ILE A 135       1.260  10.844  -4.550  1.00  0.00           H  
ATOM   2092  HD1 ILE A 135       1.733  11.555  -7.464  1.00  0.00           H  
ATOM   2093  HD2 ILE A 135       3.211  11.803  -8.110  1.00  0.00           H  
ATOM   2094  HD3 ILE A 135       2.448  10.379  -8.341  1.00  0.00           H  
ATOM   2095  N   ILE A 136       2.019   6.871  -3.789  1.00  0.00           N  
ATOM   2096  CA  ILE A 136       1.294   6.097  -2.777  1.00  0.00           C  
ATOM   2097  C   ILE A 136       2.079   6.036  -1.472  1.00  0.00           C  
ATOM   2098  O   ILE A 136       1.522   6.211  -0.385  1.00  0.00           O  
ATOM   2099  CB  ILE A 136       0.851   4.706  -3.244  1.00  0.00           C  
ATOM   2100  CG1 ILE A 136       2.040   3.762  -3.498  1.00  0.00           C  
ATOM   2101  CG2 ILE A 136      -0.005   4.906  -4.516  1.00  0.00           C  
ATOM   2102  CD  ILE A 136       1.651   2.324  -3.859  1.00  0.00           C  
ATOM   2103  HN  ILE A 136       2.355   6.478  -4.683  1.00  0.00           H  
ATOM   2104  HA  ILE A 136       0.452   6.609  -2.584  1.00  0.00           H  
ATOM   2105  HB  ILE A 136       0.289   4.298  -2.521  1.00  0.00           H  
ATOM   2106 1HG1 ILE A 136       2.602   3.737  -2.670  1.00  0.00           H  
ATOM   2107 2HG1 ILE A 136       2.590   4.139  -4.242  1.00  0.00           H  
ATOM   2108 1HG2 ILE A 136      -0.357   4.023  -4.809  1.00  0.00           H  
ATOM   2109 2HG2 ILE A 136      -0.758   5.521  -4.304  1.00  0.00           H  
ATOM   2110 3HG2 ILE A 136       0.566   5.299  -5.229  1.00  0.00           H  
ATOM   2111  HD1 ILE A 136       1.104   2.338  -4.691  1.00  0.00           H  
ATOM   2112  HD2 ILE A 136       2.481   1.793  -4.004  1.00  0.00           H  
ATOM   2113  HD3 ILE A 136       1.123   1.936  -3.109  1.00  0.00           H  
ATOM   2114  N   ASN A 137       3.425   5.891  -1.562  1.00  0.00           N  
ATOM   2115  CA  ASN A 137       4.355   5.986  -0.451  1.00  0.00           C  
ATOM   2116  C   ASN A 137       4.329   7.386   0.156  1.00  0.00           C  
ATOM   2117  O   ASN A 137       4.261   7.530   1.372  1.00  0.00           O  
ATOM   2118  CB  ASN A 137       5.810   5.643  -0.869  1.00  0.00           C  
ATOM   2119  CG  ASN A 137       5.888   4.184  -1.293  1.00  0.00           C  
ATOM   2120  ND2 ASN A 137       4.992   3.348  -0.733  1.00  0.00           N  
ATOM   2121  OD1 ASN A 137       6.743   3.764  -2.080  1.00  0.00           O  
ATOM   2122  HN  ASN A 137       3.741   5.695  -2.557  1.00  0.00           H  
ATOM   2123  HA  ASN A 137       4.037   5.353   0.263  1.00  0.00           H  
ATOM   2124  HB1 ASN A 137       6.391   5.783  -0.092  1.00  0.00           H  
ATOM   2125  HB2 ASN A 137       6.051   6.212  -1.631  1.00  0.00           H  
ATOM   2126 1HD2 ASN A 137       5.000   2.385  -0.969  1.00  0.00           H  
ATOM   2127 2HD2 ASN A 137       4.327   3.714  -0.084  1.00  0.00           H  
ATOM   2128  N   SER A 138       4.309   8.464  -0.667  1.00  0.00           N  
ATOM   2129  CA  SER A 138       4.161   9.851  -0.206  1.00  0.00           C  
ATOM   2130  C   SER A 138       2.852  10.114   0.520  1.00  0.00           C  
ATOM   2131  O   SER A 138       2.826  10.830   1.521  1.00  0.00           O  
ATOM   2132  CB  SER A 138       4.529  10.954  -1.253  1.00  0.00           C  
ATOM   2133  OG  SER A 138       3.492  11.270  -2.182  1.00  0.00           O  
ATOM   2134  HN  SER A 138       4.411   8.211  -1.681  1.00  0.00           H  
ATOM   2135  HA  SER A 138       4.922  10.042   0.440  1.00  0.00           H  
ATOM   2136  HB1 SER A 138       5.337  10.637  -1.763  1.00  0.00           H  
ATOM   2137  HB2 SER A 138       4.779  11.788  -0.748  1.00  0.00           H  
ATOM   2138  HG1 SER A 138       2.915  10.467  -2.315  1.00  0.00           H  
ATOM   2139  N   GLY A 139       1.748   9.464   0.094  1.00  0.00           N  
ATOM   2140  CA  GLY A 139       0.468   9.451   0.796  1.00  0.00           C  
ATOM   2141  C   GLY A 139       0.541   8.791   2.153  1.00  0.00           C  
ATOM   2142  O   GLY A 139       0.012   9.314   3.131  1.00  0.00           O  
ATOM   2143  HN  GLY A 139       1.901   8.952  -0.818  1.00  0.00           H  
ATOM   2144  HA1 GLY A 139      -0.220   8.969   0.222  1.00  0.00           H  
ATOM   2145  HA2 GLY A 139       0.139  10.408   0.902  1.00  0.00           H  
ATOM   2146  N   PHE A 140       1.270   7.661   2.258  1.00  0.00           N  
ATOM   2147  CA  PHE A 140       1.554   6.968   3.509  1.00  0.00           C  
ATOM   2148  C   PHE A 140       2.427   7.753   4.471  1.00  0.00           C  
ATOM   2149  O   PHE A 140       2.322   7.570   5.683  1.00  0.00           O  
ATOM   2150  CB  PHE A 140       2.244   5.588   3.287  1.00  0.00           C  
ATOM   2151  CG  PHE A 140       1.237   4.537   2.916  1.00  0.00           C  
ATOM   2152  CD1 PHE A 140       0.223   4.185   3.827  1.00  0.00           C  
ATOM   2153  CD2 PHE A 140       1.333   3.839   1.702  1.00  0.00           C  
ATOM   2154  CE1 PHE A 140      -0.680   3.156   3.528  1.00  0.00           C  
ATOM   2155  CE2 PHE A 140       0.425   2.818   1.394  1.00  0.00           C  
ATOM   2156  CZ  PHE A 140      -0.576   2.470   2.311  1.00  0.00           C  
ATOM   2157  HN  PHE A 140       1.626   7.315   1.324  1.00  0.00           H  
ATOM   2158  HA  PHE A 140       0.659   6.825   3.974  1.00  0.00           H  
ATOM   2159  HB1 PHE A 140       2.664   5.336   4.129  1.00  0.00           H  
ATOM   2160  HB2 PHE A 140       2.872   5.694   2.550  1.00  0.00           H  
ATOM   2161  HD1 PHE A 140       0.145   4.669   4.687  1.00  0.00           H  
ATOM   2162  HD2 PHE A 140       2.052   4.073   1.056  1.00  0.00           H  
ATOM   2163  HE1 PHE A 140      -1.394   2.916   4.188  1.00  0.00           H  
ATOM   2164  HE2 PHE A 140       0.497   2.335   0.511  1.00  0.00           H  
ATOM   2165  HZ  PHE A 140      -1.215   1.736   2.100  1.00  0.00           H  
ATOM   2166  N   ILE A 141       3.327   8.624   3.976  1.00  0.00           N  
ATOM   2167  CA  ILE A 141       4.185   9.447   4.821  1.00  0.00           C  
ATOM   2168  C   ILE A 141       3.454  10.715   5.259  1.00  0.00           C  
ATOM   2169  O   ILE A 141       3.408  11.058   6.441  1.00  0.00           O  
ATOM   2170  CB  ILE A 141       5.491   9.823   4.111  1.00  0.00           C  
ATOM   2171  CG1 ILE A 141       6.252   8.569   3.596  1.00  0.00           C  
ATOM   2172  CG2 ILE A 141       6.409  10.606   5.088  1.00  0.00           C  
ATOM   2173  CD  ILE A 141       7.083   8.837   2.328  1.00  0.00           C  
ATOM   2174  HN  ILE A 141       3.352   8.654   2.931  1.00  0.00           H  
ATOM   2175  HA  ILE A 141       4.357   8.915   5.654  1.00  0.00           H  
ATOM   2176  HB  ILE A 141       5.268  10.382   3.315  1.00  0.00           H  
ATOM   2177 1HG1 ILE A 141       5.583   7.866   3.391  1.00  0.00           H  
ATOM   2178 2HG1 ILE A 141       6.858   8.256   4.315  1.00  0.00           H  
ATOM   2179 1HG2 ILE A 141       7.230  10.881   4.601  1.00  0.00           H  
ATOM   2180 2HG2 ILE A 141       5.918  11.406   5.414  1.00  0.00           H  
ATOM   2181 3HG2 ILE A 141       6.643  10.012   5.850  1.00  0.00           H  
ATOM   2182  HD1 ILE A 141       7.755   9.541   2.531  1.00  0.00           H  
ATOM   2183  HD2 ILE A 141       7.537   7.993   2.061  1.00  0.00           H  
ATOM   2184  HD3 ILE A 141       6.471   9.142   1.606  1.00  0.00           H  
ATOM   2185  N   LEU A 142       2.828  11.451   4.315  1.00  0.00           N  
ATOM   2186  CA  LEU A 142       2.181  12.718   4.610  1.00  0.00           C  
ATOM   2187  C   LEU A 142       0.875  12.560   5.357  1.00  0.00           C  
ATOM   2188  O   LEU A 142       0.494  13.454   6.120  1.00  0.00           O  
ATOM   2189  CB  LEU A 142       1.916  13.528   3.315  1.00  0.00           C  
ATOM   2190  CG  LEU A 142       3.207  13.998   2.602  1.00  0.00           C  
ATOM   2191  CD1 LEU A 142       2.884  14.448   1.166  1.00  0.00           C  
ATOM   2192  CD2 LEU A 142       3.912  15.134   3.377  1.00  0.00           C  
ATOM   2193  HN  LEU A 142       2.856  11.023   3.364  1.00  0.00           H  
ATOM   2194  HA  LEU A 142       2.812  13.275   5.181  1.00  0.00           H  
ATOM   2195  HB1 LEU A 142       1.406  14.329   3.560  1.00  0.00           H  
ATOM   2196  HB2 LEU A 142       1.430  12.947   2.690  1.00  0.00           H  
ATOM   2197  HG  LEU A 142       3.850  13.241   2.572  1.00  0.00           H  
ATOM   2198 1HD1 LEU A 142       2.232  15.202   1.200  1.00  0.00           H  
ATOM   2199 2HD1 LEU A 142       3.725  14.747   0.721  1.00  0.00           H  
ATOM   2200 3HD1 LEU A 142       2.490  13.681   0.665  1.00  0.00           H  
ATOM   2201 1HD2 LEU A 142       4.154  14.803   4.286  1.00  0.00           H  
ATOM   2202 2HD2 LEU A 142       4.734  15.401   2.881  1.00  0.00           H  
ATOM   2203 3HD2 LEU A 142       3.290  15.909   3.450  1.00  0.00           H  
ATOM   2204  N   GLY A 143       0.148  11.436   5.202  1.00  0.00           N  
ATOM   2205  CA  GLY A 143      -1.090  11.167   5.939  1.00  0.00           C  
ATOM   2206  C   GLY A 143      -0.978  11.191   7.454  1.00  0.00           C  
ATOM   2207  O   GLY A 143      -1.624  12.020   8.092  1.00  0.00           O  
ATOM   2208  HN  GLY A 143       0.551  10.769   4.503  1.00  0.00           H  
ATOM   2209  HA1 GLY A 143      -1.455  10.253   5.645  1.00  0.00           H  
ATOM   2210  HA2 GLY A 143      -1.802  11.848   5.645  1.00  0.00           H  
ATOM   2211  N   PRO A 144      -0.156  10.359   8.091  1.00  0.00           N  
ATOM   2212  CA  PRO A 144       0.076  10.408   9.530  1.00  0.00           C  
ATOM   2213  C   PRO A 144       0.766  11.689   9.960  1.00  0.00           C  
ATOM   2214  O   PRO A 144       0.553  12.131  11.093  1.00  0.00           O  
ATOM   2215  CB  PRO A 144       0.928   9.159   9.841  1.00  0.00           C  
ATOM   2216  CG  PRO A 144       0.574   8.186   8.713  1.00  0.00           C  
ATOM   2217  CD  PRO A 144       0.306   9.106   7.516  1.00  0.00           C  
ATOM   2218  HA  PRO A 144      -0.794  10.282  10.037  1.00  0.00           H  
ATOM   2219  HB1 PRO A 144       0.681   8.770  10.721  1.00  0.00           H  
ATOM   2220  HB2 PRO A 144       1.898   9.376   9.817  1.00  0.00           H  
ATOM   2221  HG1 PRO A 144      -0.238   7.671   8.950  1.00  0.00           H  
ATOM   2222  HG2 PRO A 144       1.338   7.584   8.530  1.00  0.00           H  
ATOM   2223  HD1 PRO A 144      -0.392   8.700   6.912  1.00  0.00           H  
ATOM   2224  HD2 PRO A 144       1.148   9.237   6.981  1.00  0.00           H  
ATOM   2225  N   GLY A 145       1.594  12.309   9.088  1.00  0.00           N  
ATOM   2226  CA  GLY A 145       2.263  13.574   9.378  1.00  0.00           C  
ATOM   2227  C   GLY A 145       1.298  14.738   9.476  1.00  0.00           C  
ATOM   2228  O   GLY A 145       1.397  15.564  10.373  1.00  0.00           O  
ATOM   2229  HN  GLY A 145       1.709  11.793   8.184  1.00  0.00           H  
ATOM   2230  HA1 GLY A 145       2.946  13.763   8.651  1.00  0.00           H  
ATOM   2231  HA2 GLY A 145       2.775  13.487  10.250  1.00  0.00           H  
ATOM   2232  N   ILE A 146       0.296  14.800   8.569  1.00  0.00           N  
ATOM   2233  CA  ILE A 146      -0.824  15.740   8.630  1.00  0.00           C  
ATOM   2234  C   ILE A 146      -1.740  15.477   9.811  1.00  0.00           C  
ATOM   2235  O   ILE A 146      -2.169  16.409  10.498  1.00  0.00           O  
ATOM   2236  CB  ILE A 146      -1.614  15.775   7.313  1.00  0.00           C  
ATOM   2237  CG1 ILE A 146      -0.791  16.621   6.303  1.00  0.00           C  
ATOM   2238  CG2 ILE A 146      -3.054  16.344   7.491  1.00  0.00           C  
ATOM   2239  CD  ILE A 146      -1.367  16.632   4.881  1.00  0.00           C  
ATOM   2240  HN  ILE A 146       0.400  14.090   7.795  1.00  0.00           H  
ATOM   2241  HA  ILE A 146      -0.415  16.653   8.775  1.00  0.00           H  
ATOM   2242  HB  ILE A 146      -1.670  14.863   6.958  1.00  0.00           H  
ATOM   2243 1HG1 ILE A 146       0.131  16.246   6.269  1.00  0.00           H  
ATOM   2244 2HG1 ILE A 146      -0.752  17.556   6.641  1.00  0.00           H  
ATOM   2245 1HG2 ILE A 146      -3.510  16.329   6.610  1.00  0.00           H  
ATOM   2246 2HG2 ILE A 146      -3.540  15.774   8.142  1.00  0.00           H  
ATOM   2247 3HG2 ILE A 146      -2.986  17.275   7.829  1.00  0.00           H  
ATOM   2248  HD1 ILE A 146      -2.287  17.012   4.911  1.00  0.00           H  
ATOM   2249  HD2 ILE A 146      -0.783  17.193   4.303  1.00  0.00           H  
ATOM   2250  HD3 ILE A 146      -1.393  15.698   4.538  1.00  0.00           H  
ATOM   2251  N   GLY A 147      -2.062  14.201  10.110  1.00  0.00           N  
ATOM   2252  CA  GLY A 147      -2.950  13.862  11.223  1.00  0.00           C  
ATOM   2253  C   GLY A 147      -2.405  14.214  12.584  1.00  0.00           C  
ATOM   2254  O   GLY A 147      -3.159  14.579  13.481  1.00  0.00           O  
ATOM   2255  HN  GLY A 147      -1.627  13.495   9.486  1.00  0.00           H  
ATOM   2256  HA1 GLY A 147      -3.153  12.860  11.187  1.00  0.00           H  
ATOM   2257  HA2 GLY A 147      -3.846  14.334  11.083  1.00  0.00           H  
ATOM   2258  N   GLY A 148      -1.070  14.161  12.759  1.00  0.00           N  
ATOM   2259  CA  GLY A 148      -0.413  14.639  13.972  1.00  0.00           C  
ATOM   2260  C   GLY A 148      -0.216  16.137  14.028  1.00  0.00           C  
ATOM   2261  O   GLY A 148      -0.029  16.695  15.105  1.00  0.00           O  
ATOM   2262  HN  GLY A 148      -0.554  13.749  11.951  1.00  0.00           H  
ATOM   2263  HA1 GLY A 148       0.495  14.176  14.060  1.00  0.00           H  
ATOM   2264  HA2 GLY A 148      -0.959  14.340  14.783  1.00  0.00           H  
ATOM   2265  N   PHE A 149      -0.261  16.842  12.878  1.00  0.00           N  
ATOM   2266  CA  PHE A 149      -0.233  18.295  12.806  1.00  0.00           C  
ATOM   2267  C   PHE A 149      -1.545  18.897  13.322  1.00  0.00           C  
ATOM   2268  O   PHE A 149      -1.556  19.802  14.161  1.00  0.00           O  
ATOM   2269  CB  PHE A 149       0.104  18.719  11.331  1.00  0.00           C  
ATOM   2270  CG  PHE A 149      -0.124  20.185  11.019  1.00  0.00           C  
ATOM   2271  CD1 PHE A 149       0.387  21.192  11.852  1.00  0.00           C  
ATOM   2272  CD2 PHE A 149      -0.924  20.557   9.920  1.00  0.00           C  
ATOM   2273  CE1 PHE A 149       0.107  22.542  11.600  1.00  0.00           C  
ATOM   2274  CE2 PHE A 149      -1.199  21.908   9.658  1.00  0.00           C  
ATOM   2275  CZ  PHE A 149      -0.680  22.902  10.499  1.00  0.00           C  
ATOM   2276  HN  PHE A 149      -0.319  16.228  12.022  1.00  0.00           H  
ATOM   2277  HA  PHE A 149       0.491  18.610  13.430  1.00  0.00           H  
ATOM   2278  HB1 PHE A 149      -0.475  18.182  10.738  1.00  0.00           H  
ATOM   2279  HB2 PHE A 149       1.060  18.515  11.185  1.00  0.00           H  
ATOM   2280  HD1 PHE A 149       0.954  20.950  12.628  1.00  0.00           H  
ATOM   2281  HD2 PHE A 149      -1.296  19.853   9.325  1.00  0.00           H  
ATOM   2282  HE1 PHE A 149       0.473  23.246  12.214  1.00  0.00           H  
ATOM   2283  HE2 PHE A 149      -1.770  22.156   8.866  1.00  0.00           H  
ATOM   2284  HZ  PHE A 149      -0.868  23.862  10.317  1.00  0.00           H  
ATOM   2285  N   MET A 150      -2.707  18.379  12.884  1.00  0.00           N  
ATOM   2286  CA  MET A 150      -4.005  18.901  13.280  1.00  0.00           C  
ATOM   2287  C   MET A 150      -4.469  18.273  14.598  1.00  0.00           C  
ATOM   2288  O   MET A 150      -5.508  17.625  14.686  1.00  0.00           O  
ATOM   2289  CB  MET A 150      -5.050  18.676  12.161  1.00  0.00           C  
ATOM   2290  CG  MET A 150      -4.643  19.225  10.776  1.00  0.00           C  
ATOM   2291  SD  MET A 150      -5.569  18.448   9.418  1.00  0.00           S  
ATOM   2292  CE  MET A 150      -5.092  19.730   8.233  1.00  0.00           C  
ATOM   2293  HN  MET A 150      -2.587  17.568  12.234  1.00  0.00           H  
ATOM   2294  HA  MET A 150      -3.918  19.893  13.427  1.00  0.00           H  
ATOM   2295  HB1 MET A 150      -5.914  19.119  12.430  1.00  0.00           H  
ATOM   2296  HB2 MET A 150      -5.218  17.687  12.068  1.00  0.00           H  
ATOM   2297  HG1 MET A 150      -3.639  19.081  10.659  1.00  0.00           H  
ATOM   2298  HG2 MET A 150      -4.787  20.236  10.781  1.00  0.00           H  
ATOM   2299  HE1 MET A 150      -4.959  20.591   8.720  1.00  0.00           H  
ATOM   2300  HE2 MET A 150      -4.243  19.460   7.784  1.00  0.00           H  
ATOM   2301  HE3 MET A 150      -5.816  19.833   7.554  1.00  0.00           H  
ATOM   2302  N   ALA A 151      -3.660  18.454  15.663  1.00  0.00           N  
ATOM   2303  CA  ALA A 151      -3.838  17.818  16.952  1.00  0.00           C  
ATOM   2304  C   ALA A 151      -4.680  18.668  17.898  1.00  0.00           C  
ATOM   2305  O   ALA A 151      -5.734  18.244  18.382  1.00  0.00           O  
ATOM   2306  CB  ALA A 151      -2.435  17.548  17.539  1.00  0.00           C  
ATOM   2307  HN  ALA A 151      -2.864  19.122  15.459  1.00  0.00           H  
ATOM   2308  HA  ALA A 151      -4.307  16.930  16.819  1.00  0.00           H  
ATOM   2309  HB1 ALA A 151      -1.749  17.764  16.850  1.00  0.00           H  
ATOM   2310  HB2 ALA A 151      -2.305  18.123  18.341  1.00  0.00           H  
ATOM   2311  HB3 ALA A 151      -2.371  16.587  17.794  1.00  0.00           H  
ATOM   2312  N   GLU A 152      -4.293  19.945  18.114  1.00  0.00           N  
ATOM   2313  CA  GLU A 152      -4.962  20.876  19.015  1.00  0.00           C  
ATOM   2314  C   GLU A 152      -6.051  21.641  18.278  1.00  0.00           C  
ATOM   2315  O   GLU A 152      -6.597  22.645  18.735  1.00  0.00           O  
ATOM   2316  CB  GLU A 152      -3.960  21.901  19.596  1.00  0.00           C  
ATOM   2317  CG  GLU A 152      -2.671  21.262  20.171  1.00  0.00           C  
ATOM   2318  CD  GLU A 152      -1.788  22.283  20.888  1.00  0.00           C  
ATOM   2319  OE1 GLU A 152      -2.121  23.495  20.870  1.00  0.00           O  
ATOM   2320  OE2 GLU A 152      -0.760  21.835  21.455  1.00  0.00           O1-
ATOM   2321  HN  GLU A 152      -3.437  20.212  17.553  1.00  0.00           H  
ATOM   2322  HA  GLU A 152      -5.368  20.371  19.784  1.00  0.00           H  
ATOM   2323  HB1 GLU A 152      -4.404  22.370  20.331  1.00  0.00           H  
ATOM   2324  HB2 GLU A 152      -3.688  22.498  18.869  1.00  0.00           H  
ATOM   2325  HG1 GLU A 152      -2.159  20.897  19.424  1.00  0.00           H  
ATOM   2326  HG2 GLU A 152      -2.939  20.587  20.824  1.00  0.00           H  
ATOM   2327  N   VAL A 153      -6.406  21.141  17.086  1.00  0.00           N  
ATOM   2328  CA  VAL A 153      -7.273  21.761  16.108  1.00  0.00           C  
ATOM   2329  C   VAL A 153      -8.450  20.832  15.968  1.00  0.00           C  
ATOM   2330  O   VAL A 153      -8.884  20.510  14.871  1.00  0.00           O  
ATOM   2331  CB  VAL A 153      -6.521  21.986  14.780  1.00  0.00           C  
ATOM   2332  CG1 VAL A 153      -7.369  22.668  13.673  1.00  0.00           C  
ATOM   2333  CG2 VAL A 153      -5.325  22.914  15.083  1.00  0.00           C  
ATOM   2334  HN  VAL A 153      -5.960  20.177  16.912  1.00  0.00           H  
ATOM   2335  HA  VAL A 153      -7.596  22.622  16.474  1.00  0.00           H  
ATOM   2336  HB  VAL A 153      -6.259  21.085  14.415  1.00  0.00           H  
ATOM   2337 1HG1 VAL A 153      -6.763  23.196  13.087  1.00  0.00           H  
ATOM   2338 2HG1 VAL A 153      -7.831  21.962  13.145  1.00  0.00           H  
ATOM   2339 3HG1 VAL A 153      -8.036  23.266  14.105  1.00  0.00           H  
ATOM   2340 1HG2 VAL A 153      -5.348  23.159  16.048  1.00  0.00           H  
ATOM   2341 2HG2 VAL A 153      -4.482  22.428  14.870  1.00  0.00           H  
ATOM   2342 3HG2 VAL A 153      -5.404  23.731  14.518  1.00  0.00           H  
ATOM   2343  N   SER A 154      -8.974  20.322  17.104  1.00  0.00           N  
ATOM   2344  CA  SER A 154     -10.212  19.546  17.147  1.00  0.00           C  
ATOM   2345  C   SER A 154     -10.085  18.234  16.360  1.00  0.00           C  
ATOM   2346  O   SER A 154     -10.485  18.174  15.209  1.00  0.00           O  
ATOM   2347  CB  SER A 154     -11.535  20.385  16.867  1.00  0.00           C  
ATOM   2348  OG  SER A 154     -11.836  20.661  15.496  1.00  0.00           O  
ATOM   2349  HN  SER A 154      -8.404  20.537  17.958  1.00  0.00           H  
ATOM   2350  HA  SER A 154     -10.400  19.308  18.108  1.00  0.00           H  
ATOM   2351  HB1 SER A 154     -11.444  21.259  17.367  1.00  0.00           H  
ATOM   2352  HB2 SER A 154     -12.304  19.874  17.277  1.00  0.00           H  
ATOM   2353  HG1 SER A 154     -11.844  19.805  14.985  1.00  0.00           H  
ATOM   2354  N   HSD A 155      -9.482  17.142  16.894  1.00  0.00           N  
ATOM   2355  CA  HSD A 155      -9.015  15.976  16.110  1.00  0.00           C  
ATOM   2356  C   HSD A 155      -9.947  15.247  15.113  1.00  0.00           C  
ATOM   2357  O   HSD A 155      -9.504  14.390  14.353  1.00  0.00           O  
ATOM   2358  CB  HSD A 155      -8.411  14.919  17.065  1.00  0.00           C  
ATOM   2359  CG  HSD A 155      -9.422  14.406  18.052  1.00  0.00           C  
ATOM   2360  CD2 HSD A 155      -9.614  14.712  19.368  1.00  0.00           C  
ATOM   2361  ND1 HSD A 155     -10.385  13.527  17.628  1.00  0.00           N  
ATOM   2362  CE1 HSD A 155     -11.144  13.295  18.677  1.00  0.00           C  
ATOM   2363  NE2 HSD A 155     -10.721  13.987  19.750  1.00  0.00           N  
ATOM   2364  HN  HSD A 155      -9.373  17.197  17.937  1.00  0.00           H  
ATOM   2365  HA  HSD A 155      -8.171  16.285  15.573  1.00  0.00           H  
ATOM   2366  HB1 HSD A 155      -7.658  15.335  17.568  1.00  0.00           H  
ATOM   2367  HB2 HSD A 155      -8.076  14.152  16.524  1.00  0.00           H  
ATOM   2368  HD1 HSD A 155     -10.484  13.151  16.729  1.00  0.00           H  
ATOM   2369  HD2 HSD A 155      -9.078  15.319  19.921  1.00  0.00           H  
ATOM   2370  HE1 HSD A 155     -11.946  12.680  18.692  1.00  0.00           H  
ATOM   2371  N   ARG A 156     -11.231  15.629  15.028  1.00  0.00           N  
ATOM   2372  CA  ARG A 156     -12.178  15.324  13.980  1.00  0.00           C  
ATOM   2373  C   ARG A 156     -11.891  16.093  12.675  1.00  0.00           C  
ATOM   2374  O   ARG A 156     -12.305  15.697  11.587  1.00  0.00           O  
ATOM   2375  CB  ARG A 156     -13.596  15.688  14.501  1.00  0.00           C  
ATOM   2376  CG  ARG A 156     -13.993  14.986  15.820  1.00  0.00           C  
ATOM   2377  CD  ARG A 156     -15.434  15.318  16.245  1.00  0.00           C  
ATOM   2378  NE  ARG A 156     -16.316  14.124  15.962  1.00  0.00           N  
ATOM   2379  CZ  ARG A 156     -16.424  13.054  16.763  1.00  0.00           C  
ATOM   2380  NH1 ARG A 156     -15.714  12.945  17.879  1.00  0.00           N1+
ATOM   2381  NH2 ARG A 156     -17.253  12.059  16.460  1.00  0.00           N  
ATOM   2382  HN  ARG A 156     -11.515  16.233  15.881  1.00  0.00           H  
ATOM   2383  HA  ARG A 156     -12.139  14.332  13.771  1.00  0.00           H  
ATOM   2384  HB1 ARG A 156     -14.255  15.425  13.807  1.00  0.00           H  
ATOM   2385  HB2 ARG A 156     -13.624  16.667  14.658  1.00  0.00           H  
ATOM   2386  HG1 ARG A 156     -13.381  15.286  16.545  1.00  0.00           H  
ATOM   2387  HG2 ARG A 156     -13.926  14.001  15.698  1.00  0.00           H  
ATOM   2388  HD1 ARG A 156     -15.751  16.072  15.711  1.00  0.00           H  
ATOM   2389  HD2 ARG A 156     -15.445  15.491  17.206  1.00  0.00           H  
ATOM   2390  HE  ARG A 156     -16.848  14.148  15.117  1.00  0.00           H  
ATOM   2391 1HH1 ARG A 156     -15.094  13.683  18.149  1.00  0.00           H  
ATOM   2392 2HH1 ARG A 156     -15.798  12.129  18.450  1.00  0.00           H  
ATOM   2393 1HH2 ARG A 156     -17.813  12.132  15.628  1.00  0.00           H  
ATOM   2394 2HH2 ARG A 156     -17.319  11.260  17.044  1.00  0.00           H  
ATOM   2395  N   MET A 157     -11.121  17.204  12.764  1.00  0.00           N  
ATOM   2396  CA  MET A 157     -10.723  18.086  11.677  1.00  0.00           C  
ATOM   2397  C   MET A 157      -9.984  17.461  10.496  1.00  0.00           C  
ATOM   2398  O   MET A 157     -10.331  17.834   9.371  1.00  0.00           O  
ATOM   2399  CB  MET A 157      -9.873  19.285  12.171  1.00  0.00           C  
ATOM   2400  CG  MET A 157      -9.909  20.495  11.213  1.00  0.00           C  
ATOM   2401  SD  MET A 157     -11.344  21.568  11.542  1.00  0.00           S  
ATOM   2402  CE  MET A 157     -11.440  22.272   9.876  1.00  0.00           C  
ATOM   2403  HN  MET A 157     -10.811  17.385  13.777  1.00  0.00           H  
ATOM   2404  HA  MET A 157     -11.579  18.531  11.305  1.00  0.00           H  
ATOM   2405  HB1 MET A 157      -8.921  18.989  12.266  1.00  0.00           H  
ATOM   2406  HB2 MET A 157     -10.218  19.581  13.063  1.00  0.00           H  
ATOM   2407  HG1 MET A 157      -9.932  20.148  10.259  1.00  0.00           H  
ATOM   2408  HG2 MET A 157      -9.041  21.013  11.319  1.00  0.00           H  
ATOM   2409  HE1 MET A 157     -11.114  23.215   9.901  1.00  0.00           H  
ATOM   2410  HE2 MET A 157     -10.870  21.732   9.261  1.00  0.00           H  
ATOM   2411  HE3 MET A 157     -12.388  22.250   9.567  1.00  0.00           H  
ATOM   2412  N   PRO A 158      -9.010  16.540  10.590  1.00  0.00           N  
ATOM   2413  CA  PRO A 158      -8.356  15.956   9.428  1.00  0.00           C  
ATOM   2414  C   PRO A 158      -9.309  15.328   8.434  1.00  0.00           C  
ATOM   2415  O   PRO A 158      -9.063  15.432   7.236  1.00  0.00           O  
ATOM   2416  CB  PRO A 158      -7.384  14.906   9.998  1.00  0.00           C  
ATOM   2417  CG  PRO A 158      -7.070  15.389  11.414  1.00  0.00           C  
ATOM   2418  CD  PRO A 158      -8.349  16.127  11.827  1.00  0.00           C  
ATOM   2419  HA  PRO A 158      -7.763  16.651   8.967  1.00  0.00           H  
ATOM   2420  HB1 PRO A 158      -6.547  14.862   9.455  1.00  0.00           H  
ATOM   2421  HB2 PRO A 158      -7.812  14.003  10.029  1.00  0.00           H  
ATOM   2422  HG1 PRO A 158      -6.297  16.006  11.401  1.00  0.00           H  
ATOM   2423  HG2 PRO A 158      -6.902  14.617  12.009  1.00  0.00           H  
ATOM   2424  HD1 PRO A 158      -8.123  16.928  12.402  1.00  0.00           H  
ATOM   2425  HD2 PRO A 158      -8.946  15.519  12.371  1.00  0.00           H  
ATOM   2426  N   PHE A 159     -10.391  14.680   8.899  1.00  0.00           N  
ATOM   2427  CA  PHE A 159     -11.396  14.064   8.054  1.00  0.00           C  
ATOM   2428  C   PHE A 159     -12.297  15.079   7.382  1.00  0.00           C  
ATOM   2429  O   PHE A 159     -12.682  14.902   6.227  1.00  0.00           O  
ATOM   2430  CB  PHE A 159     -12.254  13.070   8.847  1.00  0.00           C  
ATOM   2431  CG  PHE A 159     -11.396  11.954   9.337  1.00  0.00           C  
ATOM   2432  CD1 PHE A 159     -10.866  11.020   8.435  1.00  0.00           C  
ATOM   2433  CD2 PHE A 159     -11.097  11.845  10.699  1.00  0.00           C  
ATOM   2434  CE1 PHE A 159     -10.078   9.960   8.896  1.00  0.00           C  
ATOM   2435  CE2 PHE A 159     -10.343  10.769  11.172  1.00  0.00           C  
ATOM   2436  CZ  PHE A 159      -9.835   9.823  10.271  1.00  0.00           C  
ATOM   2437  HN  PHE A 159     -10.440  14.662   9.953  1.00  0.00           H  
ATOM   2438  HA  PHE A 159     -10.902  13.576   7.315  1.00  0.00           H  
ATOM   2439  HB1 PHE A 159     -12.923  12.707   8.242  1.00  0.00           H  
ATOM   2440  HB2 PHE A 159     -12.622  13.541   9.614  1.00  0.00           H  
ATOM   2441  HD1 PHE A 159     -11.048  11.109   7.467  1.00  0.00           H  
ATOM   2442  HD2 PHE A 159     -11.423  12.538  11.333  1.00  0.00           H  
ATOM   2443  HE1 PHE A 159      -9.693   9.305   8.245  1.00  0.00           H  
ATOM   2444  HE2 PHE A 159     -10.167  10.675  12.161  1.00  0.00           H  
ATOM   2445  HZ  PHE A 159      -9.300   9.051  10.603  1.00  0.00           H  
ATOM   2446  N   TYR A 160     -12.631  16.209   8.043  1.00  0.00           N  
ATOM   2447  CA  TYR A 160     -13.252  17.343   7.368  1.00  0.00           C  
ATOM   2448  C   TYR A 160     -12.362  17.957   6.299  1.00  0.00           C  
ATOM   2449  O   TYR A 160     -12.817  18.285   5.204  1.00  0.00           O  
ATOM   2450  CB  TYR A 160     -13.553  18.516   8.346  1.00  0.00           C  
ATOM   2451  CG  TYR A 160     -14.675  18.236   9.302  1.00  0.00           C  
ATOM   2452  CD1 TYR A 160     -15.892  17.673   8.876  1.00  0.00           C  
ATOM   2453  CD2 TYR A 160     -14.556  18.652  10.639  1.00  0.00           C  
ATOM   2454  CE1 TYR A 160     -16.958  17.517   9.771  1.00  0.00           C  
ATOM   2455  CE2 TYR A 160     -15.616  18.486  11.540  1.00  0.00           C  
ATOM   2456  CZ  TYR A 160     -16.818  17.916  11.103  1.00  0.00           C  
ATOM   2457  OH  TYR A 160     -17.907  17.772  11.987  1.00  0.00           O  
ATOM   2458  HN  TYR A 160     -12.407  16.190   9.056  1.00  0.00           H  
ATOM   2459  HA  TYR A 160     -14.103  17.016   6.920  1.00  0.00           H  
ATOM   2460  HB1 TYR A 160     -13.789  19.310   7.794  1.00  0.00           H  
ATOM   2461  HB2 TYR A 160     -12.722  18.692   8.864  1.00  0.00           H  
ATOM   2462  HD1 TYR A 160     -15.997  17.384   7.931  1.00  0.00           H  
ATOM   2463  HD2 TYR A 160     -13.710  19.068  10.949  1.00  0.00           H  
ATOM   2464  HE1 TYR A 160     -17.820  17.118   9.456  1.00  0.00           H  
ATOM   2465  HE2 TYR A 160     -15.516  18.773  12.489  1.00  0.00           H  
ATOM   2466  HH  TYR A 160     -17.550  17.545  12.885  1.00  0.00           H  
ATOM   2467  N   PHE A 161     -11.059  18.134   6.592  1.00  0.00           N  
ATOM   2468  CA  PHE A 161     -10.062  18.620   5.655  1.00  0.00           C  
ATOM   2469  C   PHE A 161      -9.837  17.669   4.466  1.00  0.00           C  
ATOM   2470  O   PHE A 161      -9.894  18.093   3.313  1.00  0.00           O  
ATOM   2471  CB  PHE A 161      -8.753  18.928   6.456  1.00  0.00           C  
ATOM   2472  CG  PHE A 161      -7.512  19.003   5.591  1.00  0.00           C  
ATOM   2473  CD1 PHE A 161      -6.613  17.918   5.567  1.00  0.00           C  
ATOM   2474  CD2 PHE A 161      -7.289  20.086   4.725  1.00  0.00           C  
ATOM   2475  CE1 PHE A 161      -5.484  17.943   4.737  1.00  0.00           C  
ATOM   2476  CE2 PHE A 161      -6.160  20.111   3.893  1.00  0.00           C  
ATOM   2477  CZ  PHE A 161      -5.251  19.044   3.905  1.00  0.00           C  
ATOM   2478  HN  PHE A 161     -10.827  17.879   7.592  1.00  0.00           H  
ATOM   2479  HA  PHE A 161     -10.415  19.485   5.263  1.00  0.00           H  
ATOM   2480  HB1 PHE A 161      -8.634  18.200   7.107  1.00  0.00           H  
ATOM   2481  HB2 PHE A 161      -8.879  19.800   6.893  1.00  0.00           H  
ATOM   2482  HD1 PHE A 161      -6.780  17.129   6.141  1.00  0.00           H  
ATOM   2483  HD2 PHE A 161      -7.936  20.839   4.701  1.00  0.00           H  
ATOM   2484  HE1 PHE A 161      -4.847  17.168   4.746  1.00  0.00           H  
ATOM   2485  HE2 PHE A 161      -6.006  20.904   3.287  1.00  0.00           H  
ATOM   2486  HZ  PHE A 161      -4.444  19.067   3.325  1.00  0.00           H  
ATOM   2487  N   ALA A 162      -9.633  16.356   4.699  1.00  0.00           N  
ATOM   2488  CA  ALA A 162      -9.491  15.353   3.657  1.00  0.00           C  
ATOM   2489  C   ALA A 162     -10.780  15.220   2.845  1.00  0.00           C  
ATOM   2490  O   ALA A 162     -10.754  15.124   1.614  1.00  0.00           O  
ATOM   2491  CB  ALA A 162      -8.988  14.030   4.277  1.00  0.00           C  
ATOM   2492  HN  ALA A 162      -9.586  16.124   5.727  1.00  0.00           H  
ATOM   2493  HA  ALA A 162      -8.750  15.631   3.033  1.00  0.00           H  
ATOM   2494  HB1 ALA A 162      -9.546  13.814   5.073  1.00  0.00           H  
ATOM   2495  HB2 ALA A 162      -9.067  13.305   3.598  1.00  0.00           H  
ATOM   2496  HB3 ALA A 162      -8.036  14.142   4.548  1.00  0.00           H  
ATOM   2497  N   GLY A 163     -11.948  15.350   3.515  1.00  0.00           N  
ATOM   2498  CA  GLY A 163     -13.267  15.415   2.903  1.00  0.00           C  
ATOM   2499  C   GLY A 163     -13.459  16.614   1.996  1.00  0.00           C  
ATOM   2500  O   GLY A 163     -14.098  16.523   0.953  1.00  0.00           O  
ATOM   2501  HN  GLY A 163     -11.806  15.402   4.566  1.00  0.00           H  
ATOM   2502  HA1 GLY A 163     -13.975  15.433   3.637  1.00  0.00           H  
ATOM   2503  HA2 GLY A 163     -13.430  14.562   2.369  1.00  0.00           H  
ATOM   2504  N   ALA A 164     -12.853  17.776   2.355  1.00  0.00           N  
ATOM   2505  CA  ALA A 164     -12.793  18.970   1.526  1.00  0.00           C  
ATOM   2506  C   ALA A 164     -11.994  18.745   0.258  1.00  0.00           C  
ATOM   2507  O   ALA A 164     -12.462  19.083  -0.828  1.00  0.00           O  
ATOM   2508  CB  ALA A 164     -12.200  20.192   2.276  1.00  0.00           C  
ATOM   2509  HN  ALA A 164     -12.420  17.725   3.318  1.00  0.00           H  
ATOM   2510  HA  ALA A 164     -13.737  19.235   1.271  1.00  0.00           H  
ATOM   2511  HB1 ALA A 164     -11.335  19.924   2.689  1.00  0.00           H  
ATOM   2512  HB2 ALA A 164     -12.055  20.928   1.623  1.00  0.00           H  
ATOM   2513  HB3 ALA A 164     -12.843  20.478   2.979  1.00  0.00           H  
ATOM   2514  N   LEU A 165     -10.809  18.103   0.322  1.00  0.00           N  
ATOM   2515  CA  LEU A 165     -10.041  17.694  -0.851  1.00  0.00           C  
ATOM   2516  C   LEU A 165     -10.781  16.667  -1.680  1.00  0.00           C  
ATOM   2517  O   LEU A 165     -10.645  16.651  -2.904  1.00  0.00           O  
ATOM   2518  CB  LEU A 165      -8.624  17.173  -0.528  1.00  0.00           C  
ATOM   2519  CG  LEU A 165      -7.571  18.262  -0.227  1.00  0.00           C  
ATOM   2520  CD1 LEU A 165      -7.792  18.980   1.113  1.00  0.00           C  
ATOM   2521  CD2 LEU A 165      -6.178  17.609  -0.219  1.00  0.00           C  
ATOM   2522  HN  LEU A 165     -10.487  17.923   1.306  1.00  0.00           H  
ATOM   2523  HA  LEU A 165      -9.875  18.512  -1.423  1.00  0.00           H  
ATOM   2524  HB1 LEU A 165      -8.303  16.661  -1.311  1.00  0.00           H  
ATOM   2525  HB2 LEU A 165      -8.689  16.597   0.275  1.00  0.00           H  
ATOM   2526  HG  LEU A 165      -7.591  18.943  -0.972  1.00  0.00           H  
ATOM   2527 1HD1 LEU A 165      -7.753  18.311   1.853  1.00  0.00           H  
ATOM   2528 2HD1 LEU A 165      -7.078  19.666   1.239  1.00  0.00           H  
ATOM   2529 3HD1 LEU A 165      -8.687  19.422   1.104  1.00  0.00           H  
ATOM   2530 1HD2 LEU A 165      -6.004  17.201  -1.113  1.00  0.00           H  
ATOM   2531 2HD2 LEU A 165      -5.492  18.307  -0.025  1.00  0.00           H  
ATOM   2532 3HD2 LEU A 165      -6.153  16.903   0.486  1.00  0.00           H  
ATOM   2533  N   GLY A 166     -11.619  15.814  -1.052  1.00  0.00           N  
ATOM   2534  CA  GLY A 166     -12.541  14.920  -1.738  1.00  0.00           C  
ATOM   2535  C   GLY A 166     -13.541  15.655  -2.598  1.00  0.00           C  
ATOM   2536  O   GLY A 166     -13.894  15.189  -3.674  1.00  0.00           O  
ATOM   2537  HN  GLY A 166     -11.540  15.858  -0.002  1.00  0.00           H  
ATOM   2538  HA1 GLY A 166     -13.036  14.359  -1.049  1.00  0.00           H  
ATOM   2539  HA2 GLY A 166     -12.010  14.273  -2.315  1.00  0.00           H  
ATOM   2540  N   ILE A 167     -13.986  16.858  -2.164  1.00  0.00           N  
ATOM   2541  CA  ILE A 167     -14.710  17.817  -2.995  1.00  0.00           C  
ATOM   2542  C   ILE A 167     -13.801  18.501  -3.999  1.00  0.00           C  
ATOM   2543  O   ILE A 167     -14.131  18.571  -5.177  1.00  0.00           O  
ATOM   2544  CB  ILE A 167     -15.473  18.871  -2.179  1.00  0.00           C  
ATOM   2545  CG1 ILE A 167     -16.503  18.181  -1.238  1.00  0.00           C  
ATOM   2546  CG2 ILE A 167     -16.147  19.947  -3.084  1.00  0.00           C  
ATOM   2547  CD  ILE A 167     -17.617  17.408  -1.970  1.00  0.00           C  
ATOM   2548  HN  ILE A 167     -13.756  17.040  -1.152  1.00  0.00           H  
ATOM   2549  HA  ILE A 167     -15.378  17.279  -3.526  1.00  0.00           H  
ATOM   2550  HB  ILE A 167     -14.825  19.354  -1.605  1.00  0.00           H  
ATOM   2551 1HG1 ILE A 167     -16.927  18.887  -0.676  1.00  0.00           H  
ATOM   2552 2HG1 ILE A 167     -16.010  17.548  -0.648  1.00  0.00           H  
ATOM   2553 1HG2 ILE A 167     -16.559  20.636  -2.500  1.00  0.00           H  
ATOM   2554 2HG2 ILE A 167     -15.450  20.354  -3.661  1.00  0.00           H  
ATOM   2555 3HG2 ILE A 167     -16.840  19.503  -3.639  1.00  0.00           H  
ATOM   2556  HD1 ILE A 167     -17.198  16.697  -2.525  1.00  0.00           H  
ATOM   2557  HD2 ILE A 167     -18.222  17.005  -1.291  1.00  0.00           H  
ATOM   2558  HD3 ILE A 167     -18.119  18.045  -2.546  1.00  0.00           H  
ATOM   2559  N   LEU A 168     -12.604  19.000  -3.626  1.00  0.00           N  
ATOM   2560  CA  LEU A 168     -11.751  19.712  -4.577  1.00  0.00           C  
ATOM   2561  C   LEU A 168     -11.333  18.868  -5.772  1.00  0.00           C  
ATOM   2562  O   LEU A 168     -11.415  19.300  -6.923  1.00  0.00           O  
ATOM   2563  CB  LEU A 168     -10.460  20.279  -3.935  1.00  0.00           C  
ATOM   2564  CG  LEU A 168     -10.686  21.132  -2.667  1.00  0.00           C  
ATOM   2565  CD1 LEU A 168      -9.365  21.811  -2.276  1.00  0.00           C  
ATOM   2566  CD2 LEU A 168     -11.847  22.150  -2.760  1.00  0.00           C  
ATOM   2567  HN  LEU A 168     -12.358  18.836  -2.638  1.00  0.00           H  
ATOM   2568  HA  LEU A 168     -12.264  20.521  -4.920  1.00  0.00           H  
ATOM   2569  HB1 LEU A 168     -10.019  20.854  -4.604  1.00  0.00           H  
ATOM   2570  HB2 LEU A 168      -9.891  19.514  -3.679  1.00  0.00           H  
ATOM   2571  HG  LEU A 168     -10.982  20.540  -1.930  1.00  0.00           H  
ATOM   2572 1HD1 LEU A 168      -9.062  22.395  -3.027  1.00  0.00           H  
ATOM   2573 2HD1 LEU A 168      -9.510  22.362  -1.457  1.00  0.00           H  
ATOM   2574 3HD1 LEU A 168      -8.678  21.110  -2.094  1.00  0.00           H  
ATOM   2575 1HD2 LEU A 168     -12.695  21.656  -2.933  1.00  0.00           H  
ATOM   2576 2HD2 LEU A 168     -11.910  22.646  -1.898  1.00  0.00           H  
ATOM   2577 3HD2 LEU A 168     -11.661  22.783  -3.507  1.00  0.00           H  
ATOM   2578  N   ALA A 169     -10.941  17.605  -5.511  1.00  0.00           N  
ATOM   2579  CA  ALA A 169     -10.650  16.608  -6.518  1.00  0.00           C  
ATOM   2580  C   ALA A 169     -11.893  16.230  -7.305  1.00  0.00           C  
ATOM   2581  O   ALA A 169     -11.803  15.922  -8.507  1.00  0.00           O  
ATOM   2582  CB  ALA A 169      -9.945  15.386  -5.884  1.00  0.00           C  
ATOM   2583  HN  ALA A 169     -10.865  17.410  -4.472  1.00  0.00           H  
ATOM   2584  HA  ALA A 169      -9.964  16.981  -7.162  1.00  0.00           H  
ATOM   2585  HB1 ALA A 169      -9.866  14.669  -6.570  1.00  0.00           H  
ATOM   2586  HB2 ALA A 169      -9.041  15.662  -5.572  1.00  0.00           H  
ATOM   2587  HB3 ALA A 169     -10.488  15.065  -5.114  1.00  0.00           H  
ATOM   2588  N   PHE A 170     -13.101  16.265  -6.729  1.00  0.00           N  
ATOM   2589  CA  PHE A 170     -14.342  15.957  -7.407  1.00  0.00           C  
ATOM   2590  C   PHE A 170     -14.626  16.919  -8.568  1.00  0.00           C  
ATOM   2591  O   PHE A 170     -14.852  16.469  -9.685  1.00  0.00           O  
ATOM   2592  CB  PHE A 170     -15.505  15.908  -6.370  1.00  0.00           C  
ATOM   2593  CG  PHE A 170     -16.847  15.667  -6.991  1.00  0.00           C  
ATOM   2594  CD1 PHE A 170     -17.220  14.381  -7.400  1.00  0.00           C  
ATOM   2595  CD2 PHE A 170     -17.732  16.741  -7.189  1.00  0.00           C  
ATOM   2596  CE1 PHE A 170     -18.480  14.162  -7.969  1.00  0.00           C  
ATOM   2597  CE2 PHE A 170     -18.976  16.531  -7.798  1.00  0.00           C  
ATOM   2598  CZ  PHE A 170     -19.352  15.237  -8.186  1.00  0.00           C  
ATOM   2599  HN  PHE A 170     -13.063  16.545  -5.708  1.00  0.00           H  
ATOM   2600  HA  PHE A 170     -14.241  15.038  -7.818  1.00  0.00           H  
ATOM   2601  HB1 PHE A 170     -15.521  16.780  -5.913  1.00  0.00           H  
ATOM   2602  HB2 PHE A 170     -15.307  15.170  -5.750  1.00  0.00           H  
ATOM   2603  HD1 PHE A 170     -16.596  13.623  -7.288  1.00  0.00           H  
ATOM   2604  HD2 PHE A 170     -17.473  17.653  -6.894  1.00  0.00           H  
ATOM   2605  HE1 PHE A 170     -18.754  13.229  -8.222  1.00  0.00           H  
ATOM   2606  HE2 PHE A 170     -19.594  17.310  -7.956  1.00  0.00           H  
ATOM   2607  HZ  PHE A 170     -20.236  15.079  -8.614  1.00  0.00           H  
ATOM   2608  N   ILE A 171     -14.532  18.259  -8.376  1.00  0.00           N  
ATOM   2609  CA  ILE A 171     -14.749  19.224  -9.466  1.00  0.00           C  
ATOM   2610  C   ILE A 171     -13.709  19.048 -10.555  1.00  0.00           C  
ATOM   2611  O   ILE A 171     -14.019  18.983 -11.749  1.00  0.00           O  
ATOM   2612  CB  ILE A 171     -14.787  20.694  -9.010  1.00  0.00           C  
ATOM   2613  CG1 ILE A 171     -16.044  20.973  -8.143  1.00  0.00           C  
ATOM   2614  CG2 ILE A 171     -14.820  21.653 -10.233  1.00  0.00           C  
ATOM   2615  CD  ILE A 171     -15.838  20.755  -6.640  1.00  0.00           C  
ATOM   2616  HN  ILE A 171     -14.297  18.533  -7.405  1.00  0.00           H  
ATOM   2617  HA  ILE A 171     -15.638  18.989  -9.868  1.00  0.00           H  
ATOM   2618  HB  ILE A 171     -13.989  20.866  -8.443  1.00  0.00           H  
ATOM   2619 1HG1 ILE A 171     -16.773  20.367  -8.455  1.00  0.00           H  
ATOM   2620 2HG1 ILE A 171     -16.323  21.918  -8.296  1.00  0.00           H  
ATOM   2621 1HG2 ILE A 171     -14.814  22.590  -9.902  1.00  0.00           H  
ATOM   2622 2HG2 ILE A 171     -14.018  21.480 -10.793  1.00  0.00           H  
ATOM   2623 3HG2 ILE A 171     -15.648  21.476 -10.753  1.00  0.00           H  
ATOM   2624  HD1 ILE A 171     -15.118  21.365  -6.322  1.00  0.00           H  
ATOM   2625  HD2 ILE A 171     -16.690  20.956  -6.166  1.00  0.00           H  
ATOM   2626  HD3 ILE A 171     -15.576  19.807  -6.486  1.00  0.00           H  
ATOM   2627  N   MET A 172     -12.437  18.865 -10.161  1.00  0.00           N  
ATOM   2628  CA  MET A 172     -11.352  18.589 -11.071  1.00  0.00           C  
ATOM   2629  C   MET A 172     -11.525  17.263 -11.819  1.00  0.00           C  
ATOM   2630  O   MET A 172     -11.038  17.121 -12.939  1.00  0.00           O  
ATOM   2631  CB  MET A 172     -10.003  18.619 -10.318  1.00  0.00           C  
ATOM   2632  CG  MET A 172      -9.584  20.028  -9.839  1.00  0.00           C  
ATOM   2633  SD  MET A 172      -7.865  20.136  -9.232  1.00  0.00           S  
ATOM   2634  CE  MET A 172      -8.145  19.278  -7.660  1.00  0.00           C  
ATOM   2635  HN  MET A 172     -12.312  18.944  -9.119  1.00  0.00           H  
ATOM   2636  HA  MET A 172     -11.318  19.328 -11.766  1.00  0.00           H  
ATOM   2637  HB1 MET A 172      -9.283  18.270 -10.925  1.00  0.00           H  
ATOM   2638  HB2 MET A 172     -10.065  18.023  -9.513  1.00  0.00           H  
ATOM   2639  HG1 MET A 172     -10.244  20.324  -9.108  1.00  0.00           H  
ATOM   2640  HG2 MET A 172      -9.734  20.684 -10.617  1.00  0.00           H  
ATOM   2641  HE1 MET A 172      -7.264  19.034  -7.261  1.00  0.00           H  
ATOM   2642  HE2 MET A 172      -8.641  19.884  -7.043  1.00  0.00           H  
ATOM   2643  HE3 MET A 172      -8.681  18.454  -7.830  1.00  0.00           H  
ATOM   2644  N   SER A 173     -12.247  16.267 -11.248  1.00  0.00           N  
ATOM   2645  CA  SER A 173     -12.522  14.978 -11.885  1.00  0.00           C  
ATOM   2646  C   SER A 173     -13.423  15.095 -13.101  1.00  0.00           C  
ATOM   2647  O   SER A 173     -13.239  14.440 -14.131  1.00  0.00           O  
ATOM   2648  CB  SER A 173     -13.179  13.868 -10.996  1.00  0.00           C  
ATOM   2649  OG  SER A 173     -12.281  13.284 -10.058  1.00  0.00           O  
ATOM   2650  HN  SER A 173     -12.597  16.513 -10.286  1.00  0.00           H  
ATOM   2651  HA  SER A 173     -11.635  14.588 -12.188  1.00  0.00           H  
ATOM   2652  HB1 SER A 173     -13.527  13.154 -11.606  1.00  0.00           H  
ATOM   2653  HB2 SER A 173     -13.945  14.283 -10.503  1.00  0.00           H  
ATOM   2654  HG1 SER A 173     -11.990  13.979  -9.404  1.00  0.00           H  
ATOM   2655  N   ILE A 174     -14.475  15.935 -13.034  1.00  0.00           N  
ATOM   2656  CA  ILE A 174     -15.308  16.187 -14.202  1.00  0.00           C  
ATOM   2657  C   ILE A 174     -14.556  16.996 -15.241  1.00  0.00           C  
ATOM   2658  O   ILE A 174     -14.573  16.633 -16.422  1.00  0.00           O  
ATOM   2659  CB  ILE A 174     -16.683  16.787 -13.923  1.00  0.00           C  
ATOM   2660  CG1 ILE A 174     -17.533  15.778 -13.108  1.00  0.00           C  
ATOM   2661  CG2 ILE A 174     -17.433  17.104 -15.250  1.00  0.00           C  
ATOM   2662  CD  ILE A 174     -17.370  15.913 -11.590  1.00  0.00           C  
ATOM   2663  HN  ILE A 174     -14.625  16.364 -12.109  1.00  0.00           H  
ATOM   2664  HA  ILE A 174     -15.495  15.289 -14.614  1.00  0.00           H  
ATOM   2665  HB  ILE A 174     -16.569  17.596 -13.364  1.00  0.00           H  
ATOM   2666 1HG1 ILE A 174     -17.260  14.859 -13.376  1.00  0.00           H  
ATOM   2667 2HG1 ILE A 174     -18.490  15.917 -13.342  1.00  0.00           H  
ATOM   2668 1HG2 ILE A 174     -18.317  17.497 -15.027  1.00  0.00           H  
ATOM   2669 2HG2 ILE A 174     -16.890  17.750 -15.773  1.00  0.00           H  
ATOM   2670 3HG2 ILE A 174     -17.548  16.259 -15.758  1.00  0.00           H  
ATOM   2671  HD1 ILE A 174     -17.648  16.830 -11.317  1.00  0.00           H  
ATOM   2672  HD2 ILE A 174     -17.945  15.234 -11.143  1.00  0.00           H  
ATOM   2673  HD3 ILE A 174     -16.415  15.761 -11.354  1.00  0.00           H  
ATOM   2674  N   VAL A 175     -13.858  18.069 -14.825  1.00  0.00           N  
ATOM   2675  CA  VAL A 175     -13.224  19.015 -15.730  1.00  0.00           C  
ATOM   2676  C   VAL A 175     -11.936  18.504 -16.374  1.00  0.00           C  
ATOM   2677  O   VAL A 175     -11.802  18.488 -17.599  1.00  0.00           O  
ATOM   2678  CB  VAL A 175     -12.918  20.317 -14.977  1.00  0.00           C  
ATOM   2679  CG1 VAL A 175     -12.243  21.363 -15.900  1.00  0.00           C  
ATOM   2680  CG2 VAL A 175     -14.236  20.902 -14.411  1.00  0.00           C  
ATOM   2681  HN  VAL A 175     -13.815  18.158 -13.780  1.00  0.00           H  
ATOM   2682  HA  VAL A 175     -13.882  19.223 -16.481  1.00  0.00           H  
ATOM   2683  HB  VAL A 175     -12.258  20.114 -14.258  1.00  0.00           H  
ATOM   2684 1HG1 VAL A 175     -12.750  22.218 -15.839  1.00  0.00           H  
ATOM   2685 2HG1 VAL A 175     -11.304  21.498 -15.598  1.00  0.00           H  
ATOM   2686 3HG1 VAL A 175     -12.257  21.021 -16.835  1.00  0.00           H  
ATOM   2687 1HG2 VAL A 175     -14.991  20.325 -14.707  1.00  0.00           H  
ATOM   2688 2HG2 VAL A 175     -14.177  20.912 -13.417  1.00  0.00           H  
ATOM   2689 3HG2 VAL A 175     -14.348  21.827 -14.762  1.00  0.00           H  
ATOM   2690  N   LEU A 176     -10.944  18.038 -15.589  1.00  0.00           N  
ATOM   2691  CA  LEU A 176      -9.590  17.845 -16.093  1.00  0.00           C  
ATOM   2692  C   LEU A 176      -9.340  16.439 -16.592  1.00  0.00           C  
ATOM   2693  O   LEU A 176      -8.388  16.168 -17.330  1.00  0.00           O  
ATOM   2694  CB  LEU A 176      -8.571  18.082 -14.949  1.00  0.00           C  
ATOM   2695  CG  LEU A 176      -8.522  19.529 -14.415  1.00  0.00           C  
ATOM   2696  CD1 LEU A 176      -7.578  19.595 -13.203  1.00  0.00           C  
ATOM   2697  CD2 LEU A 176      -8.053  20.519 -15.500  1.00  0.00           C  
ATOM   2698  HN  LEU A 176     -11.233  17.835 -14.613  1.00  0.00           H  
ATOM   2699  HA  LEU A 176      -9.442  18.492 -16.863  1.00  0.00           H  
ATOM   2700  HB1 LEU A 176      -7.674  17.863 -15.296  1.00  0.00           H  
ATOM   2701  HB2 LEU A 176      -8.825  17.497 -14.195  1.00  0.00           H  
ATOM   2702  HG  LEU A 176      -9.434  19.800 -14.136  1.00  0.00           H  
ATOM   2703 1HD1 LEU A 176      -6.664  19.310 -13.485  1.00  0.00           H  
ATOM   2704 2HD1 LEU A 176      -7.550  20.532 -12.862  1.00  0.00           H  
ATOM   2705 3HD1 LEU A 176      -7.918  18.985 -12.490  1.00  0.00           H  
ATOM   2706 1HD2 LEU A 176      -8.688  20.484 -16.268  1.00  0.00           H  
ATOM   2707 2HD2 LEU A 176      -8.036  21.439 -15.115  1.00  0.00           H  
ATOM   2708 3HD2 LEU A 176      -7.139  20.260 -15.803  1.00  0.00           H  
ATOM   2709  N   ILE A 177     -10.222  15.499 -16.225  1.00  0.00           N  
ATOM   2710  CA  ILE A 177     -10.083  14.086 -16.530  1.00  0.00           C  
ATOM   2711  C   ILE A 177     -11.085  13.772 -17.622  1.00  0.00           C  
ATOM   2712  O   ILE A 177     -11.809  12.783 -17.574  1.00  0.00           O  
ATOM   2713  CB  ILE A 177     -10.248  13.174 -15.301  1.00  0.00           C  
ATOM   2714  CG1 ILE A 177      -9.469  13.740 -14.084  1.00  0.00           C  
ATOM   2715  CG2 ILE A 177      -9.753  11.739 -15.641  1.00  0.00           C  
ATOM   2716  CD  ILE A 177      -9.695  12.938 -12.792  1.00  0.00           C  
ATOM   2717  HN  ILE A 177     -11.041  15.888 -15.684  1.00  0.00           H  
ATOM   2718  HA  ILE A 177      -9.181  13.971 -16.927  1.00  0.00           H  
ATOM   2719  HB  ILE A 177     -11.211  13.152 -15.055  1.00  0.00           H  
ATOM   2720 1HG1 ILE A 177      -9.770  14.674 -13.932  1.00  0.00           H  
ATOM   2721 2HG1 ILE A 177      -8.502  13.731 -14.301  1.00  0.00           H  
ATOM   2722 1HG2 ILE A 177      -9.904  11.156 -14.851  1.00  0.00           H  
ATOM   2723 2HG2 ILE A 177     -10.267  11.403 -16.421  1.00  0.00           H  
ATOM   2724 3HG2 ILE A 177      -8.785  11.781 -15.858  1.00  0.00           H  
ATOM   2725  HD1 ILE A 177      -9.393  12.002 -12.941  1.00  0.00           H  
ATOM   2726  HD2 ILE A 177      -9.167  13.357 -12.060  1.00  0.00           H  
ATOM   2727  HD3 ILE A 177     -10.665  12.956 -12.571  1.00  0.00           H  
ATOM   2728  N   HSD A 178     -11.228  14.685 -18.617  1.00  0.00           N  
ATOM   2729  CA  HSD A 178     -11.953  14.488 -19.874  1.00  0.00           C  
ATOM   2730  C   HSD A 178     -11.805  13.096 -20.485  1.00  0.00           C  
ATOM   2731  O   HSD A 178     -10.742  12.486 -20.363  1.00  0.00           O  
ATOM   2732  CB  HSD A 178     -11.666  15.603 -20.916  1.00  0.00           C  
ATOM   2733  CG  HSD A 178     -10.347  15.475 -21.607  1.00  0.00           C  
ATOM   2734  CD2 HSD A 178      -9.074  15.749 -21.197  1.00  0.00           C  
ATOM   2735  ND1 HSD A 178     -10.335  14.889 -22.845  1.00  0.00           N  
ATOM   2736  CE1 HSD A 178      -9.070  14.798 -23.184  1.00  0.00           C  
ATOM   2737  NE2 HSD A 178      -8.270  15.308 -22.224  1.00  0.00           N  
ATOM   2738  HN  HSD A 178     -10.739  15.604 -18.387  1.00  0.00           H  
ATOM   2739  HA  HSD A 178     -12.945  14.650 -19.695  1.00  0.00           H  
ATOM   2740  HB1 HSD A 178     -11.698  16.491 -20.444  1.00  0.00           H  
ATOM   2741  HB2 HSD A 178     -12.396  15.584 -21.608  1.00  0.00           H  
ATOM   2742  HD1 HSD A 178     -11.113  14.600 -23.367  1.00  0.00           H  
ATOM   2743  HD2 HSD A 178      -8.796  16.166 -20.357  1.00  0.00           H  
ATOM   2744  HE1 HSD A 178      -8.721  14.401 -24.044  1.00  0.00           H  
ATOM   2745  N   ASP A 179     -12.909  12.560 -21.069  1.00  0.00           N  
ATOM   2746  CA  ASP A 179     -13.033  11.216 -21.596  1.00  0.00           C  
ATOM   2747  C   ASP A 179     -11.761  10.700 -22.317  1.00  0.00           C  
ATOM   2748  O   ASP A 179     -11.289  11.362 -23.249  1.00  0.00           O  
ATOM   2749  CB  ASP A 179     -14.309  11.157 -22.488  1.00  0.00           C  
ATOM   2750  CG  ASP A 179     -14.863   9.747 -22.647  1.00  0.00           C  
ATOM   2751  OD1 ASP A 179     -14.435   8.845 -21.882  1.00  0.00           O  
ATOM   2752  OD2 ASP A 179     -15.817   9.606 -23.452  1.00  0.00           O1-
ATOM   2753  HN  ASP A 179     -13.715  13.262 -21.102  1.00  0.00           H  
ATOM   2754  HA  ASP A 179     -13.186  10.589 -20.810  1.00  0.00           H  
ATOM   2755  HB1 ASP A 179     -14.063  11.511 -23.380  1.00  0.00           H  
ATOM   2756  HB2 ASP A 179     -14.997  11.728 -22.059  1.00  0.00           H  
ATOM   2757  N   PRO A 180     -11.109   9.596 -21.930  1.00  0.00           N  
ATOM   2758  CA  PRO A 180     -10.035   9.002 -22.712  1.00  0.00           C  
ATOM   2759  C   PRO A 180     -10.457   8.619 -24.121  1.00  0.00           C  
ATOM   2760  O   PRO A 180     -11.630   8.627 -24.473  1.00  0.00           O  
ATOM   2761  CB  PRO A 180      -9.537   7.810 -21.864  1.00  0.00           C  
ATOM   2762  CG  PRO A 180     -10.729   7.480 -20.961  1.00  0.00           C  
ATOM   2763  CD  PRO A 180     -11.372   8.844 -20.707  1.00  0.00           C  
ATOM   2764  HA  PRO A 180      -9.226   9.622 -22.739  1.00  0.00           H  
ATOM   2765  HB1 PRO A 180      -8.750   8.069 -21.315  1.00  0.00           H  
ATOM   2766  HB2 PRO A 180      -9.317   7.031 -22.442  1.00  0.00           H  
ATOM   2767  HG1 PRO A 180     -10.412   7.075 -20.115  1.00  0.00           H  
ATOM   2768  HG2 PRO A 180     -11.356   6.876 -21.432  1.00  0.00           H  
ATOM   2769  HD1 PRO A 180     -10.954   9.288 -19.911  1.00  0.00           H  
ATOM   2770  HD2 PRO A 180     -12.356   8.745 -20.547  1.00  0.00           H  
ATOM   2771  N   LYS A 181      -9.456   8.323 -24.964  1.00  0.00           N  
ATOM   2772  CA  LYS A 181      -9.513   8.346 -26.415  1.00  0.00           C  
ATOM   2773  C   LYS A 181     -10.691   7.633 -27.057  1.00  0.00           C  
ATOM   2774  O   LYS A 181     -11.426   8.230 -27.851  1.00  0.00           O  
ATOM   2775  CB  LYS A 181      -8.205   7.704 -26.966  1.00  0.00           C  
ATOM   2776  CG  LYS A 181      -6.946   7.883 -26.094  1.00  0.00           C  
ATOM   2777  CD  LYS A 181      -6.496   9.344 -25.940  1.00  0.00           C  
ATOM   2778  CE  LYS A 181      -5.217   9.434 -25.109  1.00  0.00           C  
ATOM   2779  NZ  LYS A 181      -4.784  10.841 -25.056  1.00  0.00           N1+
ATOM   2780  HN  LYS A 181      -8.559   8.053 -24.441  1.00  0.00           H  
ATOM   2781  HA  LYS A 181      -9.525   9.330 -26.724  1.00  0.00           H  
ATOM   2782  HB1 LYS A 181      -8.022   8.109 -27.864  1.00  0.00           H  
ATOM   2783  HB2 LYS A 181      -8.370   6.723 -27.076  1.00  0.00           H  
ATOM   2784  HG1 LYS A 181      -6.193   7.356 -26.505  1.00  0.00           H  
ATOM   2785  HG2 LYS A 181      -7.134   7.507 -25.179  1.00  0.00           H  
ATOM   2786  HD1 LYS A 181      -7.211   9.849 -25.478  1.00  0.00           H  
ATOM   2787  HD2 LYS A 181      -6.317   9.717 -26.839  1.00  0.00           H  
ATOM   2788  HE1 LYS A 181      -4.517   8.881 -25.542  1.00  0.00           H  
ATOM   2789  HE2 LYS A 181      -5.409   9.104 -24.193  1.00  0.00           H  
ATOM   2790  HZ1 LYS A 181      -4.853  11.252 -25.968  1.00  0.00           H  
ATOM   2791  HZ2 LYS A 181      -5.367  11.352 -24.421  1.00  0.00           H  
ATOM   2792  HZ3 LYS A 181      -3.833  10.892 -24.743  1.00  0.00           H  
ATOM   2793  N   LYS A 182     -10.891   6.363 -26.669  1.00  0.00           N  
ATOM   2794  CA  LYS A 182     -12.070   5.570 -26.852  1.00  0.00           C  
ATOM   2795  C   LYS A 182     -11.677   4.203 -26.390  1.00  0.00           C  
ATOM   2796  O   LYS A 182     -10.483   3.914 -26.304  1.00  0.00           O  
ATOM   2797  CB  LYS A 182     -12.563   5.405 -28.304  1.00  0.00           C  
ATOM   2798  CG  LYS A 182     -13.814   6.209 -28.630  1.00  0.00           C  
ATOM   2799  CD  LYS A 182     -14.386   5.922 -30.024  1.00  0.00           C  
ATOM   2800  CE  LYS A 182     -15.036   4.529 -30.091  1.00  0.00           C  
ATOM   2801  NZ  LYS A 182     -15.700   4.312 -31.395  1.00  0.00           N1+
ATOM   2802  HN  LYS A 182     -10.015   5.968 -26.170  1.00  0.00           H  
ATOM   2803  HA  LYS A 182     -12.795   5.915 -26.275  1.00  0.00           H  
ATOM   2804  HB1 LYS A 182     -12.760   4.439 -28.453  1.00  0.00           H  
ATOM   2805  HB2 LYS A 182     -11.830   5.700 -28.912  1.00  0.00           H  
ATOM   2806  HG1 LYS A 182     -13.599   7.192 -28.571  1.00  0.00           H  
ATOM   2807  HG2 LYS A 182     -14.526   6.001 -27.946  1.00  0.00           H  
ATOM   2808  HD1 LYS A 182     -13.649   5.955 -30.687  1.00  0.00           H  
ATOM   2809  HD2 LYS A 182     -15.079   6.600 -30.232  1.00  0.00           H  
ATOM   2810  HE1 LYS A 182     -15.708   4.459 -29.354  1.00  0.00           H  
ATOM   2811  HE2 LYS A 182     -14.322   3.842 -29.957  1.00  0.00           H  
ATOM   2812  HZ1 LYS A 182     -15.077   3.831 -32.013  1.00  0.00           H  
ATOM   2813  HZ2 LYS A 182     -16.527   3.763 -31.264  1.00  0.00           H  
ATOM   2814  HZ3 LYS A 182     -15.949   5.195 -31.796  1.00  0.00           H  
ATOM   2815  N   SER A 183     -12.695   3.372 -26.094  1.00  0.00           N  
ATOM   2816  CA  SER A 183     -12.597   2.024 -25.541  1.00  0.00           C  
ATOM   2817  C   SER A 183     -11.958   1.973 -24.162  1.00  0.00           C  
ATOM   2818  O   SER A 183     -11.776   2.993 -23.498  1.00  0.00           O  
ATOM   2819  CB  SER A 183     -12.065   0.912 -26.512  1.00  0.00           C  
ATOM   2820  OG  SER A 183     -10.650   0.973 -26.645  1.00  0.00           O  
ATOM   2821  HN  SER A 183     -13.647   3.816 -26.315  1.00  0.00           H  
ATOM   2822  HA  SER A 183     -13.541   1.652 -25.461  1.00  0.00           H  
ATOM   2823  HB1 SER A 183     -12.487   1.055 -27.399  1.00  0.00           H  
ATOM   2824  HB2 SER A 183     -12.325   0.031 -26.138  1.00  0.00           H  
ATOM   2825  HG1 SER A 183     -10.350   1.921 -26.558  1.00  0.00           H  
ATOM   2826  N   THR A 184     -11.703   0.751 -23.654  1.00  0.00           N  
ATOM   2827  CA  THR A 184     -10.891   0.425 -22.494  1.00  0.00           C  
ATOM   2828  C   THR A 184      -9.590   1.168 -22.333  1.00  0.00           C  
ATOM   2829  O   THR A 184      -9.515   2.097 -21.547  1.00  0.00           O  
ATOM   2830  CB  THR A 184     -10.494  -1.043 -22.456  1.00  0.00           C  
ATOM   2831  CG2 THR A 184      -9.901  -1.369 -21.093  1.00  0.00           C  
ATOM   2832  OG1 THR A 184     -11.636  -1.859 -22.627  1.00  0.00           O  
ATOM   2833  HN  THR A 184     -12.192  -0.021 -24.228  1.00  0.00           H  
ATOM   2834  HA  THR A 184     -11.465   0.595 -21.650  1.00  0.00           H  
ATOM   2835  HB  THR A 184      -9.844  -1.232 -23.227  1.00  0.00           H  
ATOM   2836  HG1 THR A 184     -11.926  -2.260 -21.748  1.00  0.00           H  
ATOM   2837 1HG2 THR A 184      -9.149  -2.024 -21.197  1.00  0.00           H  
ATOM   2838 2HG2 THR A 184      -9.551  -0.532 -20.666  1.00  0.00           H  
ATOM   2839 3HG2 THR A 184     -10.605  -1.769 -20.503  1.00  0.00           H  
ATOM   2840  N   THR A 185      -8.545   0.699 -23.055  1.00  0.00           N  
ATOM   2841  CA  THR A 185      -7.192   1.179 -23.082  1.00  0.00           C  
ATOM   2842  C   THR A 185      -7.033   1.818 -24.442  1.00  0.00           C  
ATOM   2843  O   THR A 185      -7.962   1.835 -25.247  1.00  0.00           O  
ATOM   2844  CB  THR A 185      -6.125   0.087 -22.813  1.00  0.00           C  
ATOM   2845  CG2 THR A 185      -6.508  -0.780 -21.630  1.00  0.00           C  
ATOM   2846  OG1 THR A 185      -5.934  -0.845 -23.864  1.00  0.00           O  
ATOM   2847  HN  THR A 185      -8.856  -0.147 -23.663  1.00  0.00           H  
ATOM   2848  HA  THR A 185      -7.078   1.877 -22.392  1.00  0.00           H  
ATOM   2849  HB  THR A 185      -5.214   0.565 -22.634  1.00  0.00           H  
ATOM   2850  HG1 THR A 185      -5.690  -1.752 -23.497  1.00  0.00           H  
ATOM   2851 1HG2 THR A 185      -7.501  -0.921 -21.616  1.00  0.00           H  
ATOM   2852 2HG2 THR A 185      -6.053  -1.672 -21.697  1.00  0.00           H  
ATOM   2853 3HG2 THR A 185      -6.230  -0.335 -20.775  1.00  0.00           H  
ATOM   2854  N   SER A 186      -5.860   2.402 -24.742  1.00  0.00           N  
ATOM   2855  CA  SER A 186      -5.482   2.897 -26.069  1.00  0.00           C  
ATOM   2856  C   SER A 186      -5.463   1.801 -27.141  1.00  0.00           C  
ATOM   2857  O   SER A 186      -4.441   1.243 -27.515  1.00  0.00           O  
ATOM   2858  CB  SER A 186      -4.105   3.623 -26.020  1.00  0.00           C  
ATOM   2859  OG  SER A 186      -3.796   4.356 -27.204  1.00  0.00           O  
ATOM   2860  HN  SER A 186      -5.211   2.476 -23.909  1.00  0.00           H  
ATOM   2861  HA  SER A 186      -6.168   3.589 -26.350  1.00  0.00           H  
ATOM   2862  HB1 SER A 186      -3.394   2.931 -25.871  1.00  0.00           H  
ATOM   2863  HB2 SER A 186      -4.113   4.253 -25.240  1.00  0.00           H  
ATOM   2864  HG1 SER A 186      -3.808   3.737 -27.986  1.00  0.00           H  
ATOM   2865  N   GLY A 187      -6.677   1.451 -27.614  1.00  0.00           N  
ATOM   2866  CA  GLY A 187      -6.898   0.350 -28.513  1.00  0.00           C  
ATOM   2867  C   GLY A 187      -8.384   0.122 -28.698  1.00  0.00           C  
ATOM   2868  O   GLY A 187      -9.016  -0.573 -27.923  1.00  0.00           O  
ATOM   2869  HN  GLY A 187      -7.450   2.071 -27.254  1.00  0.00           H  
ATOM   2870  HA1 GLY A 187      -6.478  -0.486 -28.142  1.00  0.00           H  
ATOM   2871  HA2 GLY A 187      -6.479   0.547 -29.406  1.00  0.00           H  
ATOM   2872  N   PHE A 188      -8.994   0.658 -29.774  1.00  0.00           N  
ATOM   2873  CA  PHE A 188     -10.393   0.465 -30.147  1.00  0.00           C  
ATOM   2874  C   PHE A 188     -10.428   0.403 -31.638  1.00  0.00           C  
ATOM   2875  O   PHE A 188      -9.476   0.860 -32.233  1.00  0.00           O  
ATOM   2876  CB  PHE A 188     -11.356   1.639 -29.767  1.00  0.00           C  
ATOM   2877  CG  PHE A 188     -11.090   3.012 -30.317  1.00  0.00           C  
ATOM   2878  CD1 PHE A 188     -10.119   3.803 -29.672  1.00  0.00           C  
ATOM   2879  CD2 PHE A 188     -11.926   3.615 -31.274  1.00  0.00           C  
ATOM   2880  CE1 PHE A 188      -9.903   5.122 -30.045  1.00  0.00           C  
ATOM   2881  CE2 PHE A 188     -11.690   4.945 -31.623  1.00  0.00           C  
ATOM   2882  CZ  PHE A 188     -10.625   5.676 -31.104  1.00  0.00           C  
ATOM   2883  HN  PHE A 188      -8.335   1.262 -30.353  1.00  0.00           H  
ATOM   2884  HA  PHE A 188     -10.659  -0.427 -29.802  1.00  0.00           H  
ATOM   2885  HB1 PHE A 188     -11.351   1.698 -28.760  1.00  0.00           H  
ATOM   2886  HB2 PHE A 188     -12.279   1.358 -30.060  1.00  0.00           H  
ATOM   2887  HD1 PHE A 188      -9.579   3.404 -28.936  1.00  0.00           H  
ATOM   2888  HD2 PHE A 188     -12.658   3.107 -31.685  1.00  0.00           H  
ATOM   2889  HE1 PHE A 188      -9.226   5.677 -29.549  1.00  0.00           H  
ATOM   2890  HE2 PHE A 188     -12.332   5.397 -32.288  1.00  0.00           H  
ATOM   2891  HZ  PHE A 188     -10.383   6.558 -31.469  1.00  0.00           H  
ATOM   2892  N   GLN A 189     -11.496  -0.091 -32.294  1.00  0.00           N  
ATOM   2893  CA  GLN A 189     -11.621  -0.204 -33.753  1.00  0.00           C  
ATOM   2894  C   GLN A 189     -10.881   0.780 -34.680  1.00  0.00           C  
ATOM   2895  O   GLN A 189     -10.205   0.347 -35.612  1.00  0.00           O  
ATOM   2896  CB  GLN A 189     -13.128  -0.143 -34.090  1.00  0.00           C  
ATOM   2897  CG  GLN A 189     -13.912  -1.361 -33.549  1.00  0.00           C  
ATOM   2898  CD  GLN A 189     -15.398  -1.153 -33.806  1.00  0.00           C  
ATOM   2899  NE2 GLN A 189     -16.151  -2.253 -33.984  1.00  0.00           N  
ATOM   2900  OE1 GLN A 189     -15.883  -0.007 -33.809  1.00  0.00           O  
ATOM   2901  HN  GLN A 189     -12.270  -0.404 -31.639  1.00  0.00           H  
ATOM   2902  HA  GLN A 189     -11.300  -1.162 -34.014  1.00  0.00           H  
ATOM   2903  HB1 GLN A 189     -13.236  -0.126 -35.077  1.00  0.00           H  
ATOM   2904  HB2 GLN A 189     -13.515   0.674 -33.681  1.00  0.00           H  
ATOM   2905  HG1 GLN A 189     -13.758  -1.424 -32.581  1.00  0.00           H  
ATOM   2906  HG2 GLN A 189     -13.611  -2.162 -34.031  1.00  0.00           H  
ATOM   2907 1HE2 GLN A 189     -17.138  -2.183 -34.143  1.00  0.00           H  
ATOM   2908 2HE2 GLN A 189     -15.687  -3.160 -33.953  1.00  0.00           H  
ATOM   2909  N   LYS A 190     -10.967   2.107 -34.436  1.00  0.00           N  
ATOM   2910  CA  LYS A 190     -10.212   3.158 -35.108  1.00  0.00           C  
ATOM   2911  C   LYS A 190      -8.724   3.313 -34.647  1.00  0.00           C  
ATOM   2912  O   LYS A 190      -7.891   3.700 -35.460  1.00  0.00           O  
ATOM   2913  CB  LYS A 190     -10.908   4.539 -34.842  1.00  0.00           C  
ATOM   2914  CG  LYS A 190     -12.422   4.712 -35.197  1.00  0.00           C  
ATOM   2915  CD  LYS A 190     -13.062   6.082 -34.798  1.00  0.00           C  
ATOM   2916  CE  LYS A 190     -14.497   6.315 -35.295  1.00  0.00           C  
ATOM   2917  NZ  LYS A 190     -15.010   7.594 -34.724  1.00  0.00           N1+
ATOM   2918  HN  LYS A 190     -11.675   2.326 -33.667  1.00  0.00           H  
ATOM   2919  HA  LYS A 190     -10.201   2.972 -36.113  1.00  0.00           H  
ATOM   2920  HB1 LYS A 190     -10.393   5.243 -35.358  1.00  0.00           H  
ATOM   2921  HB2 LYS A 190     -10.802   4.748 -33.857  1.00  0.00           H  
ATOM   2922  HG1 LYS A 190     -12.941   3.977 -34.740  1.00  0.00           H  
ATOM   2923  HG2 LYS A 190     -12.529   4.594 -36.194  1.00  0.00           H  
ATOM   2924  HD1 LYS A 190     -12.474   6.813 -35.163  1.00  0.00           H  
ATOM   2925  HD2 LYS A 190     -13.058   6.141 -33.793  1.00  0.00           H  
ATOM   2926  HE1 LYS A 190     -15.066   5.564 -34.990  1.00  0.00           H  
ATOM   2927  HE2 LYS A 190     -14.486   6.374 -36.283  1.00  0.00           H  
ATOM   2928  HZ1 LYS A 190     -14.964   7.552 -33.727  1.00  0.00           H  
ATOM   2929  HZ2 LYS A 190     -14.449   8.352 -35.055  1.00  0.00           H  
ATOM   2930  HZ3 LYS A 190     -15.958   7.727 -35.011  1.00  0.00           H  
ATOM   2931  N   LEU A 191      -8.337   3.040 -33.355  1.00  0.00           N  
ATOM   2932  CA  LEU A 191      -6.936   2.966 -32.862  1.00  0.00           C  
ATOM   2933  C   LEU A 191      -6.299   1.636 -33.225  1.00  0.00           C  
ATOM   2934  O   LEU A 191      -5.121   1.439 -32.939  1.00  0.00           O  
ATOM   2935  CB  LEU A 191      -6.697   3.049 -31.288  1.00  0.00           C  
ATOM   2936  CG  LEU A 191      -6.739   4.466 -30.659  1.00  0.00           C  
ATOM   2937  CD1 LEU A 191      -6.638   4.518 -29.126  1.00  0.00           C  
ATOM   2938  CD2 LEU A 191      -5.854   5.584 -31.237  1.00  0.00           C  
ATOM   2939  HN  LEU A 191      -9.164   2.880 -32.716  1.00  0.00           H  
ATOM   2940  HA  LEU A 191      -6.417   3.707 -33.299  1.00  0.00           H  
ATOM   2941  HB1 LEU A 191      -5.803   2.666 -31.117  1.00  0.00           H  
ATOM   2942  HB2 LEU A 191      -7.409   2.508 -30.865  1.00  0.00           H  
ATOM   2943  HG  LEU A 191      -7.605   4.916 -30.947  1.00  0.00           H  
ATOM   2944 1HD1 LEU A 191      -5.774   4.107 -28.841  1.00  0.00           H  
ATOM   2945 2HD1 LEU A 191      -6.675   5.470 -28.828  1.00  0.00           H  
ATOM   2946 3HD1 LEU A 191      -7.401   4.010 -28.731  1.00  0.00           H  
ATOM   2947 1HD2 LEU A 191      -6.097   5.730 -32.194  1.00  0.00           H  
ATOM   2948 2HD2 LEU A 191      -6.006   6.422 -30.717  1.00  0.00           H  
ATOM   2949 3HD2 LEU A 191      -4.897   5.311 -31.168  1.00  0.00           H  
ATOM   2950  N   GLU A 192      -7.050   0.682 -33.809  1.00  0.00           N  
ATOM   2951  CA  GLU A 192      -6.512  -0.595 -34.238  1.00  0.00           C  
ATOM   2952  C   GLU A 192      -5.860  -1.480 -33.142  1.00  0.00           C  
ATOM   2953  O   GLU A 192      -4.655  -1.742 -33.195  1.00  0.00           O  
ATOM   2954  CB  GLU A 192      -5.574  -0.375 -35.449  1.00  0.00           C  
ATOM   2955  CG  GLU A 192      -6.271   0.290 -36.668  1.00  0.00           C  
ATOM   2956  CD  GLU A 192      -5.324   0.402 -37.866  1.00  0.00           C  
ATOM   2957  OE1 GLU A 192      -4.119   0.073 -37.721  1.00  0.00           O  
ATOM   2958  OE2 GLU A 192      -5.818   0.803 -38.952  1.00  0.00           O1-
ATOM   2959  HN  GLU A 192      -8.055   0.953 -33.922  1.00  0.00           H  
ATOM   2960  HA  GLU A 192      -7.253  -1.147 -34.694  1.00  0.00           H  
ATOM   2961  HB1 GLU A 192      -5.253  -1.250 -35.743  1.00  0.00           H  
ATOM   2962  HB2 GLU A 192      -4.855   0.225 -35.166  1.00  0.00           H  
ATOM   2963  HG1 GLU A 192      -6.531   1.191 -36.408  1.00  0.00           H  
ATOM   2964  HG2 GLU A 192      -7.017  -0.278 -36.929  1.00  0.00           H  
ATOM   2965  N   PRO A 193      -6.579  -1.958 -32.101  1.00  0.00           N  
ATOM   2966  CA  PRO A 193      -5.984  -2.629 -30.965  1.00  0.00           C  
ATOM   2967  C   PRO A 193      -5.420  -3.929 -31.405  1.00  0.00           C  
ATOM   2968  O   PRO A 193      -5.918  -4.553 -32.336  1.00  0.00           O  
ATOM   2969  CB  PRO A 193      -7.119  -2.933 -29.973  1.00  0.00           C  
ATOM   2970  CG  PRO A 193      -8.399  -2.888 -30.821  1.00  0.00           C  
ATOM   2971  CD  PRO A 193      -8.017  -2.128 -32.112  1.00  0.00           C  
ATOM   2972  HA  PRO A 193      -5.286  -2.047 -30.533  1.00  0.00           H  
ATOM   2973  HB1 PRO A 193      -7.162  -2.244 -29.253  1.00  0.00           H  
ATOM   2974  HB2 PRO A 193      -7.010  -3.839 -29.568  1.00  0.00           H  
ATOM   2975  HG1 PRO A 193      -9.117  -2.402 -30.330  1.00  0.00           H  
ATOM   2976  HG2 PRO A 193      -8.699  -3.813 -31.037  1.00  0.00           H  
ATOM   2977  HD1 PRO A 193      -8.497  -1.234 -32.138  1.00  0.00           H  
ATOM   2978  HD2 PRO A 193      -8.322  -2.655 -32.923  1.00  0.00           H  
ATOM   2979  N   GLN A 194      -4.343  -4.331 -30.737  1.00  0.00           N  
ATOM   2980  CA  GLN A 194      -3.713  -5.583 -31.039  1.00  0.00           C  
ATOM   2981  C   GLN A 194      -3.889  -6.531 -29.898  1.00  0.00           C  
ATOM   2982  O   GLN A 194      -3.461  -7.683 -29.951  1.00  0.00           O  
ATOM   2983  CB  GLN A 194      -2.206  -5.318 -31.196  1.00  0.00           C  
ATOM   2984  CG  GLN A 194      -1.895  -4.325 -32.340  1.00  0.00           C  
ATOM   2985  CD  GLN A 194      -2.391  -4.877 -33.674  1.00  0.00           C  
ATOM   2986  NE2 GLN A 194      -3.161  -4.088 -34.448  1.00  0.00           N  
ATOM   2987  OE1 GLN A 194      -2.086  -6.026 -34.030  1.00  0.00           O  
ATOM   2988  HN  GLN A 194      -4.018  -3.672 -30.004  1.00  0.00           H  
ATOM   2989  HA  GLN A 194      -4.167  -5.977 -31.849  1.00  0.00           H  
ATOM   2990  HB1 GLN A 194      -1.747  -6.173 -31.405  1.00  0.00           H  
ATOM   2991  HB2 GLN A 194      -1.856  -4.928 -30.354  1.00  0.00           H  
ATOM   2992  HG1 GLN A 194      -0.917  -4.201 -32.387  1.00  0.00           H  
ATOM   2993  HG2 GLN A 194      -2.362  -3.477 -32.151  1.00  0.00           H  
ATOM   2994 1HE2 GLN A 194      -3.497  -4.393 -35.329  1.00  0.00           H  
ATOM   2995 2HE2 GLN A 194      -3.388  -3.155 -34.090  1.00  0.00           H  
ATOM   2996  N   LEU A 195      -4.526  -6.067 -28.811  1.00  0.00           N  
ATOM   2997  CA  LEU A 195      -4.780  -6.853 -27.654  1.00  0.00           C  
ATOM   2998  C   LEU A 195      -5.786  -7.921 -27.999  1.00  0.00           C  
ATOM   2999  O   LEU A 195      -6.927  -7.676 -28.377  1.00  0.00           O  
ATOM   3000  CB  LEU A 195      -5.299  -5.936 -26.543  1.00  0.00           C  
ATOM   3001  CG  LEU A 195      -4.422  -4.706 -26.240  1.00  0.00           C  
ATOM   3002  CD1 LEU A 195      -5.240  -3.813 -25.302  1.00  0.00           C  
ATOM   3003  CD2 LEU A 195      -3.068  -5.140 -25.654  1.00  0.00           C  
ATOM   3004  HN  LEU A 195      -4.817  -5.056 -28.910  1.00  0.00           H  
ATOM   3005  HA  LEU A 195      -3.930  -7.302 -27.361  1.00  0.00           H  
ATOM   3006  HB1 LEU A 195      -5.359  -6.466 -25.708  1.00  0.00           H  
ATOM   3007  HB2 LEU A 195      -6.192  -5.599 -26.814  1.00  0.00           H  
ATOM   3008  HG  LEU A 195      -4.241  -4.227 -27.076  1.00  0.00           H  
ATOM   3009 1HD1 LEU A 195      -5.451  -4.318 -24.467  1.00  0.00           H  
ATOM   3010 2HD1 LEU A 195      -4.709  -2.998 -25.077  1.00  0.00           H  
ATOM   3011 3HD1 LEU A 195      -6.088  -3.546 -25.757  1.00  0.00           H  
ATOM   3012 1HD2 LEU A 195      -2.598  -5.722 -26.314  1.00  0.00           H  
ATOM   3013 2HD2 LEU A 195      -2.518  -4.328 -25.466  1.00  0.00           H  
ATOM   3014 3HD2 LEU A 195      -3.225  -5.646 -24.808  1.00  0.00           H  
ATOM   3015  N   LEU A 196      -5.325  -9.178 -27.957  1.00  0.00           N  
ATOM   3016  CA  LEU A 196      -6.175 -10.291 -28.247  1.00  0.00           C  
ATOM   3017  C   LEU A 196      -7.167 -10.450 -27.112  1.00  0.00           C  
ATOM   3018  O   LEU A 196      -6.766 -10.640 -25.963  1.00  0.00           O  
ATOM   3019  CB  LEU A 196      -5.318 -11.571 -28.418  1.00  0.00           C  
ATOM   3020  CG  LEU A 196      -6.106 -12.837 -28.820  1.00  0.00           C  
ATOM   3021  CD1 LEU A 196      -6.763 -12.683 -30.208  1.00  0.00           C  
ATOM   3022  CD2 LEU A 196      -5.162 -14.054 -28.795  1.00  0.00           C  
ATOM   3023  HN  LEU A 196      -4.320  -9.253 -27.700  1.00  0.00           H  
ATOM   3024  HA  LEU A 196      -6.687 -10.109 -29.088  1.00  0.00           H  
ATOM   3025  HB1 LEU A 196      -4.879 -11.757 -27.553  1.00  0.00           H  
ATOM   3026  HB2 LEU A 196      -4.656 -11.396 -29.131  1.00  0.00           H  
ATOM   3027  HG  LEU A 196      -6.819 -13.004 -28.139  1.00  0.00           H  
ATOM   3028 1HD1 LEU A 196      -6.051 -12.522 -30.887  1.00  0.00           H  
ATOM   3029 2HD1 LEU A 196      -7.259 -13.520 -30.426  1.00  0.00           H  
ATOM   3030 3HD1 LEU A 196      -7.392 -11.910 -30.184  1.00  0.00           H  
ATOM   3031 1HD2 LEU A 196      -4.796 -14.163 -27.873  1.00  0.00           H  
ATOM   3032 2HD2 LEU A 196      -5.675 -14.869 -29.055  1.00  0.00           H  
ATOM   3033 3HD2 LEU A 196      -4.417 -13.901 -29.441  1.00  0.00           H  
ATOM   3034  N   THR A 197      -8.480 -10.358 -27.420  1.00  0.00           N  
ATOM   3035  CA  THR A 197      -9.587 -10.581 -26.496  1.00  0.00           C  
ATOM   3036  C   THR A 197      -9.536 -11.968 -25.906  1.00  0.00           C  
ATOM   3037  O   THR A 197     -10.047 -12.933 -26.464  1.00  0.00           O  
ATOM   3038  CB  THR A 197     -10.965 -10.387 -27.136  1.00  0.00           C  
ATOM   3039  CG2 THR A 197     -12.116 -10.497 -26.114  1.00  0.00           C  
ATOM   3040  OG1 THR A 197     -11.030  -9.079 -27.669  1.00  0.00           O  
ATOM   3041  HN  THR A 197      -8.638 -10.098 -28.439  1.00  0.00           H  
ATOM   3042  HA  THR A 197      -9.514  -9.908 -25.747  1.00  0.00           H  
ATOM   3043  HB  THR A 197     -11.069 -11.055 -27.898  1.00  0.00           H  
ATOM   3044  HG1 THR A 197     -10.991  -8.389 -26.934  1.00  0.00           H  
ATOM   3045 1HG2 THR A 197     -11.740 -10.732 -25.219  1.00  0.00           H  
ATOM   3046 2HG2 THR A 197     -12.593  -9.621 -26.059  1.00  0.00           H  
ATOM   3047 3HG2 THR A 197     -12.752 -11.208 -26.410  1.00  0.00           H  
ATOM   3048  N   LYS A 198      -8.862 -12.096 -24.744  1.00  0.00           N  
ATOM   3049  CA  LYS A 198      -8.596 -13.394 -24.143  1.00  0.00           C  
ATOM   3050  C   LYS A 198      -9.663 -13.811 -23.163  1.00  0.00           C  
ATOM   3051  O   LYS A 198     -10.408 -14.752 -23.434  1.00  0.00           O  
ATOM   3052  CB  LYS A 198      -7.232 -13.455 -23.402  1.00  0.00           C  
ATOM   3053  CG  LYS A 198      -6.072 -13.603 -24.384  1.00  0.00           C  
ATOM   3054  CD  LYS A 198      -4.730 -13.656 -23.652  1.00  0.00           C  
ATOM   3055  CE  LYS A 198      -3.566 -13.704 -24.642  1.00  0.00           C  
ATOM   3056  NZ  LYS A 198      -2.291 -13.699 -23.900  1.00  0.00           N1+
ATOM   3057  HN  LYS A 198      -8.558 -11.192 -24.330  1.00  0.00           H  
ATOM   3058  HA  LYS A 198      -8.540 -14.088 -24.884  1.00  0.00           H  
ATOM   3059  HB1 LYS A 198      -7.246 -14.239 -22.807  1.00  0.00           H  
ATOM   3060  HB2 LYS A 198      -7.120 -12.614 -22.904  1.00  0.00           H  
ATOM   3061  HG1 LYS A 198      -6.068 -12.823 -25.005  1.00  0.00           H  
ATOM   3062  HG2 LYS A 198      -6.189 -14.448 -24.901  1.00  0.00           H  
ATOM   3063  HD1 LYS A 198      -4.702 -14.473 -23.092  1.00  0.00           H  
ATOM   3064  HD2 LYS A 198      -4.637 -12.841 -23.095  1.00  0.00           H  
ATOM   3065  HE1 LYS A 198      -3.617 -12.905 -25.232  1.00  0.00           H  
ATOM   3066  HE2 LYS A 198      -3.640 -14.537 -25.180  1.00  0.00           H  
ATOM   3067  HZ1 LYS A 198      -2.265 -14.475 -23.267  1.00  0.00           H  
ATOM   3068  HZ2 LYS A 198      -1.526 -13.772 -24.542  1.00  0.00           H  
ATOM   3069  HZ3 LYS A 198      -2.206 -12.847 -23.380  1.00  0.00           H  
ATOM   3070  N   ILE A 199      -9.696 -13.143 -21.987  1.00  0.00           N  
ATOM   3071  CA  ILE A 199     -10.676 -13.208 -20.889  1.00  0.00           C  
ATOM   3072  C   ILE A 199     -10.198 -14.103 -19.789  1.00  0.00           C  
ATOM   3073  O   ILE A 199     -10.482 -13.843 -18.609  1.00  0.00           O  
ATOM   3074  CB  ILE A 199     -12.128 -13.507 -21.317  1.00  0.00           C  
ATOM   3075  CG1 ILE A 199     -12.654 -12.272 -22.091  1.00  0.00           C  
ATOM   3076  CG2 ILE A 199     -13.087 -14.010 -20.186  1.00  0.00           C  
ATOM   3077  CD  ILE A 199     -13.816 -12.648 -23.013  1.00  0.00           C  
ATOM   3078  HN  ILE A 199      -8.837 -12.472 -21.907  1.00  0.00           H  
ATOM   3079  HA  ILE A 199     -10.728 -12.273 -20.518  1.00  0.00           H  
ATOM   3080  HB  ILE A 199     -12.116 -14.266 -21.938  1.00  0.00           H  
ATOM   3081 1HG1 ILE A 199     -11.917 -11.915 -22.638  1.00  0.00           H  
ATOM   3082 2HG1 ILE A 199     -12.964 -11.604 -21.438  1.00  0.00           H  
ATOM   3083 1HG2 ILE A 199     -13.953 -14.259 -20.600  1.00  0.00           H  
ATOM   3084 2HG2 ILE A 199     -12.669 -14.797 -19.750  1.00  0.00           H  
ATOM   3085 3HG2 ILE A 199     -13.211 -13.275 -19.533  1.00  0.00           H  
ATOM   3086  HD1 ILE A 199     -14.557 -13.022 -22.462  1.00  0.00           H  
ATOM   3087  HD2 ILE A 199     -14.126 -11.831 -23.491  1.00  0.00           H  
ATOM   3088  HD3 ILE A 199     -13.501 -13.329 -23.669  1.00  0.00           H  
ATOM   3089  N   ASN A 200      -9.432 -15.154 -20.117  1.00  0.00           N  
ATOM   3090  CA  ASN A 200      -9.092 -16.213 -19.190  1.00  0.00           C  
ATOM   3091  C   ASN A 200      -8.366 -15.735 -17.916  1.00  0.00           C  
ATOM   3092  O   ASN A 200      -7.506 -14.860 -17.942  1.00  0.00           O  
ATOM   3093  CB  ASN A 200      -8.387 -17.421 -19.893  1.00  0.00           C  
ATOM   3094  CG  ASN A 200      -6.903 -17.167 -20.121  1.00  0.00           C  
ATOM   3095  ND2 ASN A 200      -6.502 -16.619 -21.279  1.00  0.00           N  
ATOM   3096  OD1 ASN A 200      -6.091 -17.453 -19.232  1.00  0.00           O  
ATOM   3097  HN  ASN A 200      -9.102 -15.134 -21.115  1.00  0.00           H  
ATOM   3098  HA  ASN A 200      -9.963 -16.639 -18.878  1.00  0.00           H  
ATOM   3099  HB1 ASN A 200      -8.830 -17.559 -20.767  1.00  0.00           H  
ATOM   3100  HB2 ASN A 200      -8.494 -18.213 -19.308  1.00  0.00           H  
ATOM   3101 1HD2 ASN A 200      -5.557 -16.448 -21.459  1.00  0.00           H  
ATOM   3102 2HD2 ASN A 200      -7.225 -16.394 -21.950  1.00  0.00           H  
ATOM   3103  N   TRP A 201      -8.683 -16.343 -16.758  1.00  0.00           N  
ATOM   3104  CA  TRP A 201      -8.076 -15.938 -15.507  1.00  0.00           C  
ATOM   3105  C   TRP A 201      -6.772 -16.704 -15.283  1.00  0.00           C  
ATOM   3106  O   TRP A 201      -6.020 -16.469 -14.339  1.00  0.00           O  
ATOM   3107  CB  TRP A 201      -9.094 -16.212 -14.369  1.00  0.00           C  
ATOM   3108  CG  TRP A 201      -8.689 -15.620 -13.022  1.00  0.00           C  
ATOM   3109  CD1 TRP A 201      -8.708 -14.310 -12.636  1.00  0.00           C  
ATOM   3110  CD2 TRP A 201      -8.132 -16.369 -11.932  1.00  0.00           C  
ATOM   3111  CE2 TRP A 201      -7.862 -15.435 -10.890  1.00  0.00           C  
ATOM   3112  CE3 TRP A 201      -7.846 -17.721 -11.765  1.00  0.00           C  
ATOM   3113  NE1 TRP A 201      -8.228 -14.191 -11.353  1.00  0.00           N  
ATOM   3114  CZ2 TRP A 201      -7.327 -15.862  -9.685  1.00  0.00           C  
ATOM   3115  CZ3 TRP A 201      -7.310 -18.146 -10.544  1.00  0.00           C  
ATOM   3116  CH2 TRP A 201      -7.058 -17.228  -9.510  1.00  0.00           C  
ATOM   3117  HN  TRP A 201      -9.380 -17.102 -16.851  1.00  0.00           H  
ATOM   3118  HA  TRP A 201      -7.842 -14.964 -15.573  1.00  0.00           H  
ATOM   3119  HB1 TRP A 201      -9.176 -17.189 -14.242  1.00  0.00           H  
ATOM   3120  HB2 TRP A 201      -9.962 -15.807 -14.613  1.00  0.00           H  
ATOM   3121  HD1 TRP A 201      -9.023 -13.549 -13.199  1.00  0.00           H  
ATOM   3122  HE1 TRP A 201      -8.155 -13.340 -10.835  1.00  0.00           H  
ATOM   3123  HE3 TRP A 201      -8.014 -18.383 -12.488  1.00  0.00           H  
ATOM   3124  HZ2 TRP A 201      -7.132 -15.204  -8.945  1.00  0.00           H  
ATOM   3125  HZ3 TRP A 201      -7.108 -19.107 -10.416  1.00  0.00           H  
ATOM   3126  HH2 TRP A 201      -6.688 -17.545  -8.649  1.00  0.00           H  
ATOM   3127  N   LYS A 202      -6.416 -17.633 -16.191  1.00  0.00           N  
ATOM   3128  CA  LYS A 202      -5.267 -18.494 -16.025  1.00  0.00           C  
ATOM   3129  C   LYS A 202      -3.935 -17.787 -16.176  1.00  0.00           C  
ATOM   3130  O   LYS A 202      -2.939 -18.199 -15.581  1.00  0.00           O  
ATOM   3131  CB  LYS A 202      -5.297 -19.685 -17.002  1.00  0.00           C  
ATOM   3132  CG  LYS A 202      -6.598 -20.498 -16.913  1.00  0.00           C  
ATOM   3133  CD  LYS A 202      -6.460 -21.895 -17.558  1.00  0.00           C  
ATOM   3134  CE  LYS A 202      -5.427 -22.843 -16.914  1.00  0.00           C  
ATOM   3135  NZ  LYS A 202      -5.534 -22.768 -15.439  1.00  0.00           N1+
ATOM   3136  HN  LYS A 202      -7.052 -17.668 -17.023  1.00  0.00           H  
ATOM   3137  HA  LYS A 202      -5.305 -18.917 -15.094  1.00  0.00           H  
ATOM   3138  HB1 LYS A 202      -4.540 -20.286 -16.782  1.00  0.00           H  
ATOM   3139  HB2 LYS A 202      -5.215 -19.333 -17.924  1.00  0.00           H  
ATOM   3140  HG1 LYS A 202      -7.325 -20.002 -17.385  1.00  0.00           H  
ATOM   3141  HG2 LYS A 202      -6.842 -20.617 -15.951  1.00  0.00           H  
ATOM   3142  HD1 LYS A 202      -6.209 -21.772 -18.529  1.00  0.00           H  
ATOM   3143  HD2 LYS A 202      -7.362 -22.348 -17.526  1.00  0.00           H  
ATOM   3144  HE1 LYS A 202      -4.520 -22.560 -17.202  1.00  0.00           H  
ATOM   3145  HE2 LYS A 202      -5.617 -23.768 -17.221  1.00  0.00           H  
ATOM   3146  HZ1 LYS A 202      -5.496 -23.690 -15.053  1.00  0.00           H  
ATOM   3147  HZ2 LYS A 202      -4.777 -22.224 -15.075  1.00  0.00           H  
ATOM   3148  HZ3 LYS A 202      -6.402 -22.339 -15.187  1.00  0.00           H  
ATOM   3149  N   VAL A 203      -3.895 -16.689 -16.946  1.00  0.00           N  
ATOM   3150  CA  VAL A 203      -2.716 -15.848 -17.087  1.00  0.00           C  
ATOM   3151  C   VAL A 203      -2.497 -14.967 -15.851  1.00  0.00           C  
ATOM   3152  O   VAL A 203      -1.385 -14.512 -15.564  1.00  0.00           O  
ATOM   3153  CB  VAL A 203      -2.814 -15.030 -18.379  1.00  0.00           C  
ATOM   3154  CG1 VAL A 203      -3.952 -13.978 -18.319  1.00  0.00           C  
ATOM   3155  CG2 VAL A 203      -1.441 -14.392 -18.696  1.00  0.00           C  
ATOM   3156  HN  VAL A 203      -4.801 -16.492 -17.441  1.00  0.00           H  
ATOM   3157  HA  VAL A 203      -1.909 -16.446 -17.182  1.00  0.00           H  
ATOM   3158  HB  VAL A 203      -3.050 -15.650 -19.126  1.00  0.00           H  
ATOM   3159 1HG1 VAL A 203      -3.553 -13.086 -18.129  1.00  0.00           H  
ATOM   3160 2HG1 VAL A 203      -4.421 -13.965 -19.196  1.00  0.00           H  
ATOM   3161 3HG1 VAL A 203      -4.585 -14.233 -17.594  1.00  0.00           H  
ATOM   3162 1HG2 VAL A 203      -0.962 -14.975 -19.346  1.00  0.00           H  
ATOM   3163 2HG2 VAL A 203      -1.593 -13.489 -19.087  1.00  0.00           H  
ATOM   3164 3HG2 VAL A 203      -0.922 -14.319 -17.850  1.00  0.00           H  
ATOM   3165  N   PHE A 204      -3.535 -14.773 -15.012  1.00  0.00           N  
ATOM   3166  CA  PHE A 204      -3.478 -13.936 -13.828  1.00  0.00           C  
ATOM   3167  C   PHE A 204      -3.067 -14.745 -12.617  1.00  0.00           C  
ATOM   3168  O   PHE A 204      -2.967 -14.203 -11.521  1.00  0.00           O  
ATOM   3169  CB  PHE A 204      -4.875 -13.359 -13.467  1.00  0.00           C  
ATOM   3170  CG  PHE A 204      -5.236 -12.231 -14.380  1.00  0.00           C  
ATOM   3171  CD1 PHE A 204      -5.810 -12.446 -15.645  1.00  0.00           C  
ATOM   3172  CD2 PHE A 204      -5.017 -10.919 -13.943  1.00  0.00           C  
ATOM   3173  CE1 PHE A 204      -6.182 -11.357 -16.449  1.00  0.00           C  
ATOM   3174  CE2 PHE A 204      -5.426  -9.837 -14.722  1.00  0.00           C  
ATOM   3175  CZ  PHE A 204      -6.009 -10.049 -15.977  1.00  0.00           C  
ATOM   3176  HN  PHE A 204      -4.403 -15.296 -15.304  1.00  0.00           H  
ATOM   3177  HA  PHE A 204      -2.754 -13.253 -13.984  1.00  0.00           H  
ATOM   3178  HB1 PHE A 204      -4.821 -13.021 -12.554  1.00  0.00           H  
ATOM   3179  HB2 PHE A 204      -5.523 -14.078 -13.582  1.00  0.00           H  
ATOM   3180  HD1 PHE A 204      -5.955 -13.366 -15.973  1.00  0.00           H  
ATOM   3181  HD2 PHE A 204      -4.567 -10.760 -13.070  1.00  0.00           H  
ATOM   3182  HE1 PHE A 204      -6.569 -11.523 -17.358  1.00  0.00           H  
ATOM   3183  HE2 PHE A 204      -5.298  -8.894 -14.376  1.00  0.00           H  
ATOM   3184  HZ  PHE A 204      -6.300  -9.279 -16.533  1.00  0.00           H  
ATOM   3185  N   ILE A 205      -2.798 -16.058 -12.749  1.00  0.00           N  
ATOM   3186  CA  ILE A 205      -2.468 -16.892 -11.598  1.00  0.00           C  
ATOM   3187  C   ILE A 205      -1.109 -16.585 -10.985  1.00  0.00           C  
ATOM   3188  O   ILE A 205      -0.978 -16.365  -9.784  1.00  0.00           O  
ATOM   3189  CB  ILE A 205      -2.492 -18.376 -11.966  1.00  0.00           C  
ATOM   3190  CG1 ILE A 205      -3.918 -18.773 -12.424  1.00  0.00           C  
ATOM   3191  CG2 ILE A 205      -2.043 -19.250 -10.760  1.00  0.00           C  
ATOM   3192  CD  ILE A 205      -3.972 -20.180 -13.043  1.00  0.00           C  
ATOM   3193  HN  ILE A 205      -2.847 -16.409 -13.722  1.00  0.00           H  
ATOM   3194  HA  ILE A 205      -3.161 -16.679 -10.887  1.00  0.00           H  
ATOM   3195  HB  ILE A 205      -1.883 -18.521 -12.733  1.00  0.00           H  
ATOM   3196 1HG1 ILE A 205      -4.218 -18.119 -13.104  1.00  0.00           H  
ATOM   3197 2HG1 ILE A 205      -4.518 -18.747 -11.638  1.00  0.00           H  
ATOM   3198 1HG2 ILE A 205      -2.046 -20.203 -11.041  1.00  0.00           H  
ATOM   3199 2HG2 ILE A 205      -1.128 -18.972 -10.491  1.00  0.00           H  
ATOM   3200 3HG2 ILE A 205      -2.681 -19.109 -10.012  1.00  0.00           H  
ATOM   3201  HD1 ILE A 205      -3.668 -20.839 -12.363  1.00  0.00           H  
ATOM   3202  HD2 ILE A 205      -4.909 -20.373 -13.315  1.00  0.00           H  
ATOM   3203  HD3 ILE A 205      -3.372 -20.202 -13.836  1.00  0.00           H  
ATOM   3204  N   THR A 206      -0.034 -16.530 -11.793  1.00  0.00           N  
ATOM   3205  CA  THR A 206       1.319 -16.334 -11.268  1.00  0.00           C  
ATOM   3206  C   THR A 206       1.564 -14.995 -10.548  1.00  0.00           C  
ATOM   3207  O   THR A 206       2.127 -15.059  -9.453  1.00  0.00           O  
ATOM   3208  CB  THR A 206       2.402 -16.697 -12.284  1.00  0.00           C  
ATOM   3209  CG2 THR A 206       2.432 -15.726 -13.463  1.00  0.00           C  
ATOM   3210  OG1 THR A 206       3.708 -16.698 -11.736  1.00  0.00           O  
ATOM   3211  HN  THR A 206      -0.249 -16.637 -12.801  1.00  0.00           H  
ATOM   3212  HA  THR A 206       1.515 -17.086 -10.601  1.00  0.00           H  
ATOM   3213  HB  THR A 206       2.207 -17.649 -12.650  1.00  0.00           H  
ATOM   3214  HG1 THR A 206       4.302 -17.347 -12.228  1.00  0.00           H  
ATOM   3215 1HG2 THR A 206       1.976 -16.140 -14.252  1.00  0.00           H  
ATOM   3216 2HG2 THR A 206       1.959 -14.879 -13.214  1.00  0.00           H  
ATOM   3217 3HG2 THR A 206       3.382 -15.516 -13.703  1.00  0.00           H  
ATOM   3218  N   PRO A 207       1.162 -13.767 -10.958  1.00  0.00           N  
ATOM   3219  CA  PRO A 207       1.387 -12.600 -10.120  1.00  0.00           C  
ATOM   3220  C   PRO A 207       0.499 -12.588  -8.909  1.00  0.00           C  
ATOM   3221  O   PRO A 207       0.950 -12.000  -7.903  1.00  0.00           O  
ATOM   3222  CB  PRO A 207       1.033 -11.401 -11.006  1.00  0.00           C  
ATOM   3223  CG  PRO A 207      -0.058 -11.940 -11.934  1.00  0.00           C  
ATOM   3224  CD  PRO A 207       0.327 -13.421 -12.109  1.00  0.00           C  
ATOM   3225  HA  PRO A 207       2.366 -12.537  -9.855  1.00  0.00           H  
ATOM   3226  HB1 PRO A 207       1.819 -11.101 -11.539  1.00  0.00           H  
ATOM   3227  HB2 PRO A 207       0.678 -10.645 -10.464  1.00  0.00           H  
ATOM   3228  HG1 PRO A 207      -0.033 -11.468 -12.802  1.00  0.00           H  
ATOM   3229  HG2 PRO A 207      -0.944 -11.859 -11.505  1.00  0.00           H  
ATOM   3230  HD1 PRO A 207       0.830 -13.551 -12.975  1.00  0.00           H  
ATOM   3231  HD2 PRO A 207      -0.502 -13.995 -12.142  1.00  0.00           H  
ATOM   3232  N   VAL A 208      -0.729 -13.103  -8.870  1.00  0.00           N  
ATOM   3233  CA  VAL A 208      -1.578 -12.907  -7.709  1.00  0.00           C  
ATOM   3234  C   VAL A 208      -1.068 -13.651  -6.486  1.00  0.00           C  
ATOM   3235  O   VAL A 208      -0.952 -13.070  -5.412  1.00  0.00           O  
ATOM   3236  CB  VAL A 208      -3.061 -13.114  -7.987  1.00  0.00           C  
ATOM   3237  CG1 VAL A 208      -3.470 -12.161  -9.125  1.00  0.00           C  
ATOM   3238  CG2 VAL A 208      -3.407 -14.583  -8.304  1.00  0.00           C  
ATOM   3239  HN  VAL A 208      -1.009 -13.634  -9.710  1.00  0.00           H  
ATOM   3240  HA  VAL A 208      -1.588 -11.917  -7.489  1.00  0.00           H  
ATOM   3241  HB  VAL A 208      -3.571 -12.832  -7.192  1.00  0.00           H  
ATOM   3242 1HG1 VAL A 208      -4.430 -11.917  -9.015  1.00  0.00           H  
ATOM   3243 2HG1 VAL A 208      -2.904 -11.341  -9.082  1.00  0.00           H  
ATOM   3244 3HG1 VAL A 208      -3.334 -12.621  -9.999  1.00  0.00           H  
ATOM   3245 1HG2 VAL A 208      -3.412 -14.704  -9.293  1.00  0.00           H  
ATOM   3246 2HG2 VAL A 208      -2.718 -15.171  -7.889  1.00  0.00           H  
ATOM   3247 3HG2 VAL A 208      -4.307 -14.788  -7.928  1.00  0.00           H  
ATOM   3248  N   ILE A 209      -0.633 -14.924  -6.629  1.00  0.00           N  
ATOM   3249  CA  ILE A 209       0.041 -15.658  -5.563  1.00  0.00           C  
ATOM   3250  C   ILE A 209       1.350 -14.989  -5.214  1.00  0.00           C  
ATOM   3251  O   ILE A 209       1.647 -14.805  -4.033  1.00  0.00           O  
ATOM   3252  CB  ILE A 209       0.250 -17.148  -5.859  1.00  0.00           C  
ATOM   3253  CG1 ILE A 209      -1.119 -17.879  -5.922  1.00  0.00           C  
ATOM   3254  CG2 ILE A 209       1.109 -17.809  -4.745  1.00  0.00           C  
ATOM   3255  CD  ILE A 209      -1.746 -17.931  -7.320  1.00  0.00           C  
ATOM   3256  HN  ILE A 209      -0.826 -15.328  -7.573  1.00  0.00           H  
ATOM   3257  HA  ILE A 209      -0.550 -15.583  -4.756  1.00  0.00           H  
ATOM   3258  HB  ILE A 209       0.674 -17.236  -6.751  1.00  0.00           H  
ATOM   3259 1HG1 ILE A 209      -1.748 -17.405  -5.309  1.00  0.00           H  
ATOM   3260 2HG1 ILE A 209      -0.988 -18.811  -5.593  1.00  0.00           H  
ATOM   3261 1HG2 ILE A 209       1.238 -18.768  -4.971  1.00  0.00           H  
ATOM   3262 2HG2 ILE A 209       1.986 -17.344  -4.702  1.00  0.00           H  
ATOM   3263 3HG2 ILE A 209       0.629 -17.721  -3.880  1.00  0.00           H  
ATOM   3264  HD1 ILE A 209      -1.125 -18.411  -7.933  1.00  0.00           H  
ATOM   3265  HD2 ILE A 209      -2.615 -18.415  -7.265  1.00  0.00           H  
ATOM   3266  HD3 ILE A 209      -1.892 -17.000  -7.641  1.00  0.00           H  
ATOM   3267  N   LEU A 210       2.146 -14.524  -6.194  1.00  0.00           N  
ATOM   3268  CA  LEU A 210       3.370 -13.799  -5.931  1.00  0.00           C  
ATOM   3269  C   LEU A 210       3.159 -12.511  -5.104  1.00  0.00           C  
ATOM   3270  O   LEU A 210       3.815 -12.277  -4.112  1.00  0.00           O  
ATOM   3271  CB  LEU A 210       4.059 -13.490  -7.283  1.00  0.00           C  
ATOM   3272  CG  LEU A 210       5.402 -12.735  -7.194  1.00  0.00           C  
ATOM   3273  CD1 LEU A 210       6.406 -13.456  -6.271  1.00  0.00           C  
ATOM   3274  CD2 LEU A 210       5.988 -12.552  -8.605  1.00  0.00           C  
ATOM   3275  HN  LEU A 210       1.794 -14.737  -7.156  1.00  0.00           H  
ATOM   3276  HA  LEU A 210       4.003 -14.397  -5.408  1.00  0.00           H  
ATOM   3277  HB1 LEU A 210       3.439 -12.931  -7.816  1.00  0.00           H  
ATOM   3278  HB2 LEU A 210       4.235 -14.355  -7.735  1.00  0.00           H  
ATOM   3279  HG  LEU A 210       5.233 -11.815  -6.836  1.00  0.00           H  
ATOM   3280 1HD1 LEU A 210       6.579 -14.369  -6.631  1.00  0.00           H  
ATOM   3281 2HD1 LEU A 210       7.255 -12.934  -6.245  1.00  0.00           H  
ATOM   3282 3HD1 LEU A 210       6.017 -13.519  -5.355  1.00  0.00           H  
ATOM   3283 1HD2 LEU A 210       5.346 -12.027  -9.159  1.00  0.00           H  
ATOM   3284 2HD2 LEU A 210       6.855 -12.063  -8.537  1.00  0.00           H  
ATOM   3285 3HD2 LEU A 210       6.136 -13.449  -9.016  1.00  0.00           H  
ATOM   3286  N   THR A 211       2.121 -11.712  -5.485  1.00  0.00           N  
ATOM   3287  CA  THR A 211       1.640 -10.521  -4.772  1.00  0.00           C  
ATOM   3288  C   THR A 211       1.178 -10.857  -3.383  1.00  0.00           C  
ATOM   3289  O   THR A 211       1.537 -10.163  -2.428  1.00  0.00           O  
ATOM   3290  CB  THR A 211       0.470  -9.828  -5.487  1.00  0.00           C  
ATOM   3291  CG2 THR A 211      -0.010  -8.553  -4.769  1.00  0.00           C  
ATOM   3292  OG1 THR A 211       0.916  -9.363  -6.745  1.00  0.00           O  
ATOM   3293  HN  THR A 211       1.672 -12.047  -6.388  1.00  0.00           H  
ATOM   3294  HA  THR A 211       2.406  -9.864  -4.714  1.00  0.00           H  
ATOM   3295  HB  THR A 211      -0.272 -10.512  -5.636  1.00  0.00           H  
ATOM   3296  HG1 THR A 211       0.986 -10.123  -7.405  1.00  0.00           H  
ATOM   3297 1HG2 THR A 211       0.658  -7.823  -4.909  1.00  0.00           H  
ATOM   3298 2HG2 THR A 211      -0.894  -8.275  -5.144  1.00  0.00           H  
ATOM   3299 3HG2 THR A 211      -0.104  -8.739  -3.792  1.00  0.00           H  
ATOM   3300  N   LEU A 212       0.400 -11.941  -3.196  1.00  0.00           N  
ATOM   3301  CA  LEU A 212      -0.052 -12.402  -1.899  1.00  0.00           C  
ATOM   3302  C   LEU A 212       1.088 -12.864  -1.004  1.00  0.00           C  
ATOM   3303  O   LEU A 212       1.206 -12.421   0.129  1.00  0.00           O  
ATOM   3304  CB  LEU A 212      -1.073 -13.555  -2.075  1.00  0.00           C  
ATOM   3305  CG  LEU A 212      -2.056 -13.746  -0.894  1.00  0.00           C  
ATOM   3306  CD1 LEU A 212      -3.261 -14.555  -1.399  1.00  0.00           C  
ATOM   3307  CD2 LEU A 212      -1.457 -14.437   0.354  1.00  0.00           C  
ATOM   3308  HN  LEU A 212       0.149 -12.427  -4.098  1.00  0.00           H  
ATOM   3309  HA  LEU A 212      -0.531 -11.638  -1.432  1.00  0.00           H  
ATOM   3310  HB1 LEU A 212      -0.565 -14.395  -2.174  1.00  0.00           H  
ATOM   3311  HB2 LEU A 212      -1.613 -13.359  -2.878  1.00  0.00           H  
ATOM   3312  HG  LEU A 212      -2.360 -12.860  -0.585  1.00  0.00           H  
ATOM   3313 1HD1 LEU A 212      -2.944 -15.441  -1.732  1.00  0.00           H  
ATOM   3314 2HD1 LEU A 212      -3.904 -14.686  -0.648  1.00  0.00           H  
ATOM   3315 3HD1 LEU A 212      -3.704 -14.054  -2.140  1.00  0.00           H  
ATOM   3316 1HD2 LEU A 212      -0.699 -13.887   0.694  1.00  0.00           H  
ATOM   3317 2HD2 LEU A 212      -2.165 -14.512   1.051  1.00  0.00           H  
ATOM   3318 3HD2 LEU A 212      -1.134 -15.344   0.096  1.00  0.00           H  
ATOM   3319  N   VAL A 213       1.992 -13.737  -1.516  1.00  0.00           N  
ATOM   3320  CA  VAL A 213       3.101 -14.317  -0.762  1.00  0.00           C  
ATOM   3321  C   VAL A 213       4.099 -13.272  -0.334  1.00  0.00           C  
ATOM   3322  O   VAL A 213       4.487 -13.209   0.834  1.00  0.00           O  
ATOM   3323  CB  VAL A 213       3.841 -15.401  -1.559  1.00  0.00           C  
ATOM   3324  CG1 VAL A 213       5.139 -15.875  -0.850  1.00  0.00           C  
ATOM   3325  CG2 VAL A 213       2.894 -16.607  -1.728  1.00  0.00           C  
ATOM   3326  HN  VAL A 213       1.813 -13.961  -2.531  1.00  0.00           H  
ATOM   3327  HA  VAL A 213       2.717 -14.749   0.069  1.00  0.00           H  
ATOM   3328  HB  VAL A 213       4.131 -15.006  -2.431  1.00  0.00           H  
ATOM   3329 1HG1 VAL A 213       5.602 -15.081  -0.469  1.00  0.00           H  
ATOM   3330 2HG1 VAL A 213       4.892 -16.511  -0.126  1.00  0.00           H  
ATOM   3331 3HG1 VAL A 213       5.721 -16.325  -1.519  1.00  0.00           H  
ATOM   3332 1HG2 VAL A 213       3.416 -17.376  -2.087  1.00  0.00           H  
ATOM   3333 2HG2 VAL A 213       2.508 -16.838  -0.839  1.00  0.00           H  
ATOM   3334 3HG2 VAL A 213       2.169 -16.357  -2.364  1.00  0.00           H  
ATOM   3335  N   LEU A 214       4.510 -12.370  -1.253  1.00  0.00           N  
ATOM   3336  CA  LEU A 214       5.374 -11.274  -0.858  1.00  0.00           C  
ATOM   3337  C   LEU A 214       4.652 -10.327   0.031  1.00  0.00           C  
ATOM   3338  O   LEU A 214       5.218  -9.957   1.095  1.00  0.00           O  
ATOM   3339  CB  LEU A 214       5.835 -10.391  -2.035  1.00  0.00           C  
ATOM   3340  CG  LEU A 214       6.690 -11.143  -3.061  1.00  0.00           C  
ATOM   3341  CD1 LEU A 214       6.593 -10.384  -4.387  1.00  0.00           C  
ATOM   3342  CD2 LEU A 214       8.151 -11.286  -2.603  1.00  0.00           C  
ATOM   3343  HN  LEU A 214       4.165 -12.535  -2.204  1.00  0.00           H  
ATOM   3344  HA  LEU A 214       6.166 -11.659  -0.361  1.00  0.00           H  
ATOM   3345  HB1 LEU A 214       6.380  -9.661  -1.668  1.00  0.00           H  
ATOM   3346  HB2 LEU A 214       5.032 -10.063  -2.498  1.00  0.00           H  
ATOM   3347  HG  LEU A 214       6.332 -12.054  -3.178  1.00  0.00           H  
ATOM   3348 1HD1 LEU A 214       6.935  -9.454  -4.261  1.00  0.00           H  
ATOM   3349 2HD1 LEU A 214       7.143 -10.853  -5.077  1.00  0.00           H  
ATOM   3350 3HD1 LEU A 214       5.639 -10.354  -4.681  1.00  0.00           H  
ATOM   3351 1HD2 LEU A 214       8.176 -11.792  -1.743  1.00  0.00           H  
ATOM   3352 2HD2 LEU A 214       8.665 -11.780  -3.301  1.00  0.00           H  
ATOM   3353 3HD2 LEU A 214       8.543 -10.377  -2.473  1.00  0.00           H  
ATOM   3354  N   SER A 215       3.419  -9.919  -0.219  1.00  0.00           N  
ATOM   3355  CA  SER A 215       2.764  -8.938   0.644  1.00  0.00           C  
ATOM   3356  C   SER A 215       2.322  -9.514   1.950  1.00  0.00           C  
ATOM   3357  O   SER A 215       2.003  -8.688   2.864  1.00  0.00           O  
ATOM   3358  CB  SER A 215       1.513  -8.243   0.055  1.00  0.00           C  
ATOM   3359  OG  SER A 215       1.816  -7.437  -1.079  1.00  0.00           O  
ATOM   3360  HN  SER A 215       2.971 -10.339  -1.050  1.00  0.00           H  
ATOM   3361  HA  SER A 215       3.437  -8.198   0.828  1.00  0.00           H  
ATOM   3362  HB1 SER A 215       1.110  -7.666   0.765  1.00  0.00           H  
ATOM   3363  HB2 SER A 215       0.858  -8.948  -0.213  1.00  0.00           H  
ATOM   3364  HG1 SER A 215       1.205  -6.648  -1.096  1.00  0.00           H  
ATOM   3365  N   PHE A 216       2.270 -10.828   2.175  1.00  0.00           N  
ATOM   3366  CA  PHE A 216       2.205 -11.523   3.444  1.00  0.00           C  
ATOM   3367  C   PHE A 216       3.493 -11.325   4.279  1.00  0.00           C  
ATOM   3368  O   PHE A 216       3.430 -10.993   5.457  1.00  0.00           O  
ATOM   3369  CB  PHE A 216       1.894 -13.037   3.164  1.00  0.00           C  
ATOM   3370  CG  PHE A 216       2.022 -13.925   4.374  1.00  0.00           C  
ATOM   3371  CD1 PHE A 216       1.225 -13.679   5.496  1.00  0.00           C  
ATOM   3372  CD2 PHE A 216       2.997 -14.940   4.440  1.00  0.00           C  
ATOM   3373  CE1 PHE A 216       1.411 -14.403   6.679  1.00  0.00           C  
ATOM   3374  CE2 PHE A 216       3.154 -15.702   5.608  1.00  0.00           C  
ATOM   3375  CZ  PHE A 216       2.357 -15.434   6.730  1.00  0.00           C  
ATOM   3376  HN  PHE A 216       2.282 -11.385   1.240  1.00  0.00           H  
ATOM   3377  HA  PHE A 216       1.459 -11.107   3.981  1.00  0.00           H  
ATOM   3378  HB1 PHE A 216       2.538 -13.339   2.482  1.00  0.00           H  
ATOM   3379  HB2 PHE A 216       0.965 -13.082   2.837  1.00  0.00           H  
ATOM   3380  HD1 PHE A 216       0.517 -12.985   5.458  1.00  0.00           H  
ATOM   3381  HD2 PHE A 216       3.576 -15.116   3.653  1.00  0.00           H  
ATOM   3382  HE1 PHE A 216       0.863 -14.177   7.489  1.00  0.00           H  
ATOM   3383  HE2 PHE A 216       3.841 -16.438   5.635  1.00  0.00           H  
ATOM   3384  HZ  PHE A 216       2.461 -15.972   7.559  1.00  0.00           H  
ATOM   3385  N   GLY A 217       4.706 -11.509   3.692  1.00  0.00           N  
ATOM   3386  CA  GLY A 217       5.969 -11.481   4.443  1.00  0.00           C  
ATOM   3387  C   GLY A 217       6.729 -10.165   4.448  1.00  0.00           C  
ATOM   3388  O   GLY A 217       7.387  -9.804   5.390  1.00  0.00           O  
ATOM   3389  HN  GLY A 217       4.653 -11.671   2.665  1.00  0.00           H  
ATOM   3390  HA1 GLY A 217       6.584 -12.222   4.075  1.00  0.00           H  
ATOM   3391  HA2 GLY A 217       5.776 -11.761   5.416  1.00  0.00           H  
ATOM   3392  N   LEU A 218       6.622  -9.425   3.309  1.00  0.00           N  
ATOM   3393  CA  LEU A 218       7.161  -8.090   3.106  1.00  0.00           C  
ATOM   3394  C   LEU A 218       6.493  -7.138   4.075  1.00  0.00           C  
ATOM   3395  O   LEU A 218       7.177  -6.490   4.877  1.00  0.00           O  
ATOM   3396  CB  LEU A 218       6.903  -7.700   1.611  1.00  0.00           C  
ATOM   3397  CG  LEU A 218       7.566  -6.420   1.066  1.00  0.00           C  
ATOM   3398  CD1 LEU A 218       7.739  -6.533  -0.460  1.00  0.00           C  
ATOM   3399  CD2 LEU A 218       6.726  -5.173   1.348  1.00  0.00           C  
ATOM   3400  HN  LEU A 218       6.082  -9.943   2.551  1.00  0.00           H  
ATOM   3401  HA  LEU A 218       8.142  -8.107   3.299  1.00  0.00           H  
ATOM   3402  HB1 LEU A 218       5.914  -7.597   1.502  1.00  0.00           H  
ATOM   3403  HB2 LEU A 218       7.222  -8.466   1.051  1.00  0.00           H  
ATOM   3404  HG  LEU A 218       8.458  -6.312   1.489  1.00  0.00           H  
ATOM   3405 1HD1 LEU A 218       6.843  -6.650  -0.881  1.00  0.00           H  
ATOM   3406 2HD1 LEU A 218       8.168  -5.700  -0.801  1.00  0.00           H  
ATOM   3407 3HD1 LEU A 218       8.316  -7.321  -0.665  1.00  0.00           H  
ATOM   3408 1HD2 LEU A 218       6.610  -5.069   2.335  1.00  0.00           H  
ATOM   3409 2HD2 LEU A 218       7.192  -4.370   0.979  1.00  0.00           H  
ATOM   3410 3HD2 LEU A 218       5.832  -5.272   0.913  1.00  0.00           H  
ATOM   3411  N   SER A 219       5.139  -7.129   4.152  1.00  0.00           N  
ATOM   3412  CA  SER A 219       4.414  -6.248   5.066  1.00  0.00           C  
ATOM   3413  C   SER A 219       4.627  -6.630   6.508  1.00  0.00           C  
ATOM   3414  O   SER A 219       4.610  -5.763   7.380  1.00  0.00           O  
ATOM   3415  CB  SER A 219       2.882  -6.080   4.835  1.00  0.00           C  
ATOM   3416  OG  SER A 219       2.099  -7.204   5.245  1.00  0.00           O  
ATOM   3417  HN  SER A 219       4.676  -7.799   3.507  1.00  0.00           H  
ATOM   3418  HA  SER A 219       4.766  -5.309   4.931  1.00  0.00           H  
ATOM   3419  HB1 SER A 219       2.731  -5.921   3.855  1.00  0.00           H  
ATOM   3420  HB2 SER A 219       2.577  -5.270   5.344  1.00  0.00           H  
ATOM   3421  HG1 SER A 219       1.989  -7.825   4.473  1.00  0.00           H  
ATOM   3422  N   ALA A 220       4.886  -7.937   6.784  1.00  0.00           N  
ATOM   3423  CA  ALA A 220       5.187  -8.448   8.101  1.00  0.00           C  
ATOM   3424  C   ALA A 220       6.435  -7.792   8.638  1.00  0.00           C  
ATOM   3425  O   ALA A 220       6.471  -7.317   9.770  1.00  0.00           O  
ATOM   3426  CB  ALA A 220       5.418  -9.980   8.078  1.00  0.00           C  
ATOM   3427  HN  ALA A 220       4.843  -8.545   5.922  1.00  0.00           H  
ATOM   3428  HA  ALA A 220       4.419  -8.238   8.718  1.00  0.00           H  
ATOM   3429  HB1 ALA A 220       6.090 -10.192   7.375  1.00  0.00           H  
ATOM   3430  HB2 ALA A 220       5.753 -10.267   8.970  1.00  0.00           H  
ATOM   3431  HB3 ALA A 220       4.555 -10.431   7.874  1.00  0.00           H  
ATOM   3432  N   PHE A 221       7.487  -7.677   7.817  1.00  0.00           N  
ATOM   3433  CA  PHE A 221       8.637  -6.891   8.178  1.00  0.00           C  
ATOM   3434  C   PHE A 221       8.368  -5.387   8.207  1.00  0.00           C  
ATOM   3435  O   PHE A 221       8.819  -4.715   9.134  1.00  0.00           O  
ATOM   3436  CB  PHE A 221       9.797  -7.226   7.217  1.00  0.00           C  
ATOM   3437  CG  PHE A 221      11.099  -6.562   7.589  1.00  0.00           C  
ATOM   3438  CD1 PHE A 221      11.531  -6.352   8.918  1.00  0.00           C  
ATOM   3439  CD2 PHE A 221      11.881  -6.071   6.539  1.00  0.00           C  
ATOM   3440  CE1 PHE A 221      12.714  -5.646   9.172  1.00  0.00           C  
ATOM   3441  CE2 PHE A 221      13.045  -5.353   6.793  1.00  0.00           C  
ATOM   3442  CZ  PHE A 221      13.459  -5.126   8.106  1.00  0.00           C  
ATOM   3443  HN  PHE A 221       7.389  -8.197   6.923  1.00  0.00           H  
ATOM   3444  HA  PHE A 221       8.898  -7.152   9.127  1.00  0.00           H  
ATOM   3445  HB1 PHE A 221       9.539  -6.914   6.318  1.00  0.00           H  
ATOM   3446  HB2 PHE A 221       9.932  -8.202   7.242  1.00  0.00           H  
ATOM   3447  HD1 PHE A 221      10.998  -6.705   9.669  1.00  0.00           H  
ATOM   3448  HD2 PHE A 221      11.598  -6.240   5.596  1.00  0.00           H  
ATOM   3449  HE1 PHE A 221      13.020  -5.516  10.117  1.00  0.00           H  
ATOM   3450  HE2 PHE A 221      13.591  -4.994   6.019  1.00  0.00           H  
ATOM   3451  HZ  PHE A 221      14.282  -4.596   8.291  1.00  0.00           H  
ATOM   3452  N   GLU A 222       7.651  -4.795   7.231  1.00  0.00           N  
ATOM   3453  CA  GLU A 222       7.502  -3.346   7.121  1.00  0.00           C  
ATOM   3454  C   GLU A 222       6.844  -2.634   8.299  1.00  0.00           C  
ATOM   3455  O   GLU A 222       7.408  -1.710   8.886  1.00  0.00           O  
ATOM   3456  CB  GLU A 222       6.661  -2.993   5.868  1.00  0.00           C  
ATOM   3457  CG  GLU A 222       7.433  -3.201   4.545  1.00  0.00           C  
ATOM   3458  CD  GLU A 222       6.724  -2.593   3.332  1.00  0.00           C  
ATOM   3459  OE1 GLU A 222       5.517  -2.890   3.104  1.00  0.00           O  
ATOM   3460  OE2 GLU A 222       7.420  -1.896   2.559  1.00  0.00           O1-
ATOM   3461  HN  GLU A 222       7.213  -5.469   6.563  1.00  0.00           H  
ATOM   3462  HA  GLU A 222       8.430  -2.926   6.954  1.00  0.00           H  
ATOM   3463  HB1 GLU A 222       6.427  -2.049   5.924  1.00  0.00           H  
ATOM   3464  HB2 GLU A 222       5.889  -3.588   5.852  1.00  0.00           H  
ATOM   3465  HG1 GLU A 222       7.512  -4.166   4.390  1.00  0.00           H  
ATOM   3466  HG2 GLU A 222       8.304  -2.759   4.633  1.00  0.00           H  
ATOM   3467  N   THR A 223       5.644  -3.082   8.725  1.00  0.00           N  
ATOM   3468  CA  THR A 223       4.905  -2.453   9.828  1.00  0.00           C  
ATOM   3469  C   THR A 223       5.558  -2.776  11.168  1.00  0.00           C  
ATOM   3470  O   THR A 223       5.486  -2.013  12.136  1.00  0.00           O  
ATOM   3471  CB  THR A 223       3.413  -2.815   9.794  1.00  0.00           C  
ATOM   3472  CG2 THR A 223       3.175  -4.306  10.061  1.00  0.00           C  
ATOM   3473  OG1 THR A 223       2.644  -2.092  10.741  1.00  0.00           O  
ATOM   3474  HN  THR A 223       5.292  -3.911   8.202  1.00  0.00           H  
ATOM   3475  HA  THR A 223       4.927  -1.457   9.695  1.00  0.00           H  
ATOM   3476  HB  THR A 223       3.045  -2.601   8.849  1.00  0.00           H  
ATOM   3477  HG1 THR A 223       3.238  -1.519  11.320  1.00  0.00           H  
ATOM   3478 1HG2 THR A 223       2.384  -4.415  10.663  1.00  0.00           H  
ATOM   3479 2HG2 THR A 223       3.002  -4.777   9.195  1.00  0.00           H  
ATOM   3480 3HG2 THR A 223       3.984  -4.700  10.499  1.00  0.00           H  
ATOM   3481  N   LEU A 224       6.316  -3.887  11.246  1.00  0.00           N  
ATOM   3482  CA  LEU A 224       7.002  -4.301  12.452  1.00  0.00           C  
ATOM   3483  C   LEU A 224       8.462  -3.896  12.431  1.00  0.00           C  
ATOM   3484  O   LEU A 224       9.194  -4.209  13.360  1.00  0.00           O  
ATOM   3485  CB  LEU A 224       6.880  -5.829  12.676  1.00  0.00           C  
ATOM   3486  CG  LEU A 224       5.452  -6.249  13.093  1.00  0.00           C  
ATOM   3487  CD1 LEU A 224       5.173  -7.728  12.772  1.00  0.00           C  
ATOM   3488  CD2 LEU A 224       5.240  -5.990  14.595  1.00  0.00           C  
ATOM   3489  HN  LEU A 224       6.360  -4.423  10.344  1.00  0.00           H  
ATOM   3490  HA  LEU A 224       6.559  -3.857  13.245  1.00  0.00           H  
ATOM   3491  HB1 LEU A 224       7.484  -6.076  13.401  1.00  0.00           H  
ATOM   3492  HB2 LEU A 224       7.083  -6.274  11.830  1.00  0.00           H  
ATOM   3493  HG  LEU A 224       4.792  -5.677  12.603  1.00  0.00           H  
ATOM   3494 1HD1 LEU A 224       5.827  -8.297  13.265  1.00  0.00           H  
ATOM   3495 2HD1 LEU A 224       4.244  -7.954  13.057  1.00  0.00           H  
ATOM   3496 3HD1 LEU A 224       5.271  -7.872  11.790  1.00  0.00           H  
ATOM   3497 1HD2 LEU A 224       5.365  -5.017  14.779  1.00  0.00           H  
ATOM   3498 2HD2 LEU A 224       4.315  -6.266  14.846  1.00  0.00           H  
ATOM   3499 3HD2 LEU A 224       5.906  -6.522  15.115  1.00  0.00           H  
ATOM   3500  N   TYR A 225       8.949  -3.134  11.421  1.00  0.00           N  
ATOM   3501  CA  TYR A 225      10.315  -2.624  11.377  1.00  0.00           C  
ATOM   3502  C   TYR A 225      10.557  -1.689  12.551  1.00  0.00           C  
ATOM   3503  O   TYR A 225      11.557  -1.825  13.257  1.00  0.00           O  
ATOM   3504  CB  TYR A 225      10.627  -1.962   9.993  1.00  0.00           C  
ATOM   3505  CG  TYR A 225      11.992  -1.303   9.976  1.00  0.00           C  
ATOM   3506  CD1 TYR A 225      13.168  -2.052   9.831  1.00  0.00           C  
ATOM   3507  CD2 TYR A 225      12.103   0.068  10.256  1.00  0.00           C  
ATOM   3508  CE1 TYR A 225      14.432  -1.453   9.973  1.00  0.00           C  
ATOM   3509  CE2 TYR A 225      13.357   0.671  10.425  1.00  0.00           C  
ATOM   3510  CZ  TYR A 225      14.517  -0.094  10.309  1.00  0.00           C  
ATOM   3511  OH  TYR A 225      15.749   0.527  10.599  1.00  0.00           O  
ATOM   3512  HN  TYR A 225       8.242  -2.946  10.669  1.00  0.00           H  
ATOM   3513  HA  TYR A 225      10.945  -3.401  11.459  1.00  0.00           H  
ATOM   3514  HB1 TYR A 225       9.940  -1.275   9.831  1.00  0.00           H  
ATOM   3515  HB2 TYR A 225      10.607  -2.673   9.312  1.00  0.00           H  
ATOM   3516  HD1 TYR A 225      13.113  -3.026   9.624  1.00  0.00           H  
ATOM   3517  HD2 TYR A 225      11.281   0.620  10.335  1.00  0.00           H  
ATOM   3518  HE1 TYR A 225      15.258  -1.988   9.835  1.00  0.00           H  
ATOM   3519  HE2 TYR A 225      13.418   1.646  10.628  1.00  0.00           H  
ATOM   3520  HH  TYR A 225      16.182   0.774   9.740  1.00  0.00           H  
ATOM   3521  N   SER A 226       9.570  -0.809  12.848  1.00  0.00           N  
ATOM   3522  CA  SER A 226       9.550   0.116  13.982  1.00  0.00           C  
ATOM   3523  C   SER A 226       9.554  -0.652  15.294  1.00  0.00           C  
ATOM   3524  O   SER A 226       9.962  -0.105  16.312  1.00  0.00           O  
ATOM   3525  CB  SER A 226       8.361   1.147  13.873  1.00  0.00           C  
ATOM   3526  OG  SER A 226       8.163   1.968  15.027  1.00  0.00           O  
ATOM   3527  HN  SER A 226       8.770  -0.854  12.145  1.00  0.00           H  
ATOM   3528  HA  SER A 226      10.386   0.671  13.943  1.00  0.00           H  
ATOM   3529  HB1 SER A 226       7.521   0.623  13.696  1.00  0.00           H  
ATOM   3530  HB2 SER A 226       8.542   1.736  13.078  1.00  0.00           H  
ATOM   3531  HG1 SER A 226       8.508   2.884  14.839  1.00  0.00           H  
ATOM   3532  N   LEU A 227       9.180  -1.952  15.316  1.00  0.00           N  
ATOM   3533  CA  LEU A 227       9.201  -2.755  16.521  1.00  0.00           C  
ATOM   3534  C   LEU A 227      10.398  -3.713  16.615  1.00  0.00           C  
ATOM   3535  O   LEU A 227      10.966  -3.930  17.679  1.00  0.00           O  
ATOM   3536  CB  LEU A 227       7.875  -3.541  16.578  1.00  0.00           C  
ATOM   3537  CG  LEU A 227       7.607  -4.236  17.931  1.00  0.00           C  
ATOM   3538  CD1 LEU A 227       7.801  -3.311  19.154  1.00  0.00           C  
ATOM   3539  CD2 LEU A 227       6.186  -4.818  17.938  1.00  0.00           C  
ATOM   3540  HN  LEU A 227       8.877  -2.313  14.383  1.00  0.00           H  
ATOM   3541  HA  LEU A 227       9.237  -2.134  17.328  1.00  0.00           H  
ATOM   3542  HB1 LEU A 227       7.907  -4.242  15.888  1.00  0.00           H  
ATOM   3543  HB2 LEU A 227       7.138  -2.905  16.424  1.00  0.00           H  
ATOM   3544  HG  LEU A 227       8.230  -5.025  18.019  1.00  0.00           H  
ATOM   3545 1HD1 LEU A 227       7.172  -2.542  19.080  1.00  0.00           H  
ATOM   3546 2HD1 LEU A 227       7.611  -3.829  19.984  1.00  0.00           H  
ATOM   3547 3HD1 LEU A 227       8.742  -2.983  19.164  1.00  0.00           H  
ATOM   3548 1HD2 LEU A 227       6.100  -5.483  17.198  1.00  0.00           H  
ATOM   3549 2HD2 LEU A 227       6.019  -5.266  18.815  1.00  0.00           H  
ATOM   3550 3HD2 LEU A 227       5.528  -4.079  17.806  1.00  0.00           H  
ATOM   3551  N   TYR A 228      10.884  -4.286  15.496  1.00  0.00           N  
ATOM   3552  CA  TYR A 228      12.061  -5.140  15.464  1.00  0.00           C  
ATOM   3553  C   TYR A 228      13.328  -4.369  15.869  1.00  0.00           C  
ATOM   3554  O   TYR A 228      14.104  -4.784  16.738  1.00  0.00           O  
ATOM   3555  CB  TYR A 228      12.142  -5.784  14.025  1.00  0.00           C  
ATOM   3556  CG  TYR A 228      13.538  -6.205  13.627  1.00  0.00           C  
ATOM   3557  CD1 TYR A 228      14.178  -7.219  14.340  1.00  0.00           C  
ATOM   3558  CD2 TYR A 228      14.269  -5.477  12.674  1.00  0.00           C  
ATOM   3559  CE1 TYR A 228      15.552  -7.452  14.169  1.00  0.00           C  
ATOM   3560  CE2 TYR A 228      15.632  -5.733  12.466  1.00  0.00           C  
ATOM   3561  CZ  TYR A 228      16.288  -6.705  13.224  1.00  0.00           C  
ATOM   3562  OH  TYR A 228      17.648  -6.989  12.927  1.00  0.00           O  
ATOM   3563  HN  TYR A 228      10.322  -4.053  14.636  1.00  0.00           H  
ATOM   3564  HA  TYR A 228      11.933  -5.889  16.127  1.00  0.00           H  
ATOM   3565  HB1 TYR A 228      11.814  -5.103  13.383  1.00  0.00           H  
ATOM   3566  HB2 TYR A 228      11.551  -6.580  14.029  1.00  0.00           H  
ATOM   3567  HD1 TYR A 228      13.664  -7.784  14.976  1.00  0.00           H  
ATOM   3568  HD2 TYR A 228      13.816  -4.774  12.141  1.00  0.00           H  
ATOM   3569  HE1 TYR A 228      16.014  -8.149  14.715  1.00  0.00           H  
ATOM   3570  HE2 TYR A 228      16.135  -5.217  11.773  1.00  0.00           H  
ATOM   3571  HH  TYR A 228      18.035  -6.195  12.478  1.00  0.00           H  
ATOM   3572  N   THR A 229      13.550  -3.176  15.286  1.00  0.00           N  
ATOM   3573  CA  THR A 229      14.737  -2.376  15.567  1.00  0.00           C  
ATOM   3574  C   THR A 229      14.598  -1.620  16.868  1.00  0.00           C  
ATOM   3575  O   THR A 229      15.600  -1.159  17.421  1.00  0.00           O  
ATOM   3576  CB  THR A 229      15.111  -1.395  14.468  1.00  0.00           C  
ATOM   3577  CG2 THR A 229      15.503  -2.163  13.200  1.00  0.00           C  
ATOM   3578  OG1 THR A 229      14.031  -0.543  14.126  1.00  0.00           O  
ATOM   3579  HN  THR A 229      12.802  -2.883  14.623  1.00  0.00           H  
ATOM   3580  HA  THR A 229      15.529  -2.999  15.639  1.00  0.00           H  
ATOM   3581  HB  THR A 229      15.892  -0.804  14.798  1.00  0.00           H  
ATOM   3582  HG1 THR A 229      13.238  -1.080  13.812  1.00  0.00           H  
ATOM   3583 1HG2 THR A 229      15.378  -1.574  12.401  1.00  0.00           H  
ATOM   3584 2HG2 THR A 229      16.462  -2.442  13.261  1.00  0.00           H  
ATOM   3585 3HG2 THR A 229      14.925  -2.975  13.109  1.00  0.00           H  
ATOM   3586  N   ALA A 230      13.364  -1.537  17.416  1.00  0.00           N  
ATOM   3587  CA  ALA A 230      13.075  -0.992  18.728  1.00  0.00           C  
ATOM   3588  C   ALA A 230      13.746  -1.793  19.832  1.00  0.00           C  
ATOM   3589  O   ALA A 230      14.375  -1.209  20.714  1.00  0.00           O  
ATOM   3590  CB  ALA A 230      11.556  -0.923  18.994  1.00  0.00           C  
ATOM   3591  HN  ALA A 230      12.611  -1.919  16.776  1.00  0.00           H  
ATOM   3592  HA  ALA A 230      13.416  -0.040  18.770  1.00  0.00           H  
ATOM   3593  HB1 ALA A 230      11.382  -1.174  19.942  1.00  0.00           H  
ATOM   3594  HB2 ALA A 230      11.240   0.006  18.824  1.00  0.00           H  
ATOM   3595  HB3 ALA A 230      11.092  -1.558  18.383  1.00  0.00           H  
ATOM   3596  N   ASP A 231      13.696  -3.139  19.784  1.00  0.00           N  
ATOM   3597  CA  ASP A 231      14.215  -3.960  20.861  1.00  0.00           C  
ATOM   3598  C   ASP A 231      15.581  -4.537  20.556  1.00  0.00           C  
ATOM   3599  O   ASP A 231      16.375  -4.792  21.459  1.00  0.00           O  
ATOM   3600  CB  ASP A 231      13.247  -5.141  21.119  1.00  0.00           C  
ATOM   3601  CG  ASP A 231      12.003  -4.649  21.835  1.00  0.00           C  
ATOM   3602  OD1 ASP A 231      12.133  -3.744  22.698  1.00  0.00           O  
ATOM   3603  OD2 ASP A 231      10.917  -5.210  21.553  1.00  0.00           O1-
ATOM   3604  HN  ASP A 231      13.260  -3.517  18.922  1.00  0.00           H  
ATOM   3605  HA  ASP A 231      14.320  -3.358  21.673  1.00  0.00           H  
ATOM   3606  HB1 ASP A 231      13.712  -5.790  21.687  1.00  0.00           H  
ATOM   3607  HB2 ASP A 231      12.993  -5.514  20.248  1.00  0.00           H  
ATOM   3608  N   LYS A 232      15.938  -4.760  19.275  1.00  0.00           N  
ATOM   3609  CA  LYS A 232      17.222  -5.382  18.997  1.00  0.00           C  
ATOM   3610  C   LYS A 232      18.434  -4.476  19.141  1.00  0.00           C  
ATOM   3611  O   LYS A 232      19.411  -4.821  19.810  1.00  0.00           O  
ATOM   3612  CB  LYS A 232      17.229  -5.962  17.569  1.00  0.00           C  
ATOM   3613  CG  LYS A 232      18.604  -6.538  17.175  1.00  0.00           C  
ATOM   3614  CD  LYS A 232      18.465  -7.584  16.070  1.00  0.00           C  
ATOM   3615  CE  LYS A 232      19.772  -8.195  15.551  1.00  0.00           C  
ATOM   3616  NZ  LYS A 232      20.389  -7.229  14.623  1.00  0.00           N1+
ATOM   3617  HN  LYS A 232      15.261  -4.467  18.573  1.00  0.00           H  
ATOM   3618  HA  LYS A 232      17.340  -6.182  19.631  1.00  0.00           H  
ATOM   3619  HB1 LYS A 232      17.007  -5.236  16.937  1.00  0.00           H  
ATOM   3620  HB2 LYS A 232      16.566  -6.693  17.526  1.00  0.00           H  
ATOM   3621  HG1 LYS A 232      19.014  -6.963  17.976  1.00  0.00           H  
ATOM   3622  HG2 LYS A 232      19.179  -5.794  16.848  1.00  0.00           H  
ATOM   3623  HD1 LYS A 232      17.985  -7.161  15.285  1.00  0.00           H  
ATOM   3624  HD2 LYS A 232      17.882  -8.338  16.413  1.00  0.00           H  
ATOM   3625  HE1 LYS A 232      19.561  -9.035  15.075  1.00  0.00           H  
ATOM   3626  HE2 LYS A 232      20.371  -8.357  16.319  1.00  0.00           H  
ATOM   3627  HZ1 LYS A 232      20.394  -7.607  13.695  1.00  0.00           H  
ATOM   3628  HZ2 LYS A 232      19.867  -6.374  14.628  1.00  0.00           H  
ATOM   3629  HZ3 LYS A 232      21.331  -7.041  14.907  1.00  0.00           H  
ATOM   3630  N   VAL A 233      18.412  -3.292  18.508  1.00  0.00           N  
ATOM   3631  CA  VAL A 233      19.519  -2.353  18.565  1.00  0.00           C  
ATOM   3632  C   VAL A 233      19.132  -1.145  19.371  1.00  0.00           C  
ATOM   3633  O   VAL A 233      19.977  -0.268  19.576  1.00  0.00           O  
ATOM   3634  CB  VAL A 233      19.998  -1.909  17.178  1.00  0.00           C  
ATOM   3635  CG1 VAL A 233      20.675  -3.132  16.513  1.00  0.00           C  
ATOM   3636  CG2 VAL A 233      18.832  -1.316  16.342  1.00  0.00           C  
ATOM   3637  HN  VAL A 233      17.531  -3.113  17.976  1.00  0.00           H  
ATOM   3638  HA  VAL A 233      20.290  -2.808  19.024  1.00  0.00           H  
ATOM   3639  HB  VAL A 233      20.700  -1.234  17.294  1.00  0.00           H  
ATOM   3640 1HG1 VAL A 233      21.442  -3.421  17.078  1.00  0.00           H  
ATOM   3641 2HG1 VAL A 233      20.008  -3.867  16.438  1.00  0.00           H  
ATOM   3642 3HG1 VAL A 233      20.997  -2.868  15.608  1.00  0.00           H  
ATOM   3643 1HG2 VAL A 233      18.399  -2.056  15.837  1.00  0.00           H  
ATOM   3644 2HG2 VAL A 233      18.182  -0.893  16.965  1.00  0.00           H  
ATOM   3645 3HG2 VAL A 233      19.206  -0.639  15.716  1.00  0.00           H  
ATOM   3646  N   ASN A 234      17.885  -1.073  19.889  1.00  0.00           N  
ATOM   3647  CA  ASN A 234      17.430   0.009  20.739  1.00  0.00           C  
ATOM   3648  C   ASN A 234      17.507   1.376  20.066  1.00  0.00           C  
ATOM   3649  O   ASN A 234      18.251   2.266  20.460  1.00  0.00           O  
ATOM   3650  CB  ASN A 234      18.103  -0.087  22.140  1.00  0.00           C  
ATOM   3651  CG  ASN A 234      17.469   0.798  23.208  1.00  0.00           C  
ATOM   3652  ND2 ASN A 234      17.626   0.379  24.481  1.00  0.00           N  
ATOM   3653  OD1 ASN A 234      16.842   1.839  22.994  1.00  0.00           O  
ATOM   3654  HN  ASN A 234      17.277  -1.884  19.612  1.00  0.00           H  
ATOM   3655  HA  ASN A 234      16.450  -0.160  20.946  1.00  0.00           H  
ATOM   3656  HB1 ASN A 234      19.063   0.175  22.035  1.00  0.00           H  
ATOM   3657  HB2 ASN A 234      18.048  -1.040  22.439  1.00  0.00           H  
ATOM   3658 1HD2 ASN A 234      17.230   0.911  25.225  1.00  0.00           H  
ATOM   3659 2HD2 ASN A 234      18.135  -0.455  24.666  1.00  0.00           H  
ATOM   3660  N   TYR A 235      16.741   1.563  18.973  1.00  0.00           N  
ATOM   3661  CA  TYR A 235      16.601   2.892  18.415  1.00  0.00           C  
ATOM   3662  C   TYR A 235      15.770   3.839  19.258  1.00  0.00           C  
ATOM   3663  O   TYR A 235      14.691   3.516  19.745  1.00  0.00           O  
ATOM   3664  CB  TYR A 235      16.000   2.867  16.993  1.00  0.00           C  
ATOM   3665  CG  TYR A 235      17.003   2.436  15.959  1.00  0.00           C  
ATOM   3666  CD1 TYR A 235      16.526   1.722  14.854  1.00  0.00           C  
ATOM   3667  CD2 TYR A 235      18.357   2.831  15.975  1.00  0.00           C  
ATOM   3668  CE1 TYR A 235      17.373   1.400  13.784  1.00  0.00           C  
ATOM   3669  CE2 TYR A 235      19.203   2.513  14.905  1.00  0.00           C  
ATOM   3670  CZ  TYR A 235      18.699   1.832  13.803  1.00  0.00           C  
ATOM   3671  OH  TYR A 235      19.527   1.652  12.689  1.00  0.00           O  
ATOM   3672  HN  TYR A 235      16.297   0.718  18.603  1.00  0.00           H  
ATOM   3673  HA  TYR A 235      17.535   3.296  18.317  1.00  0.00           H  
ATOM   3674  HB1 TYR A 235      15.693   3.783  16.777  1.00  0.00           H  
ATOM   3675  HB2 TYR A 235      15.245   2.227  16.993  1.00  0.00           H  
ATOM   3676  HD1 TYR A 235      15.572   1.436  14.823  1.00  0.00           H  
ATOM   3677  HD2 TYR A 235      18.709   3.337  16.749  1.00  0.00           H  
ATOM   3678  HE1 TYR A 235      17.028   0.867  13.016  1.00  0.00           H  
ATOM   3679  HE2 TYR A 235      20.166   2.776  14.937  1.00  0.00           H  
ATOM   3680  HH  TYR A 235      20.469   1.593  13.002  1.00  0.00           H  
ATOM   3681  N   SER A 236      16.261   5.092  19.388  1.00  0.00           N  
ATOM   3682  CA  SER A 236      15.513   6.217  19.925  1.00  0.00           C  
ATOM   3683  C   SER A 236      14.329   6.571  19.011  1.00  0.00           C  
ATOM   3684  O   SER A 236      14.401   6.320  17.808  1.00  0.00           O  
ATOM   3685  CB  SER A 236      16.386   7.494  20.153  1.00  0.00           C  
ATOM   3686  OG  SER A 236      17.606   7.171  20.813  1.00  0.00           O  
ATOM   3687  HN  SER A 236      17.260   5.175  19.055  1.00  0.00           H  
ATOM   3688  HA  SER A 236      15.136   5.951  20.818  1.00  0.00           H  
ATOM   3689  HB1 SER A 236      15.866   8.125  20.714  1.00  0.00           H  
ATOM   3690  HB2 SER A 236      16.586   7.892  19.267  1.00  0.00           H  
ATOM   3691  HG1 SER A 236      17.502   6.301  21.291  1.00  0.00           H  
ATOM   3692  N   PRO A 237      13.213   7.157  19.438  1.00  0.00           N  
ATOM   3693  CA  PRO A 237      12.061   7.377  18.563  1.00  0.00           C  
ATOM   3694  C   PRO A 237      12.340   8.457  17.518  1.00  0.00           C  
ATOM   3695  O   PRO A 237      11.683   8.499  16.479  1.00  0.00           O  
ATOM   3696  CB  PRO A 237      10.933   7.746  19.545  1.00  0.00           C  
ATOM   3697  CG  PRO A 237      11.620   8.278  20.823  1.00  0.00           C  
ATOM   3698  CD  PRO A 237      13.090   7.850  20.714  1.00  0.00           C  
ATOM   3699  HA  PRO A 237      11.781   6.515  18.117  1.00  0.00           H  
ATOM   3700  HB1 PRO A 237      10.374   6.944  19.771  1.00  0.00           H  
ATOM   3701  HB2 PRO A 237      10.338   8.458  19.161  1.00  0.00           H  
ATOM   3702  HG1 PRO A 237      11.191   7.874  21.627  1.00  0.00           H  
ATOM   3703  HG2 PRO A 237      11.541   9.271  20.858  1.00  0.00           H  
ATOM   3704  HD1 PRO A 237      13.336   7.244  21.484  1.00  0.00           H  
ATOM   3705  HD2 PRO A 237      13.693   8.658  20.750  1.00  0.00           H  
ATOM   3706  N   LYS A 238      13.334   9.329  17.757  1.00  0.00           N  
ATOM   3707  CA  LYS A 238      13.859  10.291  16.806  1.00  0.00           C  
ATOM   3708  C   LYS A 238      15.056   9.723  16.045  1.00  0.00           C  
ATOM   3709  O   LYS A 238      15.754  10.479  15.377  1.00  0.00           O  
ATOM   3710  CB  LYS A 238      14.241  11.612  17.538  1.00  0.00           C  
ATOM   3711  CG  LYS A 238      13.022  12.538  17.711  1.00  0.00           C  
ATOM   3712  CD  LYS A 238      13.182  13.535  18.874  1.00  0.00           C  
ATOM   3713  CE  LYS A 238      11.866  14.190  19.320  1.00  0.00           C  
ATOM   3714  NZ  LYS A 238      11.102  13.234  20.160  1.00  0.00           N1+
ATOM   3715  HN  LYS A 238      13.716   9.246  18.748  1.00  0.00           H  
ATOM   3716  HA  LYS A 238      13.138  10.524  16.139  1.00  0.00           H  
ATOM   3717  HB1 LYS A 238      14.913  12.078  16.992  1.00  0.00           H  
ATOM   3718  HB2 LYS A 238      14.583  11.378  18.429  1.00  0.00           H  
ATOM   3719  HG1 LYS A 238      12.210  11.975  17.882  1.00  0.00           H  
ATOM   3720  HG2 LYS A 238      12.888  13.056  16.863  1.00  0.00           H  
ATOM   3721  HD1 LYS A 238      13.812  14.259  18.588  1.00  0.00           H  
ATOM   3722  HD2 LYS A 238      13.573  13.048  19.657  1.00  0.00           H  
ATOM   3723  HE1 LYS A 238      11.338  14.423  18.513  1.00  0.00           H  
ATOM   3724  HE2 LYS A 238      12.079  15.003  19.847  1.00  0.00           H  
ATOM   3725  HZ1 LYS A 238      10.880  12.421  19.622  1.00  0.00           H  
ATOM   3726  HZ2 LYS A 238      11.654  12.969  20.951  1.00  0.00           H  
ATOM   3727  HZ3 LYS A 238      10.257  13.667  20.474  1.00  0.00           H  
ATOM   3728  N   ASP A 239      15.316   8.397  16.098  1.00  0.00           N  
ATOM   3729  CA  ASP A 239      16.425   7.766  15.413  1.00  0.00           C  
ATOM   3730  C   ASP A 239      15.891   6.847  14.325  1.00  0.00           C  
ATOM   3731  O   ASP A 239      16.405   6.777  13.208  1.00  0.00           O  
ATOM   3732  CB  ASP A 239      17.205   6.988  16.486  1.00  0.00           C  
ATOM   3733  CG  ASP A 239      18.654   6.859  16.124  1.00  0.00           C  
ATOM   3734  OD1 ASP A 239      18.971   6.435  14.993  1.00  0.00           O  
ATOM   3735  OD2 ASP A 239      19.489   7.190  16.997  1.00  0.00           O1-
ATOM   3736  HN  ASP A 239      14.627   7.867  16.691  1.00  0.00           H  
ATOM   3737  HA  ASP A 239      16.948   8.489  14.955  1.00  0.00           H  
ATOM   3738  HB1 ASP A 239      16.801   6.088  16.556  1.00  0.00           H  
ATOM   3739  HB2 ASP A 239      17.121   7.486  17.337  1.00  0.00           H  
ATOM   3740  N   ILE A 240      14.717   6.211  14.574  1.00  0.00           N  
ATOM   3741  CA  ILE A 240      14.049   5.387  13.574  1.00  0.00           C  
ATOM   3742  C   ILE A 240      13.719   6.235  12.366  1.00  0.00           C  
ATOM   3743  O   ILE A 240      13.913   5.806  11.229  1.00  0.00           O  
ATOM   3744  CB  ILE A 240      12.766   4.695  14.047  1.00  0.00           C  
ATOM   3745  CG1 ILE A 240      12.953   4.064  15.442  1.00  0.00           C  
ATOM   3746  CG2 ILE A 240      12.402   3.591  13.014  1.00  0.00           C  
ATOM   3747  CD  ILE A 240      11.658   3.477  16.018  1.00  0.00           C  
ATOM   3748  HN  ILE A 240      14.351   6.370  15.534  1.00  0.00           H  
ATOM   3749  HA  ILE A 240      14.720   4.707  13.278  1.00  0.00           H  
ATOM   3750  HB  ILE A 240      12.048   5.383  14.121  1.00  0.00           H  
ATOM   3751 1HG1 ILE A 240      13.282   4.768  16.061  1.00  0.00           H  
ATOM   3752 2HG1 ILE A 240      13.628   3.340  15.373  1.00  0.00           H  
ATOM   3753 1HG2 ILE A 240      11.557   3.155  13.301  1.00  0.00           H  
ATOM   3754 2HG2 ILE A 240      12.286   4.016  12.124  1.00  0.00           H  
ATOM   3755 3HG2 ILE A 240      13.140   2.927  12.986  1.00  0.00           H  
ATOM   3756  HD1 ILE A 240      11.326   2.768  15.403  1.00  0.00           H  
ATOM   3757  HD2 ILE A 240      11.852   3.089  16.914  1.00  0.00           H  
ATOM   3758  HD3 ILE A 240      10.984   4.205  16.098  1.00  0.00           H  
ATOM   3759  N   SER A 241      13.296   7.495  12.582  1.00  0.00           N  
ATOM   3760  CA  SER A 241      12.875   8.437  11.553  1.00  0.00           C  
ATOM   3761  C   SER A 241      13.883   8.651  10.450  1.00  0.00           C  
ATOM   3762  O   SER A 241      13.484   8.686   9.287  1.00  0.00           O  
ATOM   3763  CB  SER A 241      12.471   9.820  12.125  1.00  0.00           C  
ATOM   3764  OG  SER A 241      11.403   9.625  13.051  1.00  0.00           O  
ATOM   3765  HN  SER A 241      13.297   7.751  13.615  1.00  0.00           H  
ATOM   3766  HA  SER A 241      12.019   8.071  11.131  1.00  0.00           H  
ATOM   3767  HB1 SER A 241      12.161  10.385  11.385  1.00  0.00           H  
ATOM   3768  HB2 SER A 241      13.243  10.202  12.594  1.00  0.00           H  
ATOM   3769  HG1 SER A 241      11.779   9.345  13.932  1.00  0.00           H  
ATOM   3770  N   ILE A 242      15.198   8.733  10.754  1.00  0.00           N  
ATOM   3771  CA  ILE A 242      16.294   8.771   9.787  1.00  0.00           C  
ATOM   3772  C   ILE A 242      16.370   7.497   8.955  1.00  0.00           C  
ATOM   3773  O   ILE A 242      16.523   7.545   7.735  1.00  0.00           O  
ATOM   3774  CB  ILE A 242      17.655   8.998  10.464  1.00  0.00           C  
ATOM   3775  CG1 ILE A 242      17.704  10.380  11.169  1.00  0.00           C  
ATOM   3776  CG2 ILE A 242      18.812   8.900   9.428  1.00  0.00           C  
ATOM   3777  CD  ILE A 242      17.284  10.367  12.649  1.00  0.00           C  
ATOM   3778  HN  ILE A 242      15.369   8.769  11.802  1.00  0.00           H  
ATOM   3779  HA  ILE A 242      16.079   9.521   9.148  1.00  0.00           H  
ATOM   3780  HB  ILE A 242      17.777   8.302  11.164  1.00  0.00           H  
ATOM   3781 1HG1 ILE A 242      17.096  11.000  10.675  1.00  0.00           H  
ATOM   3782 2HG1 ILE A 242      18.637  10.730  11.105  1.00  0.00           H  
ATOM   3783 1HG2 ILE A 242      19.676   9.004   9.907  1.00  0.00           H  
ATOM   3784 2HG2 ILE A 242      18.767   8.012   8.986  1.00  0.00           H  
ATOM   3785 3HG2 ILE A 242      18.699   9.625   8.758  1.00  0.00           H  
ATOM   3786  HD1 ILE A 242      17.895   9.761  13.148  1.00  0.00           H  
ATOM   3787  HD2 ILE A 242      17.349  11.293  13.007  1.00  0.00           H  
ATOM   3788  HD3 ILE A 242      16.347  10.039  12.711  1.00  0.00           H  
ATOM   3789  N   ALA A 243      16.242   6.308   9.575  1.00  0.00           N  
ATOM   3790  CA  ALA A 243      16.194   5.032   8.882  1.00  0.00           C  
ATOM   3791  C   ALA A 243      14.978   4.884   7.962  1.00  0.00           C  
ATOM   3792  O   ALA A 243      15.096   4.428   6.824  1.00  0.00           O  
ATOM   3793  CB  ALA A 243      16.297   3.875   9.901  1.00  0.00           C  
ATOM   3794  HN  ALA A 243      16.179   6.393  10.623  1.00  0.00           H  
ATOM   3795  HA  ALA A 243      17.033   4.935   8.315  1.00  0.00           H  
ATOM   3796  HB1 ALA A 243      17.124   3.353   9.714  1.00  0.00           H  
ATOM   3797  HB2 ALA A 243      16.335   4.257  10.820  1.00  0.00           H  
ATOM   3798  HB3 ALA A 243      15.496   3.290   9.807  1.00  0.00           H  
ATOM   3799  N   ILE A 244      13.782   5.322   8.416  1.00  0.00           N  
ATOM   3800  CA  ILE A 244      12.550   5.333   7.621  1.00  0.00           C  
ATOM   3801  C   ILE A 244      12.656   6.279   6.436  1.00  0.00           C  
ATOM   3802  O   ILE A 244      12.363   5.921   5.295  1.00  0.00           O  
ATOM   3803  CB  ILE A 244      11.324   5.762   8.446  1.00  0.00           C  
ATOM   3804  CG1 ILE A 244      11.134   4.874   9.698  1.00  0.00           C  
ATOM   3805  CG2 ILE A 244      10.026   5.753   7.601  1.00  0.00           C  
ATOM   3806  CD  ILE A 244      10.920   3.373   9.436  1.00  0.00           C  
ATOM   3807  HN  ILE A 244      13.817   5.661   9.412  1.00  0.00           H  
ATOM   3808  HA  ILE A 244      12.454   4.404   7.244  1.00  0.00           H  
ATOM   3809  HB  ILE A 244      11.472   6.698   8.760  1.00  0.00           H  
ATOM   3810 1HG1 ILE A 244      10.338   5.219  10.206  1.00  0.00           H  
ATOM   3811 2HG1 ILE A 244      11.942   4.981  10.285  1.00  0.00           H  
ATOM   3812 1HG2 ILE A 244       9.281   6.108   8.155  1.00  0.00           H  
ATOM   3813 2HG2 ILE A 244      10.161   6.327   6.800  1.00  0.00           H  
ATOM   3814 3HG2 ILE A 244       9.831   4.818   7.324  1.00  0.00           H  
ATOM   3815  HD1 ILE A 244      11.714   3.017   8.954  1.00  0.00           H  
ATOM   3816  HD2 ILE A 244      10.811   2.910  10.310  1.00  0.00           H  
ATOM   3817  HD3 ILE A 244      10.102   3.260   8.882  1.00  0.00           H  
ATOM   3818  N   THR A 245      13.118   7.527   6.666  1.00  0.00           N  
ATOM   3819  CA  THR A 245      13.298   8.512   5.604  1.00  0.00           C  
ATOM   3820  C   THR A 245      14.412   8.163   4.662  1.00  0.00           C  
ATOM   3821  O   THR A 245      14.254   8.349   3.461  1.00  0.00           O  
ATOM   3822  CB  THR A 245      13.498   9.951   6.053  1.00  0.00           C  
ATOM   3823  CG2 THR A 245      12.217  10.404   6.763  1.00  0.00           C  
ATOM   3824  OG1 THR A 245      14.584  10.077   6.957  1.00  0.00           O  
ATOM   3825  HN  THR A 245      13.332   7.717   7.669  1.00  0.00           H  
ATOM   3826  HA  THR A 245      12.429   8.567   5.077  1.00  0.00           H  
ATOM   3827  HB  THR A 245      13.702  10.534   5.226  1.00  0.00           H  
ATOM   3828  HG1 THR A 245      14.369   9.635   7.837  1.00  0.00           H  
ATOM   3829 1HG2 THR A 245      12.451  10.815   7.645  1.00  0.00           H  
ATOM   3830 2HG2 THR A 245      11.742  11.079   6.197  1.00  0.00           H  
ATOM   3831 3HG2 THR A 245      11.620   9.615   6.911  1.00  0.00           H  
ATOM   3832  N   GLY A 246      15.557   7.636   5.135  1.00  0.00           N  
ATOM   3833  CA  GLY A 246      16.686   7.276   4.284  1.00  0.00           C  
ATOM   3834  C   GLY A 246      16.388   6.157   3.325  1.00  0.00           C  
ATOM   3835  O   GLY A 246      16.785   6.212   2.161  1.00  0.00           O  
ATOM   3836  HN  GLY A 246      15.561   7.508   6.175  1.00  0.00           H  
ATOM   3837  HA1 GLY A 246      17.475   7.016   4.877  1.00  0.00           H  
ATOM   3838  HA2 GLY A 246      16.982   8.102   3.763  1.00  0.00           H  
ATOM   3839  N   GLY A 247      15.595   5.157   3.770  1.00  0.00           N  
ATOM   3840  CA  GLY A 247      15.035   4.137   2.891  1.00  0.00           C  
ATOM   3841  C   GLY A 247      14.015   4.712   1.946  1.00  0.00           C  
ATOM   3842  O   GLY A 247      13.993   4.332   0.783  1.00  0.00           O  
ATOM   3843  HN  GLY A 247      15.423   5.186   4.800  1.00  0.00           H  
ATOM   3844  HA1 GLY A 247      14.607   3.413   3.455  1.00  0.00           H  
ATOM   3845  HA2 GLY A 247      15.784   3.707   2.363  1.00  0.00           H  
ATOM   3846  N   GLY A 248      13.204   5.699   2.374  1.00  0.00           N  
ATOM   3847  CA  GLY A 248      12.231   6.378   1.517  1.00  0.00           C  
ATOM   3848  C   GLY A 248      12.813   7.316   0.482  1.00  0.00           C  
ATOM   3849  O   GLY A 248      12.289   7.430  -0.623  1.00  0.00           O  
ATOM   3850  HN  GLY A 248      13.335   5.938   3.387  1.00  0.00           H  
ATOM   3851  HA1 GLY A 248      11.576   6.898   2.113  1.00  0.00           H  
ATOM   3852  HA2 GLY A 248      11.658   5.668   1.044  1.00  0.00           H  
ATOM   3853  N   ILE A 249      13.911   8.036   0.787  1.00  0.00           N  
ATOM   3854  CA  ILE A 249      14.640   8.875  -0.166  1.00  0.00           C  
ATOM   3855  C   ILE A 249      15.342   8.043  -1.205  1.00  0.00           C  
ATOM   3856  O   ILE A 249      15.243   8.315  -2.402  1.00  0.00           O  
ATOM   3857  CB  ILE A 249      15.667   9.795   0.503  1.00  0.00           C  
ATOM   3858  CG1 ILE A 249      14.902  10.813   1.389  1.00  0.00           C  
ATOM   3859  CG2 ILE A 249      16.552  10.522  -0.557  1.00  0.00           C  
ATOM   3860  CD  ILE A 249      15.820  11.759   2.177  1.00  0.00           C  
ATOM   3861  HN  ILE A 249      14.203   7.938   1.795  1.00  0.00           H  
ATOM   3862  HA  ILE A 249      13.941   9.420  -0.645  1.00  0.00           H  
ATOM   3863  HB  ILE A 249      16.234   9.253   1.097  1.00  0.00           H  
ATOM   3864 1HG1 ILE A 249      14.345  10.302   2.036  1.00  0.00           H  
ATOM   3865 2HG1 ILE A 249      14.311  11.355   0.802  1.00  0.00           H  
ATOM   3866 1HG2 ILE A 249      17.207  11.094  -0.080  1.00  0.00           H  
ATOM   3867 2HG2 ILE A 249      17.021   9.836  -1.099  1.00  0.00           H  
ATOM   3868 3HG2 ILE A 249      15.962  11.075  -1.133  1.00  0.00           H  
ATOM   3869  HD1 ILE A 249      16.375  12.276   1.533  1.00  0.00           H  
ATOM   3870  HD2 ILE A 249      15.256  12.376   2.717  1.00  0.00           H  
ATOM   3871  HD3 ILE A 249      16.402  11.216   2.774  1.00  0.00           H  
ATOM   3872  N   PHE A 250      16.048   6.975  -0.790  1.00  0.00           N  
ATOM   3873  CA  PHE A 250      16.617   6.029  -1.720  1.00  0.00           C  
ATOM   3874  C   PHE A 250      15.551   5.268  -2.474  1.00  0.00           C  
ATOM   3875  O   PHE A 250      15.672   5.124  -3.686  1.00  0.00           O  
ATOM   3876  CB  PHE A 250      17.667   5.117  -1.047  1.00  0.00           C  
ATOM   3877  CG  PHE A 250      18.935   5.835  -0.642  1.00  0.00           C  
ATOM   3878  CD1 PHE A 250      19.368   7.061  -1.194  1.00  0.00           C  
ATOM   3879  CD2 PHE A 250      19.788   5.168   0.251  1.00  0.00           C  
ATOM   3880  CE1 PHE A 250      20.602   7.615  -0.825  1.00  0.00           C  
ATOM   3881  CE2 PHE A 250      21.023   5.716   0.619  1.00  0.00           C  
ATOM   3882  CZ  PHE A 250      21.426   6.947   0.087  1.00  0.00           C  
ATOM   3883  HN  PHE A 250      16.138   6.904   0.244  1.00  0.00           H  
ATOM   3884  HA  PHE A 250      17.137   6.562  -2.406  1.00  0.00           H  
ATOM   3885  HB1 PHE A 250      17.908   4.412  -1.694  1.00  0.00           H  
ATOM   3886  HB2 PHE A 250      17.256   4.739  -0.233  1.00  0.00           H  
ATOM   3887  HD1 PHE A 250      18.794   7.534  -1.846  1.00  0.00           H  
ATOM   3888  HD2 PHE A 250      19.508   4.288   0.631  1.00  0.00           H  
ATOM   3889  HE1 PHE A 250      20.888   8.492  -1.221  1.00  0.00           H  
ATOM   3890  HE2 PHE A 250      21.617   5.220   1.265  1.00  0.00           H  
ATOM   3891  HZ  PHE A 250      22.296   7.349   0.356  1.00  0.00           H  
ATOM   3892  N   GLY A 251      14.443   4.837  -1.840  1.00  0.00           N  
ATOM   3893  CA  GLY A 251      13.278   4.289  -2.513  1.00  0.00           C  
ATOM   3894  C   GLY A 251      12.739   5.179  -3.609  1.00  0.00           C  
ATOM   3895  O   GLY A 251      12.644   4.759  -4.753  1.00  0.00           O  
ATOM   3896  HN  GLY A 251      14.504   4.937  -0.792  1.00  0.00           H  
ATOM   3897  HA1 GLY A 251      12.544   4.120  -1.826  1.00  0.00           H  
ATOM   3898  HA2 GLY A 251      13.517   3.379  -2.906  1.00  0.00           H  
ATOM   3899  N   ALA A 252      12.450   6.462  -3.282  1.00  0.00           N  
ATOM   3900  CA  ALA A 252      11.957   7.480  -4.197  1.00  0.00           C  
ATOM   3901  C   ALA A 252      12.920   7.780  -5.334  1.00  0.00           C  
ATOM   3902  O   ALA A 252      12.527   7.845  -6.499  1.00  0.00           O  
ATOM   3903  CB  ALA A 252      11.654   8.795  -3.428  1.00  0.00           C  
ATOM   3904  HN  ALA A 252      12.625   6.661  -2.251  1.00  0.00           H  
ATOM   3905  HA  ALA A 252      11.078   7.159  -4.596  1.00  0.00           H  
ATOM   3906  HB1 ALA A 252      10.809   9.183  -3.781  1.00  0.00           H  
ATOM   3907  HB2 ALA A 252      11.558   8.584  -2.461  1.00  0.00           H  
ATOM   3908  HB3 ALA A 252      12.408   9.428  -3.569  1.00  0.00           H  
ATOM   3909  N   LEU A 253      14.229   7.916  -5.036  1.00  0.00           N  
ATOM   3910  CA  LEU A 253      15.269   8.084  -6.034  1.00  0.00           C  
ATOM   3911  C   LEU A 253      15.356   6.879  -6.963  1.00  0.00           C  
ATOM   3912  O   LEU A 253      15.387   7.005  -8.192  1.00  0.00           O  
ATOM   3913  CB  LEU A 253      16.645   8.316  -5.349  1.00  0.00           C  
ATOM   3914  CG  LEU A 253      17.799   8.634  -6.330  1.00  0.00           C  
ATOM   3915  CD1 LEU A 253      17.523   9.923  -7.137  1.00  0.00           C  
ATOM   3916  CD2 LEU A 253      19.141   8.733  -5.578  1.00  0.00           C  
ATOM   3917  HN  LEU A 253      14.422   7.888  -4.003  1.00  0.00           H  
ATOM   3918  HA  LEU A 253      15.055   8.898  -6.592  1.00  0.00           H  
ATOM   3919  HB1 LEU A 253      16.883   7.492  -4.869  1.00  0.00           H  
ATOM   3920  HB2 LEU A 253      16.552   9.086  -4.743  1.00  0.00           H  
ATOM   3921  HG  LEU A 253      17.903   7.869  -6.965  1.00  0.00           H  
ATOM   3922 1HD1 LEU A 253      17.424  10.685  -6.503  1.00  0.00           H  
ATOM   3923 2HD1 LEU A 253      18.289  10.088  -7.753  1.00  0.00           H  
ATOM   3924 3HD1 LEU A 253      16.684   9.802  -7.660  1.00  0.00           H  
ATOM   3925 1HD2 LEU A 253      19.326   7.862  -5.128  1.00  0.00           H  
ATOM   3926 2HD2 LEU A 253      19.865   8.938  -6.232  1.00  0.00           H  
ATOM   3927 3HD2 LEU A 253      19.080   9.461  -4.899  1.00  0.00           H  
ATOM   3928  N   PHE A 254      15.321   5.654  -6.404  1.00  0.00           N  
ATOM   3929  CA  PHE A 254      15.379   4.429  -7.169  1.00  0.00           C  
ATOM   3930  C   PHE A 254      14.090   4.111  -7.912  1.00  0.00           C  
ATOM   3931  O   PHE A 254      14.143   3.398  -8.907  1.00  0.00           O  
ATOM   3932  CB  PHE A 254      15.807   3.211  -6.310  1.00  0.00           C  
ATOM   3933  CG  PHE A 254      17.307   3.060  -6.335  1.00  0.00           C  
ATOM   3934  CD1 PHE A 254      17.936   2.400  -7.410  1.00  0.00           C  
ATOM   3935  CD2 PHE A 254      18.102   3.561  -5.297  1.00  0.00           C  
ATOM   3936  CE1 PHE A 254      19.328   2.205  -7.415  1.00  0.00           C  
ATOM   3937  CE2 PHE A 254      19.485   3.357  -5.286  1.00  0.00           C  
ATOM   3938  CZ  PHE A 254      20.100   2.674  -6.342  1.00  0.00           C  
ATOM   3939  HN  PHE A 254      15.247   5.679  -5.356  1.00  0.00           H  
ATOM   3940  HA  PHE A 254      16.099   4.553  -7.878  1.00  0.00           H  
ATOM   3941  HB1 PHE A 254      15.410   2.418  -6.707  1.00  0.00           H  
ATOM   3942  HB2 PHE A 254      15.530   3.385  -5.396  1.00  0.00           H  
ATOM   3943  HD1 PHE A 254      17.395   2.071  -8.170  1.00  0.00           H  
ATOM   3944  HD2 PHE A 254      17.674   4.073  -4.554  1.00  0.00           H  
ATOM   3945  HE1 PHE A 254      19.758   1.732  -8.184  1.00  0.00           H  
ATOM   3946  HE2 PHE A 254      20.036   3.703  -4.514  1.00  0.00           H  
ATOM   3947  HZ  PHE A 254      21.083   2.520  -6.336  1.00  0.00           H  
ATOM   3948  N   GLN A 255      12.923   4.658  -7.518  1.00  0.00           N  
ATOM   3949  CA  GLN A 255      11.659   4.552  -8.238  1.00  0.00           C  
ATOM   3950  C   GLN A 255      11.592   5.489  -9.435  1.00  0.00           C  
ATOM   3951  O   GLN A 255      10.741   5.342 -10.311  1.00  0.00           O  
ATOM   3952  CB  GLN A 255      10.459   4.827  -7.301  1.00  0.00           C  
ATOM   3953  CG  GLN A 255      10.108   3.601  -6.422  1.00  0.00           C  
ATOM   3954  CD  GLN A 255       9.416   4.021  -5.126  1.00  0.00           C  
ATOM   3955  NE2 GLN A 255       8.792   3.035  -4.446  1.00  0.00           N  
ATOM   3956  OE1 GLN A 255       9.433   5.159  -4.670  1.00  0.00           O  
ATOM   3957  HN  GLN A 255      13.011   5.191  -6.605  1.00  0.00           H  
ATOM   3958  HA  GLN A 255      11.577   3.604  -8.583  1.00  0.00           H  
ATOM   3959  HB1 GLN A 255       9.665   5.042  -7.852  1.00  0.00           H  
ATOM   3960  HB2 GLN A 255      10.689   5.577  -6.698  1.00  0.00           H  
ATOM   3961  HG1 GLN A 255      10.949   3.128  -6.198  1.00  0.00           H  
ATOM   3962  HG2 GLN A 255       9.497   3.015  -6.936  1.00  0.00           H  
ATOM   3963 1HE2 GLN A 255       8.326   3.239  -3.574  1.00  0.00           H  
ATOM   3964 2HE2 GLN A 255       8.806   2.100  -4.834  1.00  0.00           H  
ATOM   3965  N   ILE A 256      12.517   6.459  -9.531  1.00  0.00           N  
ATOM   3966  CA  ILE A 256      12.646   7.318 -10.697  1.00  0.00           C  
ATOM   3967  C   ILE A 256      13.814   6.814 -11.554  1.00  0.00           C  
ATOM   3968  O   ILE A 256      13.783   6.896 -12.785  1.00  0.00           O  
ATOM   3969  CB  ILE A 256      12.748   8.770 -10.238  1.00  0.00           C  
ATOM   3970  CG1 ILE A 256      11.443   9.142  -9.466  1.00  0.00           C  
ATOM   3971  CG2 ILE A 256      12.956   9.706 -11.457  1.00  0.00           C  
ATOM   3972  CD  ILE A 256      11.532  10.480  -8.715  1.00  0.00           C  
ATOM   3973  HN  ILE A 256      13.134   6.537  -8.689  1.00  0.00           H  
ATOM   3974  HA  ILE A 256      11.822   7.187 -11.242  1.00  0.00           H  
ATOM   3975  HB  ILE A 256      13.495   8.852  -9.601  1.00  0.00           H  
ATOM   3976 1HG1 ILE A 256      11.262   8.420  -8.809  1.00  0.00           H  
ATOM   3977 2HG1 ILE A 256      10.700   9.190 -10.122  1.00  0.00           H  
ATOM   3978 1HG2 ILE A 256      13.026  10.643 -11.132  1.00  0.00           H  
ATOM   3979 2HG2 ILE A 256      13.793   9.441 -11.923  1.00  0.00           H  
ATOM   3980 3HG2 ILE A 256      12.178   9.612 -12.068  1.00  0.00           H  
ATOM   3981  HD1 ILE A 256      11.713  11.204  -9.373  1.00  0.00           H  
ATOM   3982  HD2 ILE A 256      10.667  10.644  -8.252  1.00  0.00           H  
ATOM   3983  HD3 ILE A 256      12.272  10.425  -8.052  1.00  0.00           H  
ATOM   3984  N   TYR A 257      14.797   6.116 -10.938  1.00  0.00           N  
ATOM   3985  CA  TYR A 257      15.860   5.359 -11.593  1.00  0.00           C  
ATOM   3986  C   TYR A 257      15.344   3.987 -12.084  1.00  0.00           C  
ATOM   3987  O   TYR A 257      16.029   3.198 -12.741  1.00  0.00           O  
ATOM   3988  CB  TYR A 257      16.979   5.120 -10.536  1.00  0.00           C  
ATOM   3989  CG  TYR A 257      18.310   4.751 -11.129  1.00  0.00           C  
ATOM   3990  CD1 TYR A 257      19.161   5.750 -11.620  1.00  0.00           C  
ATOM   3991  CD2 TYR A 257      18.740   3.413 -11.149  1.00  0.00           C  
ATOM   3992  CE1 TYR A 257      20.417   5.416 -12.149  1.00  0.00           C  
ATOM   3993  CE2 TYR A 257      20.000   3.076 -11.668  1.00  0.00           C  
ATOM   3994  CZ  TYR A 257      20.828   4.078 -12.193  1.00  0.00           C  
ATOM   3995  OH  TYR A 257      22.061   3.730 -12.789  1.00  0.00           O  
ATOM   3996  HN  TYR A 257      14.720   6.173  -9.874  1.00  0.00           H  
ATOM   3997  HA  TYR A 257      16.170   5.873 -12.399  1.00  0.00           H  
ATOM   3998  HB1 TYR A 257      16.675   4.381  -9.942  1.00  0.00           H  
ATOM   3999  HB2 TYR A 257      17.080   5.961 -10.014  1.00  0.00           H  
ATOM   4000  HD1 TYR A 257      18.877   6.701 -11.596  1.00  0.00           H  
ATOM   4001  HD2 TYR A 257      18.150   2.702 -10.793  1.00  0.00           H  
ATOM   4002  HE1 TYR A 257      21.020   6.135 -12.494  1.00  0.00           H  
ATOM   4003  HE2 TYR A 257      20.305   2.129 -11.664  1.00  0.00           H  
ATOM   4004  HH  TYR A 257      21.877   3.105 -13.538  1.00  0.00           H  
ATOM   4005  N   PHE A 258      14.092   3.649 -11.713  1.00  0.00           N  
ATOM   4006  CA  PHE A 258      13.397   2.399 -11.965  1.00  0.00           C  
ATOM   4007  C   PHE A 258      13.183   2.152 -13.444  1.00  0.00           C  
ATOM   4008  O   PHE A 258      13.398   1.049 -13.939  1.00  0.00           O  
ATOM   4009  CB  PHE A 258      12.054   2.420 -11.172  1.00  0.00           C  
ATOM   4010  CG  PHE A 258      11.009   1.400 -11.542  1.00  0.00           C  
ATOM   4011  CD1 PHE A 258       9.963   1.733 -12.420  1.00  0.00           C  
ATOM   4012  CD2 PHE A 258      11.041   0.118 -10.984  1.00  0.00           C  
ATOM   4013  CE1 PHE A 258       8.968   0.797 -12.726  1.00  0.00           C  
ATOM   4014  CE2 PHE A 258      10.009  -0.795 -11.226  1.00  0.00           C  
ATOM   4015  CZ  PHE A 258       8.993  -0.470 -12.138  1.00  0.00           C  
ATOM   4016  HN  PHE A 258      13.617   4.453 -11.170  1.00  0.00           H  
ATOM   4017  HA  PHE A 258      13.995   1.656 -11.627  1.00  0.00           H  
ATOM   4018  HB1 PHE A 258      11.658   3.331 -11.298  1.00  0.00           H  
ATOM   4019  HB2 PHE A 258      12.286   2.292 -10.206  1.00  0.00           H  
ATOM   4020  HD1 PHE A 258       9.929   2.634 -12.827  1.00  0.00           H  
ATOM   4021  HD2 PHE A 258      11.809  -0.149 -10.407  1.00  0.00           H  
ATOM   4022  HE1 PHE A 258       8.238   1.045 -13.369  1.00  0.00           H  
ATOM   4023  HE2 PHE A 258       9.998  -1.679 -10.745  1.00  0.00           H  
ATOM   4024  HZ  PHE A 258       8.293  -1.139 -12.366  1.00  0.00           H  
ATOM   4025  N   PHE A 259      12.793   3.190 -14.203  1.00  0.00           N  
ATOM   4026  CA  PHE A 259      12.536   3.091 -15.625  1.00  0.00           C  
ATOM   4027  C   PHE A 259      13.786   2.680 -16.413  1.00  0.00           C  
ATOM   4028  O   PHE A 259      13.720   1.790 -17.264  1.00  0.00           O  
ATOM   4029  CB  PHE A 259      11.904   4.422 -16.129  1.00  0.00           C  
ATOM   4030  CG  PHE A 259      11.562   4.369 -17.605  1.00  0.00           C  
ATOM   4031  CD1 PHE A 259      10.858   3.280 -18.152  1.00  0.00           C  
ATOM   4032  CD2 PHE A 259      12.057   5.351 -18.479  1.00  0.00           C  
ATOM   4033  CE1 PHE A 259      10.615   3.192 -19.528  1.00  0.00           C  
ATOM   4034  CE2 PHE A 259      11.817   5.270 -19.858  1.00  0.00           C  
ATOM   4035  CZ  PHE A 259      11.082   4.198 -20.381  1.00  0.00           C  
ATOM   4036  HN  PHE A 259      12.692   4.086 -13.661  1.00  0.00           H  
ATOM   4037  HA  PHE A 259      11.860   2.351 -15.758  1.00  0.00           H  
ATOM   4038  HB1 PHE A 259      12.564   5.130 -15.992  1.00  0.00           H  
ATOM   4039  HB2 PHE A 259      11.077   4.562 -15.627  1.00  0.00           H  
ATOM   4040  HD1 PHE A 259      10.526   2.561 -17.552  1.00  0.00           H  
ATOM   4041  HD2 PHE A 259      12.583   6.113 -18.114  1.00  0.00           H  
ATOM   4042  HE1 PHE A 259      10.109   2.409 -19.893  1.00  0.00           H  
ATOM   4043  HE2 PHE A 259      12.178   5.987 -20.470  1.00  0.00           H  
ATOM   4044  HZ  PHE A 259      10.891   4.150 -21.356  1.00  0.00           H  
ATOM   4045  N   ASP A 260      14.968   3.246 -16.075  1.00  0.00           N  
ATOM   4046  CA  ASP A 260      16.240   2.949 -16.708  1.00  0.00           C  
ATOM   4047  C   ASP A 260      16.708   1.529 -16.467  1.00  0.00           C  
ATOM   4048  O   ASP A 260      17.548   0.978 -17.177  1.00  0.00           O  
ATOM   4049  CB  ASP A 260      17.357   3.842 -16.117  1.00  0.00           C  
ATOM   4050  CG  ASP A 260      17.293   5.186 -16.800  1.00  0.00           C  
ATOM   4051  OD1 ASP A 260      17.352   5.174 -18.055  1.00  0.00           O  
ATOM   4052  OD2 ASP A 260      17.210   6.209 -16.083  1.00  0.00           O1-
ATOM   4053  HN  ASP A 260      14.871   3.944 -15.284  1.00  0.00           H  
ATOM   4054  HA  ASP A 260      16.107   3.053 -17.711  1.00  0.00           H  
ATOM   4055  HB1 ASP A 260      18.211   3.417 -16.312  1.00  0.00           H  
ATOM   4056  HB2 ASP A 260      17.177   3.951 -15.166  1.00  0.00           H  
ATOM   4057  N   LYS A 261      16.210   0.881 -15.403  1.00  0.00           N  
ATOM   4058  CA  LYS A 261      16.435  -0.536 -15.200  1.00  0.00           C  
ATOM   4059  C   LYS A 261      15.797  -1.401 -16.246  1.00  0.00           C  
ATOM   4060  O   LYS A 261      16.488  -2.319 -16.713  1.00  0.00           O  
ATOM   4061  CB  LYS A 261      15.998  -1.000 -13.801  1.00  0.00           C  
ATOM   4062  CG  LYS A 261      16.988  -0.512 -12.732  1.00  0.00           C  
ATOM   4063  CD  LYS A 261      18.066  -1.583 -12.431  1.00  0.00           C  
ATOM   4064  CE  LYS A 261      19.204  -1.155 -11.488  1.00  0.00           C  
ATOM   4065  NZ  LYS A 261      18.623  -0.490 -10.306  1.00  0.00           N1+
ATOM   4066  HN  LYS A 261      15.661   1.481 -14.756  1.00  0.00           H  
ATOM   4067  HA  LYS A 261      17.443  -0.707 -15.199  1.00  0.00           H  
ATOM   4068  HB1 LYS A 261      15.988  -1.982 -13.788  1.00  0.00           H  
ATOM   4069  HB2 LYS A 261      15.117  -0.613 -13.605  1.00  0.00           H  
ATOM   4070  HG1 LYS A 261      16.493  -0.319 -11.891  1.00  0.00           H  
ATOM   4071  HG2 LYS A 261      17.444   0.309 -13.060  1.00  0.00           H  
ATOM   4072  HD1 LYS A 261      18.475  -1.871 -13.308  1.00  0.00           H  
ATOM   4073  HD2 LYS A 261      17.605  -2.385 -12.025  1.00  0.00           H  
ATOM   4074  HE1 LYS A 261      19.795  -0.526 -11.975  1.00  0.00           H  
ATOM   4075  HE2 LYS A 261      19.703  -1.966 -11.211  1.00  0.00           H  
ATOM   4076  HZ1 LYS A 261      18.824  -1.026  -9.484  1.00  0.00           H  
ATOM   4077  HZ2 LYS A 261      19.016   0.426 -10.207  1.00  0.00           H  
ATOM   4078  HZ3 LYS A 261      17.630  -0.413 -10.415  1.00  0.00           H  
ATOM   4079  N   PHE A 262      14.562  -1.155 -16.698  1.00  0.00           N  
ATOM   4080  CA  PHE A 262      13.890  -1.935 -17.731  1.00  0.00           C  
ATOM   4081  C   PHE A 262      14.390  -1.649 -19.127  1.00  0.00           C  
ATOM   4082  O   PHE A 262      14.180  -2.442 -20.039  1.00  0.00           O  
ATOM   4083  CB  PHE A 262      12.373  -1.648 -17.758  1.00  0.00           C  
ATOM   4084  CG  PHE A 262      11.784  -2.206 -16.513  1.00  0.00           C  
ATOM   4085  CD1 PHE A 262      11.435  -3.562 -16.449  1.00  0.00           C  
ATOM   4086  CD2 PHE A 262      11.646  -1.402 -15.378  1.00  0.00           C  
ATOM   4087  CE1 PHE A 262      10.889  -4.077 -15.272  1.00  0.00           C  
ATOM   4088  CE2 PHE A 262      11.184  -1.954 -14.182  1.00  0.00           C  
ATOM   4089  CZ  PHE A 262      10.752  -3.282 -14.131  1.00  0.00           C  
ATOM   4090  HN  PHE A 262      14.105  -0.325 -16.229  1.00  0.00           H  
ATOM   4091  HA  PHE A 262      14.094  -2.913 -17.536  1.00  0.00           H  
ATOM   4092  HB1 PHE A 262      12.004  -2.113 -18.518  1.00  0.00           H  
ATOM   4093  HB2 PHE A 262      12.259  -0.690 -17.760  1.00  0.00           H  
ATOM   4094  HD1 PHE A 262      11.574  -4.149 -17.227  1.00  0.00           H  
ATOM   4095  HD2 PHE A 262      11.878  -0.438 -15.423  1.00  0.00           H  
ATOM   4096  HE1 PHE A 262      10.588  -5.043 -15.251  1.00  0.00           H  
ATOM   4097  HE2 PHE A 262      11.162  -1.381 -13.345  1.00  0.00           H  
ATOM   4098  HZ  PHE A 262      10.357  -3.655 -13.306  1.00  0.00           H  
ATOM   4099  N   MET A 263      15.074  -0.511 -19.342  1.00  0.00           N  
ATOM   4100  CA  MET A 263      15.845  -0.266 -20.548  1.00  0.00           C  
ATOM   4101  C   MET A 263      17.063  -1.177 -20.650  1.00  0.00           C  
ATOM   4102  O   MET A 263      17.468  -1.582 -21.740  1.00  0.00           O  
ATOM   4103  CB  MET A 263      16.295   1.217 -20.611  1.00  0.00           C  
ATOM   4104  CG  MET A 263      15.134   2.198 -20.877  1.00  0.00           C  
ATOM   4105  SD  MET A 263      14.665   2.246 -22.640  1.00  0.00           S  
ATOM   4106  CE  MET A 263      14.044   3.948 -22.598  1.00  0.00           C  
ATOM   4107  HN  MET A 263      14.997   0.179 -18.558  1.00  0.00           H  
ATOM   4108  HA  MET A 263      15.252  -0.452 -21.347  1.00  0.00           H  
ATOM   4109  HB1 MET A 263      16.967   1.319 -21.346  1.00  0.00           H  
ATOM   4110  HB2 MET A 263      16.720   1.463 -19.738  1.00  0.00           H  
ATOM   4111  HG1 MET A 263      15.415   3.122 -20.556  1.00  0.00           H  
ATOM   4112  HG2 MET A 263      14.341   1.919 -20.303  1.00  0.00           H  
ATOM   4113  HE1 MET A 263      13.258   3.993 -21.985  1.00  0.00           H  
ATOM   4114  HE2 MET A 263      14.767   4.550 -22.267  1.00  0.00           H  
ATOM   4115  HE3 MET A 263      13.772   4.218 -23.519  1.00  0.00           H  
ATOM   4116  N   LYS A 264      17.710  -1.493 -19.510  1.00  0.00           N  
ATOM   4117  CA  LYS A 264      18.864  -2.373 -19.464  1.00  0.00           C  
ATOM   4118  C   LYS A 264      18.543  -3.854 -19.259  1.00  0.00           C  
ATOM   4119  O   LYS A 264      19.120  -4.727 -19.890  1.00  0.00           O  
ATOM   4120  CB  LYS A 264      19.802  -1.945 -18.313  1.00  0.00           C  
ATOM   4121  CG  LYS A 264      20.294  -0.495 -18.467  1.00  0.00           C  
ATOM   4122  CD  LYS A 264      21.528  -0.211 -17.590  1.00  0.00           C  
ATOM   4123  CE  LYS A 264      21.261  -0.244 -16.082  1.00  0.00           C  
ATOM   4124  NZ  LYS A 264      20.467   0.953 -15.725  1.00  0.00           N1+
ATOM   4125  HN  LYS A 264      17.297  -1.040 -18.659  1.00  0.00           H  
ATOM   4126  HA  LYS A 264      19.384  -2.279 -20.342  1.00  0.00           H  
ATOM   4127  HB1 LYS A 264      20.589  -2.542 -18.318  1.00  0.00           H  
ATOM   4128  HB2 LYS A 264      19.302  -2.014 -17.465  1.00  0.00           H  
ATOM   4129  HG1 LYS A 264      19.561   0.126 -18.198  1.00  0.00           H  
ATOM   4130  HG2 LYS A 264      20.538  -0.336 -19.422  1.00  0.00           H  
ATOM   4131  HD1 LYS A 264      21.883   0.698 -17.829  1.00  0.00           H  
ATOM   4132  HD2 LYS A 264      22.231  -0.898 -17.802  1.00  0.00           H  
ATOM   4133  HE1 LYS A 264      22.127  -0.227 -15.605  1.00  0.00           H  
ATOM   4134  HE2 LYS A 264      20.750  -1.063 -15.868  1.00  0.00           H  
ATOM   4135  HZ1 LYS A 264      20.763   1.298 -14.833  1.00  0.00           H  
ATOM   4136  HZ2 LYS A 264      20.601   1.664 -16.417  1.00  0.00           H  
ATOM   4137  HZ3 LYS A 264      19.497   0.711 -15.682  1.00  0.00           H  
ATOM   4138  N   TYR A 265      17.652  -4.156 -18.288  1.00  0.00           N  
ATOM   4139  CA  TYR A 265      17.181  -5.483 -17.945  1.00  0.00           C  
ATOM   4140  C   TYR A 265      16.292  -6.072 -19.006  1.00  0.00           C  
ATOM   4141  O   TYR A 265      15.527  -5.403 -19.689  1.00  0.00           O  
ATOM   4142  CB  TYR A 265      16.477  -5.530 -16.554  1.00  0.00           C  
ATOM   4143  CG  TYR A 265      17.461  -5.636 -15.398  1.00  0.00           C  
ATOM   4144  CD1 TYR A 265      18.854  -5.376 -15.451  1.00  0.00           C  
ATOM   4145  CD2 TYR A 265      16.939  -6.133 -14.199  1.00  0.00           C  
ATOM   4146  CE1 TYR A 265      19.661  -5.553 -14.310  1.00  0.00           C  
ATOM   4147  CE2 TYR A 265      17.749  -6.361 -13.083  1.00  0.00           C  
ATOM   4148  CZ  TYR A 265      19.093  -6.003 -13.116  1.00  0.00           C  
ATOM   4149  OH  TYR A 265      19.854  -6.089 -11.936  1.00  0.00           O  
ATOM   4150  HN  TYR A 265      17.313  -3.282 -17.774  1.00  0.00           H  
ATOM   4151  HA  TYR A 265      17.991  -6.087 -17.835  1.00  0.00           H  
ATOM   4152  HB1 TYR A 265      15.889  -6.325 -16.540  1.00  0.00           H  
ATOM   4153  HB2 TYR A 265      15.957  -4.696 -16.451  1.00  0.00           H  
ATOM   4154  HD1 TYR A 265      19.263  -5.068 -16.299  1.00  0.00           H  
ATOM   4155  HD2 TYR A 265      15.960  -6.330 -14.137  1.00  0.00           H  
ATOM   4156  HE1 TYR A 265      20.638  -5.354 -14.359  1.00  0.00           H  
ATOM   4157  HE2 TYR A 265      17.362  -6.781 -12.263  1.00  0.00           H  
ATOM   4158  HH  TYR A 265      19.331  -6.601 -11.264  1.00  0.00           H  
ATOM   4159  N   PHE A 266      16.402  -7.400 -19.169  1.00  0.00           N  
ATOM   4160  CA  PHE A 266      15.733  -8.114 -20.233  1.00  0.00           C  
ATOM   4161  C   PHE A 266      14.236  -8.227 -20.038  1.00  0.00           C  
ATOM   4162  O   PHE A 266      13.466  -8.290 -20.997  1.00  0.00           O  
ATOM   4163  CB  PHE A 266      16.310  -9.550 -20.358  1.00  0.00           C  
ATOM   4164  CG  PHE A 266      17.817  -9.539 -20.494  1.00  0.00           C  
ATOM   4165  CD1 PHE A 266      18.484  -8.628 -21.339  1.00  0.00           C  
ATOM   4166  CD2 PHE A 266      18.586 -10.469 -19.771  1.00  0.00           C  
ATOM   4167  CE1 PHE A 266      19.881  -8.643 -21.448  1.00  0.00           C  
ATOM   4168  CE2 PHE A 266      19.982 -10.494 -19.887  1.00  0.00           C  
ATOM   4169  CZ  PHE A 266      20.632  -9.579 -20.727  1.00  0.00           C  
ATOM   4170  HN  PHE A 266      17.014  -7.861 -18.457  1.00  0.00           H  
ATOM   4171  HA  PHE A 266      15.877  -7.579 -21.087  1.00  0.00           H  
ATOM   4172  HB1 PHE A 266      15.932  -9.950 -21.165  1.00  0.00           H  
ATOM   4173  HB2 PHE A 266      16.079 -10.032 -19.541  1.00  0.00           H  
ATOM   4174  HD1 PHE A 266      17.960  -7.969 -21.861  1.00  0.00           H  
ATOM   4175  HD2 PHE A 266      18.129 -11.118 -19.168  1.00  0.00           H  
ATOM   4176  HE1 PHE A 266      20.337  -7.979 -22.047  1.00  0.00           H  
ATOM   4177  HE2 PHE A 266      20.515 -11.173 -19.365  1.00  0.00           H  
ATOM   4178  HZ  PHE A 266      21.622  -9.592 -20.812  1.00  0.00           H  
ATOM   4179  N   SER A 267      13.786  -8.305 -18.776  1.00  0.00           N  
ATOM   4180  CA  SER A 267      12.388  -8.493 -18.469  1.00  0.00           C  
ATOM   4181  C   SER A 267      12.121  -8.045 -17.057  1.00  0.00           C  
ATOM   4182  O   SER A 267      13.041  -7.845 -16.270  1.00  0.00           O  
ATOM   4183  CB  SER A 267      11.906  -9.977 -18.627  1.00  0.00           C  
ATOM   4184  OG  SER A 267      12.279 -10.858 -17.554  1.00  0.00           O  
ATOM   4185  HN  SER A 267      14.534  -8.218 -18.054  1.00  0.00           H  
ATOM   4186  HA  SER A 267      11.849  -7.915 -19.088  1.00  0.00           H  
ATOM   4187  HB1 SER A 267      12.289 -10.336 -19.486  1.00  0.00           H  
ATOM   4188  HB2 SER A 267      10.903  -9.970 -18.704  1.00  0.00           H  
ATOM   4189  HG1 SER A 267      11.662 -11.639 -17.548  1.00  0.00           H  
ATOM   4190  N   GLU A 268      10.830  -7.904 -16.694  1.00  0.00           N  
ATOM   4191  CA  GLU A 268      10.392  -7.704 -15.336  1.00  0.00           C  
ATOM   4192  C   GLU A 268      10.593  -8.877 -14.400  1.00  0.00           C  
ATOM   4193  O   GLU A 268      11.038  -8.716 -13.266  1.00  0.00           O  
ATOM   4194  CB  GLU A 268       8.922  -7.174 -15.313  1.00  0.00           C  
ATOM   4195  CG  GLU A 268       7.770  -8.154 -15.715  1.00  0.00           C  
ATOM   4196  CD  GLU A 268       7.609  -8.477 -17.208  1.00  0.00           C  
ATOM   4197  OE1 GLU A 268       8.500  -8.103 -18.013  1.00  0.00           O  
ATOM   4198  OE2 GLU A 268       6.628  -9.193 -17.545  1.00  0.00           O1-
ATOM   4199  HN  GLU A 268      10.167  -7.956 -17.514  1.00  0.00           H  
ATOM   4200  HA  GLU A 268      10.868  -6.878 -14.942  1.00  0.00           H  
ATOM   4201  HB1 GLU A 268       8.875  -6.403 -15.941  1.00  0.00           H  
ATOM   4202  HB2 GLU A 268       8.731  -6.873 -14.384  1.00  0.00           H  
ATOM   4203  HG1 GLU A 268       6.916  -7.749 -15.403  1.00  0.00           H  
ATOM   4204  HG2 GLU A 268       7.936  -9.012 -15.239  1.00  0.00           H  
ATOM   4205  N   LEU A 269      10.337 -10.119 -14.814  1.00  0.00           N  
ATOM   4206  CA  LEU A 269      10.487 -11.282 -13.946  1.00  0.00           C  
ATOM   4207  C   LEU A 269      11.910 -11.519 -13.486  1.00  0.00           C  
ATOM   4208  O   LEU A 269      12.172 -11.868 -12.335  1.00  0.00           O  
ATOM   4209  CB  LEU A 269      10.008 -12.552 -14.668  1.00  0.00           C  
ATOM   4210  CG  LEU A 269       8.475 -12.669 -14.695  1.00  0.00           C  
ATOM   4211  CD1 LEU A 269       8.071 -13.576 -15.862  1.00  0.00           C  
ATOM   4212  CD2 LEU A 269       7.935 -13.227 -13.362  1.00  0.00           C  
ATOM   4213  HN  LEU A 269      10.022 -10.184 -15.807  1.00  0.00           H  
ATOM   4214  HA  LEU A 269       9.902 -11.142 -13.124  1.00  0.00           H  
ATOM   4215  HB1 LEU A 269      10.356 -13.327 -14.183  1.00  0.00           H  
ATOM   4216  HB2 LEU A 269      10.317 -12.509 -15.596  1.00  0.00           H  
ATOM   4217  HG  LEU A 269       8.084 -11.769 -14.827  1.00  0.00           H  
ATOM   4218 1HD1 LEU A 269       8.479 -14.478 -15.734  1.00  0.00           H  
ATOM   4219 2HD1 LEU A 269       7.076 -13.657 -15.887  1.00  0.00           H  
ATOM   4220 3HD1 LEU A 269       8.397 -13.177 -16.717  1.00  0.00           H  
ATOM   4221 1HD2 LEU A 269       8.199 -12.612 -12.623  1.00  0.00           H  
ATOM   4222 2HD2 LEU A 269       6.941 -13.289 -13.415  1.00  0.00           H  
ATOM   4223 3HD2 LEU A 269       8.325 -14.132 -13.208  1.00  0.00           H  
ATOM   4224  N   THR A 270      12.878 -11.308 -14.394  1.00  0.00           N  
ATOM   4225  CA  THR A 270      14.303 -11.387 -14.097  1.00  0.00           C  
ATOM   4226  C   THR A 270      14.704 -10.319 -13.095  1.00  0.00           C  
ATOM   4227  O   THR A 270      15.461 -10.576 -12.155  1.00  0.00           O  
ATOM   4228  CB  THR A 270      15.164 -11.276 -15.347  1.00  0.00           C  
ATOM   4229  CG2 THR A 270      16.634 -11.576 -15.024  1.00  0.00           C  
ATOM   4230  OG1 THR A 270      14.790 -12.254 -16.309  1.00  0.00           O  
ATOM   4231  HN  THR A 270      12.507 -11.077 -15.352  1.00  0.00           H  
ATOM   4232  HA  THR A 270      14.496 -12.290 -13.695  1.00  0.00           H  
ATOM   4233  HB  THR A 270      15.026 -10.347 -15.767  1.00  0.00           H  
ATOM   4234  HG1 THR A 270      13.914 -12.009 -16.743  1.00  0.00           H  
ATOM   4235 1HG2 THR A 270      16.748 -11.655 -14.033  1.00  0.00           H  
ATOM   4236 2HG2 THR A 270      16.903 -12.435 -15.460  1.00  0.00           H  
ATOM   4237 3HG2 THR A 270      17.209 -10.833 -15.368  1.00  0.00           H  
ATOM   4238  N   PHE A 271      14.134  -9.099 -13.225  1.00  0.00           N  
ATOM   4239  CA  PHE A 271      14.253  -8.024 -12.266  1.00  0.00           C  
ATOM   4240  C   PHE A 271      13.730  -8.428 -10.883  1.00  0.00           C  
ATOM   4241  O   PHE A 271      14.412  -8.214  -9.880  1.00  0.00           O  
ATOM   4242  CB  PHE A 271      13.489  -6.770 -12.807  1.00  0.00           C  
ATOM   4243  CG  PHE A 271      13.578  -5.616 -11.859  1.00  0.00           C  
ATOM   4244  CD1 PHE A 271      14.800  -5.282 -11.257  1.00  0.00           C  
ATOM   4245  CD2 PHE A 271      12.406  -4.977 -11.426  1.00  0.00           C  
ATOM   4246  CE1 PHE A 271      14.864  -4.331 -10.247  1.00  0.00           C  
ATOM   4247  CE2 PHE A 271      12.461  -4.010 -10.418  1.00  0.00           C  
ATOM   4248  CZ  PHE A 271      13.693  -3.708  -9.834  1.00  0.00           C  
ATOM   4249  HN  PHE A 271      13.577  -9.009 -14.123  1.00  0.00           H  
ATOM   4250  HA  PHE A 271      15.238  -7.829 -12.151  1.00  0.00           H  
ATOM   4251  HB1 PHE A 271      12.552  -7.029 -12.906  1.00  0.00           H  
ATOM   4252  HB2 PHE A 271      13.913  -6.521 -13.652  1.00  0.00           H  
ATOM   4253  HD1 PHE A 271      15.634  -5.734 -11.560  1.00  0.00           H  
ATOM   4254  HD2 PHE A 271      11.535  -5.214 -11.840  1.00  0.00           H  
ATOM   4255  HE1 PHE A 271      15.742  -4.104  -9.827  1.00  0.00           H  
ATOM   4256  HE2 PHE A 271      11.623  -3.544 -10.122  1.00  0.00           H  
ATOM   4257  HZ  PHE A 271      13.734  -3.021  -9.096  1.00  0.00           H  
ATOM   4258  N   ILE A 272      12.546  -9.080 -10.804  1.00  0.00           N  
ATOM   4259  CA  ILE A 272      11.935  -9.530  -9.557  1.00  0.00           C  
ATOM   4260  C   ILE A 272      12.834 -10.499  -8.814  1.00  0.00           C  
ATOM   4261  O   ILE A 272      13.081 -10.329  -7.619  1.00  0.00           O  
ATOM   4262  CB  ILE A 272      10.531 -10.143  -9.767  1.00  0.00           C  
ATOM   4263  CG1 ILE A 272       9.553  -9.081 -10.359  1.00  0.00           C  
ATOM   4264  CG2 ILE A 272       9.969 -10.789  -8.461  1.00  0.00           C  
ATOM   4265  CD  ILE A 272       8.235  -9.670 -10.890  1.00  0.00           C  
ATOM   4266  HN  ILE A 272      12.100  -9.234 -11.746  1.00  0.00           H  
ATOM   4267  HA  ILE A 272      11.847  -8.711  -8.977  1.00  0.00           H  
ATOM   4268  HB  ILE A 272      10.608 -10.876 -10.429  1.00  0.00           H  
ATOM   4269 1HG1 ILE A 272      10.019  -8.621 -11.108  1.00  0.00           H  
ATOM   4270 2HG1 ILE A 272       9.346  -8.421  -9.645  1.00  0.00           H  
ATOM   4271 1HG2 ILE A 272       9.108 -11.232  -8.676  1.00  0.00           H  
ATOM   4272 2HG2 ILE A 272      10.628 -11.453  -8.130  1.00  0.00           H  
ATOM   4273 3HG2 ILE A 272       9.832 -10.071  -7.790  1.00  0.00           H  
ATOM   4274  HD1 ILE A 272       7.765 -10.127 -10.141  1.00  0.00           H  
ATOM   4275  HD2 ILE A 272       7.675  -8.929 -11.246  1.00  0.00           H  
ATOM   4276  HD3 ILE A 272       8.445 -10.321 -11.613  1.00  0.00           H  
ATOM   4277  N   ALA A 273      13.419 -11.493  -9.513  1.00  0.00           N  
ATOM   4278  CA  ALA A 273      14.331 -12.449  -8.916  1.00  0.00           C  
ATOM   4279  C   ALA A 273      15.604 -11.830  -8.344  1.00  0.00           C  
ATOM   4280  O   ALA A 273      15.984 -12.119  -7.210  1.00  0.00           O  
ATOM   4281  CB  ALA A 273      14.749 -13.499  -9.968  1.00  0.00           C  
ATOM   4282  HN  ALA A 273      13.150 -11.505 -10.525  1.00  0.00           H  
ATOM   4283  HA  ALA A 273      13.847 -12.935  -8.159  1.00  0.00           H  
ATOM   4284  HB1 ALA A 273      14.498 -14.405  -9.638  1.00  0.00           H  
ATOM   4285  HB2 ALA A 273      14.277 -13.305 -10.823  1.00  0.00           H  
ATOM   4286  HB3 ALA A 273      15.734 -13.447 -10.103  1.00  0.00           H  
ATOM   4287  N   TRP A 274      16.281 -10.931  -9.089  1.00  0.00           N  
ATOM   4288  CA  TRP A 274      17.467 -10.226  -8.616  1.00  0.00           C  
ATOM   4289  C   TRP A 274      17.195  -9.249  -7.498  1.00  0.00           C  
ATOM   4290  O   TRP A 274      17.985  -9.149  -6.563  1.00  0.00           O  
ATOM   4291  CB  TRP A 274      18.223  -9.509  -9.759  1.00  0.00           C  
ATOM   4292  CG  TRP A 274      19.009 -10.494 -10.607  1.00  0.00           C  
ATOM   4293  CD1 TRP A 274      18.733 -10.932 -11.867  1.00  0.00           C  
ATOM   4294  CD2 TRP A 274      20.204 -11.173 -10.180  1.00  0.00           C  
ATOM   4295  CE2 TRP A 274      20.604 -12.007 -11.261  1.00  0.00           C  
ATOM   4296  CE3 TRP A 274      20.944 -11.135  -9.001  1.00  0.00           C  
ATOM   4297  NE1 TRP A 274      19.684 -11.842 -12.268  1.00  0.00           N  
ATOM   4298  CZ2 TRP A 274      21.747 -12.785 -11.167  1.00  0.00           C  
ATOM   4299  CZ3 TRP A 274      22.099 -11.924  -8.911  1.00  0.00           C  
ATOM   4300  CH2 TRP A 274      22.501 -12.738  -9.985  1.00  0.00           C  
ATOM   4301  HN  TRP A 274      15.871 -10.788 -10.043  1.00  0.00           H  
ATOM   4302  HA  TRP A 274      18.116 -10.928  -8.263  1.00  0.00           H  
ATOM   4303  HB1 TRP A 274      18.867  -8.881  -9.371  1.00  0.00           H  
ATOM   4304  HB2 TRP A 274      17.572  -9.073 -10.348  1.00  0.00           H  
ATOM   4305  HD1 TRP A 274      17.957 -10.640 -12.422  1.00  0.00           H  
ATOM   4306  HE1 TRP A 274      19.705 -12.310 -13.151  1.00  0.00           H  
ATOM   4307  HE3 TRP A 274      20.673 -10.566  -8.233  1.00  0.00           H  
ATOM   4308  HZ2 TRP A 274      22.034 -13.376 -11.933  1.00  0.00           H  
ATOM   4309  HZ3 TRP A 274      22.632 -11.902  -8.077  1.00  0.00           H  
ATOM   4310  HH2 TRP A 274      23.323 -13.283  -9.909  1.00  0.00           H  
ATOM   4311  N   SER A 275      16.057  -8.526  -7.544  1.00  0.00           N  
ATOM   4312  CA  SER A 275      15.603  -7.652  -6.470  1.00  0.00           C  
ATOM   4313  C   SER A 275      15.373  -8.442  -5.181  1.00  0.00           C  
ATOM   4314  O   SER A 275      15.810  -8.038  -4.098  1.00  0.00           O  
ATOM   4315  CB  SER A 275      14.316  -6.886  -6.892  1.00  0.00           C  
ATOM   4316  OG  SER A 275      14.046  -5.822  -5.985  1.00  0.00           O  
ATOM   4317  HN  SER A 275      15.521  -8.655  -8.441  1.00  0.00           H  
ATOM   4318  HA  SER A 275      16.325  -6.974  -6.289  1.00  0.00           H  
ATOM   4319  HB1 SER A 275      13.559  -7.524  -6.883  1.00  0.00           H  
ATOM   4320  HB2 SER A 275      14.458  -6.516  -7.799  1.00  0.00           H  
ATOM   4321  HG1 SER A 275      13.073  -5.603  -6.014  1.00  0.00           H  
ATOM   4322  N   LEU A 276      14.744  -9.633  -5.277  1.00  0.00           N  
ATOM   4323  CA  LEU A 276      14.575 -10.575  -4.179  1.00  0.00           C  
ATOM   4324  C   LEU A 276      15.841 -11.248  -3.680  1.00  0.00           C  
ATOM   4325  O   LEU A 276      16.054 -11.382  -2.479  1.00  0.00           O  
ATOM   4326  CB  LEU A 276      13.503 -11.631  -4.518  1.00  0.00           C  
ATOM   4327  CG  LEU A 276      12.085 -11.022  -4.572  1.00  0.00           C  
ATOM   4328  CD1 LEU A 276      11.109 -12.093  -5.072  1.00  0.00           C  
ATOM   4329  CD2 LEU A 276      11.628 -10.478  -3.200  1.00  0.00           C  
ATOM   4330  HN  LEU A 276      14.376  -9.822  -6.251  1.00  0.00           H  
ATOM   4331  HA  LEU A 276      14.149 -10.071  -3.390  1.00  0.00           H  
ATOM   4332  HB1 LEU A 276      13.507 -12.305  -3.813  1.00  0.00           H  
ATOM   4333  HB2 LEU A 276      13.702 -11.991  -5.404  1.00  0.00           H  
ATOM   4334  HG  LEU A 276      12.088 -10.259  -5.201  1.00  0.00           H  
ATOM   4335 1HD1 LEU A 276      11.123 -12.869  -4.444  1.00  0.00           H  
ATOM   4336 2HD1 LEU A 276      10.189 -11.707  -5.110  1.00  0.00           H  
ATOM   4337 3HD1 LEU A 276      11.387 -12.391  -5.983  1.00  0.00           H  
ATOM   4338 1HD2 LEU A 276      12.263  -9.768  -2.906  1.00  0.00           H  
ATOM   4339 2HD2 LEU A 276      10.711 -10.098  -3.292  1.00  0.00           H  
ATOM   4340 3HD2 LEU A 276      11.623 -11.226  -2.541  1.00  0.00           H  
ATOM   4341  N   LEU A 277      16.755 -11.680  -4.559  1.00  0.00           N  
ATOM   4342  CA  LEU A 277      18.057 -12.175  -4.143  1.00  0.00           C  
ATOM   4343  C   LEU A 277      18.918 -11.141  -3.437  1.00  0.00           C  
ATOM   4344  O   LEU A 277      19.546 -11.431  -2.418  1.00  0.00           O  
ATOM   4345  CB  LEU A 277      18.811 -12.738  -5.364  1.00  0.00           C  
ATOM   4346  CG  LEU A 277      18.474 -14.219  -5.618  1.00  0.00           C  
ATOM   4347  CD1 LEU A 277      18.900 -14.593  -7.045  1.00  0.00           C  
ATOM   4348  CD2 LEU A 277      19.168 -15.126  -4.576  1.00  0.00           C  
ATOM   4349  HN  LEU A 277      16.449 -11.628  -5.553  1.00  0.00           H  
ATOM   4350  HA  LEU A 277      17.914 -12.959  -3.506  1.00  0.00           H  
ATOM   4351  HB1 LEU A 277      19.768 -12.679  -5.183  1.00  0.00           H  
ATOM   4352  HB2 LEU A 277      18.531 -12.232  -6.152  1.00  0.00           H  
ATOM   4353  HG  LEU A 277      17.496 -14.349  -5.523  1.00  0.00           H  
ATOM   4354 1HD1 LEU A 277      19.883 -14.448  -7.142  1.00  0.00           H  
ATOM   4355 2HD1 LEU A 277      18.682 -15.553  -7.211  1.00  0.00           H  
ATOM   4356 3HD1 LEU A 277      18.408 -14.018  -7.695  1.00  0.00           H  
ATOM   4357 1HD2 LEU A 277      18.853 -14.871  -3.665  1.00  0.00           H  
ATOM   4358 2HD2 LEU A 277      18.931 -16.075  -4.766  1.00  0.00           H  
ATOM   4359 3HD2 LEU A 277      20.154 -14.999  -4.644  1.00  0.00           H  
ATOM   4360  N   TYR A 278      18.932  -9.888  -3.931  1.00  0.00           N  
ATOM   4361  CA  TYR A 278      19.594  -8.771  -3.291  1.00  0.00           C  
ATOM   4362  C   TYR A 278      19.020  -8.511  -1.888  1.00  0.00           C  
ATOM   4363  O   TYR A 278      19.775  -8.398  -0.919  1.00  0.00           O  
ATOM   4364  CB  TYR A 278      19.474  -7.538  -4.245  1.00  0.00           C  
ATOM   4365  CG  TYR A 278      19.662  -6.236  -3.529  1.00  0.00           C  
ATOM   4366  CD1 TYR A 278      20.927  -5.829  -3.073  1.00  0.00           C  
ATOM   4367  CD2 TYR A 278      18.526  -5.497  -3.164  1.00  0.00           C  
ATOM   4368  CE1 TYR A 278      21.062  -4.614  -2.381  1.00  0.00           C  
ATOM   4369  CE2 TYR A 278      18.659  -4.318  -2.433  1.00  0.00           C  
ATOM   4370  CZ  TYR A 278      19.927  -3.831  -2.137  1.00  0.00           C  
ATOM   4371  OH  TYR A 278      20.033  -2.551  -1.591  1.00  0.00           O  
ATOM   4372  HN  TYR A 278      18.406  -9.800  -4.842  1.00  0.00           H  
ATOM   4373  HA  TYR A 278      20.572  -8.991  -3.183  1.00  0.00           H  
ATOM   4374  HB1 TYR A 278      18.569  -7.563  -4.644  1.00  0.00           H  
ATOM   4375  HB2 TYR A 278      20.173  -7.634  -4.939  1.00  0.00           H  
ATOM   4376  HD1 TYR A 278      21.721  -6.393  -3.236  1.00  0.00           H  
ATOM   4377  HD2 TYR A 278      17.627  -5.817  -3.429  1.00  0.00           H  
ATOM   4378  HE1 TYR A 278      21.957  -4.313  -2.068  1.00  0.00           H  
ATOM   4379  HE2 TYR A 278      17.848  -3.826  -2.123  1.00  0.00           H  
ATOM   4380  HH  TYR A 278      19.552  -2.536  -0.720  1.00  0.00           H  
ATOM   4381  N   SER A 279      17.674  -8.460  -1.731  1.00  0.00           N  
ATOM   4382  CA  SER A 279      17.023  -8.207  -0.448  1.00  0.00           C  
ATOM   4383  C   SER A 279      17.340  -9.286   0.559  1.00  0.00           C  
ATOM   4384  O   SER A 279      17.611  -8.969   1.714  1.00  0.00           O  
ATOM   4385  CB  SER A 279      15.487  -7.960  -0.511  1.00  0.00           C  
ATOM   4386  OG  SER A 279      14.789  -9.049  -1.102  1.00  0.00           O  
ATOM   4387  HN  SER A 279      17.147  -8.620  -2.621  1.00  0.00           H  
ATOM   4388  HA  SER A 279      17.374  -7.329  -0.092  1.00  0.00           H  
ATOM   4389  HB1 SER A 279      15.328  -7.137  -1.051  1.00  0.00           H  
ATOM   4390  HB2 SER A 279      15.156  -7.824   0.420  1.00  0.00           H  
ATOM   4391  HG1 SER A 279      15.446  -9.684  -1.504  1.00  0.00           H  
ATOM   4392  N   VAL A 280      17.408 -10.574   0.140  1.00  0.00           N  
ATOM   4393  CA  VAL A 280      17.859 -11.681   0.985  1.00  0.00           C  
ATOM   4394  C   VAL A 280      19.256 -11.454   1.524  1.00  0.00           C  
ATOM   4395  O   VAL A 280      19.474 -11.579   2.730  1.00  0.00           O  
ATOM   4396  CB  VAL A 280      17.854 -13.032   0.253  1.00  0.00           C  
ATOM   4397  CG1 VAL A 280      18.554 -14.161   1.060  1.00  0.00           C  
ATOM   4398  CG2 VAL A 280      16.388 -13.433   0.005  1.00  0.00           C  
ATOM   4399  HN  VAL A 280      17.104 -10.702  -0.855  1.00  0.00           H  
ATOM   4400  HA  VAL A 280      17.225 -11.749   1.770  1.00  0.00           H  
ATOM   4401  HB  VAL A 280      18.379 -12.931  -0.594  1.00  0.00           H  
ATOM   4402 1HG1 VAL A 280      19.136 -13.744   1.750  1.00  0.00           H  
ATOM   4403 2HG1 VAL A 280      17.856 -14.723   1.491  1.00  0.00           H  
ATOM   4404 3HG1 VAL A 280      19.099 -14.708   0.434  1.00  0.00           H  
ATOM   4405 1HG2 VAL A 280      15.978 -13.702   0.873  1.00  0.00           H  
ATOM   4406 2HG2 VAL A 280      15.902 -12.651  -0.377  1.00  0.00           H  
ATOM   4407 3HG2 VAL A 280      16.368 -14.196  -0.636  1.00  0.00           H  
ATOM   4408  N   VAL A 281      20.233 -11.055   0.678  1.00  0.00           N  
ATOM   4409  CA  VAL A 281      21.609 -10.806   1.105  1.00  0.00           C  
ATOM   4410  C   VAL A 281      21.674  -9.706   2.151  1.00  0.00           C  
ATOM   4411  O   VAL A 281      22.258  -9.879   3.221  1.00  0.00           O  
ATOM   4412  CB  VAL A 281      22.502 -10.456  -0.093  1.00  0.00           C  
ATOM   4413  CG1 VAL A 281      23.915  -9.978   0.338  1.00  0.00           C  
ATOM   4414  CG2 VAL A 281      22.621 -11.721  -0.973  1.00  0.00           C  
ATOM   4415  HN  VAL A 281      19.910 -10.942  -0.310  1.00  0.00           H  
ATOM   4416  HA  VAL A 281      21.964 -11.654   1.520  1.00  0.00           H  
ATOM   4417  HB  VAL A 281      22.086  -9.687  -0.580  1.00  0.00           H  
ATOM   4418 1HG1 VAL A 281      23.946  -9.930   1.331  1.00  0.00           H  
ATOM   4419 2HG1 VAL A 281      24.588 -10.630   0.004  1.00  0.00           H  
ATOM   4420 3HG1 VAL A 281      24.081  -9.080  -0.056  1.00  0.00           H  
ATOM   4421 1HG2 VAL A 281      23.543 -12.087  -0.881  1.00  0.00           H  
ATOM   4422 2HG2 VAL A 281      21.951 -12.389  -0.662  1.00  0.00           H  
ATOM   4423 3HG2 VAL A 281      22.443 -11.468  -1.920  1.00  0.00           H  
ATOM   4424  N   VAL A 282      20.997  -8.570   1.907  1.00  0.00           N  
ATOM   4425  CA  VAL A 282      20.922  -7.463   2.846  1.00  0.00           C  
ATOM   4426  C   VAL A 282      20.210  -7.837   4.151  1.00  0.00           C  
ATOM   4427  O   VAL A 282      20.646  -7.473   5.247  1.00  0.00           O  
ATOM   4428  CB  VAL A 282      20.280  -6.233   2.214  1.00  0.00           C  
ATOM   4429  CG1 VAL A 282      20.337  -5.068   3.221  1.00  0.00           C  
ATOM   4430  CG2 VAL A 282      21.087  -5.813   0.965  1.00  0.00           C  
ATOM   4431  HN  VAL A 282      20.525  -8.559   0.969  1.00  0.00           H  
ATOM   4432  HA  VAL A 282      21.867  -7.183   3.083  1.00  0.00           H  
ATOM   4433  HB  VAL A 282      19.322  -6.423   2.062  1.00  0.00           H  
ATOM   4434 1HG1 VAL A 282      21.289  -4.891   3.459  1.00  0.00           H  
ATOM   4435 2HG1 VAL A 282      19.935  -4.257   2.803  1.00  0.00           H  
ATOM   4436 3HG1 VAL A 282      19.823  -5.319   4.037  1.00  0.00           H  
ATOM   4437 1HG2 VAL A 282      20.894  -4.856   0.768  1.00  0.00           H  
ATOM   4438 2HG2 VAL A 282      22.057  -5.937   1.156  1.00  0.00           H  
ATOM   4439 3HG2 VAL A 282      20.810  -6.386   0.199  1.00  0.00           H  
ATOM   4440  N   LEU A 283      19.109  -8.607   4.092  1.00  0.00           N  
ATOM   4441  CA  LEU A 283      18.395  -9.137   5.245  1.00  0.00           C  
ATOM   4442  C   LEU A 283      19.222 -10.093   6.109  1.00  0.00           C  
ATOM   4443  O   LEU A 283      19.101 -10.101   7.334  1.00  0.00           O  
ATOM   4444  CB  LEU A 283      17.074  -9.818   4.810  1.00  0.00           C  
ATOM   4445  CG  LEU A 283      15.962  -8.806   4.452  1.00  0.00           C  
ATOM   4446  CD1 LEU A 283      14.888  -9.434   3.558  1.00  0.00           C  
ATOM   4447  CD2 LEU A 283      15.273  -8.319   5.729  1.00  0.00           C  
ATOM   4448  HN  LEU A 283      18.798  -8.799   3.096  1.00  0.00           H  
ATOM   4449  HA  LEU A 283      18.104  -8.356   5.832  1.00  0.00           H  
ATOM   4450  HB1 LEU A 283      16.752 -10.358   5.560  1.00  0.00           H  
ATOM   4451  HB2 LEU A 283      17.259 -10.349   4.007  1.00  0.00           H  
ATOM   4452  HG  LEU A 283      16.378  -8.029   3.975  1.00  0.00           H  
ATOM   4453 1HD1 LEU A 283      14.471 -10.205   4.036  1.00  0.00           H  
ATOM   4454 2HD1 LEU A 283      14.191  -8.750   3.351  1.00  0.00           H  
ATOM   4455 3HD1 LEU A 283      15.310  -9.752   2.711  1.00  0.00           H  
ATOM   4456 1HD2 LEU A 283      15.947  -7.876   6.320  1.00  0.00           H  
ATOM   4457 2HD2 LEU A 283      14.556  -7.666   5.489  1.00  0.00           H  
ATOM   4458 3HD2 LEU A 283      14.870  -9.100   6.205  1.00  0.00           H  
ATOM   4459  N   ILE A 284      20.110 -10.911   5.507  1.00  0.00           N  
ATOM   4460  CA  ILE A 284      21.099 -11.707   6.232  1.00  0.00           C  
ATOM   4461  C   ILE A 284      22.099 -10.833   7.003  1.00  0.00           C  
ATOM   4462  O   ILE A 284      22.398 -11.073   8.174  1.00  0.00           O  
ATOM   4463  CB  ILE A 284      21.802 -12.699   5.309  1.00  0.00           C  
ATOM   4464  CG1 ILE A 284      20.761 -13.747   4.828  1.00  0.00           C  
ATOM   4465  CG2 ILE A 284      22.992 -13.382   6.043  1.00  0.00           C  
ATOM   4466  CD  ILE A 284      21.306 -14.679   3.737  1.00  0.00           C  
ATOM   4467  HN  ILE A 284      20.024 -10.923   4.461  1.00  0.00           H  
ATOM   4468  HA  ILE A 284      20.588 -12.232   6.925  1.00  0.00           H  
ATOM   4469  HB  ILE A 284      22.124 -12.217   4.512  1.00  0.00           H  
ATOM   4470 1HG1 ILE A 284      19.978 -13.258   4.465  1.00  0.00           H  
ATOM   4471 2HG1 ILE A 284      20.486 -14.292   5.608  1.00  0.00           H  
ATOM   4472 1HG2 ILE A 284      23.433 -14.011   5.414  1.00  0.00           H  
ATOM   4473 2HG2 ILE A 284      23.631 -12.679   6.332  1.00  0.00           H  
ATOM   4474 3HG2 ILE A 284      22.638 -13.873   6.831  1.00  0.00           H  
ATOM   4475  HD1 ILE A 284      22.093 -15.170   4.099  1.00  0.00           H  
ATOM   4476  HD2 ILE A 284      20.591 -15.321   3.477  1.00  0.00           H  
ATOM   4477  HD3 ILE A 284      21.576 -14.130   2.952  1.00  0.00           H  
ATOM   4478  N   LEU A 285      22.601  -9.737   6.396  1.00  0.00           N  
ATOM   4479  CA  LEU A 285      23.411  -8.732   7.084  1.00  0.00           C  
ATOM   4480  C   LEU A 285      22.661  -8.076   8.240  1.00  0.00           C  
ATOM   4481  O   LEU A 285      23.210  -7.849   9.319  1.00  0.00           O  
ATOM   4482  CB  LEU A 285      23.913  -7.630   6.100  1.00  0.00           C  
ATOM   4483  CG  LEU A 285      25.257  -7.951   5.387  1.00  0.00           C  
ATOM   4484  CD1 LEU A 285      26.427  -8.052   6.388  1.00  0.00           C  
ATOM   4485  CD2 LEU A 285      25.217  -9.186   4.462  1.00  0.00           C  
ATOM   4486  HN  LEU A 285      22.355  -9.673   5.379  1.00  0.00           H  
ATOM   4487  HA  LEU A 285      24.235  -9.186   7.456  1.00  0.00           H  
ATOM   4488  HB1 LEU A 285      24.045  -6.804   6.619  1.00  0.00           H  
ATOM   4489  HB2 LEU A 285      23.228  -7.521   5.400  1.00  0.00           H  
ATOM   4490  HG  LEU A 285      25.450  -7.224   4.729  1.00  0.00           H  
ATOM   4491 1HD1 LEU A 285      26.232  -8.780   7.041  1.00  0.00           H  
ATOM   4492 2HD1 LEU A 285      27.264  -8.258   5.888  1.00  0.00           H  
ATOM   4493 3HD1 LEU A 285      26.521  -7.182   6.865  1.00  0.00           H  
ATOM   4494 1HD2 LEU A 285      24.536  -9.035   3.750  1.00  0.00           H  
ATOM   4495 2HD2 LEU A 285      26.117  -9.313   4.052  1.00  0.00           H  
ATOM   4496 3HD2 LEU A 285      24.973  -9.988   5.003  1.00  0.00           H  
ATOM   4497  N   LEU A 286      21.361  -7.793   8.035  1.00  0.00           N  
ATOM   4498  CA  LEU A 286      20.461  -7.164   8.978  1.00  0.00           C  
ATOM   4499  C   LEU A 286      20.220  -7.960  10.260  1.00  0.00           C  
ATOM   4500  O   LEU A 286      20.169  -7.413  11.368  1.00  0.00           O  
ATOM   4501  CB  LEU A 286      19.113  -6.892   8.264  1.00  0.00           C  
ATOM   4502  CG  LEU A 286      18.043  -6.194   9.124  1.00  0.00           C  
ATOM   4503  CD1 LEU A 286      18.557  -4.932   9.819  1.00  0.00           C  
ATOM   4504  CD2 LEU A 286      16.865  -5.790   8.251  1.00  0.00           C  
ATOM   4505  HN  LEU A 286      21.038  -8.092   7.058  1.00  0.00           H  
ATOM   4506  HA  LEU A 286      20.849  -6.255   9.242  1.00  0.00           H  
ATOM   4507  HB1 LEU A 286      18.744  -7.763   7.978  1.00  0.00           H  
ATOM   4508  HB2 LEU A 286      19.298  -6.307   7.487  1.00  0.00           H  
ATOM   4509  HG  LEU A 286      17.715  -6.846   9.821  1.00  0.00           H  
ATOM   4510 1HD1 LEU A 286      18.866  -4.278   9.130  1.00  0.00           H  
ATOM   4511 2HD1 LEU A 286      17.819  -4.528  10.358  1.00  0.00           H  
ATOM   4512 3HD1 LEU A 286      19.319  -5.172  10.419  1.00  0.00           H  
ATOM   4513 1HD2 LEU A 286      16.468  -6.605   7.826  1.00  0.00           H  
ATOM   4514 2HD2 LEU A 286      16.172  -5.337   8.813  1.00  0.00           H  
ATOM   4515 3HD2 LEU A 286      17.177  -5.162   7.537  1.00  0.00           H  
ATOM   4516  N   VAL A 287      20.055  -9.291  10.134  1.00  0.00           N  
ATOM   4517  CA  VAL A 287      19.924 -10.200  11.256  1.00  0.00           C  
ATOM   4518  C   VAL A 287      21.227 -10.345  12.037  1.00  0.00           C  
ATOM   4519  O   VAL A 287      21.241 -10.219  13.263  1.00  0.00           O  
ATOM   4520  CB  VAL A 287      19.288 -11.533  10.829  1.00  0.00           C  
ATOM   4521  CG1 VAL A 287      20.105 -12.362   9.824  1.00  0.00           C  
ATOM   4522  CG2 VAL A 287      18.969 -12.358  12.078  1.00  0.00           C  
ATOM   4523  HN  VAL A 287      20.030  -9.610   9.130  1.00  0.00           H  
ATOM   4524  HA  VAL A 287      19.227  -9.827  11.888  1.00  0.00           H  
ATOM   4525  HB  VAL A 287      18.407 -11.324  10.374  1.00  0.00           H  
ATOM   4526 1HG1 VAL A 287      20.185 -13.297  10.161  1.00  0.00           H  
ATOM   4527 2HG1 VAL A 287      19.638 -12.359   8.943  1.00  0.00           H  
ATOM   4528 3HG1 VAL A 287      21.012 -11.958   9.728  1.00  0.00           H  
ATOM   4529 1HG2 VAL A 287      19.815 -12.753  12.432  1.00  0.00           H  
ATOM   4530 2HG2 VAL A 287      18.559 -11.762  12.766  1.00  0.00           H  
ATOM   4531 3HG2 VAL A 287      18.330 -13.085  11.834  1.00  0.00           H  
ATOM   4532  N   PHE A 288      22.375 -10.526  11.351  1.00  0.00           N  
ATOM   4533  CA  PHE A 288      23.676 -10.693  11.983  1.00  0.00           C  
ATOM   4534  C   PHE A 288      24.214  -9.463  12.694  1.00  0.00           C  
ATOM   4535  O   PHE A 288      24.720  -9.550  13.815  1.00  0.00           O  
ATOM   4536  CB  PHE A 288      24.720 -11.186  10.936  1.00  0.00           C  
ATOM   4537  CG  PHE A 288      24.515 -12.630  10.507  1.00  0.00           C  
ATOM   4538  CD1 PHE A 288      23.862 -13.607  11.294  1.00  0.00           C  
ATOM   4539  CD2 PHE A 288      25.074 -13.038   9.283  1.00  0.00           C  
ATOM   4540  CE1 PHE A 288      23.755 -14.935  10.854  1.00  0.00           C  
ATOM   4541  CE2 PHE A 288      24.982 -14.366   8.848  1.00  0.00           C  
ATOM   4542  CZ  PHE A 288      24.315 -15.315   9.631  1.00  0.00           C  
ATOM   4543  HN  PHE A 288      22.238 -10.535  10.309  1.00  0.00           H  
ATOM   4544  HA  PHE A 288      23.565 -11.419  12.696  1.00  0.00           H  
ATOM   4545  HB1 PHE A 288      25.608 -11.114  11.350  1.00  0.00           H  
ATOM   4546  HB2 PHE A 288      24.631 -10.615  10.141  1.00  0.00           H  
ATOM   4547  HD1 PHE A 288      23.473 -13.349  12.168  1.00  0.00           H  
ATOM   4548  HD2 PHE A 288      25.545 -12.365   8.714  1.00  0.00           H  
ATOM   4549  HE1 PHE A 288      23.275 -15.606  11.425  1.00  0.00           H  
ATOM   4550  HE2 PHE A 288      25.400 -14.633   7.969  1.00  0.00           H  
ATOM   4551  HZ  PHE A 288      24.238 -16.257   9.321  1.00  0.00           H  
ATOM   4552  N   ALA A 289      24.125  -8.267  12.091  1.00  0.00           N  
ATOM   4553  CA  ALA A 289      24.709  -7.076  12.668  1.00  0.00           C  
ATOM   4554  C   ALA A 289      23.874  -6.493  13.810  1.00  0.00           C  
ATOM   4555  O   ALA A 289      22.705  -6.133  13.626  1.00  0.00           O  
ATOM   4556  CB  ALA A 289      24.857  -6.008  11.568  1.00  0.00           C  
ATOM   4557  HN  ALA A 289      23.607  -8.283  11.189  1.00  0.00           H  
ATOM   4558  HA  ALA A 289      25.630  -7.303  13.035  1.00  0.00           H  
ATOM   4559  HB1 ALA A 289      23.982  -5.895  11.105  1.00  0.00           H  
ATOM   4560  HB2 ALA A 289      25.133  -5.147  11.986  1.00  0.00           H  
ATOM   4561  HB3 ALA A 289      25.550  -6.306  10.917  1.00  0.00           H  
ATOM   4562  N   ASN A 290      24.407  -6.380  15.041  1.00  0.00           N  
ATOM   4563  CA  ASN A 290      23.619  -5.973  16.197  1.00  0.00           C  
ATOM   4564  C   ASN A 290      24.078  -4.656  16.809  1.00  0.00           C  
ATOM   4565  O   ASN A 290      23.620  -4.271  17.884  1.00  0.00           O  
ATOM   4566  CB  ASN A 290      23.520  -7.146  17.222  1.00  0.00           C  
ATOM   4567  CG  ASN A 290      24.849  -7.508  17.876  1.00  0.00           C  
ATOM   4568  ND2 ASN A 290      24.819  -8.535  18.749  1.00  0.00           N  
ATOM   4569  OD1 ASN A 290      25.904  -6.915  17.618  1.00  0.00           O  
ATOM   4570  HN  ASN A 290      25.422  -6.608  15.086  1.00  0.00           H  
ATOM   4571  HA  ASN A 290      22.666  -5.832  15.874  1.00  0.00           H  
ATOM   4572  HB1 ASN A 290      23.172  -7.944  16.735  1.00  0.00           H  
ATOM   4573  HB2 ASN A 290      22.875  -6.874  17.932  1.00  0.00           H  
ATOM   4574 1HD2 ASN A 290      25.654  -8.814  19.211  1.00  0.00           H  
ATOM   4575 2HD2 ASN A 290      23.957  -9.005  18.921  1.00  0.00           H  
ATOM   4576  N   GLY A 291      24.950  -3.903  16.115  1.00  0.00           N  
ATOM   4577  CA  GLY A 291      25.445  -2.610  16.573  1.00  0.00           C  
ATOM   4578  C   GLY A 291      24.812  -1.522  15.758  1.00  0.00           C  
ATOM   4579  O   GLY A 291      24.363  -1.760  14.645  1.00  0.00           O  
ATOM   4580  HN  GLY A 291      25.244  -4.337  15.204  1.00  0.00           H  
ATOM   4581  HA1 GLY A 291      26.441  -2.581  16.469  1.00  0.00           H  
ATOM   4582  HA2 GLY A 291      25.215  -2.492  17.541  1.00  0.00           H  
ATOM   4583  N   TYR A 292      24.792  -0.282  16.291  1.00  0.00           N  
ATOM   4584  CA  TYR A 292      23.990   0.826  15.787  1.00  0.00           C  
ATOM   4585  C   TYR A 292      24.276   1.245  14.331  1.00  0.00           C  
ATOM   4586  O   TYR A 292      23.373   1.385  13.501  1.00  0.00           O  
ATOM   4587  CB  TYR A 292      24.212   2.020  16.776  1.00  0.00           C  
ATOM   4588  CG  TYR A 292      23.460   3.269  16.378  1.00  0.00           C  
ATOM   4589  CD1 TYR A 292      24.104   4.194  15.546  1.00  0.00           C  
ATOM   4590  CD2 TYR A 292      22.141   3.529  16.785  1.00  0.00           C  
ATOM   4591  CE1 TYR A 292      23.462   5.360  15.128  1.00  0.00           C  
ATOM   4592  CE2 TYR A 292      21.500   4.718  16.377  1.00  0.00           C  
ATOM   4593  CZ  TYR A 292      22.171   5.636  15.555  1.00  0.00           C  
ATOM   4594  OH  TYR A 292      21.614   6.855  15.119  1.00  0.00           O  
ATOM   4595  HN  TYR A 292      25.429  -0.187  17.130  1.00  0.00           H  
ATOM   4596  HA  TYR A 292      23.003   0.556  15.839  1.00  0.00           H  
ATOM   4597  HB1 TYR A 292      25.182   2.219  16.786  1.00  0.00           H  
ATOM   4598  HB2 TYR A 292      23.900   1.727  17.669  1.00  0.00           H  
ATOM   4599  HD1 TYR A 292      25.041   4.016  15.246  1.00  0.00           H  
ATOM   4600  HD2 TYR A 292      21.660   2.885  17.353  1.00  0.00           H  
ATOM   4601  HE1 TYR A 292      23.936   5.998  14.516  1.00  0.00           H  
ATOM   4602  HE2 TYR A 292      20.567   4.905  16.675  1.00  0.00           H  
ATOM   4603  HH  TYR A 292      20.627   6.754  15.092  1.00  0.00           H  
ATOM   4604  N   TRP A 293      25.552   1.446  13.952  1.00  0.00           N  
ATOM   4605  CA  TRP A 293      25.877   2.044  12.663  1.00  0.00           C  
ATOM   4606  C   TRP A 293      25.856   1.048  11.502  1.00  0.00           C  
ATOM   4607  O   TRP A 293      25.595   1.418  10.355  1.00  0.00           O  
ATOM   4608  CB  TRP A 293      27.234   2.802  12.745  1.00  0.00           C  
ATOM   4609  CG  TRP A 293      27.135   4.168  13.434  1.00  0.00           C  
ATOM   4610  CD1 TRP A 293      27.563   4.557  14.677  1.00  0.00           C  
ATOM   4611  CD2 TRP A 293      26.477   5.312  12.850  1.00  0.00           C  
ATOM   4612  CE2 TRP A 293      26.543   6.361  13.808  1.00  0.00           C  
ATOM   4613  CE3 TRP A 293      25.840   5.511  11.625  1.00  0.00           C  
ATOM   4614  NE1 TRP A 293      27.194   5.867  14.912  1.00  0.00           N  
ATOM   4615  CZ2 TRP A 293      25.971   7.599  13.544  1.00  0.00           C  
ATOM   4616  CZ3 TRP A 293      25.281   6.770  11.356  1.00  0.00           C  
ATOM   4617  CH2 TRP A 293      25.342   7.801  12.306  1.00  0.00           C  
ATOM   4618  HN  TRP A 293      26.258   1.143  14.645  1.00  0.00           H  
ATOM   4619  HA  TRP A 293      25.175   2.752  12.465  1.00  0.00           H  
ATOM   4620  HB1 TRP A 293      27.564   2.966  11.829  1.00  0.00           H  
ATOM   4621  HB2 TRP A 293      27.870   2.261  13.271  1.00  0.00           H  
ATOM   4622  HD1 TRP A 293      28.064   3.984  15.317  1.00  0.00           H  
ATOM   4623  HE1 TRP A 293      27.373   6.376  15.754  1.00  0.00           H  
ATOM   4624  HE3 TRP A 293      25.776   4.788  10.947  1.00  0.00           H  
ATOM   4625  HZ2 TRP A 293      26.005   8.339  14.228  1.00  0.00           H  
ATOM   4626  HZ3 TRP A 293      24.840   6.921  10.482  1.00  0.00           H  
ATOM   4627  HH2 TRP A 293      24.938   8.682  12.104  1.00  0.00           H  
ATOM   4628  N   SER A 294      26.032  -0.260  11.784  1.00  0.00           N  
ATOM   4629  CA  SER A 294      26.031  -1.321  10.774  1.00  0.00           C  
ATOM   4630  C   SER A 294      24.623  -1.872  10.620  1.00  0.00           C  
ATOM   4631  O   SER A 294      24.341  -2.639   9.710  1.00  0.00           O  
ATOM   4632  CB  SER A 294      27.084  -2.438  11.089  1.00  0.00           C  
ATOM   4633  OG  SER A 294      27.131  -3.467  10.098  1.00  0.00           O  
ATOM   4634  HN  SER A 294      26.172  -0.450  12.808  1.00  0.00           H  
ATOM   4635  HA  SER A 294      26.305  -0.916   9.901  1.00  0.00           H  
ATOM   4636  HB1 SER A 294      26.846  -2.845  11.971  1.00  0.00           H  
ATOM   4637  HB2 SER A 294      27.982  -2.005  11.153  1.00  0.00           H  
ATOM   4638  HG1 SER A 294      26.675  -4.281  10.450  1.00  0.00           H  
ATOM   4639  N   ILE A 295      23.639  -1.424  11.425  1.00  0.00           N  
ATOM   4640  CA  ILE A 295      22.250  -1.697  11.100  1.00  0.00           C  
ATOM   4641  C   ILE A 295      21.631  -0.467  10.446  1.00  0.00           C  
ATOM   4642  O   ILE A 295      20.756  -0.597   9.590  1.00  0.00           O  
ATOM   4643  CB  ILE A 295      21.478  -2.202  12.318  1.00  0.00           C  
ATOM   4644  CG1 ILE A 295      20.079  -2.712  11.910  1.00  0.00           C  
ATOM   4645  CG2 ILE A 295      21.426  -1.098  13.383  1.00  0.00           C  
ATOM   4646  CD  ILE A 295      19.267  -3.318  13.065  1.00  0.00           C  
ATOM   4647  HN  ILE A 295      23.957  -0.898  12.247  1.00  0.00           H  
ATOM   4648  HA  ILE A 295      22.256  -2.416  10.405  1.00  0.00           H  
ATOM   4649  HB  ILE A 295      21.974  -2.971  12.710  1.00  0.00           H  
ATOM   4650 1HG1 ILE A 295      20.195  -3.411  11.207  1.00  0.00           H  
ATOM   4651 2HG1 ILE A 295      19.565  -1.949  11.526  1.00  0.00           H  
ATOM   4652 1HG2 ILE A 295      20.980  -1.453  14.200  1.00  0.00           H  
ATOM   4653 2HG2 ILE A 295      22.355  -0.812  13.603  1.00  0.00           H  
ATOM   4654 3HG2 ILE A 295      20.910  -0.323  13.026  1.00  0.00           H  
ATOM   4655  HD1 ILE A 295      19.139  -2.622  13.765  1.00  0.00           H  
ATOM   4656  HD2 ILE A 295      18.386  -3.618  12.713  1.00  0.00           H  
ATOM   4657  HD3 ILE A 295      19.770  -4.092  13.438  1.00  0.00           H  
ATOM   4658  N   MET A 296      22.111   0.767  10.742  1.00  0.00           N  
ATOM   4659  CA  MET A 296      21.619   1.988  10.117  1.00  0.00           C  
ATOM   4660  C   MET A 296      21.934   2.095   8.635  1.00  0.00           C  
ATOM   4661  O   MET A 296      21.055   2.319   7.802  1.00  0.00           O  
ATOM   4662  CB  MET A 296      22.271   3.225  10.792  1.00  0.00           C  
ATOM   4663  CG  MET A 296      21.809   4.585  10.211  1.00  0.00           C  
ATOM   4664  SD  MET A 296      20.044   4.929  10.484  1.00  0.00           S  
ATOM   4665  CE  MET A 296      20.254   5.355  12.238  1.00  0.00           C  
ATOM   4666  HN  MET A 296      22.869   0.754  11.463  1.00  0.00           H  
ATOM   4667  HA  MET A 296      20.605   2.008  10.224  1.00  0.00           H  
ATOM   4668  HB1 MET A 296      23.268   3.164  10.685  1.00  0.00           H  
ATOM   4669  HB2 MET A 296      22.049   3.214  11.772  1.00  0.00           H  
ATOM   4670  HG1 MET A 296      22.031   4.592   9.210  1.00  0.00           H  
ATOM   4671  HG2 MET A 296      22.391   5.319  10.627  1.00  0.00           H  
ATOM   4672  HE1 MET A 296      19.682   4.751  12.788  1.00  0.00           H  
ATOM   4673  HE2 MET A 296      21.212   5.237  12.486  1.00  0.00           H  
ATOM   4674  HE3 MET A 296      19.980   6.304  12.375  1.00  0.00           H  
ATOM   4675  N   LEU A 297      23.216   1.893   8.265  1.00  0.00           N  
ATOM   4676  CA  LEU A 297      23.671   1.945   6.888  1.00  0.00           C  
ATOM   4677  C   LEU A 297      23.064   0.831   6.064  1.00  0.00           C  
ATOM   4678  O   LEU A 297      22.676   1.027   4.909  1.00  0.00           O  
ATOM   4679  CB  LEU A 297      25.215   1.900   6.819  1.00  0.00           C  
ATOM   4680  CG  LEU A 297      25.789   2.011   5.384  1.00  0.00           C  
ATOM   4681  CD1 LEU A 297      25.412   3.344   4.699  1.00  0.00           C  
ATOM   4682  CD2 LEU A 297      27.314   1.823   5.423  1.00  0.00           C  
ATOM   4683  HN  LEU A 297      23.854   1.694   9.075  1.00  0.00           H  
ATOM   4684  HA  LEU A 297      23.389   2.829   6.489  1.00  0.00           H  
ATOM   4685  HB1 LEU A 297      25.510   1.038   7.187  1.00  0.00           H  
ATOM   4686  HB2 LEU A 297      25.564   2.663   7.333  1.00  0.00           H  
ATOM   4687  HG  LEU A 297      25.433   1.250   4.836  1.00  0.00           H  
ATOM   4688 1HD1 LEU A 297      25.775   4.098   5.240  1.00  0.00           H  
ATOM   4689 2HD1 LEU A 297      25.806   3.359   3.784  1.00  0.00           H  
ATOM   4690 3HD1 LEU A 297      24.419   3.409   4.644  1.00  0.00           H  
ATOM   4691 1HD2 LEU A 297      27.523   0.922   5.798  1.00  0.00           H  
ATOM   4692 2HD2 LEU A 297      27.676   1.896   4.496  1.00  0.00           H  
ATOM   4693 3HD2 LEU A 297      27.716   2.531   6.000  1.00  0.00           H  
ATOM   4694  N   ILE A 298      22.907  -0.364   6.668  1.00  0.00           N  
ATOM   4695  CA  ILE A 298      22.161  -1.461   6.080  1.00  0.00           C  
ATOM   4696  C   ILE A 298      20.715  -1.085   5.858  1.00  0.00           C  
ATOM   4697  O   ILE A 298      20.225  -1.261   4.749  1.00  0.00           O  
ATOM   4698  CB  ILE A 298      22.311  -2.751   6.893  1.00  0.00           C  
ATOM   4699  CG1 ILE A 298      23.773  -3.270   6.777  1.00  0.00           C  
ATOM   4700  CG2 ILE A 298      21.301  -3.852   6.477  1.00  0.00           C  
ATOM   4701  CD  ILE A 298      24.321  -3.416   5.343  1.00  0.00           C  
ATOM   4702  HN  ILE A 298      23.377  -0.422   7.604  1.00  0.00           H  
ATOM   4703  HA  ILE A 298      22.564  -1.621   5.170  1.00  0.00           H  
ATOM   4704  HB  ILE A 298      22.146  -2.545   7.846  1.00  0.00           H  
ATOM   4705 1HG1 ILE A 298      23.817  -4.167   7.223  1.00  0.00           H  
ATOM   4706 2HG1 ILE A 298      24.367  -2.641   7.282  1.00  0.00           H  
ATOM   4707 1HG2 ILE A 298      21.418  -4.636   7.077  1.00  0.00           H  
ATOM   4708 2HG2 ILE A 298      20.380  -3.489   6.562  1.00  0.00           H  
ATOM   4709 3HG2 ILE A 298      21.482  -4.111   5.535  1.00  0.00           H  
ATOM   4710  HD1 ILE A 298      24.297  -2.525   4.903  1.00  0.00           H  
ATOM   4711  HD2 ILE A 298      25.255  -3.752   5.394  1.00  0.00           H  
ATOM   4712  HD3 ILE A 298      23.748  -4.061   4.849  1.00  0.00           H  
ATOM   4713  N   SER A 299      20.020  -0.468   6.843  1.00  0.00           N  
ATOM   4714  CA  SER A 299      18.600  -0.107   6.775  1.00  0.00           C  
ATOM   4715  C   SER A 299      18.230   0.741   5.572  1.00  0.00           C  
ATOM   4716  O   SER A 299      17.189   0.532   4.943  1.00  0.00           O  
ATOM   4717  CB  SER A 299      18.107   0.573   8.076  1.00  0.00           C  
ATOM   4718  OG  SER A 299      16.695   0.788   8.051  1.00  0.00           O  
ATOM   4719  HN  SER A 299      20.614  -0.263   7.694  1.00  0.00           H  
ATOM   4720  HA  SER A 299      18.065  -0.974   6.725  1.00  0.00           H  
ATOM   4721  HB1 SER A 299      18.566   1.450   8.166  1.00  0.00           H  
ATOM   4722  HB2 SER A 299      18.331  -0.016   8.844  1.00  0.00           H  
ATOM   4723  HG1 SER A 299      16.511   1.724   7.760  1.00  0.00           H  
ATOM   4724  N   PHE A 300      19.127   1.647   5.148  1.00  0.00           N  
ATOM   4725  CA  PHE A 300      18.951   2.467   3.960  1.00  0.00           C  
ATOM   4726  C   PHE A 300      18.776   1.643   2.700  1.00  0.00           C  
ATOM   4727  O   PHE A 300      18.009   1.995   1.799  1.00  0.00           O  
ATOM   4728  CB  PHE A 300      20.167   3.414   3.779  1.00  0.00           C  
ATOM   4729  CG  PHE A 300      20.258   4.481   4.854  1.00  0.00           C  
ATOM   4730  CD1 PHE A 300      19.247   4.763   5.805  1.00  0.00           C  
ATOM   4731  CD2 PHE A 300      21.415   5.279   4.860  1.00  0.00           C  
ATOM   4732  CE1 PHE A 300      19.410   5.800   6.732  1.00  0.00           C  
ATOM   4733  CE2 PHE A 300      21.574   6.318   5.787  1.00  0.00           C  
ATOM   4734  CZ  PHE A 300      20.572   6.574   6.729  1.00  0.00           C  
ATOM   4735  HN  PHE A 300      19.979   1.708   5.764  1.00  0.00           H  
ATOM   4736  HA  PHE A 300      18.093   2.992   4.089  1.00  0.00           H  
ATOM   4737  HB1 PHE A 300      20.066   3.863   2.911  1.00  0.00           H  
ATOM   4738  HB2 PHE A 300      20.980   2.865   3.825  1.00  0.00           H  
ATOM   4739  HD1 PHE A 300      18.421   4.221   5.813  1.00  0.00           H  
ATOM   4740  HD2 PHE A 300      22.135   5.101   4.192  1.00  0.00           H  
ATOM   4741  HE1 PHE A 300      18.680   5.982   7.400  1.00  0.00           H  
ATOM   4742  HE2 PHE A 300      22.413   6.878   5.769  1.00  0.00           H  
ATOM   4743  HZ  PHE A 300      20.685   7.304   7.396  1.00  0.00           H  
ATOM   4744  N   VAL A 301      19.479   0.506   2.620  1.00  0.00           N  
ATOM   4745  CA  VAL A 301      19.518  -0.326   1.449  1.00  0.00           C  
ATOM   4746  C   VAL A 301      18.791  -1.642   1.628  1.00  0.00           C  
ATOM   4747  O   VAL A 301      18.708  -2.426   0.683  1.00  0.00           O  
ATOM   4748  CB  VAL A 301      20.950  -0.490   0.954  1.00  0.00           C  
ATOM   4749  CG1 VAL A 301      21.402   0.880   0.387  1.00  0.00           C  
ATOM   4750  CG2 VAL A 301      21.893  -1.038   2.053  1.00  0.00           C  
ATOM   4751  HN  VAL A 301      20.004   0.281   3.507  1.00  0.00           H  
ATOM   4752  HA  VAL A 301      19.068   0.175   0.684  1.00  0.00           H  
ATOM   4753  HB  VAL A 301      20.951  -1.113   0.195  1.00  0.00           H  
ATOM   4754 1HG1 VAL A 301      22.393   0.941   0.450  1.00  0.00           H  
ATOM   4755 2HG1 VAL A 301      21.114   0.944  -0.564  1.00  0.00           H  
ATOM   4756 3HG1 VAL A 301      20.979   1.604   0.923  1.00  0.00           H  
ATOM   4757 1HG2 VAL A 301      22.384  -0.273   2.460  1.00  0.00           H  
ATOM   4758 2HG2 VAL A 301      21.342  -1.502   2.741  1.00  0.00           H  
ATOM   4759 3HG2 VAL A 301      22.532  -1.676   1.633  1.00  0.00           H  
ATOM   4760  N   VAL A 302      18.139  -1.911   2.785  1.00  0.00           N  
ATOM   4761  CA  VAL A 302      17.260  -3.071   2.958  1.00  0.00           C  
ATOM   4762  C   VAL A 302      16.084  -2.995   2.014  1.00  0.00           C  
ATOM   4763  O   VAL A 302      15.729  -3.953   1.318  1.00  0.00           O  
ATOM   4764  CB  VAL A 302      16.692  -3.176   4.376  1.00  0.00           C  
ATOM   4765  CG1 VAL A 302      15.725  -4.368   4.508  1.00  0.00           C  
ATOM   4766  CG2 VAL A 302      17.817  -3.438   5.384  1.00  0.00           C  
ATOM   4767  HN  VAL A 302      18.323  -1.214   3.540  1.00  0.00           H  
ATOM   4768  HA  VAL A 302      17.793  -3.896   2.737  1.00  0.00           H  
ATOM   4769  HB  VAL A 302      16.154  -2.356   4.558  1.00  0.00           H  
ATOM   4770 1HG1 VAL A 302      16.245  -5.216   4.448  1.00  0.00           H  
ATOM   4771 2HG1 VAL A 302      15.262  -4.315   5.389  1.00  0.00           H  
ATOM   4772 3HG1 VAL A 302      15.056  -4.327   3.770  1.00  0.00           H  
ATOM   4773 1HG2 VAL A 302      18.334  -2.595   5.519  1.00  0.00           H  
ATOM   4774 2HG2 VAL A 302      17.416  -3.734   6.248  1.00  0.00           H  
ATOM   4775 3HG2 VAL A 302      18.416  -4.151   5.024  1.00  0.00           H  
ATOM   4776  N   PHE A 303      15.471  -1.805   1.926  1.00  0.00           N  
ATOM   4777  CA  PHE A 303      14.171  -1.637   1.321  1.00  0.00           C  
ATOM   4778  C   PHE A 303      14.251  -1.286  -0.139  1.00  0.00           C  
ATOM   4779  O   PHE A 303      13.224  -1.209  -0.801  1.00  0.00           O  
ATOM   4780  CB  PHE A 303      13.365  -0.536   2.055  1.00  0.00           C  
ATOM   4781  CG  PHE A 303      13.008  -1.021   3.433  1.00  0.00           C  
ATOM   4782  CD1 PHE A 303      12.054  -2.040   3.557  1.00  0.00           C  
ATOM   4783  CD2 PHE A 303      13.548  -0.451   4.598  1.00  0.00           C  
ATOM   4784  CE1 PHE A 303      11.677  -2.529   4.814  1.00  0.00           C  
ATOM   4785  CE2 PHE A 303      13.136  -0.899   5.864  1.00  0.00           C  
ATOM   4786  CZ  PHE A 303      12.212  -1.950   5.971  1.00  0.00           C  
ATOM   4787  HN  PHE A 303      16.025  -1.017   2.337  1.00  0.00           H  
ATOM   4788  HA  PHE A 303      13.697  -2.533   1.385  1.00  0.00           H  
ATOM   4789  HB1 PHE A 303      12.548  -0.390   1.557  1.00  0.00           H  
ATOM   4790  HB2 PHE A 303      13.938   0.240   2.138  1.00  0.00           H  
ATOM   4791  HD1 PHE A 303      11.636  -2.426   2.741  1.00  0.00           H  
ATOM   4792  HD2 PHE A 303      14.224   0.271   4.526  1.00  0.00           H  
ATOM   4793  HE1 PHE A 303      11.027  -3.287   4.877  1.00  0.00           H  
ATOM   4794  HE2 PHE A 303      13.507  -0.460   6.693  1.00  0.00           H  
ATOM   4795  HZ  PHE A 303      11.937  -2.285   6.866  1.00  0.00           H  
ATOM   4796  N   ILE A 304      15.456  -1.178  -0.738  1.00  0.00           N  
ATOM   4797  CA  ILE A 304      15.610  -0.933  -2.174  1.00  0.00           C  
ATOM   4798  C   ILE A 304      14.981  -2.049  -2.961  1.00  0.00           C  
ATOM   4799  O   ILE A 304      14.317  -1.813  -3.966  1.00  0.00           O  
ATOM   4800  CB  ILE A 304      17.064  -0.778  -2.609  1.00  0.00           C  
ATOM   4801  CG1 ILE A 304      17.714   0.376  -1.823  1.00  0.00           C  
ATOM   4802  CG2 ILE A 304      17.201  -0.572  -4.148  1.00  0.00           C  
ATOM   4803  CD  ILE A 304      17.235   1.765  -2.242  1.00  0.00           C  
ATOM   4804  HN  ILE A 304      16.262  -1.285  -0.086  1.00  0.00           H  
ATOM   4805  HA  ILE A 304      15.086  -0.100  -2.368  1.00  0.00           H  
ATOM   4806  HB  ILE A 304      17.552  -1.609  -2.380  1.00  0.00           H  
ATOM   4807 1HG1 ILE A 304      18.702   0.327  -1.959  1.00  0.00           H  
ATOM   4808 2HG1 ILE A 304      17.516   0.247  -0.854  1.00  0.00           H  
ATOM   4809 1HG2 ILE A 304      18.166  -0.531  -4.376  1.00  0.00           H  
ATOM   4810 2HG2 ILE A 304      16.769  -1.338  -4.608  1.00  0.00           H  
ATOM   4811 3HG2 ILE A 304      16.751   0.278  -4.393  1.00  0.00           H  
ATOM   4812  HD1 ILE A 304      16.251   1.825  -2.099  1.00  0.00           H  
ATOM   4813  HD2 ILE A 304      17.702   2.449  -1.688  1.00  0.00           H  
ATOM   4814  HD3 ILE A 304      17.448   1.904  -3.206  1.00  0.00           H  
ATOM   4815  N   GLY A 305      15.102  -3.302  -2.494  1.00  0.00           N  
ATOM   4816  CA  GLY A 305      14.411  -4.410  -3.129  1.00  0.00           C  
ATOM   4817  C   GLY A 305      12.900  -4.362  -2.994  1.00  0.00           C  
ATOM   4818  O   GLY A 305      12.180  -4.784  -3.890  1.00  0.00           O  
ATOM   4819  HN  GLY A 305      15.715  -3.396  -1.666  1.00  0.00           H  
ATOM   4820  HA1 GLY A 305      14.753  -5.289  -2.734  1.00  0.00           H  
ATOM   4821  HA2 GLY A 305      14.656  -4.434  -4.121  1.00  0.00           H  
ATOM   4822  N   PHE A 306      12.363  -3.829  -1.878  1.00  0.00           N  
ATOM   4823  CA  PHE A 306      10.933  -3.785  -1.597  1.00  0.00           C  
ATOM   4824  C   PHE A 306      10.223  -2.562  -2.159  1.00  0.00           C  
ATOM   4825  O   PHE A 306       9.158  -2.677  -2.757  1.00  0.00           O  
ATOM   4826  CB  PHE A 306      10.647  -3.934  -0.082  1.00  0.00           C  
ATOM   4827  CG  PHE A 306      11.133  -5.277   0.457  1.00  0.00           C  
ATOM   4828  CD1 PHE A 306      11.225  -6.468  -0.309  1.00  0.00           C  
ATOM   4829  CD2 PHE A 306      11.467  -5.354   1.817  1.00  0.00           C  
ATOM   4830  CE1 PHE A 306      11.656  -7.671   0.269  1.00  0.00           C  
ATOM   4831  CE2 PHE A 306      11.932  -6.541   2.392  1.00  0.00           C  
ATOM   4832  CZ  PHE A 306      12.019  -7.704   1.618  1.00  0.00           C  
ATOM   4833  HN  PHE A 306      13.086  -3.441  -1.217  1.00  0.00           H  
ATOM   4834  HA  PHE A 306      10.519  -4.598  -2.051  1.00  0.00           H  
ATOM   4835  HB1 PHE A 306       9.680  -3.892   0.046  1.00  0.00           H  
ATOM   4836  HB2 PHE A 306      11.134  -3.229   0.385  1.00  0.00           H  
ATOM   4837  HD1 PHE A 306      10.981  -6.446  -1.270  1.00  0.00           H  
ATOM   4838  HD2 PHE A 306      11.370  -4.537   2.390  1.00  0.00           H  
ATOM   4839  HE1 PHE A 306      11.699  -8.501  -0.292  1.00  0.00           H  
ATOM   4840  HE2 PHE A 306      12.202  -6.554   3.364  1.00  0.00           H  
ATOM   4841  HZ  PHE A 306      12.339  -8.554   2.025  1.00  0.00           H  
ATOM   4842  N   ASP A 307      10.808  -1.356  -2.068  1.00  0.00           N  
ATOM   4843  CA  ASP A 307      10.234  -0.137  -2.607  1.00  0.00           C  
ATOM   4844  C   ASP A 307      10.081  -0.228  -4.107  1.00  0.00           C  
ATOM   4845  O   ASP A 307       9.150   0.301  -4.731  1.00  0.00           O  
ATOM   4846  CB  ASP A 307      11.122   1.070  -2.185  1.00  0.00           C  
ATOM   4847  CG  ASP A 307      10.751   1.525  -0.782  1.00  0.00           C  
ATOM   4848  OD1 ASP A 307       9.823   0.937  -0.183  1.00  0.00           O  
ATOM   4849  OD2 ASP A 307      11.379   2.513  -0.331  1.00  0.00           O1-
ATOM   4850  HN  ASP A 307      11.732  -1.380  -1.563  1.00  0.00           H  
ATOM   4851  HA  ASP A 307       9.308  -0.045  -2.217  1.00  0.00           H  
ATOM   4852  HB1 ASP A 307      10.952   1.798  -2.817  1.00  0.00           H  
ATOM   4853  HB2 ASP A 307      12.054   0.768  -2.192  1.00  0.00           H  
ATOM   4854  N   MET A 308      10.994  -0.940  -4.750  1.00  0.00           N  
ATOM   4855  CA  MET A 308      11.115  -0.931  -6.161  1.00  0.00           C  
ATOM   4856  C   MET A 308      10.580  -2.231  -6.788  1.00  0.00           C  
ATOM   4857  O   MET A 308      10.442  -2.348  -8.009  1.00  0.00           O  
ATOM   4858  CB  MET A 308      12.599  -0.592  -6.316  1.00  0.00           C  
ATOM   4859  CG  MET A 308      13.045  -0.613  -7.755  1.00  0.00           C  
ATOM   4860  SD  MET A 308      14.535   0.322  -8.128  1.00  0.00           S  
ATOM   4861  CE  MET A 308      15.322  -0.721  -9.371  1.00  0.00           C  
ATOM   4862  HN  MET A 308      11.612  -1.506  -4.111  1.00  0.00           H  
ATOM   4863  HA  MET A 308      10.563  -0.172  -6.542  1.00  0.00           H  
ATOM   4864  HB1 MET A 308      13.139  -1.261  -5.798  1.00  0.00           H  
ATOM   4865  HB2 MET A 308      12.763   0.322  -5.938  1.00  0.00           H  
ATOM   4866  HG1 MET A 308      12.251  -0.284  -8.347  1.00  0.00           H  
ATOM   4867  HG2 MET A 308      13.158  -1.609  -8.046  1.00  0.00           H  
ATOM   4868  HE1 MET A 308      14.767  -1.539  -9.515  1.00  0.00           H  
ATOM   4869  HE2 MET A 308      15.399  -0.212 -10.227  1.00  0.00           H  
ATOM   4870  HE3 MET A 308      16.232  -0.984  -9.053  1.00  0.00           H  
ATOM   4871  N   ILE A 309      10.121  -3.206  -5.961  1.00  0.00           N  
ATOM   4872  CA  ILE A 309       9.373  -4.371  -6.437  1.00  0.00           C  
ATOM   4873  C   ILE A 309       7.898  -4.088  -6.563  1.00  0.00           C  
ATOM   4874  O   ILE A 309       7.203  -4.655  -7.409  1.00  0.00           O  
ATOM   4875  CB  ILE A 309       9.560  -5.618  -5.569  1.00  0.00           C  
ATOM   4876  CG1 ILE A 309       9.285  -6.900  -6.365  1.00  0.00           C  
ATOM   4877  CG2 ILE A 309       8.764  -5.617  -4.244  1.00  0.00           C  
ATOM   4878  CD  ILE A 309      10.466  -7.175  -7.291  1.00  0.00           C  
ATOM   4879  HN  ILE A 309      10.353  -3.043  -4.957  1.00  0.00           H  
ATOM   4880  HA  ILE A 309       9.719  -4.560  -7.367  1.00  0.00           H  
ATOM   4881  HB  ILE A 309      10.510  -5.647  -5.264  1.00  0.00           H  
ATOM   4882 1HG1 ILE A 309       8.483  -6.765  -6.908  1.00  0.00           H  
ATOM   4883 2HG1 ILE A 309       9.187  -7.645  -5.741  1.00  0.00           H  
ATOM   4884 1HG2 ILE A 309       9.041  -6.404  -3.702  1.00  0.00           H  
ATOM   4885 2HG2 ILE A 309       8.962  -4.776  -3.751  1.00  0.00           H  
ATOM   4886 3HG2 ILE A 309       7.793  -5.670  -4.452  1.00  0.00           H  
ATOM   4887  HD1 ILE A 309      11.290  -7.287  -6.742  1.00  0.00           H  
ATOM   4888  HD2 ILE A 309      10.286  -8.008  -7.808  1.00  0.00           H  
ATOM   4889  HD3 ILE A 309      10.576  -6.405  -7.915  1.00  0.00           H  
ATOM   4890  N   ARG A 310       7.345  -3.164  -5.759  1.00  0.00           N  
ATOM   4891  CA  ARG A 310       5.944  -2.808  -5.865  1.00  0.00           C  
ATOM   4892  C   ARG A 310       5.542  -2.183  -7.206  1.00  0.00           C  
ATOM   4893  O   ARG A 310       4.550  -2.646  -7.768  1.00  0.00           O  
ATOM   4894  CB  ARG A 310       5.476  -1.935  -4.676  1.00  0.00           C  
ATOM   4895  CG  ARG A 310       5.749  -2.591  -3.309  1.00  0.00           C  
ATOM   4896  CD  ARG A 310       5.099  -1.799  -2.158  1.00  0.00           C  
ATOM   4897  NE  ARG A 310       4.816  -2.716  -1.001  1.00  0.00           N  
ATOM   4898  CZ  ARG A 310       3.871  -3.672  -0.978  1.00  0.00           C  
ATOM   4899  NH1 ARG A 310       3.200  -4.047  -2.063  1.00  0.00           N1+
ATOM   4900  NH2 ARG A 310       3.617  -4.301   0.164  1.00  0.00           N  
ATOM   4901  HN  ARG A 310       8.002  -2.744  -5.076  1.00  0.00           H  
ATOM   4902  HA  ARG A 310       5.379  -3.649  -5.727  1.00  0.00           H  
ATOM   4903  HB1 ARG A 310       4.503  -1.797  -4.758  1.00  0.00           H  
ATOM   4904  HB2 ARG A 310       5.969  -1.081  -4.708  1.00  0.00           H  
ATOM   4905  HG1 ARG A 310       6.728  -2.617  -3.147  1.00  0.00           H  
ATOM   4906  HG2 ARG A 310       5.369  -3.508  -3.303  1.00  0.00           H  
ATOM   4907  HD1 ARG A 310       4.250  -1.426  -2.480  1.00  0.00           H  
ATOM   4908  HD2 ARG A 310       5.728  -1.106  -1.864  1.00  0.00           H  
ATOM   4909  HE  ARG A 310       5.386  -2.597  -0.180  1.00  0.00           H  
ATOM   4910 1HH1 ARG A 310       3.420  -3.613  -2.942  1.00  0.00           H  
ATOM   4911 2HH1 ARG A 310       2.496  -4.744  -2.005  1.00  0.00           H  
ATOM   4912 1HH2 ARG A 310       4.138  -4.077   0.988  1.00  0.00           H  
ATOM   4913 2HH2 ARG A 310       2.903  -5.002   0.201  1.00  0.00           H  
ATOM   4914  N   PRO A 311       6.245  -1.226  -7.830  1.00  0.00           N  
ATOM   4915  CA  PRO A 311       6.013  -0.866  -9.224  1.00  0.00           C  
ATOM   4916  C   PRO A 311       6.254  -2.000 -10.206  1.00  0.00           C  
ATOM   4917  O   PRO A 311       5.580  -2.022 -11.237  1.00  0.00           O  
ATOM   4918  CB  PRO A 311       7.014   0.260  -9.524  1.00  0.00           C  
ATOM   4919  CG  PRO A 311       7.470   0.783  -8.166  1.00  0.00           C  
ATOM   4920  CD  PRO A 311       7.290  -0.404  -7.223  1.00  0.00           C  
ATOM   4921  HA  PRO A 311       5.071  -0.487  -9.342  1.00  0.00           H  
ATOM   4922  HB1 PRO A 311       6.580   0.996 -10.050  1.00  0.00           H  
ATOM   4923  HB2 PRO A 311       7.800  -0.088 -10.042  1.00  0.00           H  
ATOM   4924  HG1 PRO A 311       6.900   1.548  -7.885  1.00  0.00           H  
ATOM   4925  HG2 PRO A 311       8.424   1.060  -8.208  1.00  0.00           H  
ATOM   4926  HD1 PRO A 311       7.015  -0.089  -6.305  1.00  0.00           H  
ATOM   4927  HD2 PRO A 311       8.150  -0.920  -7.135  1.00  0.00           H  
ATOM   4928  N   ALA A 312       7.220  -2.915  -9.961  1.00  0.00           N  
ATOM   4929  CA  ALA A 312       7.493  -4.066 -10.809  1.00  0.00           C  
ATOM   4930  C   ALA A 312       6.335  -5.052 -10.850  1.00  0.00           C  
ATOM   4931  O   ALA A 312       5.933  -5.486 -11.925  1.00  0.00           O  
ATOM   4932  CB  ALA A 312       8.792  -4.780 -10.372  1.00  0.00           C  
ATOM   4933  HN  ALA A 312       7.765  -2.710  -9.082  1.00  0.00           H  
ATOM   4934  HA  ALA A 312       7.670  -3.739 -11.753  1.00  0.00           H  
ATOM   4935  HB1 ALA A 312       8.639  -5.764 -10.386  1.00  0.00           H  
ATOM   4936  HB2 ALA A 312       9.521  -4.539 -11.006  1.00  0.00           H  
ATOM   4937  HB3 ALA A 312       9.029  -4.484  -9.451  1.00  0.00           H  
ATOM   4938  N   ILE A 313       5.723  -5.363  -9.685  1.00  0.00           N
[truncated: 179,265 more chars]
