# Supplementary material for: Designing Antibiotics with Inherent Resistance to Efflux as a Strategy to Revive Discovery against Multidrug-Resistant Pathogens
Source: J Med Chem. 2026 May 29;69(11):13071–98. doi: 10.1021/acs.jmedchem.6c00060 (PMC13266999; doi:10.1021/acs.jmedchem.6c00060)
Supplement: Supplementary file 5 [file jm6c00060_si_005.pdb]

MODEL        0
ATOM      1  CAY MET A   1       4.080  18.290 -24.870  1.00  0.00      P0   C  
ATOM      2  HY1 MET A   1       5.180  18.140 -25.030  1.00  0.00      P0   H  
ATOM      3  HY2 MET A   1       3.900  19.340 -24.580  1.00  0.00      P0   H  
ATOM      4  HY3 MET A   1       3.510  18.020 -25.790  1.00  0.00      P0   H  
ATOM      5  CY  MET A   1       3.540  17.430 -23.720  1.00  0.00      P0   C  
ATOM      6  OY  MET A   1       3.160  16.290 -24.020  1.00  0.00      P0   O  
ATOM      7  N   MET A   1       3.570  17.880 -22.450  1.00  0.00      P0   N  
ATOM      8  H   MET A   1       3.970  18.760 -22.220  1.00  0.00      P0   H  
ATOM      9  CA  MET A   1       3.040  17.190 -21.280  1.00  0.00      P0   C  
ATOM     10  HA  MET A   1       3.490  16.210 -21.340  1.00  0.00      P0   H  
ATOM     11  CB  MET A   1       3.260  17.970 -19.980  1.00  0.00      P0   C  
ATOM     12  HB3 MET A   1       2.790  18.970 -20.160  1.00  0.00      P0   H  
ATOM     13  HB2 MET A   1       4.350  18.200 -19.840  1.00  0.00      P0   H  
ATOM     14  CG  MET A   1       2.760  17.370 -18.650  1.00  0.00      P0   C  
ATOM     15  HG3 MET A   1       1.680  17.120 -18.630  1.00  0.00      P0   H  
ATOM     16  HG2 MET A   1       2.940  18.060 -17.790  1.00  0.00      P0   H  
ATOM     17  SD  MET A   1       3.780  15.930 -18.160  1.00  0.00      P0   S  
ATOM     18  CE  MET A   1       2.640  15.020 -17.080  1.00  0.00      P0   C  
ATOM     19  HE1 MET A   1       3.010  13.970 -17.030  1.00  0.00      P0   H  
ATOM     20  HE2 MET A   1       2.660  15.260 -15.990  1.00  0.00      P0   H  
ATOM     21  HE3 MET A   1       1.600  15.230 -17.420  1.00  0.00      P0   H  
ATOM     22  C   MET A   1       1.490  17.000 -21.450  1.00  0.00      P0   C  
ATOM     23  O   MET A   1       0.750  17.940 -21.710  1.00  0.00      P0   O  
ATOM     24  N   ASN A   2       1.050  15.720 -21.280  1.00  0.00      P0   N  
ATOM     25  H   ASN A   2       1.700  14.950 -21.160  1.00  0.00      P0   H  
ATOM     26  CA  ASN A   2      -0.280  15.290 -21.200  1.00  0.00      P0   C  
ATOM     27  HA  ASN A   2      -0.820  15.800 -21.970  1.00  0.00      P0   H  
ATOM     28  CB  ASN A   2      -0.490  13.770 -21.450  1.00  0.00      P0   C  
ATOM     29  HB3 ASN A   2       0.060  13.060 -20.800  1.00  0.00      P0   H  
ATOM     30  HB2 ASN A   2      -0.120  13.440 -22.450  1.00  0.00      P0   H  
ATOM     31  CG  ASN A   2      -1.960  13.390 -21.280  1.00  0.00      P0   C  
ATOM     32  OD1 ASN A   2      -2.570  13.250 -20.250  1.00  0.00      P0   O  
ATOM     33  ND2 ASN A   2      -2.640  13.100 -22.460  1.00  0.00      P0   N  
ATOM     34 HD21 ASN A   2      -3.610  12.880 -22.500  1.00  0.00      P0   H  
ATOM     35 HD22 ASN A   2      -2.040  12.870 -23.220  1.00  0.00      P0   H  
ATOM     36  C   ASN A   2      -0.910  15.700 -19.890  1.00  0.00      P0   C  
ATOM     37  O   ASN A   2      -0.490  15.290 -18.770  1.00  0.00      P0   O  
ATOM     38  N   LYS A   3      -1.910  16.550 -19.950  1.00  0.00      P0   N  
ATOM     39  H   LYS A   3      -2.110  16.900 -20.860  1.00  0.00      P0   H  
ATOM     40  CA  LYS A   3      -2.590  17.130 -18.770  1.00  0.00      P0   C  
ATOM     41  HA  LYS A   3      -1.810  17.490 -18.110  1.00  0.00      P0   H  
ATOM     42  CB  LYS A   3      -3.360  18.490 -19.180  1.00  0.00      P0   C  
ATOM     43  HB3 LYS A   3      -4.170  18.660 -18.430  1.00  0.00      P0   H  
ATOM     44  HB2 LYS A   3      -3.870  18.210 -20.130  1.00  0.00      P0   H  
ATOM     45  CG  LYS A   3      -2.620  19.860 -19.500  1.00  0.00      P0   C  
ATOM     46  HG3 LYS A   3      -3.440  20.610 -19.620  1.00  0.00      P0   H  
ATOM     47  HG2 LYS A   3      -2.210  19.660 -20.500  1.00  0.00      P0   H  
ATOM     48  CD  LYS A   3      -1.620  20.300 -18.440  1.00  0.00      P0   C  
ATOM     49  HD3 LYS A   3      -0.980  19.510 -18.000  1.00  0.00      P0   H  
ATOM     50  HD2 LYS A   3      -2.260  20.730 -17.620  1.00  0.00      P0   H  
ATOM     51  CE  LYS A   3      -0.570  21.390 -18.860  1.00  0.00      P0   C  
ATOM     52  HE3 LYS A   3      -0.210  21.070 -19.860  1.00  0.00      P0   H  
ATOM     53  HE2 LYS A   3       0.290  21.420 -18.170  1.00  0.00      P0   H  
ATOM     54  NZ  LYS A   3      -1.190  22.760 -18.930  1.00  0.00      P0   N  
ATOM     55  HZ1 LYS A   3      -0.720  23.340 -19.640  1.00  0.00      P0   H  
ATOM     56  HZ2 LYS A   3      -2.200  22.680 -19.200  1.00  0.00      P0   H  
ATOM     57  HZ3 LYS A   3      -1.160  23.220 -17.980  1.00  0.00      P0   H  
ATOM     58  C   LYS A   3      -3.430  16.250 -17.910  1.00  0.00      P0   C  
ATOM     59  O   LYS A   3      -3.580  16.620 -16.760  1.00  0.00      P0   O  
ATOM     60  N   GLN A   4      -4.010  15.170 -18.360  1.00  0.00      P0   N  
ATOM     61  H   GLN A   4      -3.910  14.810 -19.290  1.00  0.00      P0   H  
ATOM     62  CA  GLN A   4      -4.560  14.210 -17.540  1.00  0.00      P0   C  
ATOM     63  HA  GLN A   4      -5.270  14.750 -16.930  1.00  0.00      P0   H  
ATOM     64  CB  GLN A   4      -5.450  13.230 -18.330  1.00  0.00      P0   C  
ATOM     65  HB3 GLN A   4      -5.870  12.510 -17.620  1.00  0.00      P0   H  
ATOM     66  HB2 GLN A   4      -4.740  12.590 -18.910  1.00  0.00      P0   H  
ATOM     67  CG  GLN A   4      -6.580  13.950 -19.110  1.00  0.00      P0   C  
ATOM     68  HG3 GLN A   4      -6.070  14.680 -19.760  1.00  0.00      P0   H  
ATOM     69  HG2 GLN A   4      -7.230  14.450 -18.340  1.00  0.00      P0   H  
ATOM     70  CD  GLN A   4      -7.420  12.990 -19.980  1.00  0.00      P0   C  
ATOM     71  OE1 GLN A   4      -8.660  12.810 -19.810  1.00  0.00      P0   O  
ATOM     72  NE2 GLN A   4      -6.790  12.400 -20.990  1.00  0.00      P0   N  
ATOM     73 HE21 GLN A   4      -7.290  11.730 -21.530  1.00  0.00      P0   H  
ATOM     74 HE22 GLN A   4      -5.860  12.630 -21.300  1.00  0.00      P0   H  
ATOM     75  C   GLN A   4      -3.530  13.510 -16.610  1.00  0.00      P0   C  
ATOM     76  O   GLN A   4      -3.750  13.250 -15.460  1.00  0.00      P0   O  
ATOM     77  N   ILE A   5      -2.310  13.120 -17.170  1.00  0.00      P0   N  
ATOM     78  H   ILE A   5      -2.120  13.130 -18.150  1.00  0.00      P0   H  
ATOM     79  CA  ILE A   5      -1.300  12.530 -16.360  1.00  0.00      P0   C  
ATOM     80  HA  ILE A   5      -1.690  11.720 -15.760  1.00  0.00      P0   H  
ATOM     81  CB  ILE A   5      -0.150  11.980 -17.280  1.00  0.00      P0   C  
ATOM     82  HB  ILE A   5       0.370  12.750 -17.880  1.00  0.00      P0   H  
ATOM     83  CG2 ILE A   5       0.970  11.400 -16.450  1.00  0.00      P0   C  
ATOM     84 HG21 ILE A   5       1.350  12.090 -15.650  1.00  0.00      P0   H  
ATOM     85 HG22 ILE A   5       0.610  10.550 -15.840  1.00  0.00      P0   H  
ATOM     86 HG23 ILE A   5       1.770  11.030 -17.120  1.00  0.00      P0   H  
ATOM     87  CG1 ILE A   5      -0.690  10.930 -18.250  1.00  0.00      P0   C  
ATOM     88 HG13 ILE A   5      -1.500  11.450 -18.800  1.00  0.00      P0   H  
ATOM     89 HG12 ILE A   5      -1.090  10.070 -17.680  1.00  0.00      P0   H  
ATOM     90  CD1 ILE A   5       0.240  10.490 -19.310  1.00  0.00      P0   C  
ATOM     91 HD11 ILE A   5       0.920  11.300 -19.640  1.00  0.00      P0   H  
ATOM     92 HD12 ILE A   5       0.930   9.700 -18.930  1.00  0.00      P0   H  
ATOM     93 HD13 ILE A   5      -0.280  10.140 -20.220  1.00  0.00      P0   H  
ATOM     94  C   ILE A   5      -0.780  13.440 -15.340  1.00  0.00      P0   C  
ATOM     95  O   ILE A   5      -0.490  13.110 -14.160  1.00  0.00      P0   O  
ATOM     96  N   PHE A   6      -0.690  14.710 -15.720  1.00  0.00      P0   N  
ATOM     97  H   PHE A   6      -0.950  14.950 -16.650  1.00  0.00      P0   H  
ATOM     98  CA  PHE A   6      -0.380  15.770 -14.850  1.00  0.00      P0   C  
ATOM     99  HA  PHE A   6       0.560  15.540 -14.380  1.00  0.00      P0   H  
ATOM    100  CB  PHE A   6      -0.370  17.080 -15.650  1.00  0.00      P0   C  
ATOM    101  HB3 PHE A   6      -1.330  17.290 -16.160  1.00  0.00      P0   H  
ATOM    102  HB2 PHE A   6       0.330  16.960 -16.510  1.00  0.00      P0   H  
ATOM    103  CG  PHE A   6       0.020  18.340 -14.950  1.00  0.00      P0   C  
ATOM    104  CD1 PHE A   6       1.340  18.560 -14.630  1.00  0.00      P0   C  
ATOM    105  HD1 PHE A   6       2.120  17.810 -14.740  1.00  0.00      P0   H  
ATOM    106  CE1 PHE A   6       1.710  19.700 -13.990  1.00  0.00      P0   C  
ATOM    107  HE1 PHE A   6       2.760  19.960 -13.830  1.00  0.00      P0   H  
ATOM    108  CZ  PHE A   6       0.720  20.700 -13.680  1.00  0.00      P0   C  
ATOM    109  HZ  PHE A   6       0.990  21.650 -13.240  1.00  0.00      P0   H  
ATOM    110  CD2 PHE A   6      -0.960  19.290 -14.450  1.00  0.00      P0   C  
ATOM    111  HD2 PHE A   6      -1.970  19.030 -14.720  1.00  0.00      P0   H  
ATOM    112  CE2 PHE A   6      -0.610  20.440 -13.870  1.00  0.00      P0   C  
ATOM    113  HE2 PHE A   6      -1.370  21.190 -13.680  1.00  0.00      P0   H  
ATOM    114  C   PHE A   6      -1.330  15.760 -13.650  1.00  0.00      P0   C  
ATOM    115  O   PHE A   6      -1.030  15.580 -12.470  1.00  0.00      P0   O  
ATOM    116  N   VAL A   7      -2.630  15.910 -13.930  1.00  0.00      P0   N  
ATOM    117  H   VAL A   7      -2.860  16.020 -14.900  1.00  0.00      P0   H  
ATOM    118  CA  VAL A   7      -3.760  15.960 -12.980  1.00  0.00      P0   C  
ATOM    119  HA  VAL A   7      -3.490  16.710 -12.250  1.00  0.00      P0   H  
ATOM    120  CB  VAL A   7      -5.030  16.390 -13.780  1.00  0.00      P0   C  
ATOM    121  HB  VAL A   7      -5.040  15.770 -14.700  1.00  0.00      P0   H  
ATOM    122  CG1 VAL A   7      -6.290  16.090 -12.950  1.00  0.00      P0   C  
ATOM    123 HG11 VAL A   7      -6.470  15.000 -12.840  1.00  0.00      P0   H  
ATOM    124 HG12 VAL A   7      -6.250  16.570 -11.950  1.00  0.00      P0   H  
ATOM    125 HG13 VAL A   7      -7.260  16.410 -13.380  1.00  0.00      P0   H  
ATOM    126  CG2 VAL A   7      -5.070  17.880 -14.090  1.00  0.00      P0   C  
ATOM    127 HG21 VAL A   7      -5.030  18.430 -13.130  1.00  0.00      P0   H  
ATOM    128 HG22 VAL A   7      -4.250  18.150 -14.750  1.00  0.00      P0   H  
ATOM    129 HG23 VAL A   7      -6.070  18.130 -14.520  1.00  0.00      P0   H  
ATOM    130  C   VAL A   7      -3.950  14.780 -12.070  1.00  0.00      P0   C  
ATOM    131  O   VAL A   7      -4.110  14.890 -10.830  1.00  0.00      P0   O  
ATOM    132  N   LEU A   8      -3.810  13.620 -12.680  1.00  0.00      P0   N  
ATOM    133  H   LEU A   8      -3.820  13.720 -13.680  1.00  0.00      P0   H  
ATOM    134  CA  LEU A   8      -3.800  12.380 -12.000  1.00  0.00      P0   C  
ATOM    135  HA  LEU A   8      -4.700  12.390 -11.390  1.00  0.00      P0   H  
ATOM    136  CB  LEU A   8      -3.890  11.130 -13.040  1.00  0.00      P0   C  
ATOM    137  HB3 LEU A   8      -2.990  11.190 -13.690  1.00  0.00      P0   H  
ATOM    138  HB2 LEU A   8      -4.730  11.450 -13.700  1.00  0.00      P0   H  
ATOM    139  CG  LEU A   8      -4.420   9.750 -12.500  1.00  0.00      P0   C  
ATOM    140  HG  LEU A   8      -3.630   9.390 -11.830  1.00  0.00      P0   H  
ATOM    141  CD1 LEU A   8      -5.710  10.050 -11.810  1.00  0.00      P0   C  
ATOM    142 HD11 LEU A   8      -5.430  10.710 -10.970  1.00  0.00      P0   H  
ATOM    143 HD12 LEU A   8      -6.370  10.580 -12.540  1.00  0.00      P0   H  
ATOM    144 HD13 LEU A   8      -6.240   9.130 -11.490  1.00  0.00      P0   H  
ATOM    145  CD2 LEU A   8      -4.600   8.720 -13.700  1.00  0.00      P0   C  
ATOM    146 HD21 LEU A   8      -3.610   8.330 -14.030  1.00  0.00      P0   H  
ATOM    147 HD22 LEU A   8      -5.220   7.840 -13.430  1.00  0.00      P0   H  
ATOM    148 HD23 LEU A   8      -5.060   9.180 -14.600  1.00  0.00      P0   H  
ATOM    149  C   LEU A   8      -2.730  12.160 -10.980  1.00  0.00      P0   C  
ATOM    150  O   LEU A   8      -2.940  11.650  -9.910  1.00  0.00      P0   O  
ATOM    151  N   TYR A   9      -1.400  12.560 -11.210  1.00  0.00      P0   N  
ATOM    152  H   TYR A   9      -1.070  12.660 -12.150  1.00  0.00      P0   H  
ATOM    153  CA  TYR A   9      -0.300  12.500 -10.300  1.00  0.00      P0   C  
ATOM    154  HA  TYR A   9      -0.320  11.470  -9.950  1.00  0.00      P0   H  
ATOM    155  CB  TYR A   9       1.090  12.880 -10.970  1.00  0.00      P0   C  
ATOM    156  HB3 TYR A   9       1.840  12.970 -10.160  1.00  0.00      P0   H  
ATOM    157  HB2 TYR A   9       1.090  13.890 -11.430  1.00  0.00      P0   H  
ATOM    158  CG  TYR A   9       1.650  11.930 -12.030  1.00  0.00      P0   C  
ATOM    159  CD1 TYR A   9       2.670  12.300 -12.950  1.00  0.00      P0   C  
ATOM    160  HD1 TYR A   9       3.120  13.270 -12.870  1.00  0.00      P0   H  
ATOM    161  CE1 TYR A   9       3.220  11.340 -13.860  1.00  0.00      P0   C  
ATOM    162  HE1 TYR A   9       3.970  11.580 -14.600  1.00  0.00      P0   H  
ATOM    163  CZ  TYR A   9       2.750  10.020 -13.890  1.00  0.00      P0   C  
ATOM    164  OH  TYR A   9       3.120   9.040 -14.850  1.00  0.00      P0   O  
ATOM    165  HH  TYR A   9       2.950   8.160 -14.520  1.00  0.00      P0   H  
ATOM    166  CD2 TYR A   9       1.130  10.590 -12.240  1.00  0.00      P0   C  
ATOM    167  HD2 TYR A   9       0.370  10.200 -11.560  1.00  0.00      P0   H  
ATOM    168  CE2 TYR A   9       1.700   9.690 -13.090  1.00  0.00      P0   C  
ATOM    169  HE2 TYR A   9       1.350   8.670 -13.190  1.00  0.00      P0   H  
ATOM    170  C   TYR A   9      -0.510  13.350  -9.020  1.00  0.00      P0   C  
ATOM    171  O   TYR A   9      -0.460  12.840  -7.930  1.00  0.00      P0   O  
ATOM    172  N   PHE A  10      -1.030  14.620  -9.190  1.00  0.00      P0   N  
ATOM    173  H   PHE A  10      -0.940  15.010 -10.120  1.00  0.00      P0   H  
ATOM    174  CA  PHE A  10      -1.580  15.360  -8.100  1.00  0.00      P0   C  
ATOM    175  HA  PHE A  10      -0.880  15.270  -7.280  1.00  0.00      P0   H  
ATOM    176  CB  PHE A  10      -1.580  16.870  -8.440  1.00  0.00      P0   C  
ATOM    177  HB3 PHE A  10      -1.860  17.490  -7.550  1.00  0.00      P0   H  
ATOM    178  HB2 PHE A  10      -2.130  17.070  -9.380  1.00  0.00      P0   H  
ATOM    179  CG  PHE A  10      -0.220  17.310  -8.780  1.00  0.00      P0   C  
ATOM    180  CD1 PHE A  10       0.080  17.730 -10.060  1.00  0.00      P0   C  
ATOM    181  HD1 PHE A  10      -0.610  17.850 -10.890  1.00  0.00      P0   H  
ATOM    182  CE1 PHE A  10       1.290  18.350 -10.380  1.00  0.00      P0   C  
ATOM    183  HE1 PHE A  10       1.500  18.760 -11.350  1.00  0.00      P0   H  
ATOM    184  CZ  PHE A  10       2.290  18.430  -9.330  1.00  0.00      P0   C  
ATOM    185  HZ  PHE A  10       3.320  18.700  -9.530  1.00  0.00      P0   H  
ATOM    186  CD2 PHE A  10       0.760  17.470  -7.700  1.00  0.00      P0   C  
ATOM    187  HD2 PHE A  10       0.680  16.980  -6.760  1.00  0.00      P0   H  
ATOM    188  CE2 PHE A  10       2.010  17.980  -8.020  1.00  0.00      P0   C  
ATOM    189  HE2 PHE A  10       2.800  18.130  -7.310  1.00  0.00      P0   H  
ATOM    190  C   PHE A  10      -2.930  14.900  -7.430  1.00  0.00      P0   C  
ATOM    191  O   PHE A  10      -3.030  14.890  -6.160  1.00  0.00      P0   O  
ATOM    192  N   ASN A  11      -3.870  14.380  -8.210  1.00  0.00      P0   N  
ATOM    193  H   ASN A  11      -3.860  14.510  -9.200  1.00  0.00      P0   H  
ATOM    194  CA  ASN A  11      -5.110  13.810  -7.710  1.00  0.00      P0   C  
ATOM    195  HA  ASN A  11      -5.630  14.520  -7.070  1.00  0.00      P0   H  
ATOM    196  CB  ASN A  11      -6.040  13.320  -8.850  1.00  0.00      P0   C  
ATOM    197  HB3 ASN A  11      -5.770  12.310  -9.220  1.00  0.00      P0   H  
ATOM    198  HB2 ASN A  11      -5.990  14.130  -9.630  1.00  0.00      P0   H  
ATOM    199  CG  ASN A  11      -7.540  13.340  -8.380  1.00  0.00      P0   C  
ATOM    200  OD1 ASN A  11      -8.180  12.340  -8.010  1.00  0.00      P0   O  
ATOM    201  ND2 ASN A  11      -8.100  14.580  -8.340  1.00  0.00      P0   N  
ATOM    202 HD21 ASN A  11      -7.590  15.310  -8.800  1.00  0.00      P0   H  
ATOM    203 HD22 ASN A  11      -9.070  14.490  -8.200  1.00  0.00      P0   H  
ATOM    204  C   ASN A  11      -4.840  12.590  -6.820  1.00  0.00      P0   C  
ATOM    205  O   ASN A  11      -5.370  12.490  -5.670  1.00  0.00      P0   O  
ATOM    206  N   ILE A  12      -3.940  11.660  -7.230  1.00  0.00      P0   N  
ATOM    207  H   ILE A  12      -3.400  11.710  -8.060  1.00  0.00      P0   H  
ATOM    208  CA  ILE A  12      -3.530  10.570  -6.300  1.00  0.00      P0   C  
ATOM    209  HA  ILE A  12      -4.410  10.180  -5.810  1.00  0.00      P0   H  
ATOM    210  CB  ILE A  12      -2.980   9.340  -7.130  1.00  0.00      P0   C  
ATOM    211  HB  ILE A  12      -3.660   9.290  -8.020  1.00  0.00      P0   H  
ATOM    212  CG2 ILE A  12      -1.510   9.650  -7.650  1.00  0.00      P0   C  
ATOM    213 HG21 ILE A  12      -1.300   8.930  -8.470  1.00  0.00      P0   H  
ATOM    214 HG22 ILE A  12      -1.570  10.670  -8.070  1.00  0.00      P0   H  
ATOM    215 HG23 ILE A  12      -0.870   9.640  -6.740  1.00  0.00      P0   H  
ATOM    216  CG1 ILE A  12      -2.960   7.920  -6.490  1.00  0.00      P0   C  
ATOM    217 HG13 ILE A  12      -2.380   8.070  -5.550  1.00  0.00      P0   H  
ATOM    218 HG12 ILE A  12      -2.430   7.160  -7.110  1.00  0.00      P0   H  
ATOM    219  CD1 ILE A  12      -4.390   7.420  -6.100  1.00  0.00      P0   C  
ATOM    220 HD11 ILE A  12      -4.320   6.410  -5.660  1.00  0.00      P0   H  
ATOM    221 HD12 ILE A  12      -4.930   8.100  -5.410  1.00  0.00      P0   H  
ATOM    222 HD13 ILE A  12      -4.970   7.330  -7.050  1.00  0.00      P0   H  
ATOM    223  C   ILE A  12      -2.560  11.010  -5.230  1.00  0.00      P0   C  
ATOM    224  O   ILE A  12      -2.380  10.300  -4.260  1.00  0.00      P0   O  
ATOM    225  N   PHE A  13      -1.950  12.240  -5.380  1.00  0.00      P0   N  
ATOM    226  H   PHE A  13      -2.030  12.850  -6.160  1.00  0.00      P0   H  
ATOM    227  CA  PHE A  13      -1.170  12.720  -4.330  1.00  0.00      P0   C  
ATOM    228  HA  PHE A  13      -0.440  12.020  -3.980  1.00  0.00      P0   H  
ATOM    229  CB  PHE A  13      -0.200  13.880  -4.800  1.00  0.00      P0   C  
ATOM    230  HB3 PHE A  13      -0.760  14.750  -5.180  1.00  0.00      P0   H  
ATOM    231  HB2 PHE A  13       0.520  13.690  -5.630  1.00  0.00      P0   H  
ATOM    232  CG  PHE A  13       0.570  14.480  -3.660  1.00  0.00      P0   C  
ATOM    233  CD1 PHE A  13       0.110  15.710  -3.000  1.00  0.00      P0   C  
ATOM    234  HD1 PHE A  13      -0.880  15.980  -3.350  1.00  0.00      P0   H  
ATOM    235  CE1 PHE A  13       0.860  16.370  -2.060  1.00  0.00      P0   C  
ATOM    236  HE1 PHE A  13       0.480  17.270  -1.580  1.00  0.00      P0   H  
ATOM    237  CZ  PHE A  13       2.030  15.840  -1.580  1.00  0.00      P0   C  
ATOM    238  HZ  PHE A  13       2.650  16.360  -0.850  1.00  0.00      P0   H  
ATOM    239  CD2 PHE A  13       1.780  14.000  -3.220  1.00  0.00      P0   C  
ATOM    240  HD2 PHE A  13       2.230  13.120  -3.670  1.00  0.00      P0   H  
ATOM    241  CE2 PHE A  13       2.550  14.660  -2.220  1.00  0.00      P0   C  
ATOM    242  HE2 PHE A  13       3.520  14.340  -1.900  1.00  0.00      P0   H  
ATOM    243  C   PHE A  13      -2.000  12.980  -3.100  1.00  0.00      P0   C  
ATOM    244  O   PHE A  13      -1.710  12.490  -2.010  1.00  0.00      P0   O  
ATOM    245  N   LEU A  14      -3.160  13.770  -3.340  1.00  0.00      P0   N  
ATOM    246  H   LEU A  14      -3.350  14.150  -4.230  1.00  0.00      P0   H  
ATOM    247  CA  LEU A  14      -4.120  14.030  -2.300  1.00  0.00      P0   C  
ATOM    248  HA  LEU A  14      -3.720  14.530  -1.430  1.00  0.00      P0   H  
ATOM    249  CB  LEU A  14      -5.360  14.780  -2.870  1.00  0.00      P0   C  
ATOM    250  HB3 LEU A  14      -6.220  14.830  -2.160  1.00  0.00      P0   H  
ATOM    251  HB2 LEU A  14      -5.830  14.200  -3.690  1.00  0.00      P0   H  
ATOM    252  CG  LEU A  14      -5.040  16.190  -3.350  1.00  0.00      P0   C  
ATOM    253  HG  LEU A  14      -4.320  16.120  -4.180  1.00  0.00      P0   H  
ATOM    254  CD1 LEU A  14      -6.310  16.840  -3.950  1.00  0.00      P0   C  
ATOM    255 HD11 LEU A  14      -7.030  16.920  -3.110  1.00  0.00      P0   H  
ATOM    256 HD12 LEU A  14      -6.020  17.890  -4.200  1.00  0.00      P0   H  
ATOM    257 HD13 LEU A  14      -6.660  16.220  -4.790  1.00  0.00      P0   H  
ATOM    258  CD2 LEU A  14      -4.390  17.120  -2.290  1.00  0.00      P0   C  
ATOM    259 HD21 LEU A  14      -5.060  17.190  -1.420  1.00  0.00      P0   H  
ATOM    260 HD22 LEU A  14      -3.400  16.760  -1.960  1.00  0.00      P0   H  
ATOM    261 HD23 LEU A  14      -4.160  18.120  -2.720  1.00  0.00      P0   H  
ATOM    262  C   LEU A  14      -4.730  12.840  -1.610  1.00  0.00      P0   C  
ATOM    263  O   LEU A  14      -5.060  12.870  -0.440  1.00  0.00      P0   O  
ATOM    264  N   ILE A  15      -4.950  11.730  -2.300  1.00  0.00      P0   N  
ATOM    265  H   ILE A  15      -4.830  11.760  -3.290  1.00  0.00      P0   H  
ATOM    266  CA  ILE A  15      -5.390  10.480  -1.640  1.00  0.00      P0   C  
ATOM    267  HA  ILE A  15      -6.110  10.760  -0.910  1.00  0.00      P0   H  
ATOM    268  CB  ILE A  15      -5.940   9.530  -2.640  1.00  0.00      P0   C  
ATOM    269  HB  ILE A  15      -5.170   9.430  -3.430  1.00  0.00      P0   H  
ATOM    270  CG2 ILE A  15      -6.400   8.270  -2.020  1.00  0.00      P0   C  
ATOM    271 HG21 ILE A  15      -5.580   7.600  -1.680  1.00  0.00      P0   H  
ATOM    272 HG22 ILE A  15      -7.010   8.370  -1.110  1.00  0.00      P0   H  
ATOM    273 HG23 ILE A  15      -7.050   7.730  -2.740  1.00  0.00      P0   H  
ATOM    274  CG1 ILE A  15      -7.210  10.100  -3.410  1.00  0.00      P0   C  
ATOM    275 HG13 ILE A  15      -7.700   9.290  -4.010  1.00  0.00      P0   H  
ATOM    276 HG12 ILE A  15      -6.950  10.930  -4.090  1.00  0.00      P0   H  
ATOM    277  CD1 ILE A  15      -8.260  10.660  -2.450  1.00  0.00      P0   C  
ATOM    278 HD11 ILE A  15      -8.480   9.920  -1.650  1.00  0.00      P0   H  
ATOM    279 HD12 ILE A  15      -7.870  11.590  -1.960  1.00  0.00      P0   H  
ATOM    280 HD13 ILE A  15      -9.140  10.990  -3.040  1.00  0.00      P0   H  
ATOM    281  C   ILE A  15      -4.360   9.780  -0.810  1.00  0.00      P0   C  
ATOM    282  O   ILE A  15      -4.570   9.480   0.370  1.00  0.00      P0   O  
ATOM    283  N   PHE A  16      -3.110   9.490  -1.280  1.00  0.00      P0   N  
ATOM    284  H   PHE A  16      -2.790   9.820  -2.160  1.00  0.00      P0   H  
ATOM    285  CA  PHE A  16      -2.160   8.870  -0.460  1.00  0.00      P0   C  
ATOM    286  HA  PHE A  16      -2.710   8.090   0.040  1.00  0.00      P0   H  
ATOM    287  CB  PHE A  16      -1.000   8.380  -1.390  1.00  0.00      P0   C  
ATOM    288  HB3 PHE A  16      -0.030   8.420  -0.870  1.00  0.00      P0   H  
ATOM    289  HB2 PHE A  16      -0.960   9.090  -2.250  1.00  0.00      P0   H  
ATOM    290  CG  PHE A  16      -1.320   6.980  -1.850  1.00  0.00      P0   C  
ATOM    291  CD1 PHE A  16      -0.960   5.820  -1.100  1.00  0.00      P0   C  
ATOM    292  HD1 PHE A  16      -0.420   5.890  -0.170  1.00  0.00      P0   H  
ATOM    293  CE1 PHE A  16      -1.360   4.500  -1.420  1.00  0.00      P0   C  
ATOM    294  HE1 PHE A  16      -1.110   3.810  -0.620  1.00  0.00      P0   H  
ATOM    295  CZ  PHE A  16      -2.270   4.350  -2.480  1.00  0.00      P0   C  
ATOM    296  HZ  PHE A  16      -2.660   3.360  -2.650  1.00  0.00      P0   H  
ATOM    297  CD2 PHE A  16      -2.190   6.760  -2.910  1.00  0.00      P0   C  
ATOM    298  HD2 PHE A  16      -2.430   7.550  -3.610  1.00  0.00      P0   H  
ATOM    299  CE2 PHE A  16      -2.610   5.480  -3.260  1.00  0.00      P0   C  
ATOM    300  HE2 PHE A  16      -3.130   5.330  -4.200  1.00  0.00      P0   H  
ATOM    301  C   PHE A  16      -1.600   9.730   0.680  1.00  0.00      P0   C  
ATOM    302  O   PHE A  16      -1.190   9.260   1.750  1.00  0.00      P0   O  
ATOM    303  N   LEU A  17      -1.740  11.060   0.450  1.00  0.00      P0   N  
ATOM    304  H   LEU A  17      -2.160  11.420  -0.400  1.00  0.00      P0   H  
ATOM    305  CA  LEU A  17      -1.570  12.060   1.430  1.00  0.00      P0   C  
ATOM    306  HA  LEU A  17      -0.760  11.820   2.090  1.00  0.00      P0   H  
ATOM    307  CB  LEU A  17      -1.420  13.430   0.700  1.00  0.00      P0   C  
ATOM    308  HB3 LEU A  17      -2.290  13.650   0.050  1.00  0.00      P0   H  
ATOM    309  HB2 LEU A  17      -0.530  13.390   0.040  1.00  0.00      P0   H  
ATOM    310  CG  LEU A  17      -1.370  14.650   1.720  1.00  0.00      P0   C  
ATOM    311  HG  LEU A  17      -2.320  14.580   2.280  1.00  0.00      P0   H  
ATOM    312  CD1 LEU A  17      -0.190  14.470   2.750  1.00  0.00      P0   C  
ATOM    313 HD11 LEU A  17       0.040  15.420   3.270  1.00  0.00      P0   H  
ATOM    314 HD12 LEU A  17      -0.300  13.620   3.460  1.00  0.00      P0   H  
ATOM    315 HD13 LEU A  17       0.670  14.170   2.120  1.00  0.00      P0   H  
ATOM    316  CD2 LEU A  17      -1.270  15.970   0.920  1.00  0.00      P0   C  
ATOM    317 HD21 LEU A  17      -0.970  16.870   1.490  1.00  0.00      P0   H  
ATOM    318 HD22 LEU A  17      -0.440  15.790   0.220  1.00  0.00      P0   H  
ATOM    319 HD23 LEU A  17      -2.190  16.150   0.310  1.00  0.00      P0   H  
ATOM    320  C   LEU A  17      -2.750  12.020   2.460  1.00  0.00      P0   C  
ATOM    321  O   LEU A  17      -2.510  12.020   3.690  1.00  0.00      P0   O  
ATOM    322  N   GLY A  18      -4.030  11.790   2.030  1.00  0.00      P0   N  
ATOM    323  H   GLY A  18      -4.330  11.780   1.080  1.00  0.00      P0   H  
ATOM    324  CA  GLY A  18      -5.110  11.580   3.010  1.00  0.00      P0   C  
ATOM    325  HA3 GLY A  18      -6.070  11.520   2.500  1.00  0.00      P0   H  
ATOM    326  HA2 GLY A  18      -5.130  12.470   3.620  1.00  0.00      P0   H  
ATOM    327  C   GLY A  18      -5.020  10.490   3.860  1.00  0.00      P0   C  
ATOM    328  O   GLY A  18      -5.370  10.520   5.060  1.00  0.00      P0   O  
ATOM    329  N   ILE A  19      -4.550   9.380   3.270  1.00  0.00      P0   N  
ATOM    330  H   ILE A  19      -4.330   9.340   2.300  1.00  0.00      P0   H  
ATOM    331  CA  ILE A  19      -4.170   8.170   3.910  1.00  0.00      P0   C  
ATOM    332  HA  ILE A  19      -5.000   7.940   4.570  1.00  0.00      P0   H  
ATOM    333  CB  ILE A  19      -3.840   7.040   2.940  1.00  0.00      P0   C  
ATOM    334  HB  ILE A  19      -2.920   7.240   2.360  1.00  0.00      P0   H  
ATOM    335  CG2 ILE A  19      -3.640   5.750   3.710  1.00  0.00      P0   C  
ATOM    336 HG21 ILE A  19      -4.580   5.420   4.190  1.00  0.00      P0   H  
ATOM    337 HG22 ILE A  19      -3.390   4.950   3.000  1.00  0.00      P0   H  
ATOM    338 HG23 ILE A  19      -2.820   5.770   4.470  1.00  0.00      P0   H  
ATOM    339  CG1 ILE A  19      -5.050   6.800   2.060  1.00  0.00      P0   C  
ATOM    340 HG13 ILE A  19      -5.520   7.680   1.580  1.00  0.00      P0   H  
ATOM    341 HG12 ILE A  19      -5.850   6.340   2.680  1.00  0.00      P0   H  
ATOM    342  CD1 ILE A  19      -4.830   5.680   0.920  1.00  0.00      P0   C  
ATOM    343 HD11 ILE A  19      -5.690   5.640   0.220  1.00  0.00      P0   H  
ATOM    344 HD12 ILE A  19      -3.920   5.980   0.350  1.00  0.00      P0   H  
ATOM    345 HD13 ILE A  19      -4.720   4.660   1.340  1.00  0.00      P0   H  
ATOM    346  C   ILE A  19      -3.070   8.430   5.000  1.00  0.00      P0   C  
ATOM    347  O   ILE A  19      -3.100   7.940   6.130  1.00  0.00      P0   O  
ATOM    348  N   GLY A  20      -1.970   9.180   4.510  1.00  0.00      P0   N  
ATOM    349  H   GLY A  20      -1.980   9.500   3.570  1.00  0.00      P0   H  
ATOM    350  CA  GLY A  20      -0.740   9.340   5.260  1.00  0.00      P0   C  
ATOM    351  HA3 GLY A  20       0.040   9.710   4.630  1.00  0.00      P0   H  
ATOM    352  HA2 GLY A  20      -0.480   8.330   5.560  1.00  0.00      P0   H  
ATOM    353  C   GLY A  20      -0.890  10.240   6.440  1.00  0.00      P0   C  
ATOM    354  O   GLY A  20      -0.240  10.040   7.500  1.00  0.00      P0   O  
ATOM    355  N   LEU A  21      -1.850  11.280   6.320  1.00  0.00      P0   N  
ATOM    356  H   LEU A  21      -2.240  11.420   5.420  1.00  0.00      P0   H  
ATOM    357  CA  LEU A  21      -2.060  12.370   7.190  1.00  0.00      P0   C  
ATOM    358  HA  LEU A  21      -1.160  12.940   7.340  1.00  0.00      P0   H  
ATOM    359  CB  LEU A  21      -3.170  13.280   6.670  1.00  0.00      P0   C  
ATOM    360  HB3 LEU A  21      -4.160  12.760   6.680  1.00  0.00      P0   H  
ATOM    361  HB2 LEU A  21      -2.860  13.490   5.630  1.00  0.00      P0   H  
ATOM    362  CG  LEU A  21      -3.530  14.630   7.330  1.00  0.00      P0   C  
ATOM    363  HG  LEU A  21      -3.310  14.470   8.390  1.00  0.00      P0   H  
ATOM    364  CD1 LEU A  21      -2.620  15.770   6.830  1.00  0.00      P0   C  
ATOM    365 HD11 LEU A  21      -2.690  16.550   7.610  1.00  0.00      P0   H  
ATOM    366 HD12 LEU A  21      -1.550  15.460   6.920  1.00  0.00      P0   H  
ATOM    367 HD13 LEU A  21      -2.970  16.080   5.820  1.00  0.00      P0   H  
ATOM    368  CD2 LEU A  21      -5.060  15.010   7.190  1.00  0.00      P0   C  
ATOM    369 HD21 LEU A  21      -5.310  15.120   6.110  1.00  0.00      P0   H  
ATOM    370 HD22 LEU A  21      -5.700  14.220   7.620  1.00  0.00      P0   H  
ATOM    371 HD23 LEU A  21      -5.270  15.890   7.820  1.00  0.00      P0   H  
ATOM    372  C   LEU A  21      -2.390  11.880   8.580  1.00  0.00      P0   C  
ATOM    373  O   LEU A  21      -2.030  12.410   9.660  1.00  0.00      P0   O  
ATOM    374  N   VAL A  22      -3.280  10.820   8.710  1.00  0.00      P0   N  
ATOM    375  H   VAL A  22      -3.630  10.320   7.930  1.00  0.00      P0   H  
ATOM    376  CA  VAL A  22      -3.950  10.590   9.970  1.00  0.00      P0   C  
ATOM    377  HA  VAL A  22      -4.060  11.500  10.550  1.00  0.00      P0   H  
ATOM    378  CB  VAL A  22      -5.460  10.120   9.780  1.00  0.00      P0   C  
ATOM    379  HB  VAL A  22      -5.830   9.680  10.730  1.00  0.00      P0   H  
ATOM    380  CG1 VAL A  22      -6.320  11.290   9.330  1.00  0.00      P0   C  
ATOM    381 HG11 VAL A  22      -7.360  10.950   9.170  1.00  0.00      P0   H  
ATOM    382 HG12 VAL A  22      -6.210  12.040  10.140  1.00  0.00      P0   H  
ATOM    383 HG13 VAL A  22      -5.940  11.770   8.410  1.00  0.00      P0   H  
ATOM    384  CG2 VAL A  22      -5.500   9.050   8.640  1.00  0.00      P0   C  
ATOM    385 HG21 VAL A  22      -5.360   9.570   7.660  1.00  0.00      P0   H  
ATOM    386 HG22 VAL A  22      -4.740   8.270   8.740  1.00  0.00      P0   H  
ATOM    387 HG23 VAL A  22      -6.490   8.540   8.650  1.00  0.00      P0   H  
ATOM    388  C   VAL A  22      -3.180   9.630  10.850  1.00  0.00      P0   C  
ATOM    389  O   VAL A  22      -3.590   9.380  11.980  1.00  0.00      P0   O  
ATOM    390  N   ILE A  23      -2.050   9.080  10.360  1.00  0.00      P0   N  
ATOM    391  H   ILE A  23      -1.860   9.220   9.380  1.00  0.00      P0   H  
ATOM    392  CA  ILE A  23      -1.250   8.010  10.870  1.00  0.00      P0   C  
ATOM    393  HA  ILE A  23      -1.890   7.150  10.790  1.00  0.00      P0   H  
ATOM    394  CB  ILE A  23      -0.110   7.600  10.040  1.00  0.00      P0   C  
ATOM    395  HB  ILE A  23       0.450   8.520   9.740  1.00  0.00      P0   H  
ATOM    396  CG2 ILE A  23       0.980   6.740  10.700  1.00  0.00      P0   C  
ATOM    397 HG21 ILE A  23       1.390   7.370  11.510  1.00  0.00      P0   H  
ATOM    398 HG22 ILE A  23       0.520   5.890  11.250  1.00  0.00      P0   H  
ATOM    399 HG23 ILE A  23       1.840   6.560  10.040  1.00  0.00      P0   H  
ATOM    400  CG1 ILE A  23      -0.730   6.960   8.800  1.00  0.00      P0   C  
ATOM    401 HG13 ILE A  23      -1.420   7.630   8.240  1.00  0.00      P0   H  
ATOM    402 HG12 ILE A  23      -1.290   6.040   9.060  1.00  0.00      P0   H  
ATOM    403  CD1 ILE A  23       0.330   6.710   7.740  1.00  0.00      P0   C  
ATOM    404 HD11 ILE A  23       0.950   7.580   7.450  1.00  0.00      P0   H  
ATOM    405 HD12 ILE A  23       1.180   6.030   7.990  1.00  0.00      P0   H  
ATOM    406 HD13 ILE A  23      -0.050   6.360   6.750  1.00  0.00      P0   H  
ATOM    407  C   ILE A  23      -0.880   8.120  12.360  1.00  0.00      P0   C  
ATOM    408  O   ILE A  23      -1.170   7.180  13.100  1.00  0.00      P0   O  
ATOM    409  N   PRO A  24      -0.310   9.240  12.820  1.00  0.00      P0   N  
ATOM    410  CD  PRO A  24       0.210  10.470  12.060  1.00  0.00      P0   C  
ATOM    411  HD3 PRO A  24       1.160  10.260  11.530  1.00  0.00      P0   H  
ATOM    412  HD2 PRO A  24      -0.500  10.790  11.270  1.00  0.00      P0   H  
ATOM    413  CA  PRO A  24       0.040   9.350  14.280  1.00  0.00      P0   C  
ATOM    414  HA  PRO A  24       0.550   8.480  14.650  1.00  0.00      P0   H  
ATOM    415  CB  PRO A  24       0.980  10.690  14.210  1.00  0.00      P0   C  
ATOM    416  HB3 PRO A  24       2.000  10.430  13.850  1.00  0.00      P0   H  
ATOM    417  HB2 PRO A  24       1.080  11.140  15.220  1.00  0.00      P0   H  
ATOM    418  CG  PRO A  24       0.390  11.530  13.100  1.00  0.00      P0   C  
ATOM    419  HG3 PRO A  24       1.030  12.340  12.660  1.00  0.00      P0   H  
ATOM    420  HG2 PRO A  24      -0.530  12.070  13.450  1.00  0.00      P0   H  
ATOM    421  C   PRO A  24      -1.130   9.670  15.130  1.00  0.00      P0   C  
ATOM    422  O   PRO A  24      -1.070   9.200  16.230  1.00  0.00      P0   O  
ATOM    423  N   VAL A  25      -2.220  10.400  14.740  1.00  0.00      P0   N  
ATOM    424  H   VAL A  25      -2.250  10.830  13.830  1.00  0.00      P0   H  
ATOM    425  CA  VAL A  25      -3.370  10.630  15.640  1.00  0.00      P0   C  
ATOM    426  HA  VAL A  25      -3.030  10.460  16.640  1.00  0.00      P0   H  
ATOM    427  CB  VAL A  25      -3.780  12.160  15.450  1.00  0.00      P0   C  
ATOM    428  HB  VAL A  25      -2.930  12.880  15.520  1.00  0.00      P0   H  
ATOM    429  CG1 VAL A  25      -4.490  12.370  14.040  1.00  0.00      P0   C  
ATOM    430 HG11 VAL A  25      -3.940  12.020  13.140  1.00  0.00      P0   H  
ATOM    431 HG12 VAL A  25      -5.520  11.960  13.980  1.00  0.00      P0   H  
ATOM    432 HG13 VAL A  25      -4.770  13.450  14.010  1.00  0.00      P0   H  
ATOM    433  CG2 VAL A  25      -4.640  12.590  16.690  1.00  0.00      P0   C  
ATOM    434 HG21 VAL A  25      -4.130  12.280  17.620  1.00  0.00      P0   H  
ATOM    435 HG22 VAL A  25      -4.710  13.690  16.780  1.00  0.00      P0   H  
ATOM    436 HG23 VAL A  25      -5.690  12.250  16.480  1.00  0.00      P0   H  
ATOM    437  C   VAL A  25      -4.470   9.590  15.630  1.00  0.00      P0   C  
ATOM    438  O   VAL A  25      -5.220   9.600  16.600  1.00  0.00      P0   O  
ATOM    439  N   LEU A  26      -4.580   8.810  14.490  1.00  0.00      P0   N  
ATOM    440  H   LEU A  26      -3.890   8.930  13.780  1.00  0.00      P0   H  
ATOM    441  CA  LEU A  26      -5.420   7.570  14.400  1.00  0.00      P0   C  
ATOM    442  HA  LEU A  26      -6.470   7.850  14.400  1.00  0.00      P0   H  
ATOM    443  CB  LEU A  26      -5.160   6.820  13.010  1.00  0.00      P0   C  
ATOM    444  HB3 LEU A  26      -4.050   6.800  12.890  1.00  0.00      P0   H  
ATOM    445  HB2 LEU A  26      -5.490   7.450  12.160  1.00  0.00      P0   H  
ATOM    446  CG  LEU A  26      -5.630   5.410  12.940  1.00  0.00      P0   C  
ATOM    447  HG  LEU A  26      -5.180   4.860  13.800  1.00  0.00      P0   H  
ATOM    448  CD1 LEU A  26      -7.220   5.300  13.210  1.00  0.00      P0   C  
ATOM    449 HD11 LEU A  26      -7.400   5.760  14.200  1.00  0.00      P0   H  
ATOM    450 HD12 LEU A  26      -7.860   5.660  12.380  1.00  0.00      P0   H  
ATOM    451 HD13 LEU A  26      -7.300   4.190  13.210  1.00  0.00      P0   H  
ATOM    452  CD2 LEU A  26      -5.360   4.710  11.610  1.00  0.00      P0   C  
ATOM    453 HD21 LEU A  26      -5.740   5.200  10.690  1.00  0.00      P0   H  
ATOM    454 HD22 LEU A  26      -4.250   4.670  11.480  1.00  0.00      P0   H  
ATOM    455 HD23 LEU A  26      -5.690   3.650  11.600  1.00  0.00      P0   H  
ATOM    456  C   LEU A  26      -5.440   6.690  15.640  1.00  0.00      P0   C  
ATOM    457  O   LEU A  26      -6.500   6.340  16.190  1.00  0.00      P0   O  
ATOM    458  N   PRO A  27      -4.350   6.050  16.200  1.00  0.00      P0   N  
ATOM    459  CD  PRO A  27      -2.870   6.320  15.850  1.00  0.00      P0   C  
ATOM    460  HD3 PRO A  27      -2.600   5.780  14.920  1.00  0.00      P0   H  
ATOM    461  HD2 PRO A  27      -2.670   7.410  15.740  1.00  0.00      P0   H  
ATOM    462  CA  PRO A  27      -4.430   5.070  17.260  1.00  0.00      P0   C  
ATOM    463  HA  PRO A  27      -5.070   4.200  17.150  1.00  0.00      P0   H  
ATOM    464  CB  PRO A  27      -2.980   4.510  17.420  1.00  0.00      P0   C  
ATOM    465  HB3 PRO A  27      -2.860   3.590  16.800  1.00  0.00      P0   H  
ATOM    466  HB2 PRO A  27      -2.850   4.240  18.480  1.00  0.00      P0   H  
ATOM    467  CG  PRO A  27      -2.020   5.570  16.920  1.00  0.00      P0   C  
ATOM    468  HG3 PRO A  27      -1.110   5.120  16.480  1.00  0.00      P0   H  
ATOM    469  HG2 PRO A  27      -1.760   6.220  17.790  1.00  0.00      P0   H  
ATOM    470  C   PRO A  27      -4.900   5.630  18.550  1.00  0.00      P0   C  
ATOM    471  O   PRO A  27      -5.620   4.970  19.280  1.00  0.00      P0   O  
ATOM    472  N   VAL A  28      -4.410   6.850  18.790  1.00  0.00      P0   N  
ATOM    473  H   VAL A  28      -3.750   7.150  18.120  1.00  0.00      P0   H  
ATOM    474  CA  VAL A  28      -4.720   7.780  19.790  1.00  0.00      P0   C  
ATOM    475  HA  VAL A  28      -4.540   7.340  20.770  1.00  0.00      P0   H  
ATOM    476  CB  VAL A  28      -3.810   8.910  19.770  1.00  0.00      P0   C  
ATOM    477  HB  VAL A  28      -3.650   9.160  18.710  1.00  0.00      P0   H  
ATOM    478  CG1 VAL A  28      -4.270  10.120  20.630  1.00  0.00      P0   C  
ATOM    479 HG11 VAL A  28      -5.220  10.630  20.330  1.00  0.00      P0   H  
ATOM    480 HG12 VAL A  28      -4.400   9.670  21.650  1.00  0.00      P0   H  
ATOM    481 HG13 VAL A  28      -3.530  10.930  20.570  1.00  0.00      P0   H  
ATOM    482  CG2 VAL A  28      -2.440   8.420  20.310  1.00  0.00      P0   C  
ATOM    483 HG21 VAL A  28      -2.670   8.100  21.350  1.00  0.00      P0   H  
ATOM    484 HG22 VAL A  28      -2.080   7.590  19.670  1.00  0.00      P0   H  
ATOM    485 HG23 VAL A  28      -1.660   9.220  20.310  1.00  0.00      P0   H  
ATOM    486  C   VAL A  28      -6.200   8.200  19.930  1.00  0.00      P0   C  
ATOM    487  O   VAL A  28      -6.760   8.150  21.040  1.00  0.00      P0   O  
ATOM    488  N   TYR A  29      -6.940   8.440  18.850  1.00  0.00      P0   N  
ATOM    489  H   TYR A  29      -6.430   8.320  18.000  1.00  0.00      P0   H  
ATOM    490  CA  TYR A  29      -8.350   8.650  18.860  1.00  0.00      P0   C  
ATOM    491  HA  TYR A  29      -8.530   9.430  19.590  1.00  0.00      P0   H  
ATOM    492  CB  TYR A  29      -8.800   9.070  17.420  1.00  0.00      P0   C  
ATOM    493  HB3 TYR A  29      -8.360   8.230  16.850  1.00  0.00      P0   H  
ATOM    494  HB2 TYR A  29      -8.290  10.050  17.250  1.00  0.00      P0   H  
ATOM    495  CG  TYR A  29     -10.290   9.080  17.220  1.00  0.00      P0   C  
ATOM    496  CD1 TYR A  29     -10.800   8.450  16.070  1.00  0.00      P0   C  
ATOM    497  HD1 TYR A  29     -10.380   7.720  15.390  1.00  0.00      P0   H  
ATOM    498  CE1 TYR A  29     -12.120   8.660  15.700  1.00  0.00      P0   C  
ATOM    499  HE1 TYR A  29     -12.530   8.220  14.800  1.00  0.00      P0   H  
ATOM    500  CZ  TYR A  29     -12.910   9.550  16.400  1.00  0.00      P0   C  
ATOM    501  OH  TYR A  29     -14.210   9.820  16.010  1.00  0.00      P0   O  
ATOM    502  HH  TYR A  29     -14.260   9.410  15.130  1.00  0.00      P0   H  
ATOM    503  CD2 TYR A  29     -11.070   9.880  17.970  1.00  0.00      P0   C  
ATOM    504  HD2 TYR A  29     -10.640  10.350  18.840  1.00  0.00      P0   H  
ATOM    505  CE2 TYR A  29     -12.410  10.170  17.570  1.00  0.00      P0   C  
ATOM    506  HE2 TYR A  29     -13.040  10.770  18.210  1.00  0.00      P0   H  
ATOM    507  C   TYR A  29      -9.080   7.430  19.340  1.00  0.00      P0   C  
ATOM    508  O   TYR A  29      -9.980   7.420  20.130  1.00  0.00      P0   O  
ATOM    509  N   LEU A  30      -8.560   6.270  18.840  1.00  0.00      P0   N  
ATOM    510  H   LEU A  30      -7.700   6.240  18.340  1.00  0.00      P0   H  
ATOM    511  CA  LEU A  30      -9.160   4.960  19.110  1.00  0.00      P0   C  
ATOM    512  HA  LEU A  30     -10.230   5.010  18.940  1.00  0.00      P0   H  
ATOM    513  CB  LEU A  30      -8.710   3.870  18.220  1.00  0.00      P0   C  
ATOM    514  HB3 LEU A  30      -9.100   2.870  18.510  1.00  0.00      P0   H  
ATOM    515  HB2 LEU A  30      -7.600   3.860  18.130  1.00  0.00      P0   H  
ATOM    516  CG  LEU A  30      -9.260   3.960  16.740  1.00  0.00      P0   C  
ATOM    517  HG  LEU A  30      -9.250   5.050  16.530  1.00  0.00      P0   H  
ATOM    518  CD1 LEU A  30      -8.340   3.160  15.860  1.00  0.00      P0   C  
ATOM    519 HD11 LEU A  30      -7.270   3.460  15.820  1.00  0.00      P0   H  
ATOM    520 HD12 LEU A  30      -8.120   2.140  16.220  1.00  0.00      P0   H  
ATOM    521 HD13 LEU A  30      -8.830   3.190  14.870  1.00  0.00      P0   H  
ATOM    522  CD2 LEU A  30     -10.700   3.360  16.560  1.00  0.00      P0   C  
ATOM    523 HD21 LEU A  30     -11.310   3.690  17.420  1.00  0.00      P0   H  
ATOM    524 HD22 LEU A  30     -11.050   3.840  15.620  1.00  0.00      P0   H  
ATOM    525 HD23 LEU A  30     -10.750   2.260  16.450  1.00  0.00      P0   H  
ATOM    526  C   LEU A  30      -9.040   4.570  20.530  1.00  0.00      P0   C  
ATOM    527  O   LEU A  30      -9.970   4.050  21.140  1.00  0.00      P0   O  
ATOM    528  N   LYS A  31      -7.850   4.770  21.150  1.00  0.00      P0   N  
ATOM    529  H   LYS A  31      -7.090   5.140  20.600  1.00  0.00      P0   H  
ATOM    530  CA  LYS A  31      -7.680   4.550  22.550  1.00  0.00      P0   C  
ATOM    531  HA  LYS A  31      -7.940   3.540  22.830  1.00  0.00      P0   H  
ATOM    532  CB  LYS A  31      -6.230   4.640  22.950  1.00  0.00      P0   C  
ATOM    533  HB3 LYS A  31      -6.010   4.770  24.040  1.00  0.00      P0   H  
ATOM    534  HB2 LYS A  31      -5.870   5.440  22.270  1.00  0.00      P0   H  
ATOM    535  CG  LYS A  31      -5.470   3.360  22.560  1.00  0.00      P0   C  
ATOM    536  HG3 LYS A  31      -5.440   3.340  21.440  1.00  0.00      P0   H  
ATOM    537  HG2 LYS A  31      -5.880   2.460  23.060  1.00  0.00      P0   H  
ATOM    538  CD  LYS A  31      -3.970   3.560  23.010  1.00  0.00      P0   C  
ATOM    539  HD3 LYS A  31      -3.540   2.660  23.490  1.00  0.00      P0   H  
ATOM    540  HD2 LYS A  31      -4.060   4.320  23.820  1.00  0.00      P0   H  
ATOM    541  CE  LYS A  31      -2.970   3.980  21.860  1.00  0.00      P0   C  
ATOM    542  HE3 LYS A  31      -3.180   4.980  21.420  1.00  0.00      P0   H  
ATOM    543  HE2 LYS A  31      -3.060   3.230  21.050  1.00  0.00      P0   H  
ATOM    544  NZ  LYS A  31      -1.590   3.830  22.330  1.00  0.00      P0   N  
ATOM    545  HZ1 LYS A  31      -1.580   4.050  23.350  1.00  0.00      P0   H  
ATOM    546  HZ2 LYS A  31      -1.280   2.860  22.160  1.00  0.00      P0   H  
ATOM    547  HZ3 LYS A  31      -0.910   4.450  21.820  1.00  0.00      P0   H  
ATOM    548  C   LYS A  31      -8.520   5.430  23.500  1.00  0.00      P0   C  
ATOM    549  O   LYS A  31      -8.970   4.980  24.530  1.00  0.00      P0   O  
ATOM    550  N   ASP A  32      -8.710   6.660  23.120  1.00  0.00      P0   N  
ATOM    551  H   ASP A  32      -8.450   6.850  22.180  1.00  0.00      P0   H  
ATOM    552  CA  ASP A  32      -9.560   7.630  23.860  1.00  0.00      P0   C  
ATOM    553  HA  ASP A  32      -9.220   7.590  24.880  1.00  0.00      P0   H  
ATOM    554  CB  ASP A  32      -9.340   9.090  23.150  1.00  0.00      P0   C  
ATOM    555  HB3 ASP A  32     -10.260   9.650  22.900  1.00  0.00      P0   H  
ATOM    556  HB2 ASP A  32      -8.950   8.850  22.130  1.00  0.00      P0   H  
ATOM    557  CG  ASP A  32      -8.370  10.070  23.830  1.00  0.00      P0   C  
ATOM    558  OD1 ASP A  32      -7.740  10.910  23.110  1.00  0.00      P0   O  
ATOM    559  OD2 ASP A  32      -8.370  10.120  25.120  1.00  0.00      P0   O  
ATOM    560  C   ASP A  32     -11.030   7.090  23.830  1.00  0.00      P0   C  
ATOM    561  O   ASP A  32     -11.700   6.970  24.880  1.00  0.00      P0   O  
ATOM    562  N   LEU A  33     -11.420   6.630  22.630  1.00  0.00      P0   N  
ATOM    563  H   LEU A  33     -11.000   6.940  21.780  1.00  0.00      P0   H  
ATOM    564  CA  LEU A  33     -12.720   5.960  22.450  1.00  0.00      P0   C  
ATOM    565  HA  LEU A  33     -13.480   6.340  23.120  1.00  0.00      P0   H  
ATOM    566  CB  LEU A  33     -13.230   6.160  21.010  1.00  0.00      P0   C  
ATOM    567  HB3 LEU A  33     -14.150   5.550  21.050  1.00  0.00      P0   H  
ATOM    568  HB2 LEU A  33     -12.490   5.770  20.290  1.00  0.00      P0   H  
ATOM    569  CG  LEU A  33     -13.590   7.640  20.610  1.00  0.00      P0   C  
ATOM    570  HG  LEU A  33     -12.660   8.200  20.870  1.00  0.00      P0   H  
ATOM    571  CD1 LEU A  33     -13.930   7.630  19.100  1.00  0.00      P0   C  
ATOM    572 HD11 LEU A  33     -14.460   8.580  18.880  1.00  0.00      P0   H  
ATOM    573 HD12 LEU A  33     -13.050   7.520  18.420  1.00  0.00      P0   H  
ATOM    574 HD13 LEU A  33     -14.650   6.820  18.840  1.00  0.00      P0   H  
ATOM    575  CD2 LEU A  33     -14.810   8.120  21.530  1.00  0.00      P0   C  
ATOM    576 HD21 LEU A  33     -14.550   8.100  22.610  1.00  0.00      P0   H  
ATOM    577 HD22 LEU A  33     -15.070   9.170  21.250  1.00  0.00      P0   H  
ATOM    578 HD23 LEU A  33     -15.570   7.330  21.390  1.00  0.00      P0   H  
ATOM    579  C   LEU A  33     -12.670   4.510  22.820  1.00  0.00      P0   C  
ATOM    580  O   LEU A  33     -13.470   3.700  22.250  1.00  0.00      P0   O  
ATOM    581  N   GLY A  34     -11.930   4.110  23.880  1.00  0.00      P0   N  
ATOM    582  H   GLY A  34     -11.240   4.770  24.170  1.00  0.00      P0   H  
ATOM    583  CA  GLY A  34     -12.050   2.890  24.650  1.00  0.00      P0   C  
ATOM    584  HA3 GLY A  34     -13.060   2.680  24.970  1.00  0.00      P0   H  
ATOM    585  HA2 GLY A  34     -11.430   3.080  25.520  1.00  0.00      P0   H  
ATOM    586  C   GLY A  34     -11.510   1.640  24.100  1.00  0.00      P0   C  
ATOM    587  O   GLY A  34     -11.840   0.580  24.450  1.00  0.00      P0   O  
ATOM    588  N   LEU A  35     -10.720   1.810  22.990  1.00  0.00      P0   N  
ATOM    589  H   LEU A  35     -10.410   2.740  22.800  1.00  0.00      P0   H  
ATOM    590  CA  LEU A  35     -10.350   0.650  22.140  1.00  0.00      P0   C  
ATOM    591  HA  LEU A  35     -10.780  -0.280  22.490  1.00  0.00      P0   H  
ATOM    592  CB  LEU A  35     -10.680   0.820  20.670  1.00  0.00      P0   C  
ATOM    593  HB3 LEU A  35     -10.430  -0.140  20.150  1.00  0.00      P0   H  
ATOM    594  HB2 LEU A  35     -10.010   1.560  20.170  1.00  0.00      P0   H  
ATOM    595  CG  LEU A  35     -12.180   1.120  20.530  1.00  0.00      P0   C  
ATOM    596  HG  LEU A  35     -12.520   1.800  21.350  1.00  0.00      P0   H  
ATOM    597  CD1 LEU A  35     -12.550   1.900  19.230  1.00  0.00      P0   C  
ATOM    598 HD11 LEU A  35     -13.650   2.050  19.270  1.00  0.00      P0   H  
ATOM    599 HD12 LEU A  35     -12.070   2.900  19.320  1.00  0.00      P0   H  
ATOM    600 HD13 LEU A  35     -12.230   1.370  18.300  1.00  0.00      P0   H  
ATOM    601  CD2 LEU A  35     -12.990  -0.200  20.650  1.00  0.00      P0   C  
ATOM    602 HD21 LEU A  35     -14.030   0.130  20.830  1.00  0.00      P0   H  
ATOM    603 HD22 LEU A  35     -12.950  -0.860  19.740  1.00  0.00      P0   H  
ATOM    604 HD23 LEU A  35     -12.830  -0.700  21.630  1.00  0.00      P0   H  
ATOM    605  C   LEU A  35      -8.880   0.300  22.230  1.00  0.00      P0   C  
ATOM    606  O   LEU A  35      -8.060   1.120  22.640  1.00  0.00      P0   O  
ATOM    607  N   THR A  36      -8.490  -0.990  21.980  1.00  0.00      P0   N  
ATOM    608  H   THR A  36      -9.220  -1.610  21.700  1.00  0.00      P0   H  
ATOM    609  CA  THR A  36      -7.220  -1.560  22.280  1.00  0.00      P0   C  
ATOM    610  HA  THR A  36      -6.630  -0.800  22.810  1.00  0.00      P0   H  
ATOM    611  CB  THR A  36      -7.130  -2.920  23.050  1.00  0.00      P0   C  
ATOM    612  HB  THR A  36      -6.120  -3.300  23.270  1.00  0.00      P0   H  
ATOM    613  OG1 THR A  36      -7.870  -3.930  22.370  1.00  0.00      P0   O  
ATOM    614  HG1 THR A  36      -8.760  -3.580  22.280  1.00  0.00      P0   H  
ATOM    615  CG2 THR A  36      -7.850  -2.790  24.410  1.00  0.00      P0   C  
ATOM    616 HG21 THR A  36      -7.520  -1.930  25.030  1.00  0.00      P0   H  
ATOM    617 HG22 THR A  36      -8.980  -2.790  24.400  1.00  0.00      P0   H  
ATOM    618 HG23 THR A  36      -7.600  -3.700  24.990  1.00  0.00      P0   H  
ATOM    619  C   THR A  36      -6.480  -1.780  20.960  1.00  0.00      P0   C  
ATOM    620  O   THR A  36      -7.010  -1.580  19.860  1.00  0.00      P0   O  
ATOM    621  N   GLY A  37      -5.290  -2.370  21.020  1.00  0.00      P0   N  
ATOM    622  H   GLY A  37      -4.790  -2.510  21.880  1.00  0.00      P0   H  
ATOM    623  CA  GLY A  37      -4.540  -2.620  19.800  1.00  0.00      P0   C  
ATOM    624  HA3 GLY A  37      -3.540  -2.830  20.170  1.00  0.00      P0   H  
ATOM    625  HA2 GLY A  37      -4.660  -1.760  19.170  1.00  0.00      P0   H  
ATOM    626  C   GLY A  37      -5.080  -3.870  18.950  1.00  0.00      P0   C  
ATOM    627  O   GLY A  37      -5.020  -4.000  17.710  1.00  0.00      P0   O  
ATOM    628  N   SER A  38      -5.630  -4.860  19.730  1.00  0.00      P0   N  
ATOM    629  H   SER A  38      -5.500  -4.840  20.720  1.00  0.00      P0   H  
ATOM    630  CA  SER A  38      -6.420  -5.950  19.150  1.00  0.00      P0   C  
ATOM    631  HA  SER A  38      -5.690  -6.310  18.430  1.00  0.00      P0   H  
ATOM    632  CB  SER A  38      -6.750  -7.080  20.150  1.00  0.00      P0   C  
ATOM    633  HB3 SER A  38      -7.480  -6.760  20.920  1.00  0.00      P0   H  
ATOM    634  HB2 SER A  38      -5.800  -7.490  20.550  1.00  0.00      P0   H  
ATOM    635  OG  SER A  38      -7.290  -8.250  19.510  1.00  0.00      P0   O  
ATOM    636  HG  SER A  38      -6.790  -9.010  19.760  1.00  0.00      P0   H  
ATOM    637  C   SER A  38      -7.510  -5.480  18.290  1.00  0.00      P0   C  
ATOM    638  O   SER A  38      -7.610  -5.640  17.070  1.00  0.00      P0   O  
ATOM    639  N   ASP A  39      -8.160  -4.450  18.970  1.00  0.00      P0   N  
ATOM    640  H   ASP A  39      -8.040  -4.270  19.950  1.00  0.00      P0   H  
ATOM    641  CA  ASP A  39      -9.280  -3.890  18.340  1.00  0.00      P0   C  
ATOM    642  HA  ASP A  39      -9.960  -4.620  17.950  1.00  0.00      P0   H  
ATOM    643  CB  ASP A  39      -9.990  -2.960  19.320  1.00  0.00      P0   C  
ATOM    644  HB3 ASP A  39     -10.890  -2.530  18.820  1.00  0.00      P0   H  
ATOM    645  HB2 ASP A  39      -9.410  -2.060  19.620  1.00  0.00      P0   H  
ATOM    646  CG  ASP A  39     -10.400  -3.690  20.590  1.00  0.00      P0   C  
ATOM    647  OD1 ASP A  39     -10.630  -4.880  20.610  1.00  0.00      P0   O  
ATOM    648  OD2 ASP A  39     -10.570  -2.990  21.590  1.00  0.00      P0   O  
ATOM    649  C   ASP A  39      -9.000  -3.110  17.120  1.00  0.00      P0   C  
ATOM    650  O   ASP A  39      -9.750  -3.230  16.130  1.00  0.00      P0   O  
ATOM    651  N   LEU A  40      -7.810  -2.520  17.210  1.00  0.00      P0   N  
ATOM    652  H   LEU A  40      -7.440  -2.570  18.120  1.00  0.00      P0   H  
ATOM    653  CA  LEU A  40      -7.200  -1.860  16.010  1.00  0.00      P0   C  
ATOM    654  HA  LEU A  40      -7.890  -1.180  15.540  1.00  0.00      P0   H  
ATOM    655  CB  LEU A  40      -5.970  -0.940  16.410  1.00  0.00      P0   C  
ATOM    656  HB3 LEU A  40      -5.110  -1.500  16.850  1.00  0.00      P0   H  
ATOM    657  HB2 LEU A  40      -6.420  -0.130  17.000  1.00  0.00      P0   H  
ATOM    658  CG  LEU A  40      -5.190  -0.390  15.170  1.00  0.00      P0   C  
ATOM    659  HG  LEU A  40      -5.050  -1.170  14.390  1.00  0.00      P0   H  
ATOM    660  CD1 LEU A  40      -5.990   0.700  14.550  1.00  0.00      P0   C  
ATOM    661 HD11 LEU A  40      -5.430   1.180  13.710  1.00  0.00      P0   H  
ATOM    662 HD12 LEU A  40      -6.930   0.260  14.160  1.00  0.00      P0   H  
ATOM    663 HD13 LEU A  40      -6.080   1.620  15.170  1.00  0.00      P0   H  
ATOM    664  CD2 LEU A  40      -3.900   0.090  15.650  1.00  0.00      P0   C  
ATOM    665 HD21 LEU A  40      -3.280   0.510  14.830  1.00  0.00      P0   H  
ATOM    666 HD22 LEU A  40      -3.960   1.040  16.240  1.00  0.00      P0   H  
ATOM    667 HD23 LEU A  40      -3.250  -0.460  16.340  1.00  0.00      P0   H  
ATOM    668  C   LEU A  40      -6.930  -2.760  14.870  1.00  0.00      P0   C  
ATOM    669  O   LEU A  40      -7.270  -2.440  13.770  1.00  0.00      P0   O  
ATOM    670  N   GLY A  41      -6.340  -3.880  15.190  1.00  0.00      P0   N  
ATOM    671  H   GLY A  41      -6.210  -4.020  16.170  1.00  0.00      P0   H  
ATOM    672  CA  GLY A  41      -5.990  -4.890  14.250  1.00  0.00      P0   C  
ATOM    673  HA3 GLY A  41      -5.510  -5.680  14.800  1.00  0.00      P0   H  
ATOM    674  HA2 GLY A  41      -5.400  -4.430  13.480  1.00  0.00      P0   H  
ATOM    675  C   GLY A  41      -7.160  -5.560  13.530  1.00  0.00      P0   C  
ATOM    676  O   GLY A  41      -7.140  -5.840  12.340  1.00  0.00      P0   O  
ATOM    677  N   LEU A  42      -8.250  -5.820  14.150  1.00  0.00      P0   N  
ATOM    678  H   LEU A  42      -8.100  -5.780  15.150  1.00  0.00      P0   H  
ATOM    679  CA  LEU A  42      -9.580  -6.110  13.580  1.00  0.00      P0   C  
ATOM    680  HA  LEU A  42      -9.430  -6.950  12.940  1.00  0.00      P0   H  
ATOM    681  CB  LEU A  42     -10.600  -6.490  14.730  1.00  0.00      P0   C  
ATOM    682  HB3 LEU A  42     -10.660  -5.630  15.420  1.00  0.00      P0   H  
ATOM    683  HB2 LEU A  42     -10.220  -7.400  15.230  1.00  0.00      P0   H  
ATOM    684  CG  LEU A  42     -12.090  -6.770  14.330  1.00  0.00      P0   C  
ATOM    685  HG  LEU A  42     -12.360  -5.880  13.740  1.00  0.00      P0   H  
ATOM    686  CD1 LEU A  42     -12.160  -7.990  13.490  1.00  0.00      P0   C  
ATOM    687 HD11 LEU A  42     -13.180  -8.220  13.130  1.00  0.00      P0   H  
ATOM    688 HD12 LEU A  42     -11.500  -7.980  12.600  1.00  0.00      P0   H  
ATOM    689 HD13 LEU A  42     -11.790  -8.890  14.040  1.00  0.00      P0   H  
ATOM    690  CD2 LEU A  42     -12.920  -6.950  15.550  1.00  0.00      P0   C  
ATOM    691 HD21 LEU A  42     -12.470  -7.700  16.240  1.00  0.00      P0   H  
ATOM    692 HD22 LEU A  42     -13.050  -5.960  16.030  1.00  0.00      P0   H  
ATOM    693 HD23 LEU A  42     -13.940  -7.290  15.280  1.00  0.00      P0   H  
ATOM    694  C   LEU A  42     -10.110  -5.030  12.650  1.00  0.00      P0   C  
ATOM    695  O   LEU A  42     -10.670  -5.170  11.620  1.00  0.00      P0   O  
ATOM    696  N   LEU A  43     -10.010  -3.700  13.100  1.00  0.00      P0   N  
ATOM    697  H   LEU A  43      -9.630  -3.640  14.030  1.00  0.00      P0   H  
ATOM    698  CA  LEU A  43     -10.480  -2.520  12.390  1.00  0.00      P0   C  
ATOM    699  HA  LEU A  43     -11.530  -2.690  12.160  1.00  0.00      P0   H  
ATOM    700  CB  LEU A  43     -10.460  -1.310  13.270  1.00  0.00      P0   C  
ATOM    701  HB3 LEU A  43      -9.400  -1.270  13.600  1.00  0.00      P0   H  
ATOM    702  HB2 LEU A  43     -11.060  -1.530  14.180  1.00  0.00      P0   H  
ATOM    703  CG  LEU A  43     -10.980   0.010  12.710  1.00  0.00      P0   C  
ATOM    704  HG  LEU A  43     -10.530   0.400  11.770  1.00  0.00      P0   H  
ATOM    705  CD1 LEU A  43     -12.500  -0.040  12.590  1.00  0.00      P0   C  
ATOM    706 HD11 LEU A  43     -12.850   1.000  12.400  1.00  0.00      P0   H  
ATOM    707 HD12 LEU A  43     -12.960  -0.600  11.740  1.00  0.00      P0   H  
ATOM    708 HD13 LEU A  43     -12.900  -0.420  13.550  1.00  0.00      P0   H  
ATOM    709  CD2 LEU A  43     -10.640   1.140  13.790  1.00  0.00      P0   C  
ATOM    710 HD21 LEU A  43     -10.910   0.790  14.810  1.00  0.00      P0   H  
ATOM    711 HD22 LEU A  43      -9.540   1.260  13.730  1.00  0.00      P0   H  
ATOM    712 HD23 LEU A  43     -11.250   2.020  13.510  1.00  0.00      P0   H  
ATOM    713  C   LEU A  43      -9.760  -2.330  11.100  1.00  0.00      P0   C  
ATOM    714  O   LEU A  43     -10.300  -1.890  10.020  1.00  0.00      P0   O  
ATOM    715  N   VAL A  44      -8.430  -2.580  11.150  1.00  0.00      P0   N  
ATOM    716  H   VAL A  44      -7.920  -2.660  12.000  1.00  0.00      P0   H  
ATOM    717  CA  VAL A  44      -7.700  -2.540   9.910  1.00  0.00      P0   C  
ATOM    718  HA  VAL A  44      -8.080  -1.640   9.450  1.00  0.00      P0   H  
ATOM    719  CB  VAL A  44      -6.280  -2.240  10.260  1.00  0.00      P0   C  
ATOM    720  HB  VAL A  44      -5.890  -2.950  11.040  1.00  0.00      P0   H  
ATOM    721  CG1 VAL A  44      -5.400  -2.190   9.020  1.00  0.00      P0   C  
ATOM    722 HG11 VAL A  44      -5.620  -1.200   8.560  1.00  0.00      P0   H  
ATOM    723 HG12 VAL A  44      -4.340  -2.120   9.300  1.00  0.00      P0   H  
ATOM    724 HG13 VAL A  44      -5.480  -3.060   8.350  1.00  0.00      P0   H  
ATOM    725  CG2 VAL A  44      -6.260  -0.840  10.900  1.00  0.00      P0   C  
ATOM    726 HG21 VAL A  44      -6.170  -0.070  10.110  1.00  0.00      P0   H  
ATOM    727 HG22 VAL A  44      -7.100  -0.540  11.550  1.00  0.00      P0   H  
ATOM    728 HG23 VAL A  44      -5.410  -0.710  11.600  1.00  0.00      P0   H  
ATOM    729  C   VAL A  44      -8.020  -3.700   8.930  1.00  0.00      P0   C  
ATOM    730  O   VAL A  44      -8.020  -3.500   7.730  1.00  0.00      P0   O  
ATOM    731  N   ALA A  45      -8.260  -4.980   9.520  1.00  0.00      P0   N  
ATOM    732  H   ALA A  45      -8.220  -5.070  10.510  1.00  0.00      P0   H  
ATOM    733  CA  ALA A  45      -8.530  -6.160   8.730  1.00  0.00      P0   C  
ATOM    734  HA  ALA A  45      -7.780  -6.290   7.980  1.00  0.00      P0   H  
ATOM    735  CB  ALA A  45      -8.310  -7.530   9.530  1.00  0.00      P0   C  
ATOM    736  HB1 ALA A  45      -8.580  -8.360   8.840  1.00  0.00      P0   H  
ATOM    737  HB2 ALA A  45      -7.240  -7.680   9.740  1.00  0.00      P0   H  
ATOM    738  HB3 ALA A  45      -8.900  -7.590  10.470  1.00  0.00      P0   H  
ATOM    739  C   ALA A  45      -9.890  -6.070   8.060  1.00  0.00      P0   C  
ATOM    740  O   ALA A  45     -10.060  -6.490   6.920  1.00  0.00      P0   O  
ATOM    741  N   ALA A  46     -10.940  -5.590   8.700  1.00  0.00      P0   N  
ATOM    742  H   ALA A  46     -10.950  -5.440   9.690  1.00  0.00      P0   H  
ATOM    743  CA  ALA A  46     -12.280  -5.390   8.080  1.00  0.00      P0   C  
ATOM    744  HA  ALA A  46     -12.490  -6.400   7.720  1.00  0.00      P0   H  
ATOM    745  CB  ALA A  46     -13.260  -4.930   9.220  1.00  0.00      P0   C  
ATOM    746  HB1 ALA A  46     -14.310  -4.930   8.870  1.00  0.00      P0   H  
ATOM    747  HB2 ALA A  46     -13.020  -5.460  10.170  1.00  0.00      P0   H  
ATOM    748  HB3 ALA A  46     -12.920  -3.920   9.550  1.00  0.00      P0   H  
ATOM    749  C   ALA A  46     -12.270  -4.480   6.920  1.00  0.00      P0   C  
ATOM    750  O   ALA A  46     -12.890  -4.780   5.900  1.00  0.00      P0   O  
ATOM    751  N   PHE A  47     -11.430  -3.420   6.970  1.00  0.00      P0   N  
ATOM    752  H   PHE A  47     -10.910  -3.350   7.820  1.00  0.00      P0   H  
ATOM    753  CA  PHE A  47     -11.160  -2.660   5.830  1.00  0.00      P0   C  
ATOM    754  HA  PHE A  47     -12.060  -2.260   5.400  1.00  0.00      P0   H  
ATOM    755  CB  PHE A  47     -10.200  -1.460   6.160  1.00  0.00      P0   C  
ATOM    756  HB3 PHE A  47      -9.330  -1.880   6.720  1.00  0.00      P0   H  
ATOM    757  HB2 PHE A  47     -10.700  -0.900   7.000  1.00  0.00      P0   H  
ATOM    758  CG  PHE A  47      -9.630  -0.650   5.090  1.00  0.00      P0   C  
ATOM    759  CD1 PHE A  47     -10.170   0.590   4.740  1.00  0.00      P0   C  
ATOM    760  HD1 PHE A  47     -11.080   0.940   5.210  1.00  0.00      P0   H  
ATOM    761  CE1 PHE A  47      -9.610   1.350   3.760  1.00  0.00      P0   C  
ATOM    762  HE1 PHE A  47      -9.970   2.350   3.550  1.00  0.00      P0   H  
ATOM    763  CZ  PHE A  47      -8.390   0.970   3.120  1.00  0.00      P0   C  
ATOM    764  HZ  PHE A  47      -7.830   1.660   2.500  1.00  0.00      P0   H  
ATOM    765  CD2 PHE A  47      -8.450  -1.050   4.460  1.00  0.00      P0   C  
ATOM    766  HD2 PHE A  47      -7.960  -1.970   4.730  1.00  0.00      P0   H  
ATOM    767  CE2 PHE A  47      -7.810  -0.190   3.530  1.00  0.00      P0   C  
ATOM    768  HE2 PHE A  47      -6.850  -0.450   3.150  1.00  0.00      P0   H  
ATOM    769  C   PHE A  47     -10.520  -3.420   4.610  1.00  0.00      P0   C  
ATOM    770  O   PHE A  47     -10.870  -3.340   3.470  1.00  0.00      P0   O  
ATOM    771  N   ALA A  48      -9.530  -4.350   4.960  1.00  0.00      P0   N  
ATOM    772  H   ALA A  48      -9.180  -4.370   5.900  1.00  0.00      P0   H  
ATOM    773  CA  ALA A  48      -8.890  -5.170   3.910  1.00  0.00      P0   C  
ATOM    774  HA  ALA A  48      -8.310  -4.570   3.230  1.00  0.00      P0   H  
ATOM    775  CB  ALA A  48      -7.810  -6.090   4.520  1.00  0.00      P0   C  
ATOM    776  HB1 ALA A  48      -7.290  -6.730   3.780  1.00  0.00      P0   H  
ATOM    777  HB2 ALA A  48      -7.080  -5.420   5.030  1.00  0.00      P0   H  
ATOM    778  HB3 ALA A  48      -8.090  -6.750   5.380  1.00  0.00      P0   H  
ATOM    779  C   ALA A  48      -9.880  -6.100   3.240  1.00  0.00      P0   C  
ATOM    780  O   ALA A  48      -9.890  -6.290   2.040  1.00  0.00      P0   O  
ATOM    781  N   LEU A  49     -10.780  -6.780   4.110  1.00  0.00      P0   N  
ATOM    782  H   LEU A  49     -10.720  -6.730   5.110  1.00  0.00      P0   H  
ATOM    783  CA  LEU A  49     -11.890  -7.660   3.750  1.00  0.00      P0   C  
ATOM    784  HA  LEU A  49     -11.540  -8.490   3.150  1.00  0.00      P0   H  
ATOM    785  CB  LEU A  49     -12.680  -8.200   5.040  1.00  0.00      P0   C  
ATOM    786  HB3 LEU A  49     -13.090  -7.340   5.590  1.00  0.00      P0   H  
ATOM    787  HB2 LEU A  49     -12.000  -8.820   5.680  1.00  0.00      P0   H  
ATOM    788  CG  LEU A  49     -13.950  -9.110   4.740  1.00  0.00      P0   C  
ATOM    789  HG  LEU A  49     -14.690  -8.400   4.310  1.00  0.00      P0   H  
ATOM    790  CD1 LEU A  49     -13.680 -10.230   3.750  1.00  0.00      P0   C  
ATOM    791 HD11 LEU A  49     -12.880 -10.870   4.180  1.00  0.00      P0   H  
ATOM    792 HD12 LEU A  49     -14.550 -10.910   3.640  1.00  0.00      P0   H  
ATOM    793 HD13 LEU A  49     -13.370 -10.010   2.700  1.00  0.00      P0   H  
ATOM    794  CD2 LEU A  49     -14.600  -9.610   6.020  1.00  0.00      P0   C  
ATOM    795 HD21 LEU A  49     -15.600 -10.040   5.900  1.00  0.00      P0   H  
ATOM    796 HD22 LEU A  49     -13.900 -10.360   6.450  1.00  0.00      P0   H  
ATOM    797 HD23 LEU A  49     -14.590  -8.700   6.660  1.00  0.00      P0   H  
ATOM    798  C   LEU A  49     -12.840  -6.880   2.880  1.00  0.00      P0   C  
ATOM    799  O   LEU A  49     -13.130  -7.290   1.700  1.00  0.00      P0   O  
ATOM    800  N   SER A  50     -13.350  -5.780   3.280  1.00  0.00      P0   N  
ATOM    801  H   SER A  50     -13.020  -5.500   4.190  1.00  0.00      P0   H  
ATOM    802  CA  SER A  50     -14.260  -4.970   2.420  1.00  0.00      P0   C  
ATOM    803  HA  SER A  50     -15.020  -5.670   2.120  1.00  0.00      P0   H  
ATOM    804  CB  SER A  50     -14.950  -3.790   3.230  1.00  0.00      P0   C  
ATOM    805  HB3 SER A  50     -15.840  -4.170   3.770  1.00  0.00      P0   H  
ATOM    806  HB2 SER A  50     -15.340  -2.980   2.570  1.00  0.00      P0   H  
ATOM    807  OG  SER A  50     -14.020  -3.230   4.170  1.00  0.00      P0   O  
ATOM    808  HG  SER A  50     -13.870  -3.780   4.930  1.00  0.00      P0   H  
ATOM    809  C   SER A  50     -13.710  -4.490   1.160  1.00  0.00      P0   C  
ATOM    810  O   SER A  50     -14.320  -4.620   0.120  1.00  0.00      P0   O  
ATOM    811  N   GLN A  51     -12.400  -3.980   1.190  1.00  0.00      P0   N  
ATOM    812  H   GLN A  51     -11.920  -3.770   2.040  1.00  0.00      P0   H  
ATOM    813  CA  GLN A  51     -11.680  -3.610  -0.050  1.00  0.00      P0   C  
ATOM    814  HA  GLN A  51     -12.220  -2.850  -0.600  1.00  0.00      P0   H  
ATOM    815  CB  GLN A  51     -10.270  -2.940   0.320  1.00  0.00      P0   C  
ATOM    816  HB3 GLN A  51      -9.830  -3.820   0.830  1.00  0.00      P0   H  
ATOM    817  HB2 GLN A  51     -10.430  -2.100   1.030  1.00  0.00      P0   H  
ATOM    818  CG  GLN A  51      -9.360  -2.570  -0.810  1.00  0.00      P0   C  
ATOM    819  HG3 GLN A  51      -9.750  -1.810  -1.510  1.00  0.00      P0   H  
ATOM    820  HG2 GLN A  51      -9.120  -3.480  -1.390  1.00  0.00      P0   H  
ATOM    821  CD  GLN A  51      -8.060  -2.040  -0.200  1.00  0.00      P0   C  
ATOM    822  OE1 GLN A  51      -7.660  -0.880  -0.350  1.00  0.00      P0   O  
ATOM    823  NE2 GLN A  51      -7.480  -2.940   0.520  1.00  0.00      P0   N  
ATOM    824 HE21 GLN A  51      -6.650  -2.830   1.080  1.00  0.00      P0   H  
ATOM    825 HE22 GLN A  51      -7.980  -3.800   0.620  1.00  0.00      P0   H  
ATOM    826  C   GLN A  51     -11.530  -4.690  -1.050  1.00  0.00      P0   C  
ATOM    827  O   GLN A  51     -11.630  -4.640  -2.260  1.00  0.00      P0   O  
ATOM    828  N   MET A  52     -11.180  -5.900  -0.600  1.00  0.00      P0   N  
ATOM    829  H   MET A  52     -10.930  -5.970   0.360  1.00  0.00      P0   H  
ATOM    830  CA  MET A  52     -10.970  -7.070  -1.380  1.00  0.00      P0   C  
ATOM    831  HA  MET A  52     -10.230  -6.850  -2.140  1.00  0.00      P0   H  
ATOM    832  CB  MET A  52     -10.400  -8.190  -0.450  1.00  0.00      P0   C  
ATOM    833  HB3 MET A  52     -11.180  -8.480   0.280  1.00  0.00      P0   H  
ATOM    834  HB2 MET A  52      -9.450  -7.920   0.070  1.00  0.00      P0   H  
ATOM    835  CG  MET A  52     -10.230  -9.490  -1.270  1.00  0.00      P0   C  
ATOM    836  HG3 MET A  52      -9.560  -9.270  -2.150  1.00  0.00      P0   H  
ATOM    837  HG2 MET A  52     -11.190  -9.790  -1.730  1.00  0.00      P0   H  
ATOM    838  SD  MET A  52      -9.700 -10.970  -0.370  1.00  0.00      P0   S  
ATOM    839  CE  MET A  52     -11.150 -11.070   0.730  1.00  0.00      P0   C  
ATOM    840  HE1 MET A  52     -11.140 -10.360   1.590  1.00  0.00      P0   H  
ATOM    841  HE2 MET A  52     -12.130 -10.910   0.210  1.00  0.00      P0   H  
ATOM    842  HE3 MET A  52     -11.360 -12.130   0.970  1.00  0.00      P0   H  
ATOM    843  C   MET A  52     -12.310  -7.570  -2.030  1.00  0.00      P0   C  
ATOM    844  O   MET A  52     -12.340  -7.870  -3.250  1.00  0.00      P0   O  
ATOM    845  N   ILE A  53     -13.410  -7.570  -1.280  1.00  0.00      P0   N  
ATOM    846  H   ILE A  53     -13.300  -7.440  -0.300  1.00  0.00      P0   H  
ATOM    847  CA  ILE A  53     -14.750  -7.880  -1.720  1.00  0.00      P0   C  
ATOM    848  HA  ILE A  53     -14.820  -8.870  -2.160  1.00  0.00      P0   H  
ATOM    849  CB  ILE A  53     -15.660  -7.970  -0.540  1.00  0.00      P0   C  
ATOM    850  HB  ILE A  53     -15.370  -7.130   0.130  1.00  0.00      P0   H  
ATOM    851  CG2 ILE A  53     -17.130  -7.910  -0.850  1.00  0.00      P0   C  
ATOM    852 HG21 ILE A  53     -17.320  -6.900  -1.280  1.00  0.00      P0   H  
ATOM    853 HG22 ILE A  53     -17.500  -8.720  -1.510  1.00  0.00      P0   H  
ATOM    854 HG23 ILE A  53     -17.650  -8.080   0.110  1.00  0.00      P0   H  
ATOM    855  CG1 ILE A  53     -15.320  -9.330   0.330  1.00  0.00      P0   C  
ATOM    856 HG13 ILE A  53     -16.080  -9.320   1.120  1.00  0.00      P0   H  
ATOM    857 HG12 ILE A  53     -14.420  -9.190   0.950  1.00  0.00      P0   H  
ATOM    858  CD1 ILE A  53     -15.400 -10.640  -0.500  1.00  0.00      P0   C  
ATOM    859 HD11 ILE A  53     -14.750 -10.690  -1.400  1.00  0.00      P0   H  
ATOM    860 HD12 ILE A  53     -15.060 -11.570   0.030  1.00  0.00      P0   H  
ATOM    861 HD13 ILE A  53     -16.460 -10.770  -0.830  1.00  0.00      P0   H  
ATOM    862  C   ILE A  53     -15.290  -6.910  -2.790  1.00  0.00      P0   C  
ATOM    863  O   ILE A  53     -15.840  -7.330  -3.830  1.00  0.00      P0   O  
ATOM    864  N   ILE A  54     -15.010  -5.580  -2.690  1.00  0.00      P0   N  
ATOM    865  H   ILE A  54     -14.680  -5.230  -1.810  1.00  0.00      P0   H  
ATOM    866  CA  ILE A  54     -15.460  -4.610  -3.610  1.00  0.00      P0   C  
ATOM    867  HA  ILE A  54     -16.410  -4.890  -4.070  1.00  0.00      P0   H  
ATOM    868  CB  ILE A  54     -15.750  -3.290  -2.790  1.00  0.00      P0   C  
ATOM    869  HB  ILE A  54     -14.830  -3.040  -2.220  1.00  0.00      P0   H  
ATOM    870  CG2 ILE A  54     -16.080  -2.000  -3.720  1.00  0.00      P0   C  
ATOM    871 HG21 ILE A  54     -15.250  -1.700  -4.410  1.00  0.00      P0   H  
ATOM    872 HG22 ILE A  54     -16.970  -2.360  -4.270  1.00  0.00      P0   H  
ATOM    873 HG23 ILE A  54     -16.420  -1.170  -3.080  1.00  0.00      P0   H  
ATOM    874  CG1 ILE A  54     -16.930  -3.480  -1.820  1.00  0.00      P0   C  
ATOM    875 HG13 ILE A  54     -17.250  -2.530  -1.370  1.00  0.00      P0   H  
ATOM    876 HG12 ILE A  54     -16.630  -4.140  -0.960  1.00  0.00      P0   H  
ATOM    877  CD1 ILE A  54     -18.180  -4.210  -2.310  1.00  0.00      P0   C  
ATOM    878 HD11 ILE A  54     -18.880  -3.690  -2.980  1.00  0.00      P0   H  
ATOM    879 HD12 ILE A  54     -18.060  -5.280  -2.640  1.00  0.00      P0   H  
ATOM    880 HD13 ILE A  54     -18.680  -4.410  -1.340  1.00  0.00      P0   H  
ATOM    881  C   ILE A  54     -14.500  -4.370  -4.770  1.00  0.00      P0   C  
ATOM    882  O   ILE A  54     -14.840  -4.020  -5.910  1.00  0.00      P0   O  
ATOM    883  N   SER A  55     -13.260  -4.740  -4.620  1.00  0.00      P0   N  
ATOM    884  H   SER A  55     -13.010  -5.090  -3.720  1.00  0.00      P0   H  
ATOM    885  CA  SER A  55     -12.280  -4.470  -5.750  1.00  0.00      P0   C  
ATOM    886  HA  SER A  55     -12.340  -3.410  -5.950  1.00  0.00      P0   H  
ATOM    887  CB  SER A  55     -10.800  -4.800  -5.270  1.00  0.00      P0   C  
ATOM    888  HB3 SER A  55     -10.210  -4.770  -6.210  1.00  0.00      P0   H  
ATOM    889  HB2 SER A  55     -10.720  -5.840  -4.900  1.00  0.00      P0   H  
ATOM    890  OG  SER A  55     -10.260  -3.940  -4.340  1.00  0.00      P0   O  
ATOM    891  HG  SER A  55     -10.820  -4.050  -3.570  1.00  0.00      P0   H  
ATOM    892  C   SER A  55     -12.480  -5.190  -7.110  1.00  0.00      P0   C  
ATOM    893  O   SER A  55     -12.290  -4.490  -8.090  1.00  0.00      P0   O  
ATOM    894  N   PRO A  56     -12.950  -6.420  -7.180  1.00  0.00      P0   N  
ATOM    895  CD  PRO A  56     -13.200  -7.470  -6.130  1.00  0.00      P0   C  
ATOM    896  HD3 PRO A  56     -12.200  -7.670  -5.700  1.00  0.00      P0   H  
ATOM    897  HD2 PRO A  56     -13.870  -7.140  -5.310  1.00  0.00      P0   H  
ATOM    898  CA  PRO A  56     -13.240  -6.900  -8.530  1.00  0.00      P0   C  
ATOM    899  HA  PRO A  56     -12.420  -6.610  -9.150  1.00  0.00      P0   H  
ATOM    900  CB  PRO A  56     -13.220  -8.440  -8.370  1.00  0.00      P0   C  
ATOM    901  HB3 PRO A  56     -12.170  -8.770  -8.500  1.00  0.00      P0   H  
ATOM    902  HB2 PRO A  56     -13.740  -9.120  -9.080  1.00  0.00      P0   H  
ATOM    903  CG  PRO A  56     -13.710  -8.690  -6.930  1.00  0.00      P0   C  
ATOM    904  HG3 PRO A  56     -13.230  -9.590  -6.490  1.00  0.00      P0   H  
ATOM    905  HG2 PRO A  56     -14.800  -8.780  -6.940  1.00  0.00      P0   H  
ATOM    906  C   PRO A  56     -14.490  -6.280  -9.210  1.00  0.00      P0   C  
ATOM    907  O   PRO A  56     -14.550  -5.960 -10.390  1.00  0.00      P0   O  
ATOM    908  N   PHE A  57     -15.460  -6.110  -8.280  1.00  0.00      P0   N  
ATOM    909  H   PHE A  57     -15.240  -6.350  -7.330  1.00  0.00      P0   H  
ATOM    910  CA  PHE A  57     -16.660  -5.330  -8.570  1.00  0.00      P0   C  
ATOM    911  HA  PHE A  57     -17.140  -5.720  -9.440  1.00  0.00      P0   H  
ATOM    912  CB  PHE A  57     -17.550  -5.520  -7.310  1.00  0.00      P0   C  
ATOM    913  HB3 PHE A  57     -17.040  -5.230  -6.370  1.00  0.00      P0   H  
ATOM    914  HB2 PHE A  57     -17.750  -6.620  -7.190  1.00  0.00      P0   H  
ATOM    915  CG  PHE A  57     -18.780  -4.710  -7.280  1.00  0.00      P0   C  
ATOM    916  CD1 PHE A  57     -19.660  -4.600  -8.420  1.00  0.00      P0   C  
ATOM    917  HD1 PHE A  57     -19.510  -5.040  -9.390  1.00  0.00      P0   H  
ATOM    918  CE1 PHE A  57     -20.880  -3.960  -8.270  1.00  0.00      P0   C  
ATOM    919  HE1 PHE A  57     -21.510  -3.880  -9.140  1.00  0.00      P0   H  
ATOM    920  CZ  PHE A  57     -21.210  -3.300  -7.030  1.00  0.00      P0   C  
ATOM    921  HZ  PHE A  57     -22.160  -2.780  -7.040  1.00  0.00      P0   H  
ATOM    922  CD2 PHE A  57     -19.060  -4.030  -6.120  1.00  0.00      P0   C  
ATOM    923  HD2 PHE A  57     -18.340  -3.990  -5.300  1.00  0.00      P0   H  
ATOM    924  CE2 PHE A  57     -20.280  -3.300  -6.030  1.00  0.00      P0   C  
ATOM    925  HE2 PHE A  57     -20.440  -2.750  -5.120  1.00  0.00      P0   H  
ATOM    926  C   PHE A  57     -16.420  -3.890  -9.100  1.00  0.00      P0   C  
ATOM    927  O   PHE A  57     -16.800  -3.590 -10.220  1.00  0.00      P0   O  
ATOM    928  N   GLY A  58     -15.690  -3.060  -8.380  1.00  0.00      P0   N  
ATOM    929  H   GLY A  58     -15.340  -3.440  -7.520  1.00  0.00      P0   H  
ATOM    930  CA  GLY A  58     -15.420  -1.710  -8.720  1.00  0.00      P0   C  
ATOM    931  HA3 GLY A  58     -14.740  -1.320  -7.970  1.00  0.00      P0   H  
ATOM    932  HA2 GLY A  58     -16.370  -1.210  -8.850  1.00  0.00      P0   H  
ATOM    933  C   GLY A  58     -14.620  -1.630  -9.980  1.00  0.00      P0   C  
ATOM    934  O   GLY A  58     -14.850  -0.810 -10.880  1.00  0.00      P0   O  
ATOM    935  N   GLY A  59     -13.760  -2.620 -10.260  1.00  0.00      P0   N  
ATOM    936  H   GLY A  59     -13.660  -3.400  -9.650  1.00  0.00      P0   H  
ATOM    937  CA  GLY A  59     -12.950  -2.730 -11.470  1.00  0.00      P0   C  
ATOM    938  HA3 GLY A  59     -12.340  -3.600 -11.310  1.00  0.00      P0   H  
ATOM    939  HA2 GLY A  59     -12.320  -1.860 -11.630  1.00  0.00      P0   H  
ATOM    940  C   GLY A  59     -13.770  -3.070 -12.770  1.00  0.00      P0   C  
ATOM    941  O   GLY A  59     -13.670  -2.340 -13.780  1.00  0.00      P0   O  
ATOM    942  N   THR A  60     -14.600  -4.150 -12.730  1.00  0.00      P0   N  
ATOM    943  H   THR A  60     -14.640  -4.710 -11.910  1.00  0.00      P0   H  
ATOM    944  CA  THR A  60     -15.550  -4.460 -13.760  1.00  0.00      P0   C  
ATOM    945  HA  THR A  60     -15.050  -4.560 -14.710  1.00  0.00      P0   H  
ATOM    946  CB  THR A  60     -16.210  -5.900 -13.590  1.00  0.00      P0   C  
ATOM    947  HB  THR A  60     -15.440  -6.620 -13.240  1.00  0.00      P0   H  
ATOM    948  OG1 THR A  60     -16.830  -6.330 -14.810  1.00  0.00      P0   O  
ATOM    949  HG1 THR A  60     -16.050  -6.500 -15.360  1.00  0.00      P0   H  
ATOM    950  CG2 THR A  60     -17.350  -5.990 -12.550  1.00  0.00      P0   C  
ATOM    951 HG21 THR A  60     -16.830  -5.810 -11.580  1.00  0.00      P0   H  
ATOM    952 HG22 THR A  60     -18.160  -5.250 -12.750  1.00  0.00      P0   H  
ATOM    953 HG23 THR A  60     -17.800  -7.000 -12.660  1.00  0.00      P0   H  
ATOM    954  C   THR A  60     -16.610  -3.420 -13.980  1.00  0.00      P0   C  
ATOM    955  O   THR A  60     -17.060  -3.200 -15.140  1.00  0.00      P0   O  
ATOM    956  N   LEU A  61     -17.110  -2.680 -12.950  1.00  0.00      P0   N  
ATOM    957  H   LEU A  61     -17.020  -2.930 -11.990  1.00  0.00      P0   H  
ATOM    958  CA  LEU A  61     -17.790  -1.380 -13.140  1.00  0.00      P0   C  
ATOM    959  HA  LEU A  61     -18.580  -1.560 -13.860  1.00  0.00      P0   H  
ATOM    960  CB  LEU A  61     -18.320  -0.780 -11.790  1.00  0.00      P0   C  
ATOM    961  HB3 LEU A  61     -18.790   0.200 -12.040  1.00  0.00      P0   H  
ATOM    962  HB2 LEU A  61     -17.450  -0.570 -11.120  1.00  0.00      P0   H  
ATOM    963  CG  LEU A  61     -19.250  -1.570 -10.910  1.00  0.00      P0   C  
ATOM    964  HG  LEU A  61     -18.890  -2.570 -10.570  1.00  0.00      P0   H  
ATOM    965  CD1 LEU A  61     -19.330  -0.760  -9.560  1.00  0.00      P0   C  
ATOM    966 HD11 LEU A  61     -18.380  -0.610  -9.010  1.00  0.00      P0   H  
ATOM    967 HD12 LEU A  61     -19.910   0.150  -9.820  1.00  0.00      P0   H  
ATOM    968 HD13 LEU A  61     -19.930  -1.420  -8.880  1.00  0.00      P0   H  
ATOM    969  CD2 LEU A  61     -20.480  -1.750 -11.720  1.00  0.00      P0   C  
ATOM    970 HD21 LEU A  61     -20.300  -2.360 -12.630  1.00  0.00      P0   H  
ATOM    971 HD22 LEU A  61     -21.240  -2.230 -11.070  1.00  0.00      P0   H  
ATOM    972 HD23 LEU A  61     -20.870  -0.790 -12.160  1.00  0.00      P0   H  
ATOM    973  C   LEU A  61     -16.990  -0.250 -13.910  1.00  0.00      P0   C  
ATOM    974  O   LEU A  61     -17.350   0.330 -14.900  1.00  0.00      P0   O  
ATOM    975  N   ALA A  62     -15.730  -0.050 -13.520  1.00  0.00      P0   N  
ATOM    976  H   ALA A  62     -15.240  -0.550 -12.820  1.00  0.00      P0   H  
ATOM    977  CA  ALA A  62     -14.880   1.020 -14.180  1.00  0.00      P0   C  
ATOM    978  HA  ALA A  62     -15.400   1.970 -14.170  1.00  0.00      P0   H  
ATOM    979  CB  ALA A  62     -13.540   1.380 -13.440  1.00  0.00      P0   C  
ATOM    980  HB1 ALA A  62     -13.160   2.400 -13.680  1.00  0.00      P0   H  
ATOM    981  HB2 ALA A  62     -13.630   1.450 -12.340  1.00  0.00      P0   H  
ATOM    982  HB3 ALA A  62     -12.720   0.670 -13.680  1.00  0.00      P0   H  
ATOM    983  C   ALA A  62     -14.490   0.610 -15.620  1.00  0.00      P0   C  
ATOM    984  O   ALA A  62     -14.210   1.450 -16.470  1.00  0.00      P0   O  
ATOM    985  N   ASP A  63     -14.520  -0.700 -15.970  1.00  0.00      P0   N  
ATOM    986  H   ASP A  63     -14.400  -1.450 -15.320  1.00  0.00      P0   H  
ATOM    987  CA  ASP A  63     -14.380  -1.210 -17.350  1.00  0.00      P0   C  
ATOM    988  HA  ASP A  63     -13.550  -0.740 -17.830  1.00  0.00      P0   H  
ATOM    989  CB  ASP A  63     -14.360  -2.770 -17.270  1.00  0.00      P0   C  
ATOM    990  HB3 ASP A  63     -15.290  -3.070 -16.750  1.00  0.00      P0   H  
ATOM    991  HB2 ASP A  63     -13.500  -3.080 -16.640  1.00  0.00      P0   H  
ATOM    992  CG  ASP A  63     -14.250  -3.530 -18.550  1.00  0.00      P0   C  
ATOM    993  OD1 ASP A  63     -13.500  -3.120 -19.470  1.00  0.00      P0   O  
ATOM    994  OD2 ASP A  63     -14.890  -4.670 -18.660  1.00  0.00      P0   O  
ATOM    995  C   ASP A  63     -15.640  -0.780 -18.160  1.00  0.00      P0   C  
ATOM    996  O   ASP A  63     -15.550  -0.270 -19.290  1.00  0.00      P0   O  
ATOM    997  N   LYS A  64     -16.800  -0.950 -17.520  1.00  0.00      P0   N  
ATOM    998  H   LYS A  64     -16.860  -1.290 -16.580  1.00  0.00      P0   H  
ATOM    999  CA  LYS A  64     -18.020  -0.970 -18.400  1.00  0.00      P0   C  
ATOM   1000  HA  LYS A  64     -17.800  -1.170 -19.440  1.00  0.00      P0   H  
ATOM   1001  CB  LYS A  64     -18.930  -2.170 -17.940  1.00  0.00      P0   C  
ATOM   1002  HB3 LYS A  64     -19.860  -2.210 -18.550  1.00  0.00      P0   H  
ATOM   1003  HB2 LYS A  64     -19.250  -2.080 -16.880  1.00  0.00      P0   H  
ATOM   1004  CG  LYS A  64     -18.270  -3.570 -18.180  1.00  0.00      P0   C  
ATOM   1005  HG3 LYS A  64     -19.100  -4.290 -18.090  1.00  0.00      P0   H  
ATOM   1006  HG2 LYS A  64     -17.440  -3.720 -17.460  1.00  0.00      P0   H  
ATOM   1007  CD  LYS A  64     -17.760  -3.690 -19.610  1.00  0.00      P0   C  
ATOM   1008  HD3 LYS A  64     -16.720  -3.310 -19.610  1.00  0.00      P0   H  
ATOM   1009  HD2 LYS A  64     -18.390  -3.080 -20.290  1.00  0.00      P0   H  
ATOM   1010  CE  LYS A  64     -17.920  -5.110 -20.070  1.00  0.00      P0   C  
ATOM   1011  HE3 LYS A  64     -17.620  -5.100 -21.150  1.00  0.00      P0   H  
ATOM   1012  HE2 LYS A  64     -18.960  -5.480 -19.930  1.00  0.00      P0   H  
ATOM   1013  NZ  LYS A  64     -17.060  -6.000 -19.260  1.00  0.00      P0   N  
ATOM   1014  HZ1 LYS A  64     -16.790  -6.850 -19.790  1.00  0.00      P0   H  
ATOM   1015  HZ2 LYS A  64     -16.160  -5.600 -18.930  1.00  0.00      P0   H  
ATOM   1016  HZ3 LYS A  64     -17.600  -6.250 -18.400  1.00  0.00      P0   H  
ATOM   1017  C   LYS A  64     -18.890   0.260 -18.380  1.00  0.00      P0   C  
ATOM   1018  O   LYS A  64     -19.620   0.550 -19.270  1.00  0.00      P0   O  
ATOM   1019  N   LEU A  65     -18.740   0.990 -17.230  1.00  0.00      P0   N  
ATOM   1020  H   LEU A  65     -18.190   0.620 -16.490  1.00  0.00      P0   H  
ATOM   1021  CA  LEU A  65     -19.450   2.210 -16.920  1.00  0.00      P0   C  
ATOM   1022  HA  LEU A  65     -20.110   2.470 -17.730  1.00  0.00      P0   H  
ATOM   1023  CB  LEU A  65     -20.210   2.060 -15.510  1.00  0.00      P0   C  
ATOM   1024  HB3 LEU A  65     -21.010   2.820 -15.520  1.00  0.00      P0   H  
ATOM   1025  HB2 LEU A  65     -19.650   2.430 -14.630  1.00  0.00      P0   H  
ATOM   1026  CG  LEU A  65     -20.880   0.730 -15.040  1.00  0.00      P0   C  
ATOM   1027  HG  LEU A  65     -20.150  -0.070 -14.770  1.00  0.00      P0   H  
ATOM   1028  CD1 LEU A  65     -21.720   0.920 -13.810  1.00  0.00      P0   C  
ATOM   1029 HD11 LEU A  65     -22.390   1.810 -13.860  1.00  0.00      P0   H  
ATOM   1030 HD12 LEU A  65     -22.280   0.000 -13.540  1.00  0.00      P0   H  
ATOM   1031 HD13 LEU A  65     -21.030   1.050 -12.950  1.00  0.00      P0   H  
ATOM   1032  CD2 LEU A  65     -21.920   0.290 -16.160  1.00  0.00      P0   C  
ATOM   1033 HD21 LEU A  65     -22.430  -0.660 -15.890  1.00  0.00      P0   H  
ATOM   1034 HD22 LEU A  65     -22.610   1.130 -16.400  1.00  0.00      P0   H  
ATOM   1035 HD23 LEU A  65     -21.320  -0.010 -17.040  1.00  0.00      P0   H  
ATOM   1036  C   LEU A  65     -18.480   3.340 -16.780  1.00  0.00      P0   C  
ATOM   1037  O   LEU A  65     -18.770   4.420 -16.280  1.00  0.00      P0   O  
ATOM   1038  N   GLY A  66     -17.230   3.100 -17.170  1.00  0.00      P0   N  
ATOM   1039  H   GLY A  66     -16.960   2.240 -17.600  1.00  0.00      P0   H  
ATOM   1040  CA  GLY A  66     -16.150   4.050 -17.170  1.00  0.00      P0   C  
ATOM   1041  HA3 GLY A  66     -16.490   4.990 -17.540  1.00  0.00      P0   H  
ATOM   1042  HA2 GLY A  66     -15.350   3.700 -17.800  1.00  0.00      P0   H  
ATOM   1043  C   GLY A  66     -15.500   4.450 -15.890  1.00  0.00      P0   C  
ATOM   1044  O   GLY A  66     -16.050   4.460 -14.820  1.00  0.00      P0   O  
ATOM   1045  N   LYS A  67     -14.180   4.760 -15.940  1.00  0.00      P0   N  
ATOM   1046  H   LYS A  67     -13.820   4.970 -16.850  1.00  0.00      P0   H  
ATOM   1047  CA  LYS A  67     -13.290   5.170 -14.800  1.00  0.00      P0   C  
ATOM   1048  HA  LYS A  67     -13.400   4.400 -14.070  1.00  0.00      P0   H  
ATOM   1049  CB  LYS A  67     -11.800   5.180 -15.170  1.00  0.00      P0   C  
ATOM   1050  HB3 LYS A  67     -11.310   5.430 -14.200  1.00  0.00      P0   H  
ATOM   1051  HB2 LYS A  67     -11.510   5.940 -15.930  1.00  0.00      P0   H  
ATOM   1052  CG  LYS A  67     -11.250   3.850 -15.550  1.00  0.00      P0   C  
ATOM   1053  HG3 LYS A  67     -11.380   3.060 -14.790  1.00  0.00      P0   H  
ATOM   1054  HG2 LYS A  67     -10.170   4.090 -15.540  1.00  0.00      P0   H  
ATOM   1055  CD  LYS A  67     -11.470   3.320 -16.940  1.00  0.00      P0   C  
ATOM   1056  HD3 LYS A  67     -12.520   3.060 -17.230  1.00  0.00      P0   H  
ATOM   1057  HD2 LYS A  67     -11.010   2.290 -16.870  1.00  0.00      P0   H  
ATOM   1058  CE  LYS A  67     -10.780   4.330 -17.920  1.00  0.00      P0   C  
ATOM   1059  HE3 LYS A  67      -9.720   4.560 -17.710  1.00  0.00      P0   H  
ATOM   1060  HE2 LYS A  67     -11.320   5.310 -17.850  1.00  0.00      P0   H  
ATOM   1061  NZ  LYS A  67     -10.840   3.840 -19.330  1.00  0.00      P0   N  
ATOM   1062  HZ1 LYS A  67     -11.850   3.720 -19.610  1.00  0.00      P0   H  
ATOM   1063  HZ2 LYS A  67     -10.300   4.440 -19.970  1.00  0.00      P0   H  
ATOM   1064  HZ3 LYS A  67     -10.390   2.910 -19.380  1.00  0.00      P0   H  
ATOM   1065  C   LYS A  67     -13.670   6.380 -14.020  1.00  0.00      P0   C  
ATOM   1066  O   LYS A  67     -13.710   6.240 -12.800  1.00  0.00      P0   O  
ATOM   1067  N   LYS A  68     -14.080   7.530 -14.640  1.00  0.00      P0   N  
ATOM   1068  H   LYS A  68     -14.070   7.470 -15.650  1.00  0.00      P0   H  
ATOM   1069  CA  LYS A  68     -14.540   8.790 -14.060  1.00  0.00      P0   C  
ATOM   1070  HA  LYS A  68     -13.750   9.260 -13.490  1.00  0.00      P0   H  
ATOM   1071  CB  LYS A  68     -14.900   9.770 -15.240  1.00  0.00      P0   C  
ATOM   1072  HB3 LYS A  68     -15.680   9.310 -15.880  1.00  0.00      P0   H  
ATOM   1073  HB2 LYS A  68     -14.020   9.910 -15.910  1.00  0.00      P0   H  
ATOM   1074  CG  LYS A  68     -15.470  11.150 -14.770  1.00  0.00      P0   C  
ATOM   1075  HG3 LYS A  68     -15.010  11.390 -13.790  1.00  0.00      P0   H  
ATOM   1076  HG2 LYS A  68     -16.560  11.230 -14.700  1.00  0.00      P0   H  
ATOM   1077  CD  LYS A  68     -15.180  12.260 -15.720  1.00  0.00      P0   C  
ATOM   1078  HD3 LYS A  68     -14.100  12.500 -15.810  1.00  0.00      P0   H  
ATOM   1079  HD2 LYS A  68     -15.660  13.180 -15.320  1.00  0.00      P0   H  
ATOM   1080  CE  LYS A  68     -15.700  12.100 -17.180  1.00  0.00      P0   C  
ATOM   1081  HE3 LYS A  68     -15.190  11.220 -17.630  1.00  0.00      P0   H  
ATOM   1082  HE2 LYS A  68     -15.420  12.950 -17.820  1.00  0.00      P0   H  
ATOM   1083  NZ  LYS A  68     -17.180  12.050 -17.140  1.00  0.00      P0   N  
ATOM   1084  HZ1 LYS A  68     -17.540  13.020 -17.090  1.00  0.00      P0   H  
ATOM   1085  HZ2 LYS A  68     -17.340  11.460 -17.970  1.00  0.00      P0   H  
ATOM   1086  HZ3 LYS A  68     -17.450  11.450 -16.330  1.00  0.00      P0   H  
ATOM   1087  C   LYS A  68     -15.710   8.610 -13.090  1.00  0.00      P0   C  
ATOM   1088  O   LYS A  68     -15.680   9.160 -11.960  1.00  0.00      P0   O  
ATOM   1089  N   LEU A  69     -16.780   7.870 -13.400  1.00  0.00      P0   N  
ATOM   1090  H   LEU A  69     -16.860   7.460 -14.310  1.00  0.00      P0   H  
ATOM   1091  CA  LEU A  69     -17.930   7.770 -12.570  1.00  0.00      P0   C  
ATOM   1092  HA  LEU A  69     -18.450   8.660 -12.280  1.00  0.00      P0   H  
ATOM   1093  CB  LEU A  69     -19.070   6.940 -13.220  1.00  0.00      P0   C  
ATOM   1094  HB3 LEU A  69     -18.660   5.990 -13.640  1.00  0.00      P0   H  
ATOM   1095  HB2 LEU A  69     -19.330   7.610 -14.060  1.00  0.00      P0   H  
ATOM   1096  CG  LEU A  69     -20.320   6.660 -12.440  1.00  0.00      P0   C  
ATOM   1097  HG  LEU A  69     -19.940   6.080 -11.560  1.00  0.00      P0   H  
ATOM   1098  CD1 LEU A  69     -21.050   7.840 -11.850  1.00  0.00      P0   C  
ATOM   1099 HD11 LEU A  69     -21.280   8.560 -12.670  1.00  0.00      P0   H  
ATOM   1100 HD12 LEU A  69     -21.900   7.470 -11.240  1.00  0.00      P0   H  
ATOM   1101 HD13 LEU A  69     -20.360   8.410 -11.180  1.00  0.00      P0   H  
ATOM   1102  CD2 LEU A  69     -21.230   5.750 -13.300  1.00  0.00      P0   C  
ATOM   1103 HD21 LEU A  69     -20.840   4.790 -13.690  1.00  0.00      P0   H  
ATOM   1104 HD22 LEU A  69     -22.100   5.490 -12.650  1.00  0.00      P0   H  
ATOM   1105 HD23 LEU A  69     -21.510   6.300 -14.230  1.00  0.00      P0   H  
ATOM   1106  C   LEU A  69     -17.610   7.000 -11.270  1.00  0.00      P0   C  
ATOM   1107  O   LEU A  69     -18.070   7.410 -10.220  1.00  0.00      P0   O  
ATOM   1108  N   ILE A  70     -16.840   5.900 -11.300  1.00  0.00      P0   N  
ATOM   1109  H   ILE A  70     -16.600   5.450 -12.170  1.00  0.00      P0   H  
ATOM   1110  CA  ILE A  70     -16.390   5.120 -10.160  1.00  0.00      P0   C  
ATOM   1111  HA  ILE A  70     -17.260   5.090  -9.490  1.00  0.00      P0   H  
ATOM   1112  CB  ILE A  70     -15.810   3.820 -10.710  1.00  0.00      P0   C  
ATOM   1113  HB  ILE A  70     -14.900   4.060 -11.270  1.00  0.00      P0   H  
ATOM   1114  CG2 ILE A  70     -15.350   2.790  -9.640  1.00  0.00      P0   C  
ATOM   1115 HG21 ILE A  70     -16.060   2.190  -9.030  1.00  0.00      P0   H  
ATOM   1116 HG22 ILE A  70     -14.790   1.950 -10.120  1.00  0.00      P0   H  
ATOM   1117 HG23 ILE A  70     -14.610   3.230  -8.950  1.00  0.00      P0   H  
ATOM   1118  CG1 ILE A  70     -16.890   3.170 -11.610  1.00  0.00      P0   C  
ATOM   1119 HG13 ILE A  70     -16.430   2.210 -11.950  1.00  0.00      P0   H  
ATOM   1120 HG12 ILE A  70     -17.270   3.770 -12.470  1.00  0.00      P0   H  
ATOM   1121  CD1 ILE A  70     -18.290   2.840 -10.940  1.00  0.00      P0   C  
ATOM   1122 HD11 ILE A  70     -18.160   2.030 -10.190  1.00  0.00      P0   H  
ATOM   1123 HD12 ILE A  70     -18.680   3.810 -10.560  1.00  0.00      P0   H  
ATOM   1124 HD13 ILE A  70     -18.960   2.370 -11.690  1.00  0.00      P0   H  
ATOM   1125  C   ILE A  70     -15.350   5.800  -9.290  1.00  0.00      P0   C  
ATOM   1126  O   ILE A  70     -15.400   5.770  -8.090  1.00  0.00      P0   O  
ATOM   1127  N   ILE A  71     -14.360   6.460  -9.890  1.00  0.00      P0   N  
ATOM   1128  H   ILE A  71     -14.110   6.400 -10.850  1.00  0.00      P0   H  
ATOM   1129  CA  ILE A  71     -13.570   7.400  -9.160  1.00  0.00      P0   C  
ATOM   1130  HA  ILE A  71     -13.010   6.940  -8.350  1.00  0.00      P0   H  
ATOM   1131  CB  ILE A  71     -12.520   7.880 -10.070  1.00  0.00      P0   C  
ATOM   1132  HB  ILE A  71     -12.990   8.130 -11.050  1.00  0.00      P0   H  
ATOM   1133  CG2 ILE A  71     -11.800   9.170  -9.510  1.00  0.00      P0   C  
ATOM   1134 HG21 ILE A  71     -10.920   9.360 -10.160  1.00  0.00      P0   H  
ATOM   1135 HG22 ILE A  71     -12.440  10.070  -9.440  1.00  0.00      P0   H  
ATOM   1136 HG23 ILE A  71     -11.300   8.810  -8.580  1.00  0.00      P0   H  
ATOM   1137  CG1 ILE A  71     -11.620   6.760 -10.550  1.00  0.00      P0   C  
ATOM   1138 HG13 ILE A  71     -12.050   5.820 -10.940  1.00  0.00      P0   H  
ATOM   1139 HG12 ILE A  71     -11.200   6.470  -9.560  1.00  0.00      P0   H  
ATOM   1140  CD1 ILE A  71     -10.480   7.230 -11.540  1.00  0.00      P0   C  
ATOM   1141 HD11 ILE A  71      -9.940   6.340 -11.900  1.00  0.00      P0   H  
ATOM   1142 HD12 ILE A  71     -11.080   7.650 -12.380  1.00  0.00      P0   H  
ATOM   1143 HD13 ILE A  71      -9.810   8.020 -11.140  1.00  0.00      P0   H  
ATOM   1144  C   ILE A  71     -14.370   8.490  -8.450  1.00  0.00      P0   C  
ATOM   1145  O   ILE A  71     -14.260   8.810  -7.290  1.00  0.00      P0   O  
ATOM   1146  N   CYS A  72     -15.300   9.250  -9.160  1.00  0.00      P0   N  
ATOM   1147  H   CYS A  72     -15.440   9.100 -10.130  1.00  0.00      P0   H  
ATOM   1148  CA  CYS A  72     -16.010  10.380  -8.600  1.00  0.00      P0   C  
ATOM   1149  HA  CYS A  72     -15.410  11.080  -8.010  1.00  0.00      P0   H  
ATOM   1150  CB  CYS A  72     -16.670  11.270  -9.620  1.00  0.00      P0   C  
ATOM   1151  HB3 CYS A  72     -17.520  11.850  -9.220  1.00  0.00      P0   H  
ATOM   1152  HB2 CYS A  72     -17.170  10.590 -10.370  1.00  0.00      P0   H  
ATOM   1153  SG  CYS A  72     -15.450  12.130 -10.640  1.00  0.00      P0   S  
ATOM   1154  HG  CYS A  72     -15.090  11.120 -11.430  1.00  0.00      P0   H  
ATOM   1155  C   CYS A  72     -16.950   9.930  -7.490  1.00  0.00      P0   C  
ATOM   1156  O   CYS A  72     -17.040  10.580  -6.430  1.00  0.00      P0   O  
ATOM   1157  N   ILE A  73     -17.700   8.800  -7.580  1.00  0.00      P0   N  
ATOM   1158  H   ILE A  73     -17.620   8.250  -8.430  1.00  0.00      P0   H  
ATOM   1159  CA  ILE A  73     -18.480   8.130  -6.480  1.00  0.00      P0   C  
ATOM   1160  HA  ILE A  73     -19.210   8.850  -6.170  1.00  0.00      P0   H  
ATOM   1161  CB  ILE A  73     -19.090   6.790  -7.050  1.00  0.00      P0   C  
ATOM   1162  HB  ILE A  73     -18.300   6.250  -7.600  1.00  0.00      P0   H  
ATOM   1163  CG2 ILE A  73     -19.610   5.970  -5.830  1.00  0.00      P0   C  
ATOM   1164 HG21 ILE A  73     -18.860   5.320  -5.360  1.00  0.00      P0   H  
ATOM   1165 HG22 ILE A  73     -20.080   6.630  -5.060  1.00  0.00      P0   H  
ATOM   1166 HG23 ILE A  73     -20.530   5.380  -6.070  1.00  0.00      P0   H  
ATOM   1167  CG1 ILE A  73     -20.320   7.110  -8.000  1.00  0.00      P0   C  
ATOM   1168 HG13 ILE A  73     -20.000   7.780  -8.810  1.00  0.00      P0   H  
ATOM   1169 HG12 ILE A  73     -21.060   7.650  -7.370  1.00  0.00      P0   H  
ATOM   1170  CD1 ILE A  73     -20.840   5.920  -8.740  1.00  0.00      P0   C  
ATOM   1171 HD11 ILE A  73     -21.330   5.280  -7.970  1.00  0.00      P0   H  
ATOM   1172 HD12 ILE A  73     -21.620   6.110  -9.510  1.00  0.00      P0   H  
ATOM   1173 HD13 ILE A  73     -20.010   5.380  -9.260  1.00  0.00      P0   H  
ATOM   1174  C   ILE A  73     -17.440   7.770  -5.250  1.00  0.00      P0   C  
ATOM   1175  O   ILE A  73     -17.630   8.080  -4.130  1.00  0.00      P0   O  
ATOM   1176  N   GLY A  74     -16.330   7.090  -5.630  1.00  0.00      P0   N  
ATOM   1177  H   GLY A  74     -16.110   6.950  -6.590  1.00  0.00      P0   H  
ATOM   1178  CA  GLY A  74     -15.160   6.730  -4.800  1.00  0.00      P0   C  
ATOM   1179  HA3 GLY A  74     -14.410   6.360  -5.480  1.00  0.00      P0   H  
ATOM   1180  HA2 GLY A  74     -15.380   5.870  -4.180  1.00  0.00      P0   H  
ATOM   1181  C   GLY A  74     -14.520   7.790  -3.940  1.00  0.00      P0   C  
ATOM   1182  O   GLY A  74     -14.300   7.540  -2.780  1.00  0.00      P0   O  
ATOM   1183  N   LEU A  75     -14.270   8.940  -4.630  1.00  0.00      P0   N  
ATOM   1184  H   LEU A  75     -14.440   8.990  -5.610  1.00  0.00      P0   H  
ATOM   1185  CA  LEU A  75     -13.750  10.140  -4.010  1.00  0.00      P0   C  
ATOM   1186  HA  LEU A  75     -12.800   9.930  -3.530  1.00  0.00      P0   H  
ATOM   1187  CB  LEU A  75     -13.440  11.270  -5.000  1.00  0.00      P0   C  
ATOM   1188  HB3 LEU A  75     -13.130  12.230  -4.550  1.00  0.00      P0   H  
ATOM   1189  HB2 LEU A  75     -14.310  11.490  -5.650  1.00  0.00      P0   H  
ATOM   1190  CG  LEU A  75     -12.310  10.970  -5.960  1.00  0.00      P0   C  
ATOM   1191  HG  LEU A  75     -12.430  10.000  -6.490  1.00  0.00      P0   H  
ATOM   1192  CD1 LEU A  75     -12.100  12.070  -7.020  1.00  0.00      P0   C  
ATOM   1193 HD11 LEU A  75     -11.600  12.950  -6.560  1.00  0.00      P0   H  
ATOM   1194 HD12 LEU A  75     -11.300  11.750  -7.730  1.00  0.00      P0   H  
ATOM   1195 HD13 LEU A  75     -13.060  12.200  -7.580  1.00  0.00      P0   H  
ATOM   1196  CD2 LEU A  75     -11.090  10.950  -5.150  1.00  0.00      P0   C  
ATOM   1197 HD21 LEU A  75     -11.120  10.030  -4.540  1.00  0.00      P0   H  
ATOM   1198 HD22 LEU A  75     -10.200  10.860  -5.800  1.00  0.00      P0   H  
ATOM   1199 HD23 LEU A  75     -10.960  11.830  -4.470  1.00  0.00      P0   H  
ATOM   1200  C   LEU A  75     -14.710  10.660  -2.960  1.00  0.00      P0   C  
ATOM   1201  O   LEU A  75     -14.380  10.950  -1.780  1.00  0.00      P0   O  
ATOM   1202  N   ILE A  76     -16.010  10.730  -3.370  1.00  0.00      P0   N  
ATOM   1203  H   ILE A  76     -16.060  10.540  -4.350  1.00  0.00      P0   H  
ATOM   1204  CA  ILE A  76     -17.110  11.140  -2.560  1.00  0.00      P0   C  
ATOM   1205  HA  ILE A  76     -16.820  12.080  -2.120  1.00  0.00      P0   H  
ATOM   1206  CB  ILE A  76     -18.420  11.300  -3.340  1.00  0.00      P0   C  
ATOM   1207  HB  ILE A  76     -18.400  10.550  -4.150  1.00  0.00      P0   H  
ATOM   1208  CG2 ILE A  76     -19.740  11.080  -2.610  1.00  0.00      P0   C  
ATOM   1209 HG21 ILE A  76     -20.540  10.760  -3.300  1.00  0.00      P0   H  
ATOM   1210 HG22 ILE A  76     -19.660  10.200  -1.950  1.00  0.00      P0   H  
ATOM   1211 HG23 ILE A  76     -20.060  11.970  -2.020  1.00  0.00      P0   H  
ATOM   1212  CG1 ILE A  76     -18.490  12.630  -4.180  1.00  0.00      P0   C  
ATOM   1213 HG13 ILE A  76     -19.380  12.540  -4.850  1.00  0.00      P0   H  
ATOM   1214 HG12 ILE A  76     -17.630  12.760  -4.870  1.00  0.00      P0   H  
ATOM   1215  CD1 ILE A  76     -18.500  13.860  -3.270  1.00  0.00      P0   C  
ATOM   1216 HD11 ILE A  76     -19.490  13.970  -2.770  1.00  0.00      P0   H  
ATOM   1217 HD12 ILE A  76     -17.690  13.910  -2.510  1.00  0.00      P0   H  
ATOM   1218 HD13 ILE A  76     -18.330  14.770  -3.890  1.00  0.00      P0   H  
ATOM   1219  C   ILE A  76     -17.360  10.320  -1.330  1.00  0.00      P0   C  
ATOM   1220  O   ILE A  76     -17.490  10.830  -0.200  1.00  0.00      P0   O  
ATOM   1221  N   LEU A  77     -17.480   8.980  -1.520  1.00  0.00      P0   N  
ATOM   1222  H   LEU A  77     -17.340   8.570  -2.420  1.00  0.00      P0   H  
ATOM   1223  CA  LEU A  77     -17.670   8.070  -0.370  1.00  0.00      P0   C  
ATOM   1224  HA  LEU A  77     -18.550   8.390   0.170  1.00  0.00      P0   H  
ATOM   1225  CB  LEU A  77     -17.880   6.620  -0.870  1.00  0.00      P0   C  
ATOM   1226  HB3 LEU A  77     -17.860   5.960   0.030  1.00  0.00      P0   H  
ATOM   1227  HB2 LEU A  77     -16.960   6.400  -1.460  1.00  0.00      P0   H  
ATOM   1228  CG  LEU A  77     -19.240   6.350  -1.650  1.00  0.00      P0   C  
ATOM   1229  HG  LEU A  77     -19.260   6.930  -2.590  1.00  0.00      P0   H  
ATOM   1230  CD1 LEU A  77     -19.190   4.880  -2.140  1.00  0.00      P0   C  
ATOM   1231 HD11 LEU A  77     -20.210   4.790  -2.570  1.00  0.00      P0   H  
ATOM   1232 HD12 LEU A  77     -18.280   4.570  -2.690  1.00  0.00      P0   H  
ATOM   1233 HD13 LEU A  77     -19.230   4.250  -1.220  1.00  0.00      P0   H  
ATOM   1234  CD2 LEU A  77     -20.460   6.710  -0.750  1.00  0.00      P0   C  
ATOM   1235 HD21 LEU A  77     -20.250   6.440   0.320  1.00  0.00      P0   H  
ATOM   1236 HD22 LEU A  77     -20.600   7.810  -0.780  1.00  0.00      P0   H  
ATOM   1237 HD23 LEU A  77     -21.400   6.310  -1.180  1.00  0.00      P0   H  
ATOM   1238  C   LEU A  77     -16.480   8.030   0.620  1.00  0.00      P0   C  
ATOM   1239  O   LEU A  77     -16.650   7.880   1.780  1.00  0.00      P0   O  
ATOM   1240  N   PHE A  78     -15.240   8.190   0.110  1.00  0.00      P0   N  
ATOM   1241  H   PHE A  78     -15.090   8.320  -0.870  1.00  0.00      P0   H  
ATOM   1242  CA  PHE A  78     -14.090   8.440   0.980  1.00  0.00      P0   C  
ATOM   1243  HA  PHE A  78     -14.100   7.630   1.680  1.00  0.00      P0   H  
ATOM   1244  CB  PHE A  78     -12.740   8.190   0.220  1.00  0.00      P0   C  
ATOM   1245  HB3 PHE A  78     -12.870   8.520  -0.820  1.00  0.00      P0   H  
ATOM   1246  HB2 PHE A  78     -12.410   7.130   0.240  1.00  0.00      P0   H  
ATOM   1247  CG  PHE A  78     -11.450   8.990   0.790  1.00  0.00      P0   C  
ATOM   1248  CD1 PHE A  78     -11.020  10.170   0.120  1.00  0.00      P0   C  
ATOM   1249  HD1 PHE A  78     -11.590  10.490  -0.730  1.00  0.00      P0   H  
ATOM   1250  CE1 PHE A  78      -9.860  10.850   0.490  1.00  0.00      P0   C  
ATOM   1251  HE1 PHE A  78      -9.340  11.600  -0.090  1.00  0.00      P0   H  
ATOM   1252  CZ  PHE A  78      -9.120  10.380   1.620  1.00  0.00      P0   C  
ATOM   1253  HZ  PHE A  78      -8.250  10.950   1.890  1.00  0.00      P0   H  
ATOM   1254  CD2 PHE A  78     -10.630   8.570   1.860  1.00  0.00      P0   C  
ATOM   1255  HD2 PHE A  78     -10.850   7.590   2.270  1.00  0.00      P0   H  
ATOM   1256  CE2 PHE A  78      -9.510   9.260   2.280  1.00  0.00      P0   C  
ATOM   1257  HE2 PHE A  78      -8.940   8.860   3.110  1.00  0.00      P0   H  
ATOM   1258  C   PHE A  78     -14.240   9.630   1.880  1.00  0.00      P0   C  
ATOM   1259  O   PHE A  78     -13.860   9.560   3.020  1.00  0.00      P0   O  
ATOM   1260  N   SER A  79     -14.700  10.770   1.370  1.00  0.00      P0   N  
ATOM   1261  H   SER A  79     -14.910  10.770   0.410  1.00  0.00      P0   H  
ATOM   1262  CA  SER A  79     -14.950  12.000   2.180  1.00  0.00      P0   C  
ATOM   1263  HA  SER A  79     -14.060  12.210   2.740  1.00  0.00      P0   H  
ATOM   1264  CB  SER A  79     -15.330  13.150   1.190  1.00  0.00      P0   C  
ATOM   1265  HB3 SER A  79     -15.800  13.970   1.780  1.00  0.00      P0   H  
ATOM   1266  HB2 SER A  79     -16.060  12.620   0.530  1.00  0.00      P0   H  
ATOM   1267  OG  SER A  79     -14.210  13.610   0.550  1.00  0.00      P0   O  
ATOM   1268  HG  SER A  79     -13.790  14.120   1.240  1.00  0.00      P0   H  
ATOM   1269  C   SER A  79     -16.070  11.790   3.200  1.00  0.00      P0   C  
ATOM   1270  O   SER A  79     -15.920  12.210   4.370  1.00  0.00      P0   O  
ATOM   1271  N   VAL A  80     -17.150  11.120   2.800  1.00  0.00      P0   N  
ATOM   1272  H   VAL A  80     -17.170  10.830   1.850  1.00  0.00      P0   H  
ATOM   1273  CA  VAL A  80     -18.320  10.690   3.620  1.00  0.00      P0   C  
ATOM   1274  HA  VAL A  80     -18.680  11.550   4.160  1.00  0.00      P0   H  
ATOM   1275  CB  VAL A  80     -19.430   9.940   2.880  1.00  0.00      P0   C  
ATOM   1276  HB  VAL A  80     -18.970   9.270   2.120  1.00  0.00      P0   H  
ATOM   1277  CG1 VAL A  80     -20.340   9.050   3.730  1.00  0.00      P0   C  
ATOM   1278 HG11 VAL A  80     -20.640   9.640   4.610  1.00  0.00      P0   H  
ATOM   1279 HG12 VAL A  80     -21.300   8.890   3.180  1.00  0.00      P0   H  
ATOM   1280 HG13 VAL A  80     -19.870   8.080   4.020  1.00  0.00      P0   H  
ATOM   1281  CG2 VAL A  80     -20.170  10.950   2.060  1.00  0.00      P0   C  
ATOM   1282 HG21 VAL A  80     -21.030  10.590   1.410  1.00  0.00      P0   H  
ATOM   1283 HG22 VAL A  80     -20.600  11.740   2.720  1.00  0.00      P0   H  
ATOM   1284 HG23 VAL A  80     -19.490  11.560   1.420  1.00  0.00      P0   H  
ATOM   1285  C   VAL A  80     -17.790   9.790   4.710  1.00  0.00      P0   C  
ATOM   1286  O   VAL A  80     -18.060  10.070   5.870  1.00  0.00      P0   O  
ATOM   1287  N   SER A  81     -16.960   8.820   4.420  1.00  0.00      P0   N  
ATOM   1288  H   SER A  81     -16.710   8.660   3.470  1.00  0.00      P0   H  
ATOM   1289  CA  SER A  81     -16.250   7.960   5.350  1.00  0.00      P0   C  
ATOM   1290  HA  SER A  81     -16.980   7.440   5.960  1.00  0.00      P0   H  
ATOM   1291  CB  SER A  81     -15.680   6.760   4.520  1.00  0.00      P0   C  
ATOM   1292  HB3 SER A  81     -14.950   7.110   3.760  1.00  0.00      P0   H  
ATOM   1293  HB2 SER A  81     -16.550   6.240   4.030  1.00  0.00      P0   H  
ATOM   1294  OG  SER A  81     -15.000   5.820   5.280  1.00  0.00      P0   O  
ATOM   1295  HG  SER A  81     -15.640   5.120   5.500  1.00  0.00      P0   H  
ATOM   1296  C   SER A  81     -15.250   8.590   6.420  1.00  0.00      P0   C  
ATOM   1297  O   SER A  81     -15.280   8.300   7.610  1.00  0.00      P0   O  
ATOM   1298  N   GLU A  82     -14.410   9.510   5.980  1.00  0.00      P0   N  
ATOM   1299  H   GLU A  82     -14.490   9.740   5.020  1.00  0.00      P0   H  
ATOM   1300  CA  GLU A  82     -13.590  10.150   6.900  1.00  0.00      P0   C  
ATOM   1301  HA  GLU A  82     -13.030   9.420   7.460  1.00  0.00      P0   H  
ATOM   1302  CB  GLU A  82     -12.490  11.000   6.170  1.00  0.00      P0   C  
ATOM   1303  HB3 GLU A  82     -11.910  11.660   6.850  1.00  0.00      P0   H  
ATOM   1304  HB2 GLU A  82     -13.060  11.630   5.470  1.00  0.00      P0   H  
ATOM   1305  CG  GLU A  82     -11.420  10.160   5.360  1.00  0.00      P0   C  
ATOM   1306  HG3 GLU A  82     -10.840  10.780   4.660  1.00  0.00      P0   H  
ATOM   1307  HG2 GLU A  82     -12.100   9.570   4.720  1.00  0.00      P0   H  
ATOM   1308  CD  GLU A  82     -10.700   9.040   6.070  1.00  0.00      P0   C  
ATOM   1309  OE1 GLU A  82     -10.850   7.820   5.750  1.00  0.00      P0   O  
ATOM   1310  OE2 GLU A  82      -9.910   9.340   7.010  1.00  0.00      P0   O  
ATOM   1311  C   GLU A  82     -14.260  11.050   7.850  1.00  0.00      P0   C  
ATOM   1312  O   GLU A  82     -13.940  11.100   9.000  1.00  0.00      P0   O  
ATOM   1313  N   PHE A  83     -15.260  11.840   7.410  1.00  0.00      P0   N  
ATOM   1314  H   PHE A  83     -15.620  11.850   6.480  1.00  0.00      P0   H  
ATOM   1315  CA  PHE A  83     -16.140  12.510   8.310  1.00  0.00      P0   C  
ATOM   1316  HA  PHE A  83     -15.500  13.160   8.880  1.00  0.00      P0   H  
ATOM   1317  CB  PHE A  83     -17.100  13.450   7.490  1.00  0.00      P0   C  
ATOM   1318  HB3 PHE A  83     -17.520  12.910   6.600  1.00  0.00      P0   H  
ATOM   1319  HB2 PHE A  83     -16.500  14.330   7.200  1.00  0.00      P0   H  
ATOM   1320  CG  PHE A  83     -18.270  13.940   8.190  1.00  0.00      P0   C  
ATOM   1321  CD1 PHE A  83     -19.450  13.120   8.380  1.00  0.00      P0   C  
ATOM   1322  HD1 PHE A  83     -19.500  12.060   8.180  1.00  0.00      P0   H  
ATOM   1323  CE1 PHE A  83     -20.650  13.640   8.990  1.00  0.00      P0   C  
ATOM   1324  HE1 PHE A  83     -21.530  13.020   9.100  1.00  0.00      P0   H  
ATOM   1325  CZ  PHE A  83     -20.550  14.940   9.550  1.00  0.00      P0   C  
ATOM   1326  HZ  PHE A  83     -21.300  15.290  10.250  1.00  0.00      P0   H  
ATOM   1327  CD2 PHE A  83     -18.310  15.210   8.740  1.00  0.00      P0   C  
ATOM   1328  HD2 PHE A  83     -17.510  15.870   8.470  1.00  0.00      P0   H  
ATOM   1329  CE2 PHE A  83     -19.410  15.700   9.430  1.00  0.00      P0   C  
ATOM   1330  HE2 PHE A  83     -19.400  16.690   9.860  1.00  0.00      P0   H  
ATOM   1331  C   PHE A  83     -16.860  11.530   9.240  1.00  0.00      P0   C  
ATOM   1332  O   PHE A  83     -16.930  11.830  10.410  1.00  0.00      P0   O  
ATOM   1333  N   MET A  84     -17.480  10.450   8.790  1.00  0.00      P0   N  
ATOM   1334  H   MET A  84     -17.500  10.290   7.800  1.00  0.00      P0   H  
ATOM   1335  CA  MET A  84     -18.130   9.480   9.620  1.00  0.00      P0   C  
ATOM   1336  HA  MET A  84     -18.830   9.940  10.300  1.00  0.00      P0   H  
ATOM   1337  CB  MET A  84     -18.860   8.370   8.740  1.00  0.00      P0   C  
ATOM   1338  HB3 MET A  84     -19.210   7.700   9.550  1.00  0.00      P0   H  
ATOM   1339  HB2 MET A  84     -18.080   7.950   8.080  1.00  0.00      P0   H  
ATOM   1340  CG  MET A  84     -20.160   8.840   8.000  1.00  0.00      P0   C  
ATOM   1341  HG3 MET A  84     -20.630   7.940   7.550  1.00  0.00      P0   H  
ATOM   1342  HG2 MET A  84     -19.950   9.720   7.350  1.00  0.00      P0   H  
ATOM   1343  SD  MET A  84     -21.410   9.460   9.140  1.00  0.00      P0   S  
ATOM   1344  CE  MET A  84     -22.400  10.080   7.670  1.00  0.00      P0   C  
ATOM   1345  HE1 MET A  84     -22.360   9.450   6.770  1.00  0.00      P0   H  
ATOM   1346  HE2 MET A  84     -23.460  10.180   7.940  1.00  0.00      P0   H  
ATOM   1347  HE3 MET A  84     -21.910  11.040   7.370  1.00  0.00      P0   H  
ATOM   1348  C   MET A  84     -17.230   8.870  10.670  1.00  0.00      P0   C  
ATOM   1349  O   MET A  84     -17.560   8.680  11.860  1.00  0.00      P0   O  
ATOM   1350  N   PHE A  85     -15.950   8.640  10.300  1.00  0.00      P0   N  
ATOM   1351  H   PHE A  85     -15.750   8.620   9.320  1.00  0.00      P0   H  
ATOM   1352  CA  PHE A  85     -14.890   8.250  11.240  1.00  0.00      P0   C  
ATOM   1353  HA  PHE A  85     -15.290   7.390  11.730  1.00  0.00      P0   H  
ATOM   1354  CB  PHE A  85     -13.560   7.980  10.530  1.00  0.00      P0   C  
ATOM   1355  HB3 PHE A  85     -13.190   9.010  10.360  1.00  0.00      P0   H  
ATOM   1356  HB2 PHE A  85     -13.770   7.300   9.670  1.00  0.00      P0   H  
ATOM   1357  CG  PHE A  85     -12.550   7.220  11.430  1.00  0.00      P0   C  
ATOM   1358  CD1 PHE A  85     -11.460   7.820  12.040  1.00  0.00      P0   C  
ATOM   1359  HD1 PHE A  85     -11.220   8.860  11.880  1.00  0.00      P0   H  
ATOM   1360  CE1 PHE A  85     -10.670   7.100  12.910  1.00  0.00      P0   C  
ATOM   1361  HE1 PHE A  85      -9.730   7.480  13.290  1.00  0.00      P0   H  
ATOM   1362  CZ  PHE A  85     -10.760   5.650  13.000  1.00  0.00      P0   C  
ATOM   1363  HZ  PHE A  85     -10.040   5.120  13.610  1.00  0.00      P0   H  
ATOM   1364  CD2 PHE A  85     -12.830   5.850  11.600  1.00  0.00      P0   C  
ATOM   1365  HD2 PHE A  85     -13.540   5.290  11.020  1.00  0.00      P0   H  
ATOM   1366  CE2 PHE A  85     -11.910   5.090  12.430  1.00  0.00      P0   C  
ATOM   1367  HE2 PHE A  85     -12.050   4.030  12.480  1.00  0.00      P0   H  
ATOM   1368  C   PHE A  85     -14.660   9.140  12.430  1.00  0.00      P0   C  
ATOM   1369  O   PHE A  85     -14.440   8.770  13.620  1.00  0.00      P0   O  
ATOM   1370  N   ALA A  86     -14.730  10.380  12.030  1.00  0.00      P0   N  
ATOM   1371  H   ALA A  86     -15.020  10.510  11.070  1.00  0.00      P0   H  
ATOM   1372  CA  ALA A  86     -14.310  11.550  12.730  1.00  0.00      P0   C  
ATOM   1373  HA  ALA A  86     -13.530  11.270  13.420  1.00  0.00      P0   H  
ATOM   1374  CB  ALA A  86     -14.030  12.730  11.780  1.00  0.00      P0   C  
ATOM   1375  HB1 ALA A  86     -14.950  13.160  11.360  1.00  0.00      P0   H  
ATOM   1376  HB2 ALA A  86     -13.600  13.530  12.410  1.00  0.00      P0   H  
ATOM   1377  HB3 ALA A  86     -13.390  12.390  10.930  1.00  0.00      P0   H  
ATOM   1378  C   ALA A  86     -15.400  11.980  13.700  1.00  0.00      P0   C  
ATOM   1379  O   ALA A  86     -14.930  12.460  14.740  1.00  0.00      P0   O  
ATOM   1380  N   VAL A  87     -16.680  11.840  13.400  1.00  0.00      P0   N  
ATOM   1381  H   VAL A  87     -16.880  11.590  12.460  1.00  0.00      P0   H  
ATOM   1382  CA  VAL A  87     -17.850  12.200  14.320  1.00  0.00      P0   C  
ATOM   1383  HA  VAL A  87     -17.640  13.090  14.890  1.00  0.00      P0   H  
ATOM   1384  CB  VAL A  87     -19.110  12.660  13.590  1.00  0.00      P0   C  
ATOM   1385  HB  VAL A  87     -19.880  12.900  14.370  1.00  0.00      P0   H  
ATOM   1386  CG1 VAL A  87     -18.710  13.950  12.930  1.00  0.00      P0   C  
ATOM   1387 HG11 VAL A  87     -17.950  14.440  13.570  1.00  0.00      P0   H  
ATOM   1388 HG12 VAL A  87     -18.270  13.810  11.920  1.00  0.00      P0   H  
ATOM   1389 HG13 VAL A  87     -19.600  14.630  12.870  1.00  0.00      P0   H  
ATOM   1390  CG2 VAL A  87     -19.650  11.640  12.530  1.00  0.00      P0   C  
ATOM   1391 HG21 VAL A  87     -20.570  12.070  12.100  1.00  0.00      P0   H  
ATOM   1392 HG22 VAL A  87     -18.880  11.440  11.760  1.00  0.00      P0   H  
ATOM   1393 HG23 VAL A  87     -19.840  10.730  13.140  1.00  0.00      P0   H  
ATOM   1394  C   VAL A  87     -18.260  10.960  15.180  1.00  0.00      P0   C  
ATOM   1395  O   VAL A  87     -19.180  10.980  15.940  1.00  0.00      P0   O  
ATOM   1396  N   GLY A  88     -17.450   9.870  15.000  1.00  0.00      P0   N  
ATOM   1397  H   GLY A  88     -16.710   9.890  14.350  1.00  0.00      P0   H  
ATOM   1398  CA  GLY A  88     -17.510   8.630  15.890  1.00  0.00      P0   C  
ATOM   1399  HA3 GLY A  88     -16.590   8.120  15.690  1.00  0.00      P0   H  
ATOM   1400  HA2 GLY A  88     -18.410   8.080  15.680  1.00  0.00      P0   H  
ATOM   1401  C   GLY A  88     -17.360   8.790  17.340  1.00  0.00      P0   C  
ATOM   1402  O   GLY A  88     -16.880   9.750  17.870  1.00  0.00      P0   O  
ATOM   1403  N   HIS A  89     -17.620   7.600  17.910  1.00  0.00      P0   N  
ATOM   1404  H   HIS A  89     -17.890   6.880  17.260  1.00  0.00      P0   H  
ATOM   1405  CA  HIS A  89     -17.540   7.300  19.280  1.00  0.00      P0   C  
ATOM   1406  HA  HIS A  89     -16.560   7.570  19.630  1.00  0.00      P0   H  
ATOM   1407  CB  HIS A  89     -18.670   7.930  20.150  1.00  0.00      P0   C  
ATOM   1408  HB3 HIS A  89     -19.740   7.830  19.890  1.00  0.00      P0   H  
ATOM   1409  HB2 HIS A  89     -18.550   9.020  20.020  1.00  0.00      P0   H  
ATOM   1410  ND1 HIS A  89     -19.270   6.660  22.420  1.00  0.00      P0   N  
ATOM   1411  HD1 HIS A  89     -19.780   5.890  22.020  1.00  0.00      P0   H  
ATOM   1412  CG  HIS A  89     -18.620   7.680  21.650  1.00  0.00      P0   C  
ATOM   1413  CE1 HIS A  89     -18.900   6.870  23.700  1.00  0.00      P0   C  
ATOM   1414  HE1 HIS A  89     -19.260   6.200  24.500  1.00  0.00      P0   H  
ATOM   1415  NE2 HIS A  89     -18.240   7.980  23.830  1.00  0.00      P0   N  
ATOM   1416  CD2 HIS A  89     -18.050   8.450  22.590  1.00  0.00      P0   C  
ATOM   1417  HD2 HIS A  89     -17.350   9.270  22.470  1.00  0.00      P0   H  
ATOM   1418  C   HIS A  89     -17.640   5.790  19.470  1.00  0.00      P0   C  
ATOM   1419  O   HIS A  89     -16.650   5.210  19.930  1.00  0.00      P0   O  
ATOM   1420  N   ASN A  90     -18.740   5.170  19.120  1.00  0.00      P0   N  
ATOM   1421  H   ASN A  90     -19.460   5.640  18.600  1.00  0.00      P0   H  
ATOM   1422  CA  ASN A  90     -18.880   3.670  19.190  1.00  0.00      P0   C  
ATOM   1423  HA  ASN A  90     -18.330   3.280  20.030  1.00  0.00      P0   H  
ATOM   1424  CB  ASN A  90     -20.380   3.230  19.290  1.00  0.00      P0   C  
ATOM   1425  HB3 ASN A  90     -20.620   2.180  19.460  1.00  0.00      P0   H  
ATOM   1426  HB2 ASN A  90     -20.880   3.490  18.320  1.00  0.00      P0   H  
ATOM   1427  CG  ASN A  90     -20.960   4.100  20.370  1.00  0.00      P0   C  
ATOM   1428  OD1 ASN A  90     -20.820   3.790  21.580  1.00  0.00      P0   O  
ATOM   1429  ND2 ASN A  90     -21.670   5.230  20.030  1.00  0.00      P0   N  
ATOM   1430 HD21 ASN A  90     -22.150   5.670  20.780  1.00  0.00      P0   H  
ATOM   1431 HD22 ASN A  90     -21.610   5.600  19.110  1.00  0.00      P0   H  
ATOM   1432  C   ASN A  90     -18.280   2.910  18.090  1.00  0.00      P0   C  
ATOM   1433  O   ASN A  90     -18.400   3.250  16.930  1.00  0.00      P0   O  
ATOM   1434  N   PHE A  91     -17.680   1.760  18.380  1.00  0.00      P0   N  
ATOM   1435  H   PHE A  91     -17.600   1.350  19.290  1.00  0.00      P0   H  
ATOM   1436  CA  PHE A  91     -16.970   0.780  17.500  1.00  0.00      P0   C  
ATOM   1437  HA  PHE A  91     -16.220   1.280  16.930  1.00  0.00      P0   H  
ATOM   1438  CB  PHE A  91     -16.180  -0.170  18.360  1.00  0.00      P0   C  
ATOM   1439  HB3 PHE A  91     -16.900  -0.640  19.060  1.00  0.00      P0   H  
ATOM   1440  HB2 PHE A  91     -15.420   0.300  19.030  1.00  0.00      P0   H  
ATOM   1441  CG  PHE A  91     -15.350  -1.260  17.720  1.00  0.00      P0   C  
ATOM   1442  CD1 PHE A  91     -15.740  -2.600  17.820  1.00  0.00      P0   C  
ATOM   1443  HD1 PHE A  91     -16.680  -2.780  18.340  1.00  0.00      P0   H  
ATOM   1444  CE1 PHE A  91     -14.930  -3.620  17.290  1.00  0.00      P0   C  
ATOM   1445  HE1 PHE A  91     -15.400  -4.590  17.270  1.00  0.00      P0   H  
ATOM   1446  CZ  PHE A  91     -13.780  -3.360  16.590  1.00  0.00      P0   C  
ATOM   1447  HZ  PHE A  91     -13.270  -4.050  15.940  1.00  0.00      P0   H  
ATOM   1448  CD2 PHE A  91     -14.190  -0.930  17.050  1.00  0.00      P0   C  
ATOM   1449  HD2 PHE A  91     -13.970   0.130  17.040  1.00  0.00      P0   H  
ATOM   1450  CE2 PHE A  91     -13.380  -2.010  16.570  1.00  0.00      P0   C  
ATOM   1451  HE2 PHE A  91     -12.440  -1.720  16.110  1.00  0.00      P0   H  
ATOM   1452  C   PHE A  91     -17.790   0.200  16.390  1.00  0.00      P0   C  
ATOM   1453  O   PHE A  91     -17.230   0.130  15.300  1.00  0.00      P0   O  
ATOM   1454  N   SER A  92     -19.020  -0.210  16.620  1.00  0.00      P0   N  
ATOM   1455  H   SER A  92     -19.370  -0.240  17.560  1.00  0.00      P0   H  
ATOM   1456  CA  SER A  92     -19.780  -0.560  15.450  1.00  0.00      P0   C  
ATOM   1457  HA  SER A  92     -19.340  -1.380  14.910  1.00  0.00      P0   H  
ATOM   1458  CB  SER A  92     -21.210  -1.070  15.780  1.00  0.00      P0   C  
ATOM   1459  HB3 SER A  92     -21.060  -2.070  16.230  1.00  0.00      P0   H  
ATOM   1460  HB2 SER A  92     -21.660  -1.180  14.770  1.00  0.00      P0   H  
ATOM   1461  OG  SER A  92     -21.870  -0.070  16.580  1.00  0.00      P0   O  
ATOM   1462  HG  SER A  92     -22.050  -0.600  17.350  1.00  0.00      P0   H  
ATOM   1463  C   SER A  92     -19.840   0.600  14.380  1.00  0.00      P0   C  
ATOM   1464  O   SER A  92     -19.560   0.320  13.240  1.00  0.00      P0   O  
ATOM   1465  N   VAL A  93     -20.200   1.870  14.780  1.00  0.00      P0   N  
ATOM   1466  H   VAL A  93     -20.340   2.080  15.740  1.00  0.00      P0   H  
ATOM   1467  CA  VAL A  93     -20.050   3.000  13.820  1.00  0.00      P0   C  
ATOM   1468  HA  VAL A  93     -20.850   2.850  13.090  1.00  0.00      P0   H  
ATOM   1469  CB  VAL A  93     -20.390   4.360  14.450  1.00  0.00      P0   C  
ATOM   1470  HB  VAL A  93     -19.820   4.500  15.390  1.00  0.00      P0   H  
ATOM   1471  CG1 VAL A  93     -20.190   5.470  13.420  1.00  0.00      P0   C  
ATOM   1472 HG11 VAL A  93     -20.520   6.450  13.830  1.00  0.00      P0   H  
ATOM   1473 HG12 VAL A  93     -19.130   5.660  13.180  1.00  0.00      P0   H  
ATOM   1474 HG13 VAL A  93     -20.720   5.310  12.460  1.00  0.00      P0   H  
ATOM   1475  CG2 VAL A  93     -21.840   4.270  14.790  1.00  0.00      P0   C  
ATOM   1476 HG21 VAL A  93     -22.170   3.440  15.440  1.00  0.00      P0   H  
ATOM   1477 HG22 VAL A  93     -22.180   5.140  15.390  1.00  0.00      P0   H  
ATOM   1478 HG23 VAL A  93     -22.410   4.250  13.830  1.00  0.00      P0   H  
ATOM   1479  C   VAL A  93     -18.670   3.110  13.170  1.00  0.00      P0   C  
ATOM   1480  O   VAL A  93     -18.440   3.310  12.000  1.00  0.00      P0   O  
ATOM   1481  N   LEU A  94     -17.550   3.070  14.010  1.00  0.00      P0   N  
ATOM   1482  H   LEU A  94     -17.580   3.320  14.970  1.00  0.00      P0   H  
ATOM   1483  CA  LEU A  94     -16.180   3.180  13.550  1.00  0.00      P0   C  
ATOM   1484  HA  LEU A  94     -16.170   4.150  13.070  1.00  0.00      P0   H  
ATOM   1485  CB  LEU A  94     -15.060   3.170  14.660  1.00  0.00      P0   C  
ATOM   1486  HB3 LEU A  94     -14.000   3.370  14.360  1.00  0.00      P0   H  
ATOM   1487  HB2 LEU A  94     -15.000   2.240  15.260  1.00  0.00      P0   H  
ATOM   1488  CG  LEU A  94     -15.320   4.320  15.720  1.00  0.00      P0   C  
ATOM   1489  HG  LEU A  94     -16.390   4.270  16.000  1.00  0.00      P0   H  
ATOM   1490  CD1 LEU A  94     -14.590   4.050  17.020  1.00  0.00      P0   C  
ATOM   1491 HD11 LEU A  94     -13.500   4.080  16.850  1.00  0.00      P0   H  
ATOM   1492 HD12 LEU A  94     -14.830   4.790  17.810  1.00  0.00      P0   H  
ATOM   1493 HD13 LEU A  94     -14.790   3.060  17.500  1.00  0.00      P0   H  
ATOM   1494  CD2 LEU A  94     -14.930   5.720  15.090  1.00  0.00      P0   C  
ATOM   1495 HD21 LEU A  94     -15.620   5.870  14.220  1.00  0.00      P0   H  
ATOM   1496 HD22 LEU A  94     -14.920   6.490  15.900  1.00  0.00      P0   H  
ATOM   1497 HD23 LEU A  94     -13.920   5.700  14.640  1.00  0.00      P0   H  
ATOM   1498  C   LEU A  94     -15.690   2.150  12.520  1.00  0.00      P0   C  
ATOM   1499  O   LEU A  94     -15.170   2.510  11.460  1.00  0.00      P0   O  
ATOM   1500  N   MET A  95     -15.930   0.850  12.810  1.00  0.00      P0   N  
ATOM   1501  H   MET A  95     -16.320   0.700  13.710  1.00  0.00      P0   H  
ATOM   1502  CA  MET A  95     -16.030  -0.220  11.920  1.00  0.00      P0   C  
ATOM   1503  HA  MET A  95     -15.020  -0.370  11.570  1.00  0.00      P0   H  
ATOM   1504  CB  MET A  95     -16.470  -1.580  12.610  1.00  0.00      P0   C  
ATOM   1505  HB3 MET A  95     -16.510  -2.340  11.800  1.00  0.00      P0   H  
ATOM   1506  HB2 MET A  95     -17.500  -1.440  13.010  1.00  0.00      P0   H  
ATOM   1507  CG  MET A  95     -15.530  -2.120  13.740  1.00  0.00      P0   C  
ATOM   1508  HG3 MET A  95     -16.130  -2.710  14.470  1.00  0.00      P0   H  
ATOM   1509  HG2 MET A  95     -15.240  -1.220  14.330  1.00  0.00      P0   H  
ATOM   1510  SD  MET A  95     -14.160  -3.110  13.140  1.00  0.00      P0   S  
ATOM   1511  CE  MET A  95     -15.150  -4.700  12.960  1.00  0.00      P0   C  
ATOM   1512  HE1 MET A  95     -14.710  -5.510  12.350  1.00  0.00      P0   H  
ATOM   1513  HE2 MET A  95     -15.270  -5.050  14.010  1.00  0.00      P0   H  
ATOM   1514  HE3 MET A  95     -16.100  -4.330  12.530  1.00  0.00      P0   H  
ATOM   1515  C   MET A  95     -16.850  -0.050  10.670  1.00  0.00      P0   C  
ATOM   1516  O   MET A  95     -16.470  -0.280   9.530  1.00  0.00      P0   O  
ATOM   1517  N   LEU A  96     -18.150   0.360  10.780  1.00  0.00      P0   N  
ATOM   1518  H   LEU A  96     -18.640   0.490  11.650  1.00  0.00      P0   H  
ATOM   1519  CA  LEU A  96     -19.100   0.590   9.630  1.00  0.00      P0   C  
ATOM   1520  HA  LEU A  96     -19.260  -0.390   9.230  1.00  0.00      P0   H  
ATOM   1521  CB  LEU A  96     -20.470   1.120  10.210  1.00  0.00      P0   C  
ATOM   1522  HB3 LEU A  96     -20.390   2.000  10.870  1.00  0.00      P0   H  
ATOM   1523  HB2 LEU A  96     -20.880   0.350  10.900  1.00  0.00      P0   H  
ATOM   1524  CG  LEU A  96     -21.490   1.380   9.090  1.00  0.00      P0   C  
ATOM   1525  HG  LEU A  96     -21.150   2.270   8.530  1.00  0.00      P0   H  
ATOM   1526  CD1 LEU A  96     -21.730   0.200   8.090  1.00  0.00      P0   C  
ATOM   1527 HD11 LEU A  96     -20.820  -0.270   7.660  1.00  0.00      P0   H  
ATOM   1528 HD12 LEU A  96     -22.220  -0.550   8.730  1.00  0.00      P0   H  
ATOM   1529 HD13 LEU A  96     -22.420   0.540   7.290  1.00  0.00      P0   H  
ATOM   1530  CD2 LEU A  96     -22.890   1.640   9.780  1.00  0.00      P0   C  
ATOM   1531 HD21 LEU A  96     -23.700   1.710   9.020  1.00  0.00      P0   H  
ATOM   1532 HD22 LEU A  96     -23.200   0.760  10.380  1.00  0.00      P0   H  
ATOM   1533 HD23 LEU A  96     -22.990   2.430  10.560  1.00  0.00      P0   H  
ATOM   1534  C   LEU A  96     -18.520   1.570   8.640  1.00  0.00      P0   C  
ATOM   1535  O   LEU A  96     -18.390   1.300   7.450  1.00  0.00      P0   O  
ATOM   1536  N   SER A  97     -18.030   2.730   9.240  1.00  0.00      P0   N  
ATOM   1537  H   SER A  97     -18.110   2.770  10.230  1.00  0.00      P0   H  
ATOM   1538  CA  SER A  97     -17.260   3.730   8.600  1.00  0.00      P0   C  
ATOM   1539  HA  SER A  97     -17.900   4.210   7.870  1.00  0.00      P0   H  
ATOM   1540  CB  SER A  97     -16.810   4.870   9.500  1.00  0.00      P0   C  
ATOM   1541  HB3 SER A  97     -16.220   5.550   8.840  1.00  0.00      P0   H  
ATOM   1542  HB2 SER A  97     -16.230   4.500  10.370  1.00  0.00      P0   H  
ATOM   1543  OG  SER A  97     -17.960   5.530  10.060  1.00  0.00      P0   O  
ATOM   1544  HG  SER A  97     -18.310   4.940  10.740  1.00  0.00      P0   H  
ATOM   1545  C   SER A  97     -16.040   3.250   7.830  1.00  0.00      P0   C  
ATOM   1546  O   SER A  97     -15.980   3.450   6.630  1.00  0.00      P0   O  
ATOM   1547  N   ARG A  98     -15.080   2.640   8.560  1.00  0.00      P0   N  
ATOM   1548  H   ARG A  98     -15.130   2.620   9.560  1.00  0.00      P0   H  
ATOM   1549  CA  ARG A  98     -13.900   1.960   7.960  1.00  0.00      P0   C  
ATOM   1550  HA  ARG A  98     -13.440   2.700   7.310  1.00  0.00      P0   H  
ATOM   1551  CB  ARG A  98     -12.820   1.590   9.030  1.00  0.00      P0   C  
ATOM   1552  HB3 ARG A  98     -11.930   1.060   8.670  1.00  0.00      P0   H  
ATOM   1553  HB2 ARG A  98     -13.310   0.900   9.760  1.00  0.00      P0   H  
ATOM   1554  CG  ARG A  98     -12.170   2.760   9.870  1.00  0.00      P0   C  
ATOM   1555  HG3 ARG A  98     -11.330   2.380  10.490  1.00  0.00      P0   H  
ATOM   1556  HG2 ARG A  98     -12.950   3.190  10.520  1.00  0.00      P0   H  
ATOM   1557  CD  ARG A  98     -11.480   3.860   8.960  1.00  0.00      P0   C  
ATOM   1558  HD3 ARG A  98     -11.100   4.730   9.520  1.00  0.00      P0   H  
ATOM   1559  HD2 ARG A  98     -12.250   4.170   8.220  1.00  0.00      P0   H  
ATOM   1560  NE  ARG A  98     -10.330   3.230   8.240  1.00  0.00      P0   N  
ATOM   1561  HE  ARG A  98      -9.880   2.480   8.720  1.00  0.00      P0   H  
ATOM   1562  CZ  ARG A  98      -9.760   3.800   7.170  1.00  0.00      P0   C  
ATOM   1563  NH1 ARG A  98     -10.240   4.880   6.570  1.00  0.00      P0   N  
ATOM   1564 HH11 ARG A  98     -11.040   5.330   6.980  1.00  0.00      P0   H  
ATOM   1565 HH12 ARG A  98      -9.730   5.330   5.840  1.00  0.00      P0   H  
ATOM   1566  NH2 ARG A  98      -8.720   3.250   6.600  1.00  0.00      P0   N  
ATOM   1567 HH21 ARG A  98      -8.400   2.370   6.970  1.00  0.00      P0   H  
ATOM   1568 HH22 ARG A  98      -8.430   3.570   5.710  1.00  0.00      P0   H  
ATOM   1569  C   ARG A  98     -14.290   0.880   6.930  1.00  0.00      P0   C  
ATOM   1570  O   ARG A  98     -13.550   0.780   5.950  1.00  0.00      P0   O  
ATOM   1571  N   VAL A  99     -15.390   0.110   7.120  1.00  0.00      P0   N  
ATOM   1572  H   VAL A  99     -15.860   0.090   8.000  1.00  0.00      P0   H  
ATOM   1573  CA  VAL A  99     -15.980  -0.850   6.140  1.00  0.00      P0   C  
ATOM   1574  HA  VAL A  99     -15.280  -1.620   5.870  1.00  0.00      P0   H  
ATOM   1575  CB  VAL A  99     -17.060  -1.690   6.790  1.00  0.00      P0   C  
ATOM   1576  HB  VAL A  99     -17.730  -1.110   7.460  1.00  0.00      P0   H  
ATOM   1577  CG1 VAL A  99     -18.070  -2.300   5.770  1.00  0.00      P0   C  
ATOM   1578 HG11 VAL A  99     -18.670  -3.050   6.340  1.00  0.00      P0   H  
ATOM   1579 HG12 VAL A  99     -18.700  -1.520   5.270  1.00  0.00      P0   H  
ATOM   1580 HG13 VAL A  99     -17.530  -2.930   5.040  1.00  0.00      P0   H  
ATOM   1581  CG2 VAL A  99     -16.200  -2.750   7.680  1.00  0.00      P0   C  
ATOM   1582 HG21 VAL A  99     -15.520  -3.320   7.020  1.00  0.00      P0   H  
ATOM   1583 HG22 VAL A  99     -15.530  -2.240   8.410  1.00  0.00      P0   H  
ATOM   1584 HG23 VAL A  99     -16.830  -3.420   8.310  1.00  0.00      P0   H  
ATOM   1585  C   VAL A  99     -16.360  -0.130   4.890  1.00  0.00      P0   C  
ATOM   1586  O   VAL A  99     -16.170  -0.630   3.820  1.00  0.00      P0   O  
ATOM   1587  N   ILE A 100     -16.920   1.170   4.950  1.00  0.00      P0   N  
ATOM   1588  H   ILE A 100     -16.940   1.690   5.810  1.00  0.00      P0   H  
ATOM   1589  CA  ILE A 100     -17.310   2.010   3.860  1.00  0.00      P0   C  
ATOM   1590  HA  ILE A 100     -17.720   1.340   3.130  1.00  0.00      P0   H  
ATOM   1591  CB  ILE A 100     -18.490   2.930   4.190  1.00  0.00      P0   C  
ATOM   1592  HB  ILE A 100     -18.200   3.590   5.050  1.00  0.00      P0   H  
ATOM   1593  CG2 ILE A 100     -18.660   3.960   3.040  1.00  0.00      P0   C  
ATOM   1594 HG21 ILE A 100     -17.800   4.670   3.080  1.00  0.00      P0   H  
ATOM   1595 HG22 ILE A 100     -18.670   3.350   2.120  1.00  0.00      P0   H  
ATOM   1596 HG23 ILE A 100     -19.610   4.520   3.170  1.00  0.00      P0   H  
ATOM   1597  CG1 ILE A 100     -19.890   2.330   4.440  1.00  0.00      P0   C  
ATOM   1598 HG13 ILE A 100     -19.710   1.300   4.810  1.00  0.00      P0   H  
ATOM   1599 HG12 ILE A 100     -20.290   2.320   3.390  1.00  0.00      P0   H  
ATOM   1600  CD1 ILE A 100     -20.740   3.240   5.360  1.00  0.00      P0   C  
ATOM   1601 HD11 ILE A 100     -20.200   3.600   6.270  1.00  0.00      P0   H  
ATOM   1602 HD12 ILE A 100     -21.090   4.100   4.750  1.00  0.00      P0   H  
ATOM   1603 HD13 ILE A 100     -21.600   2.650   5.710  1.00  0.00      P0   H  
ATOM   1604  C   ILE A 100     -16.140   2.730   3.160  1.00  0.00      P0   C  
ATOM   1605  O   ILE A 100     -16.150   3.090   2.010  1.00  0.00      P0   O  
ATOM   1606  N   GLY A 101     -15.040   3.000   3.910  1.00  0.00      P0   N  
ATOM   1607  H   GLY A 101     -15.200   2.910   4.880  1.00  0.00      P0   H  
ATOM   1608  CA  GLY A 101     -13.790   3.540   3.470  1.00  0.00      P0   C  
ATOM   1609  HA3 GLY A 101     -13.160   3.670   4.340  1.00  0.00      P0   H  
ATOM   1610  HA2 GLY A 101     -13.890   4.440   2.880  1.00  0.00      P0   H  
ATOM   1611  C   GLY A 101     -13.060   2.410   2.680  1.00  0.00      P0   C  
ATOM   1612  O   GLY A 101     -12.540   2.600   1.580  1.00  0.00      P0   O  
ATOM   1613  N   GLY A 102     -13.030   1.150   3.160  1.00  0.00      P0   N  
ATOM   1614  H   GLY A 102     -13.470   0.940   4.030  1.00  0.00      P0   H  
ATOM   1615  CA  GLY A 102     -12.780  -0.060   2.440  1.00  0.00      P0   C  
ATOM   1616  HA3 GLY A 102     -12.970  -0.850   3.150  1.00  0.00      P0   H  
ATOM   1617  HA2 GLY A 102     -11.760  -0.070   2.080  1.00  0.00      P0   H  
ATOM   1618  C   GLY A 102     -13.540  -0.360   1.210  1.00  0.00      P0   C  
ATOM   1619  O   GLY A 102     -12.980  -0.540   0.090  1.00  0.00      P0   O  
ATOM   1620  N   MET A 103     -14.850  -0.230   1.210  1.00  0.00      P0   N  
ATOM   1621  H   MET A 103     -15.280  -0.390   2.100  1.00  0.00      P0   H  
ATOM   1622  CA  MET A 103     -15.630  -0.140   0.000  1.00  0.00      P0   C  
ATOM   1623  HA  MET A 103     -15.430  -1.050  -0.540  1.00  0.00      P0   H  
ATOM   1624  CB  MET A 103     -17.140   0.080   0.390  1.00  0.00      P0   C  
ATOM   1625  HB3 MET A 103     -17.700   0.300  -0.540  1.00  0.00      P0   H  
ATOM   1626  HB2 MET A 103     -17.200   1.030   0.990  1.00  0.00      P0   H  
ATOM   1627  CG  MET A 103     -17.840  -1.170   1.070  1.00  0.00      P0   C  
ATOM   1628  HG3 MET A 103     -17.760  -1.060   2.180  1.00  0.00      P0   H  
ATOM   1629  HG2 MET A 103     -17.390  -2.100   0.660  1.00  0.00      P0   H  
ATOM   1630  SD  MET A 103     -19.670  -1.230   0.830  1.00  0.00      P0   S  
ATOM   1631  CE  MET A 103     -20.130  -1.780   2.550  1.00  0.00      P0   C  
ATOM   1632  HE1 MET A 103     -19.620  -1.060   3.240  1.00  0.00      P0   H  
ATOM   1633  HE2 MET A 103     -21.220  -1.660   2.760  1.00  0.00      P0   H  
ATOM   1634  HE3 MET A 103     -19.930  -2.840   2.800  1.00  0.00      P0   H  
ATOM   1635  C   MET A 103     -15.270   0.980  -0.950  1.00  0.00      P0   C  
ATOM   1636  O   MET A 103     -15.170   0.740  -2.170  1.00  0.00      P0   O  
ATOM   1637  N   SER A 104     -14.990   2.240  -0.490  1.00  0.00      P0   N  
ATOM   1638  H   SER A 104     -15.040   2.360   0.490  1.00  0.00      P0   H  
ATOM   1639  CA  SER A 104     -14.510   3.310  -1.330  1.00  0.00      P0   C  
ATOM   1640  HA  SER A 104     -15.210   3.470  -2.120  1.00  0.00      P0   H  
ATOM   1641  CB  SER A 104     -14.290   4.620  -0.540  1.00  0.00      P0   C  
ATOM   1642  HB3 SER A 104     -14.120   5.280  -1.410  1.00  0.00      P0   H  
ATOM   1643  HB2 SER A 104     -13.470   4.470   0.190  1.00  0.00      P0   H  
ATOM   1644  OG  SER A 104     -15.540   4.860   0.110  1.00  0.00      P0   O  
ATOM   1645  HG  SER A 104     -15.700   4.070   0.630  1.00  0.00      P0   H  
ATOM   1646  C   SER A 104     -13.170   3.050  -1.960  1.00  0.00      P0   C  
ATOM   1647  O   SER A 104     -12.940   3.320  -3.150  1.00  0.00      P0   O  
ATOM   1648  N   ALA A 105     -12.240   2.500  -1.190  1.00  0.00      P0   N  
ATOM   1649  H   ALA A 105     -12.420   2.280  -0.240  1.00  0.00      P0   H  
ATOM   1650  CA  ALA A 105     -10.840   2.230  -1.560  1.00  0.00      P0   C  
ATOM   1651  HA  ALA A 105     -10.300   3.120  -1.900  1.00  0.00      P0   H  
ATOM   1652  CB  ALA A 105     -10.070   1.590  -0.420  1.00  0.00      P0   C  
ATOM   1653  HB1 ALA A 105     -10.240   2.320   0.400  1.00  0.00      P0   H  
ATOM   1654  HB2 ALA A 105     -10.440   0.580  -0.100  1.00  0.00      P0   H  
ATOM   1655  HB3 ALA A 105      -8.980   1.500  -0.630  1.00  0.00      P0   H  
ATOM   1656  C   ALA A 105     -10.760   1.220  -2.720  1.00  0.00      P0   C  
ATOM   1657  O   ALA A 105      -9.960   1.310  -3.670  1.00  0.00      P0   O  
ATOM   1658  N   GLY A 106     -11.720   0.250  -2.570  1.00  0.00      P0   N  
ATOM   1659  H   GLY A 106     -12.350   0.230  -1.800  1.00  0.00      P0   H  
ATOM   1660  CA  GLY A 106     -11.890  -0.880  -3.560  1.00  0.00      P0   C  
ATOM   1661  HA3 GLY A 106     -12.480  -1.650  -3.080  1.00  0.00      P0   H  
ATOM   1662  HA2 GLY A 106     -10.910  -1.110  -3.940  1.00  0.00      P0   H  
ATOM   1663  C   GLY A 106     -12.760  -0.370  -4.710  1.00  0.00      P0   C  
ATOM   1664  O   GLY A 106     -13.000  -1.100  -5.730  1.00  0.00      P0   O  
ATOM   1665  N   MET A 107     -13.230   0.880  -4.640  1.00  0.00      P0   N  
ATOM   1666  H   MET A 107     -13.160   1.430  -3.800  1.00  0.00      P0   H  
ATOM   1667  CA  MET A 107     -13.690   1.680  -5.750  1.00  0.00      P0   C  
ATOM   1668  HA  MET A 107     -13.960   0.990  -6.530  1.00  0.00      P0   H  
ATOM   1669  CB  MET A 107     -14.960   2.520  -5.550  1.00  0.00      P0   C  
ATOM   1670  HB3 MET A 107     -15.130   3.010  -6.530  1.00  0.00      P0   H  
ATOM   1671  HB2 MET A 107     -14.660   3.210  -4.740  1.00  0.00      P0   H  
ATOM   1672  CG  MET A 107     -16.200   1.780  -5.120  1.00  0.00      P0   C  
ATOM   1673  HG3 MET A 107     -16.870   2.300  -4.430  1.00  0.00      P0   H  
ATOM   1674  HG2 MET A 107     -15.820   0.890  -4.560  1.00  0.00      P0   H  
ATOM   1675  SD  MET A 107     -17.230   1.230  -6.490  1.00  0.00      P0   S  
ATOM   1676  CE  MET A 107     -18.010   2.850  -6.880  1.00  0.00      P0   C  
ATOM   1677  HE1 MET A 107     -18.580   3.190  -5.980  1.00  0.00      P0   H  
ATOM   1678  HE2 MET A 107     -17.250   3.610  -7.130  1.00  0.00      P0   H  
ATOM   1679  HE3 MET A 107     -18.740   2.880  -7.710  1.00  0.00      P0   H  
ATOM   1680  C   MET A 107     -12.530   2.510  -6.400  1.00  0.00      P0   C  
ATOM   1681  O   MET A 107     -12.370   2.460  -7.650  1.00  0.00      P0   O  
ATOM   1682  N   VAL A 108     -11.780   3.330  -5.620  1.00  0.00      P0   N  
ATOM   1683  H   VAL A 108     -12.130   3.460  -4.700  1.00  0.00      P0   H  
ATOM   1684  CA  VAL A 108     -10.900   4.330  -6.120  1.00  0.00      P0   C  
ATOM   1685  HA  VAL A 108     -11.410   4.730  -6.970  1.00  0.00      P0   H  
ATOM   1686  CB  VAL A 108     -10.740   5.460  -5.080  1.00  0.00      P0   C  
ATOM   1687  HB  VAL A 108     -11.770   5.830  -4.860  1.00  0.00      P0   H  
ATOM   1688  CG1 VAL A 108     -10.150   5.110  -3.690  1.00  0.00      P0   C  
ATOM   1689 HG11 VAL A 108      -9.150   4.600  -3.730  1.00  0.00      P0   H  
ATOM   1690 HG12 VAL A 108     -10.090   6.060  -3.120  1.00  0.00      P0   H  
ATOM   1691 HG13 VAL A 108     -10.890   4.430  -3.220  1.00  0.00      P0   H  
ATOM   1692  CG2 VAL A 108     -10.110   6.660  -5.750  1.00  0.00      P0   C  
ATOM   1693 HG21 VAL A 108      -9.940   7.460  -5.010  1.00  0.00      P0   H  
ATOM   1694 HG22 VAL A 108      -9.130   6.410  -6.220  1.00  0.00      P0   H  
ATOM   1695 HG23 VAL A 108     -10.750   6.970  -6.610  1.00  0.00      P0   H  
ATOM   1696  C   VAL A 108      -9.650   3.860  -6.770  1.00  0.00      P0   C  
ATOM   1697  O   VAL A 108      -9.390   4.250  -7.880  1.00  0.00      P0   O  
ATOM   1698  N   MET A 109      -8.910   2.980  -6.110  1.00  0.00      P0   N  
ATOM   1699  H   MET A 109      -9.290   2.610  -5.260  1.00  0.00      P0   H  
ATOM   1700  CA  MET A 109      -7.670   2.340  -6.500  1.00  0.00      P0   C  
ATOM   1701  HA  MET A 109      -7.080   3.230  -6.620  1.00  0.00      P0   H  
ATOM   1702  CB  MET A 109      -7.010   1.520  -5.380  1.00  0.00      P0   C  
ATOM   1703  HB3 MET A 109      -6.460   0.610  -5.720  1.00  0.00      P0   H  
ATOM   1704  HB2 MET A 109      -7.700   1.180  -4.590  1.00  0.00      P0   H  
ATOM   1705  CG  MET A 109      -5.910   2.390  -4.700  1.00  0.00      P0   C  
ATOM   1706  HG3 MET A 109      -5.320   1.820  -3.930  1.00  0.00      P0   H  
ATOM   1707  HG2 MET A 109      -6.320   3.230  -4.090  1.00  0.00      P0   H  
ATOM   1708  SD  MET A 109      -4.670   3.100  -5.900  1.00  0.00      P0   S  
ATOM   1709  CE  MET A 109      -3.950   1.520  -6.360  1.00  0.00      P0   C  
ATOM   1710  HE1 MET A 109      -3.240   1.750  -7.200  1.00  0.00      P0   H  
ATOM   1711  HE2 MET A 109      -3.320   1.160  -5.520  1.00  0.00      P0   H  
ATOM   1712  HE3 MET A 109      -4.660   0.780  -6.780  1.00  0.00      P0   H  
ATOM   1713  C   MET A 109      -7.790   1.590  -7.870  1.00  0.00      P0   C  
ATOM   1714  O   MET A 109      -6.870   1.670  -8.630  1.00  0.00      P0   O  
ATOM   1715  N   PRO A 110      -8.750   0.850  -8.170  1.00  0.00      P0   N  
ATOM   1716  CD  PRO A 110      -9.510   0.050  -7.130  1.00  0.00      P0   C  
ATOM   1717  HD3 PRO A 110      -8.870  -0.710  -6.640  1.00  0.00      P0   H  
ATOM   1718  HD2 PRO A 110     -10.050   0.680  -6.400  1.00  0.00      P0   H  
ATOM   1719  CA  PRO A 110      -8.890   0.080  -9.410  1.00  0.00      P0   C  
ATOM   1720  HA  PRO A 110      -7.940  -0.350  -9.680  1.00  0.00      P0   H  
ATOM   1721  CB  PRO A 110     -10.030  -0.960  -9.160  1.00  0.00      P0   C  
ATOM   1722  HB3 PRO A 110      -9.480  -1.920  -9.060  1.00  0.00      P0   H  
ATOM   1723  HB2 PRO A 110     -10.690  -1.050 -10.060  1.00  0.00      P0   H  
ATOM   1724  CG  PRO A 110     -10.670  -0.590  -7.840  1.00  0.00      P0   C  
ATOM   1725  HG3 PRO A 110     -10.980  -1.450  -7.190  1.00  0.00      P0   H  
ATOM   1726  HG2 PRO A 110     -11.510   0.130  -7.910  1.00  0.00      P0   H  
ATOM   1727  C   PRO A 110      -9.320   1.010 -10.550  1.00  0.00      P0   C  
ATOM   1728  O   PRO A 110      -8.790   0.780 -11.660  1.00  0.00      P0   O  
ATOM   1729  N   GLY A 111     -10.100   2.050 -10.190  1.00  0.00      P0   N  
ATOM   1730  H   GLY A 111     -10.450   1.890  -9.290  1.00  0.00      P0   H  
ATOM   1731  CA  GLY A 111     -10.610   3.090 -11.060  1.00  0.00      P0   C  
ATOM   1732  HA3 GLY A 111     -11.190   3.840 -10.550  1.00  0.00      P0   H  
ATOM   1733  HA2 GLY A 111     -11.120   2.580 -11.860  1.00  0.00      P0   H  
ATOM   1734  C   GLY A 111      -9.460   3.820 -11.570  1.00  0.00      P0   C  
ATOM   1735  O   GLY A 111      -9.340   3.850 -12.800  1.00  0.00      P0   O  
ATOM   1736  N   VAL A 112      -8.600   4.390 -10.660  1.00  0.00      P0   N  
ATOM   1737  H   VAL A 112      -8.840   4.360  -9.690  1.00  0.00      P0   H  
ATOM   1738  CA  VAL A 112      -7.360   5.110 -10.960  1.00  0.00      P0   C  
ATOM   1739  HA  VAL A 112      -7.540   5.810 -11.750  1.00  0.00      P0   H  
ATOM   1740  CB  VAL A 112      -6.780   5.760  -9.780  1.00  0.00      P0   C  
ATOM   1741  HB  VAL A 112      -6.810   5.120  -8.870  1.00  0.00      P0   H  
ATOM   1742  CG1 VAL A 112      -5.350   6.290 -10.030  1.00  0.00      P0   C  
ATOM   1743 HG11 VAL A 112      -4.560   5.520 -10.130  1.00  0.00      P0   H  
ATOM   1744 HG12 VAL A 112      -5.400   6.930 -10.930  1.00  0.00      P0   H  
ATOM   1745 HG13 VAL A 112      -5.160   6.950  -9.150  1.00  0.00      P0   H  
ATOM   1746  CG2 VAL A 112      -7.620   7.040  -9.420  1.00  0.00      P0   C  
ATOM   1747 HG21 VAL A 112      -8.640   6.920  -9.000  1.00  0.00      P0   H  
ATOM   1748 HG22 VAL A 112      -7.060   7.730  -8.750  1.00  0.00      P0   H  
ATOM   1749 HG23 VAL A 112      -7.690   7.640 -10.350  1.00  0.00      P0   H  
ATOM   1750  C   VAL A 112      -6.270   4.240 -11.610  1.00  0.00      P0   C  
ATOM   1751  O   VAL A 112      -5.650   4.580 -12.640  1.00  0.00      P0   O  
ATOM   1752  N   THR A 113      -6.070   3.030 -11.070  1.00  0.00      P0   N  
ATOM   1753  H   THR A 113      -6.710   2.690 -10.400  1.00  0.00      P0   H  
ATOM   1754  CA  THR A 113      -5.140   2.010 -11.720  1.00  0.00      P0   C  
ATOM   1755  HA  THR A 113      -4.180   2.490 -11.700  1.00  0.00      P0   H  
ATOM   1756  CB  THR A 113      -4.930   0.760 -10.920  1.00  0.00      P0   C  
ATOM   1757  HB  THR A 113      -5.890   0.180 -10.960  1.00  0.00      P0   H  
ATOM   1758  OG1 THR A 113      -4.490   1.090  -9.610  1.00  0.00      P0   O  
ATOM   1759  HG1 THR A 113      -5.270   1.420  -9.170  1.00  0.00      P0   H  
ATOM   1760  CG2 THR A 113      -3.870  -0.130 -11.530  1.00  0.00      P0   C  
ATOM   1761 HG21 THR A 113      -3.390  -0.860 -10.860  1.00  0.00      P0   H  
ATOM   1762 HG22 THR A 113      -4.180  -0.780 -12.370  1.00  0.00      P0   H  
ATOM   1763 HG23 THR A 113      -3.010   0.510 -11.850  1.00  0.00      P0   H  
ATOM   1764  C   THR A 113      -5.580   1.650 -13.120  1.00  0.00      P0   C  
ATOM   1765  O   THR A 113      -4.710   1.510 -14.010  1.00  0.00      P0   O  
ATOM   1766  N   GLY A 114      -6.950   1.510 -13.400  1.00  0.00      P0   N  
ATOM   1767  H   GLY A 114      -7.690   1.540 -12.730  1.00  0.00      P0   H  
ATOM   1768  CA  GLY A 114      -7.350   1.290 -14.790  1.00  0.00      P0   C  
ATOM   1769  HA3 GLY A 114      -8.380   1.000 -14.700  1.00  0.00      P0   H  
ATOM   1770  HA2 GLY A 114      -6.850   0.420 -15.210  1.00  0.00      P0   H  
ATOM   1771  C   GLY A 114      -7.220   2.550 -15.650  1.00  0.00      P0   C  
ATOM   1772  O   GLY A 114      -6.970   2.430 -16.880  1.00  0.00      P0   O  
ATOM   1773  N   LEU A 115      -7.360   3.750 -15.030  1.00  0.00      P0   N  
ATOM   1774  H   LEU A 115      -7.350   3.760 -14.040  1.00  0.00      P0   H  
ATOM   1775  CA  LEU A 115      -7.250   5.060 -15.740  1.00  0.00      P0   C  
ATOM   1776  HA  LEU A 115      -7.730   5.000 -16.700  1.00  0.00      P0   H  
ATOM   1777  CB  LEU A 115      -7.890   6.190 -14.900  1.00  0.00      P0   C  
ATOM   1778  HB3 LEU A 115      -7.310   6.150 -13.970  1.00  0.00      P0   H  
ATOM   1779  HB2 LEU A 115      -8.960   5.940 -14.730  1.00  0.00      P0   H  
ATOM   1780  CG  LEU A 115      -7.800   7.600 -15.530  1.00  0.00      P0   C  
ATOM   1781  HG  LEU A 115      -6.750   7.930 -15.720  1.00  0.00      P0   H  
ATOM   1782  CD1 LEU A 115      -8.490   7.500 -16.940  1.00  0.00      P0   C  
ATOM   1783 HD11 LEU A 115      -9.450   6.940 -16.850  1.00  0.00      P0   H  
ATOM   1784 HD12 LEU A 115      -8.630   8.570 -17.220  1.00  0.00      P0   H  
ATOM   1785 HD13 LEU A 115      -7.800   6.980 -17.650  1.00  0.00      P0   H  
ATOM   1786  CD2 LEU A 115      -8.520   8.640 -14.660  1.00  0.00      P0   C  
ATOM   1787 HD21 LEU A 115      -9.380   8.240 -14.080  1.00  0.00      P0   H  
ATOM   1788 HD22 LEU A 115      -7.760   9.160 -14.030  1.00  0.00      P0   H  
ATOM   1789 HD23 LEU A 115      -8.940   9.440 -15.280  1.00  0.00      P0   H  
ATOM   1790  C   LEU A 115      -5.770   5.410 -16.080  1.00  0.00      P0   C  
ATOM   1791  O   LEU A 115      -5.370   5.800 -17.180  1.00  0.00      P0   O  
ATOM   1792  N   ILE A 116      -4.780   5.160 -15.160  1.00  0.00      P0   N  
ATOM   1793  H   ILE A 116      -4.980   4.750 -14.270  1.00  0.00      P0   H  
ATOM   1794  CA  ILE A 116      -3.410   5.420 -15.460  1.00  0.00      P0   C  
ATOM   1795  HA  ILE A 116      -3.360   6.410 -15.890  1.00  0.00      P0   H  
ATOM   1796  CB  ILE A 116      -2.510   5.340 -14.180  1.00  0.00      P0   C  
ATOM   1797  HB  ILE A 116      -2.960   6.050 -13.450  1.00  0.00      P0   H  
ATOM   1798  CG2 ILE A 116      -2.470   4.010 -13.550  1.00  0.00      P0   C  
ATOM   1799 HG21 ILE A 116      -1.930   3.980 -12.580  1.00  0.00      P0   H  
ATOM   1800 HG22 ILE A 116      -3.500   3.630 -13.650  1.00  0.00      P0   H  
ATOM   1801 HG23 ILE A 116      -1.900   3.390 -14.290  1.00  0.00      P0   H  
ATOM   1802  CG1 ILE A 116      -1.110   5.960 -14.490  1.00  0.00      P0   C  
ATOM   1803 HG13 ILE A 116      -0.480   5.210 -15.040  1.00  0.00      P0   H  
ATOM   1804 HG12 ILE A 116      -0.620   6.090 -13.510  1.00  0.00      P0   H  
ATOM   1805  CD1 ILE A 116      -0.980   7.320 -15.130  1.00  0.00      P0   C  
ATOM   1806 HD11 ILE A 116      -1.340   7.250 -16.190  1.00  0.00      P0   H  
ATOM   1807 HD12 ILE A 116      -1.600   8.090 -14.620  1.00  0.00      P0   H  
ATOM   1808 HD13 ILE A 116       0.090   7.570 -15.160  1.00  0.00      P0   H  
ATOM   1809  C   ILE A 116      -2.900   4.580 -16.640  1.00  0.00      P0   C  
ATOM   1810  O   ILE A 116      -2.090   5.080 -17.490  1.00  0.00      P0   O  
ATOM   1811  N   ALA A 117      -3.360   3.320 -16.660  1.00  0.00      P0   N  
ATOM   1812  H   ALA A 117      -3.770   2.840 -15.880  1.00  0.00      P0   H  
ATOM   1813  CA  ALA A 117      -3.080   2.520 -17.830  1.00  0.00      P0   C  
ATOM   1814  HA  ALA A 117      -2.000   2.540 -17.910  1.00  0.00      P0   H  
ATOM   1815  CB  ALA A 117      -3.720   1.100 -17.560  1.00  0.00      P0   C  
ATOM   1816  HB1 ALA A 117      -3.370   0.460 -18.390  1.00  0.00      P0   H  
ATOM   1817  HB2 ALA A 117      -3.390   0.630 -16.600  1.00  0.00      P0   H  
ATOM   1818  HB3 ALA A 117      -4.820   1.150 -17.760  1.00  0.00      P0   H  
ATOM   1819  C   ALA A 117      -3.680   3.090 -19.110  1.00  0.00      P0   C  
ATOM   1820  O   ALA A 117      -2.990   3.150 -20.140  1.00  0.00      P0   O  
ATOM   1821  N   ASP A 118      -4.870   3.630 -19.190  1.00  0.00      P0   N  
ATOM   1822  H   ASP A 118      -5.410   3.830 -18.370  1.00  0.00      P0   H  
ATOM   1823  CA  ASP A 118      -5.500   4.140 -20.360  1.00  0.00      P0   C  
ATOM   1824  HA  ASP A 118      -5.440   3.400 -21.150  1.00  0.00      P0   H  
ATOM   1825  CB  ASP A 118      -7.040   4.280 -20.080  1.00  0.00      P0   C  
ATOM   1826  HB3 ASP A 118      -7.140   4.840 -19.120  1.00  0.00      P0   H  
ATOM   1827  HB2 ASP A 118      -7.380   3.260 -19.830  1.00  0.00      P0   H  
ATOM   1828  CG  ASP A 118      -8.060   4.910 -20.980  1.00  0.00      P0   C  
ATOM   1829  OD1 ASP A 118      -7.770   4.890 -22.190  1.00  0.00      P0   O  
ATOM   1830  OD2 ASP A 118      -9.140   5.330 -20.490  1.00  0.00      P0   O  
ATOM   1831  C   ASP A 118      -4.890   5.470 -20.900  1.00  0.00      P0   C  
ATOM   1832  O   ASP A 118      -4.710   5.610 -22.100  1.00  0.00      P0   O  
ATOM   1833  N   ILE A 119      -4.640   6.430 -20.020  1.00  0.00      P0   N  
ATOM   1834  H   ILE A 119      -4.720   6.270 -19.030  1.00  0.00      P0   H  
ATOM   1835  CA  ILE A 119      -4.170   7.730 -20.500  1.00  0.00      P0   C  
ATOM   1836  HA  ILE A 119      -4.670   8.130 -21.390  1.00  0.00      P0   H  
ATOM   1837  CB  ILE A 119      -4.460   8.840 -19.490  1.00  0.00      P0   C  
ATOM   1838  HB  ILE A 119      -4.050   9.820 -19.850  1.00  0.00      P0   H  
ATOM   1839  CG2 ILE A 119      -5.900   8.940 -19.270  1.00  0.00      P0   C  
ATOM   1840 HG21 ILE A 119      -6.250   9.940 -18.930  1.00  0.00      P0   H  
ATOM   1841 HG22 ILE A 119      -6.430   8.790 -20.220  1.00  0.00      P0   H  
ATOM   1842 HG23 ILE A 119      -6.270   8.210 -18.520  1.00  0.00      P0   H  
ATOM   1843  CG1 ILE A 119      -3.780   8.630 -18.130  1.00  0.00      P0   C  
ATOM   1844 HG13 ILE A 119      -2.740   8.310 -18.320  1.00  0.00      P0   H  
ATOM   1845 HG12 ILE A 119      -4.240   7.790 -17.600  1.00  0.00      P0   H  
ATOM   1846  CD1 ILE A 119      -3.930   9.840 -17.100  1.00  0.00      P0   C  
ATOM   1847 HD11 ILE A 119      -4.990   9.820 -16.780  1.00  0.00      P0   H  
ATOM   1848 HD12 ILE A 119      -3.230   9.760 -16.230  1.00  0.00      P0   H  
ATOM   1849 HD13 ILE A 119      -3.820  10.830 -17.600  1.00  0.00      P0   H  
ATOM   1850  C   ILE A 119      -2.680   7.690 -20.910  1.00  0.00      P0   C  
ATOM   1851  O   ILE A 119      -2.190   8.630 -21.630  1.00  0.00      P0   O  
ATOM   1852  N   SER A 120      -1.880   6.760 -20.350  1.00  0.00      P0   N  
ATOM   1853  H   SER A 120      -2.310   6.120 -19.730  1.00  0.00      P0   H  
ATOM   1854  CA  SER A 120      -0.550   6.360 -20.830  1.00  0.00      P0   C  
ATOM   1855  HA  SER A 120       0.040   7.270 -20.840  1.00  0.00      P0   H  
ATOM   1856  CB  SER A 120       0.150   5.370 -19.850  1.00  0.00      P0   C  
ATOM   1857  HB3 SER A 120      -0.410   4.410 -19.730  1.00  0.00      P0   H  
ATOM   1858  HB2 SER A 120       0.200   5.800 -18.830  1.00  0.00      P0   H  
ATOM   1859  OG  SER A 120       1.490   5.060 -20.140  1.00  0.00      P0   O  
ATOM   1860  HG  SER A 120       1.510   4.230 -20.620  1.00  0.00      P0   H  
ATOM   1861  C   SER A 120      -0.590   5.760 -22.170  1.00  0.00      P0   C  
ATOM   1862  O   SER A 120      -1.430   4.930 -22.440  1.00  0.00      P0   O  
ATOM   1863  N   PRO A 121       0.220   6.090 -23.180  1.00  0.00      P0   N  
ATOM   1864  CD  PRO A 121       1.100   7.260 -23.070  1.00  0.00      P0   C  
ATOM   1865  HD3 PRO A 121       0.530   8.150 -22.770  1.00  0.00      P0   H  
ATOM   1866  HD2 PRO A 121       2.080   7.070 -22.550  1.00  0.00      P0   H  
ATOM   1867  CA  PRO A 121       0.600   5.160 -24.160  1.00  0.00      P0   C  
ATOM   1868  HA  PRO A 121      -0.350   4.990 -24.670  1.00  0.00      P0   H  
ATOM   1869  CB  PRO A 121       1.530   5.990 -25.050  1.00  0.00      P0   C  
ATOM   1870  HB3 PRO A 121       1.200   5.780 -26.090  1.00  0.00      P0   H  
ATOM   1871  HB2 PRO A 121       2.560   5.570 -24.930  1.00  0.00      P0   H  
ATOM   1872  CG  PRO A 121       1.470   7.460 -24.540  1.00  0.00      P0   C  
ATOM   1873  HG3 PRO A 121       0.620   8.010 -25.020  1.00  0.00      P0   H  
ATOM   1874  HG2 PRO A 121       2.360   8.080 -24.780  1.00  0.00      P0   H  
ATOM   1875  C   PRO A 121       1.080   3.840 -23.600  1.00  0.00      P0   C  
ATOM   1876  O   PRO A 121       1.690   3.690 -22.560  1.00  0.00      P0   O  
ATOM   1877  N   SER A 122       0.720   2.800 -24.380  1.00  0.00      P0   N  
ATOM   1878  H   SER A 122       0.030   2.870 -25.110  1.00  0.00      P0   H  
ATOM   1879  CA  SER A 122       0.950   1.390 -24.070  1.00  0.00      P0   C  
ATOM   1880  HA  SER A 122       0.570   1.210 -23.070  1.00  0.00      P0   H  
ATOM   1881  CB  SER A 122       0.130   0.410 -24.950  1.00  0.00      P0   C  
ATOM   1882  HB3 SER A 122       0.220   0.760 -26.000  1.00  0.00      P0   H  
ATOM   1883  HB2 SER A 122      -0.940   0.580 -24.670  1.00  0.00      P0   H  
ATOM   1884  OG  SER A 122       0.350  -0.970 -24.590  1.00  0.00      P0   O  
ATOM   1885  HG  SER A 122       1.160  -1.250 -25.010  1.00  0.00      P0   H  
ATOM   1886  C   SER A 122       2.330   1.040 -23.950  1.00  0.00      P0   C  
ATOM   1887  O   SER A 122       2.800   0.300 -23.020  1.00  0.00      P0   O  
ATOM   1888  N   HIS A 123       3.160   1.590 -24.810  1.00  0.00      P0   N  
ATOM   1889  H   HIS A 123       2.790   2.090 -25.590  1.00  0.00      P0   H  
ATOM   1890  CA  HIS A 123       4.620   1.350 -24.760  1.00  0.00      P0   C  
ATOM   1891  HA  HIS A 123       4.680   0.330 -24.420  1.00  0.00      P0   H  
ATOM   1892  CB  HIS A 123       5.240   1.530 -26.170  1.00  0.00      P0   C  
ATOM   1893  HB3 HIS A 123       6.350   1.490 -26.220  1.00  0.00      P0   H  
ATOM   1894  HB2 HIS A 123       4.990   2.510 -26.630  1.00  0.00      P0   H  
ATOM   1895  ND1 HIS A 123       3.690   0.430 -27.790  1.00  0.00      P0   N  
ATOM   1896  HD1 HIS A 123       3.010   1.160 -27.720  1.00  0.00      P0   H  
ATOM   1897  CG  HIS A 123       4.820   0.430 -27.100  1.00  0.00      P0   C  
ATOM   1898  CE1 HIS A 123       3.580  -0.770 -28.400  1.00  0.00      P0   C  
ATOM   1899  HE1 HIS A 123       2.660  -1.230 -28.750  1.00  0.00      P0   H  
ATOM   1900  NE2 HIS A 123       4.610  -1.550 -28.080  1.00  0.00      P0   N  
ATOM   1901  CD2 HIS A 123       5.420  -0.760 -27.260  1.00  0.00      P0   C  
ATOM   1902  HD2 HIS A 123       6.360  -1.120 -26.840  1.00  0.00      P0   H  
ATOM   1903  C   HIS A 123       5.370   2.210 -23.690  1.00  0.00      P0   C  
ATOM   1904  O   HIS A 123       6.410   1.860 -23.230  1.00  0.00      P0   O  
ATOM   1905  N   GLN A 124       4.670   3.270 -23.190  1.00  0.00      P0   N  
ATOM   1906  H   GLN A 124       3.770   3.390 -23.580  1.00  0.00      P0   H  
ATOM   1907  CA  GLN A 124       5.170   4.270 -22.280  1.00  0.00      P0   C  
ATOM   1908  HA  GLN A 124       6.230   4.130 -22.120  1.00  0.00      P0   H  
ATOM   1909  CB  GLN A 124       4.760   5.660 -22.850  1.00  0.00      P0   C  
ATOM   1910  HB3 GLN A 124       5.220   6.550 -22.370  1.00  0.00      P0   H  
ATOM   1911  HB2 GLN A 124       3.650   5.720 -22.750  1.00  0.00      P0   H  
ATOM   1912  CG  GLN A 124       5.230   5.820 -24.360  1.00  0.00      P0   C  
ATOM   1913  HG3 GLN A 124       4.890   6.770 -24.850  1.00  0.00      P0   H  
ATOM   1914  HG2 GLN A 124       4.810   5.080 -25.050  1.00  0.00      P0   H  
ATOM   1915  CD  GLN A 124       6.670   5.550 -24.500  1.00  0.00      P0   C  
ATOM   1916  OE1 GLN A 124       7.200   4.470 -24.850  1.00  0.00      P0   O  
ATOM   1917  NE2 GLN A 124       7.520   6.590 -24.220  1.00  0.00      P0   N  
ATOM   1918 HE21 GLN A 124       8.430   6.540 -24.650  1.00  0.00      P0   H  
ATOM   1919 HE22 GLN A 124       7.210   7.500 -23.940  1.00  0.00      P0   H  
ATOM   1920  C   GLN A 124       4.700   4.000 -20.810  1.00  0.00      P0   C  
ATOM   1921  O   GLN A 124       5.100   4.700 -19.910  1.00  0.00      P0   O  
ATOM   1922  N   LYS A 125       4.030   2.850 -20.490  1.00  0.00      P0   N  
ATOM   1923  H   LYS A 125       3.660   2.310 -21.250  1.00  0.00      P0   H  
ATOM   1924  CA  LYS A 125       3.560   2.410 -19.220  1.00  0.00      P0   C  
ATOM   1925  HA  LYS A 125       2.930   3.230 -18.940  1.00  0.00      P0   H  
ATOM   1926  CB  LYS A 125       2.810   1.090 -19.250  1.00  0.00      P0   C  
ATOM   1927  HB3 LYS A 125       2.580   0.730 -18.220  1.00  0.00      P0   H  
ATOM   1928  HB2 LYS A 125       3.340   0.240 -19.700  1.00  0.00      P0   H  
ATOM   1929  CG  LYS A 125       1.400   1.270 -19.860  1.00  0.00      P0   C  
ATOM   1930  HG3 LYS A 125       1.440   1.690 -20.880  1.00  0.00      P0   H  
ATOM   1931  HG2 LYS A 125       0.860   2.060 -19.280  1.00  0.00      P0   H  
ATOM   1932  CD  LYS A 125       0.580  -0.070 -19.950  1.00  0.00      P0   C  
ATOM   1933  HD3 LYS A 125      -0.500   0.140 -20.110  1.00  0.00      P0   H  
ATOM   1934  HD2 LYS A 125       0.600  -0.440 -18.910  1.00  0.00      P0   H  
ATOM   1935  CE  LYS A 125       1.070  -1.130 -20.910  1.00  0.00      P0   C  
ATOM   1936  HE3 LYS A 125       2.090  -1.420 -20.580  1.00  0.00      P0   H  
ATOM   1937  HE2 LYS A 125       0.990  -0.760 -21.960  1.00  0.00      P0   H  
ATOM   1938  NZ  LYS A 125       0.270  -2.330 -20.740  1.00  0.00      P0   N  
ATOM   1939  HZ1 LYS A 125      -0.700  -2.080 -21.020  1.00  0.00      P0   H  
ATOM   1940  HZ2 LYS A 125       0.480  -3.040 -21.470  1.00  0.00      P0   H  
ATOM   1941  HZ3 LYS A 125       0.310  -2.630 -19.750  1.00  0.00      P0   H  
ATOM   1942  C   LYS A 125       4.590   2.330 -18.150  1.00  0.00      P0   C  
ATOM   1943  O   LYS A 125       4.500   2.890 -17.100  1.00  0.00      P0   O  
ATOM   1944  N   ALA A 126       5.750   1.640 -18.420  1.00  0.00      P0   N  
ATOM   1945  H   ALA A 126       5.970   1.520 -19.390  1.00  0.00      P0   H  
ATOM   1946  CA  ALA A 126       6.800   1.400 -17.430  1.00  0.00      P0   C  
ATOM   1947  HA  ALA A 126       6.480   0.820 -16.580  1.00  0.00      P0   H  
ATOM   1948  CB  ALA A 126       7.860   0.520 -18.100  1.00  0.00      P0   C  
ATOM   1949  HB1 ALA A 126       7.390  -0.440 -18.420  1.00  0.00      P0   H  
ATOM   1950  HB2 ALA A 126       8.250   1.040 -18.990  1.00  0.00      P0   H  
ATOM   1951  HB3 ALA A 126       8.770   0.370 -17.480  1.00  0.00      P0   H  
ATOM   1952  C   ALA A 126       7.420   2.640 -16.810  1.00  0.00      P0   C  
ATOM   1953  O   ALA A 126       7.540   2.680 -15.570  1.00  0.00      P0   O  
ATOM   1954  N   LYS A 127       7.750   3.640 -17.620  1.00  0.00      P0   N  
ATOM   1955  H   LYS A 127       7.490   3.620 -18.580  1.00  0.00      P0   H  
ATOM   1956  CA  LYS A 127       8.090   4.910 -17.070  1.00  0.00      P0   C  
ATOM   1957  HA  LYS A 127       8.960   4.750 -16.450  1.00  0.00      P0   H  
ATOM   1958  CB  LYS A 127       8.800   5.790 -18.140  1.00  0.00      P0   C  
ATOM   1959  HB3 LYS A 127       9.770   5.420 -18.530  1.00  0.00      P0   H  
ATOM   1960  HB2 LYS A 127       9.020   6.840 -17.880  1.00  0.00      P0   H  
ATOM   1961  CG  LYS A 127       7.890   5.910 -19.400  1.00  0.00      P0   C  
ATOM   1962  HG3 LYS A 127       6.960   6.460 -19.170  1.00  0.00      P0   H  
ATOM   1963  HG2 LYS A 127       7.660   4.890 -19.770  1.00  0.00      P0   H  
ATOM   1964  CD  LYS A 127       8.650   6.660 -20.610  1.00  0.00      P0   C  
ATOM   1965  HD3 LYS A 127       7.950   6.640 -21.470  1.00  0.00      P0   H  
ATOM   1966  HD2 LYS A 127       9.570   6.090 -20.860  1.00  0.00      P0   H  
ATOM   1967  CE  LYS A 127       8.980   8.070 -20.310  1.00  0.00      P0   C  
ATOM   1968  HE3 LYS A 127       9.770   8.170 -19.530  1.00  0.00      P0   H  
ATOM   1969  HE2 LYS A 127       8.180   8.690 -19.840  1.00  0.00      P0   H  
ATOM   1970  NZ  LYS A 127       9.490   8.760 -21.520  1.00  0.00      P0   N  
ATOM   1971  HZ1 LYS A 127      10.290   8.200 -21.860  1.00  0.00      P0   H  
ATOM   1972  HZ2 LYS A 127       8.800   8.910 -22.260  1.00  0.00      P0   H  
ATOM   1973  HZ3 LYS A 127       9.780   9.720 -21.250  1.00  0.00      P0   H  
ATOM   1974  C   LYS A 127       7.030   5.650 -16.340  1.00  0.00      P0   C  
ATOM   1975  O   LYS A 127       7.180   6.040 -15.180  1.00  0.00      P0   O  
ATOM   1976  N   ASN A 128       5.770   5.620 -16.940  1.00  0.00      P0   N  
ATOM   1977  H   ASN A 128       5.680   5.120 -17.790  1.00  0.00      P0   H  
ATOM   1978  CA  ASN A 128       4.610   6.290 -16.340  1.00  0.00      P0   C  
ATOM   1979  HA  ASN A 128       4.870   7.250 -15.920  1.00  0.00      P0   H  
ATOM   1980  CB  ASN A 128       3.420   6.500 -17.310  1.00  0.00      P0   C  
ATOM   1981  HB3 ASN A 128       2.590   7.020 -16.820  1.00  0.00      P0   H  
ATOM   1982  HB2 ASN A 128       2.980   5.560 -17.710  1.00  0.00      P0   H  
ATOM   1983  CG  ASN A 128       4.040   7.480 -18.300  1.00  0.00      P0   C  
ATOM   1984  OD1 ASN A 128       5.060   8.100 -18.070  1.00  0.00      P0   O  
ATOM   1985  ND2 ASN A 128       3.320   7.470 -19.430  1.00  0.00      P0   N  
ATOM   1986 HD21 ASN A 128       3.770   7.920 -20.200  1.00  0.00      P0   H  
ATOM   1987 HD22 ASN A 128       2.740   6.700 -19.660  1.00  0.00      P0   H  
ATOM   1988  C   ASN A 128       4.170   5.610 -15.020  1.00  0.00      P0   C  
ATOM   1989  O   ASN A 128       3.760   6.330 -14.090  1.00  0.00      P0   O  
ATOM   1990  N   PHE A 129       4.280   4.320 -14.870  1.00  0.00      P0   N  
ATOM   1991  H   PHE A 129       4.520   3.750 -15.640  1.00  0.00      P0   H  
ATOM   1992  CA  PHE A 129       4.110   3.560 -13.620  1.00  0.00      P0   C  
ATOM   1993  HA  PHE A 129       3.200   3.930 -13.180  1.00  0.00      P0   H  
ATOM   1994  CB  PHE A 129       4.020   2.090 -13.870  1.00  0.00      P0   C  
ATOM   1995  HB3 PHE A 129       3.970   1.620 -12.880  1.00  0.00      P0   H  
ATOM   1996  HB2 PHE A 129       4.820   1.630 -14.480  1.00  0.00      P0   H  
ATOM   1997  CG  PHE A 129       2.640   1.570 -14.440  1.00  0.00      P0   C  
ATOM   1998  CD1 PHE A 129       2.300   0.250 -14.090  1.00  0.00      P0   C  
ATOM   1999  HD1 PHE A 129       2.990  -0.440 -13.630  1.00  0.00      P0   H  
ATOM   2000  CE1 PHE A 129       1.110  -0.230 -14.530  1.00  0.00      P0   C  
ATOM   2001  HE1 PHE A 129       0.890  -1.290 -14.460  1.00  0.00      P0   H  
ATOM   2002  CZ  PHE A 129       0.240   0.540 -15.290  1.00  0.00      P0   C  
ATOM   2003  HZ  PHE A 129      -0.690   0.190 -15.690  1.00  0.00      P0   H  
ATOM   2004  CD2 PHE A 129       1.710   2.400 -15.060  1.00  0.00      P0   C  
ATOM   2005  HD2 PHE A 129       1.950   3.430 -15.200  1.00  0.00      P0   H  
ATOM   2006  CE2 PHE A 129       0.450   1.900 -15.500  1.00  0.00      P0   C  
ATOM   2007  HE2 PHE A 129      -0.280   2.450 -16.070  1.00  0.00      P0   H  
ATOM   2008  C   PHE A 129       5.160   3.940 -12.500  1.00  0.00      P0   C  
ATOM   2009  O   PHE A 129       4.860   4.100 -11.340  1.00  0.00      P0   O  
ATOM   2010  N   GLY A 130       6.340   4.230 -12.980  1.00  0.00      P0   N  
ATOM   2011  H   GLY A 130       6.490   4.000 -13.930  1.00  0.00      P0   H  
ATOM   2012  CA  GLY A 130       7.420   4.890 -12.180  1.00  0.00      P0   C  
ATOM   2013  HA3 GLY A 130       8.230   4.920 -12.870  1.00  0.00      P0   H  
ATOM   2014  HA2 GLY A 130       7.690   4.270 -11.330  1.00  0.00      P0   H  
ATOM   2015  C   GLY A 130       7.120   6.240 -11.580  1.00  0.00      P0   C  
ATOM   2016  O   GLY A 130       7.230   6.420 -10.380  1.00  0.00      P0   O  
ATOM   2017  N   TYR A 131       6.740   7.180 -12.500  1.00  0.00      P0   N  
ATOM   2018  H   TYR A 131       6.510   6.950 -13.460  1.00  0.00      P0   H  
ATOM   2019  CA  TYR A 131       6.330   8.490 -12.020  1.00  0.00      P0   C  
ATOM   2020  HA  TYR A 131       7.010   8.800 -11.240  1.00  0.00      P0   H  
ATOM   2021  CB  TYR A 131       6.100   9.410 -13.310  1.00  0.00      P0   C  
ATOM   2022  HB3 TYR A 131       5.780  10.410 -12.990  1.00  0.00      P0   H  
ATOM   2023  HB2 TYR A 131       5.380   8.900 -14.000  1.00  0.00      P0   H  
ATOM   2024  CG  TYR A 131       7.430   9.550 -14.070  1.00  0.00      P0   C  
ATOM   2025  CD1 TYR A 131       8.600  10.110 -13.430  1.00  0.00      P0   C  
ATOM   2026  HD1 TYR A 131       8.440  10.320 -12.380  1.00  0.00      P0   H  
ATOM   2027  CE1 TYR A 131       9.840  10.330 -14.150  1.00  0.00      P0   C  
ATOM   2028  HE1 TYR A 131      10.750  10.730 -13.720  1.00  0.00      P0   H  
ATOM   2029  CZ  TYR A 131       9.870   9.890 -15.500  1.00  0.00      P0   C  
ATOM   2030  OH  TYR A 131      11.060   9.970 -16.260  1.00  0.00      P0   O  
ATOM   2031  HH  TYR A 131      11.700  10.380 -15.690  1.00  0.00      P0   H  
ATOM   2032  CD2 TYR A 131       7.540   9.280 -15.430  1.00  0.00      P0   C  
ATOM   2033  HD2 TYR A 131       6.760   8.850 -16.040  1.00  0.00      P0   H  
ATOM   2034  CE2 TYR A 131       8.730   9.380 -16.180  1.00  0.00      P0   C  
ATOM   2035  HE2 TYR A 131       8.750   9.050 -17.210  1.00  0.00      P0   H  
ATOM   2036  C   TYR A 131       5.100   8.330 -11.160  1.00  0.00      P0   C  
ATOM   2037  O   TYR A 131       5.070   9.010 -10.140  1.00  0.00      P0   O  
ATOM   2038  N   MET A 132       4.110   7.510 -11.520  1.00  0.00      P0   N  
ATOM   2039  H   MET A 132       4.270   6.940 -12.320  1.00  0.00      P0   H  
ATOM   2040  CA  MET A 132       2.920   7.270 -10.710  1.00  0.00      P0   C  
ATOM   2041  HA  MET A 132       2.470   8.260 -10.580  1.00  0.00      P0   H  
ATOM   2042  CB  MET A 132       2.000   6.230 -11.410  1.00  0.00      P0   C  
ATOM   2043  HB3 MET A 132       2.590   5.290 -11.410  1.00  0.00      P0   H  
ATOM   2044  HB2 MET A 132       1.760   6.550 -12.450  1.00  0.00      P0   H  
ATOM   2045  CG  MET A 132       0.600   6.120 -10.770  1.00  0.00      P0   C  
ATOM   2046  HG3 MET A 132       0.800   5.860  -9.710  1.00  0.00      P0   H  
ATOM   2047  HG2 MET A 132       0.060   5.220 -11.160  1.00  0.00      P0   H  
ATOM   2048  SD  MET A 132      -0.570   7.620 -10.930  1.00  0.00      P0   S  
ATOM   2049  CE  MET A 132      -2.150   6.850 -10.390  1.00  0.00      P0   C  
ATOM   2050  HE1 MET A 132      -2.580   6.270 -11.230  1.00  0.00      P0   H  
ATOM   2051  HE2 MET A 132      -2.040   6.390  -9.390  1.00  0.00      P0   H  
ATOM   2052  HE3 MET A 132      -2.940   7.600 -10.180  1.00  0.00      P0   H  
ATOM   2053  C   MET A 132       3.230   6.750  -9.330  1.00  0.00      P0   C  
ATOM   2054  O   MET A 132       2.710   7.150  -8.270  1.00  0.00      P0   O  
ATOM   2055  N   SER A 133       4.180   5.800  -9.270  1.00  0.00      P0   N  
ATOM   2056  H   SER A 133       4.420   5.320 -10.110  1.00  0.00      P0   H  
ATOM   2057  CA  SER A 133       4.680   5.170  -8.060  1.00  0.00      P0   C  
ATOM   2058  HA  SER A 133       3.820   4.900  -7.490  1.00  0.00      P0   H  
ATOM   2059  CB  SER A 133       5.560   3.910  -8.250  1.00  0.00      P0   C  
ATOM   2060  HB3 SER A 133       5.820   3.610  -7.210  1.00  0.00      P0   H  
ATOM   2061  HB2 SER A 133       6.530   4.010  -8.780  1.00  0.00      P0   H  
ATOM   2062  OG  SER A 133       4.790   2.870  -8.800  1.00  0.00      P0   O  
ATOM   2063  HG  SER A 133       4.810   2.960  -9.760  1.00  0.00      P0   H  
ATOM   2064  C   SER A 133       5.350   6.220  -7.170  1.00  0.00      P0   C  
ATOM   2065  O   SER A 133       5.220   6.240  -5.950  1.00  0.00      P0   O  
ATOM   2066  N   ALA A 134       6.210   7.030  -7.660  1.00  0.00      P0   N  
ATOM   2067  H   ALA A 134       6.390   6.970  -8.640  1.00  0.00      P0   H  
ATOM   2068  CA  ALA A 134       6.940   8.010  -6.890  1.00  0.00      P0   C  
ATOM   2069  HA  ALA A 134       7.500   7.480  -6.130  1.00  0.00      P0   H  
ATOM   2070  CB  ALA A 134       7.930   8.720  -7.860  1.00  0.00      P0   C  
ATOM   2071  HB1 ALA A 134       8.620   9.460  -7.390  1.00  0.00      P0   H  
ATOM   2072  HB2 ALA A 134       8.610   8.000  -8.350  1.00  0.00      P0   H  
ATOM   2073  HB3 ALA A 134       7.340   9.100  -8.720  1.00  0.00      P0   H  
ATOM   2074  C   ALA A 134       6.190   9.130  -6.160  1.00  0.00      P0   C  
ATOM   2075  O   ALA A 134       6.330   9.470  -4.990  1.00  0.00      P0   O  
ATOM   2076  N   ILE A 135       5.240   9.810  -6.920  1.00  0.00      P0   N  
ATOM   2077  H   ILE A 135       5.140   9.600  -7.890  1.00  0.00      P0   H  
ATOM   2078  CA  ILE A 135       4.220  10.790  -6.490  1.00  0.00      P0   C  
ATOM   2079  HA  ILE A 135       4.700  11.670  -6.090  1.00  0.00      P0   H  
ATOM   2080  CB  ILE A 135       3.400  11.440  -7.610  1.00  0.00      P0   C  
ATOM   2081  HB  ILE A 135       4.080  11.750  -8.420  1.00  0.00      P0   H  
ATOM   2082  CG2 ILE A 135       2.450  10.460  -8.440  1.00  0.00      P0   C  
ATOM   2083 HG21 ILE A 135       1.540  10.140  -7.890  1.00  0.00      P0   H  
ATOM   2084 HG22 ILE A 135       2.080  11.030  -9.310  1.00  0.00      P0   H  
ATOM   2085 HG23 ILE A 135       3.020   9.560  -8.750  1.00  0.00      P0   H  
ATOM   2086  CG1 ILE A 135       2.620  12.640  -7.150  1.00  0.00      P0   C  
ATOM   2087 HG13 ILE A 135       1.840  12.370  -6.420  1.00  0.00      P0   H  
ATOM   2088 HG12 ILE A 135       2.130  13.050  -8.060  1.00  0.00      P0   H  
ATOM   2089  CD1 ILE A 135       3.420  13.790  -6.560  1.00  0.00      P0   C  
ATOM   2090 HD11 ILE A 135       2.710  14.630  -6.440  1.00  0.00      P0   H  
ATOM   2091 HD12 ILE A 135       3.840  13.420  -5.610  1.00  0.00      P0   H  
ATOM   2092 HD13 ILE A 135       4.300  14.180  -7.120  1.00  0.00      P0   H  
ATOM   2093  C   ILE A 135       3.370  10.200  -5.390  1.00  0.00      P0   C  
ATOM   2094  O   ILE A 135       3.240  10.830  -4.330  1.00  0.00      P0   O  
ATOM   2095  N   ILE A 136       2.810   8.910  -5.550  1.00  0.00      P0   N  
ATOM   2096  H   ILE A 136       2.860   8.380  -6.390  1.00  0.00      P0   H  
ATOM   2097  CA  ILE A 136       2.310   8.120  -4.460  1.00  0.00      P0   C  
ATOM   2098  HA  ILE A 136       1.440   8.670  -4.100  1.00  0.00      P0   H  
ATOM   2099  CB  ILE A 136       1.930   6.700  -4.880  1.00  0.00      P0   C  
ATOM   2100  HB  ILE A 136       2.820   6.290  -5.400  1.00  0.00      P0   H  
ATOM   2101  CG2 ILE A 136       1.710   5.750  -3.680  1.00  0.00      P0   C  
ATOM   2102 HG21 ILE A 136       2.640   5.450  -3.150  1.00  0.00      P0   H  
ATOM   2103 HG22 ILE A 136       0.930   6.190  -3.030  1.00  0.00      P0   H  
ATOM   2104 HG23 ILE A 136       1.420   4.710  -4.010  1.00  0.00      P0   H  
ATOM   2105  CG1 ILE A 136       0.720   6.790  -5.760  1.00  0.00      P0   C  
ATOM   2106 HG13 ILE A 136       0.850   7.660  -6.460  1.00  0.00      P0   H  
ATOM   2107 HG12 ILE A 136      -0.200   7.050  -5.190  1.00  0.00      P0   H  
ATOM   2108  CD1 ILE A 136       0.470   5.590  -6.620  1.00  0.00      P0   C  
ATOM   2109 HD11 ILE A 136       0.050   4.700  -6.090  1.00  0.00      P0   H  
ATOM   2110 HD12 ILE A 136       0.030   5.860  -7.610  1.00  0.00      P0   H  
ATOM   2111 HD13 ILE A 136       1.480   5.180  -6.810  1.00  0.00      P0   H  
ATOM   2112  C   ILE A 136       3.280   8.080  -3.310  1.00  0.00      P0   C  
ATOM   2113  O   ILE A 136       2.980   8.680  -2.250  1.00  0.00      P0   O  
ATOM   2114  N   ASN A 137       4.500   7.520  -3.450  1.00  0.00      P0   N  
ATOM   2115  H   ASN A 137       4.760   7.140  -4.330  1.00  0.00      P0   H  
ATOM   2116  CA  ASN A 137       5.370   7.200  -2.310  1.00  0.00      P0   C  
ATOM   2117  HA  ASN A 137       4.820   6.600  -1.600  1.00  0.00      P0   H  
ATOM   2118  CB  ASN A 137       6.540   6.540  -2.960  1.00  0.00      P0   C  
ATOM   2119  HB3 ASN A 137       7.220   7.290  -3.440  1.00  0.00      P0   H  
ATOM   2120  HB2 ASN A 137       6.160   5.730  -3.620  1.00  0.00      P0   H  
ATOM   2121  CG  ASN A 137       7.390   5.770  -1.930  1.00  0.00      P0   C  
ATOM   2122  OD1 ASN A 137       7.150   5.770  -0.750  1.00  0.00      P0   O  
ATOM   2123  ND2 ASN A 137       8.470   5.090  -2.390  1.00  0.00      P0   N  
ATOM   2124 HD21 ASN A 137       9.060   4.660  -1.720  1.00  0.00      P0   H  
ATOM   2125 HD22 ASN A 137       8.700   5.260  -3.360  1.00  0.00      P0   H  
ATOM   2126  C   ASN A 137       5.700   8.480  -1.520  1.00  0.00      P0   C  
ATOM   2127  O   ASN A 137       5.390   8.480  -0.340  1.00  0.00      P0   O  
ATOM   2128  N   SER A 138       6.050   9.620  -2.230  1.00  0.00      P0   N  
ATOM   2129  H   SER A 138       6.130   9.660  -3.210  1.00  0.00      P0   H  
ATOM   2130  CA  SER A 138       6.130  10.890  -1.610  1.00  0.00      P0   C  
ATOM   2131  HA  SER A 138       6.860  10.920  -0.800  1.00  0.00      P0   H  
ATOM   2132  CB  SER A 138       6.600  11.970  -2.600  1.00  0.00      P0   C  
ATOM   2133  HB3 SER A 138       7.540  11.700  -3.130  1.00  0.00      P0   H  
ATOM   2134  HB2 SER A 138       6.700  13.010  -2.210  1.00  0.00      P0   H  
ATOM   2135  OG  SER A 138       5.630  12.280  -3.630  1.00  0.00      P0   O  
ATOM   2136  HG  SER A 138       5.460  11.440  -4.060  1.00  0.00      P0   H  
ATOM   2137  C   SER A 138       4.930  11.430  -0.810  1.00  0.00      P0   C  
ATOM   2138  O   SER A 138       5.020  11.910   0.310  1.00  0.00      P0   O  
ATOM   2139  N   GLY A 139       3.650  11.330  -1.320  1.00  0.00      P0   N  
ATOM   2140  H   GLY A 139       3.450  10.790  -2.140  1.00  0.00      P0   H  
ATOM   2141  CA  GLY A 139       2.540  11.840  -0.530  1.00  0.00      P0   C  
ATOM   2142  HA3 GLY A 139       1.650  11.750  -1.120  1.00  0.00      P0   H  
ATOM   2143  HA2 GLY A 139       2.710  12.870  -0.250  1.00  0.00      P0   H  
ATOM   2144  C   GLY A 139       2.220  11.000   0.650  1.00  0.00      P0   C  
ATOM   2145  O   GLY A 139       1.930  11.460   1.720  1.00  0.00      P0   O  
ATOM   2146  N   PHE A 140       2.350   9.680   0.480  1.00  0.00      P0   N  
ATOM   2147  H   PHE A 140       2.460   9.390  -0.460  1.00  0.00      P0   H  
ATOM   2148  CA  PHE A 140       2.190   8.790   1.620  1.00  0.00      P0   C  
ATOM   2149  HA  PHE A 140       1.290   9.070   2.140  1.00  0.00      P0   H  
ATOM   2150  CB  PHE A 140       2.110   7.350   1.110  1.00  0.00      P0   C  
ATOM   2151  HB3 PHE A 140       3.040   7.060   0.560  1.00  0.00      P0   H  
ATOM   2152  HB2 PHE A 140       1.310   7.210   0.360  1.00  0.00      P0   H  
ATOM   2153  CG  PHE A 140       1.840   6.380   2.150  1.00  0.00      P0   C  
ATOM   2154  CD1 PHE A 140       0.560   6.060   2.670  1.00  0.00      P0   C  
ATOM   2155  HD1 PHE A 140      -0.310   6.660   2.400  1.00  0.00      P0   H  
ATOM   2156  CE1 PHE A 140       0.280   5.080   3.560  1.00  0.00      P0   C  
ATOM   2157  HE1 PHE A 140      -0.750   4.880   3.820  1.00  0.00      P0   H  
ATOM   2158  CZ  PHE A 140       1.430   4.340   3.960  1.00  0.00      P0   C  
ATOM   2159  HZ  PHE A 140       1.410   3.420   4.520  1.00  0.00      P0   H  
ATOM   2160  CD2 PHE A 140       2.920   5.520   2.460  1.00  0.00      P0   C  
ATOM   2161  HD2 PHE A 140       3.850   5.620   1.930  1.00  0.00      P0   H  
ATOM   2162  CE2 PHE A 140       2.730   4.500   3.390  1.00  0.00      P0   C  
ATOM   2163  HE2 PHE A 140       3.550   3.830   3.640  1.00  0.00      P0   H  
ATOM   2164  C   PHE A 140       3.330   8.960   2.610  1.00  0.00      P0   C  
ATOM   2165  O   PHE A 140       3.030   8.880   3.840  1.00  0.00      P0   O  
ATOM   2166  N   ILE A 141       4.590   9.220   2.240  1.00  0.00      P0   N  
ATOM   2167  H   ILE A 141       4.700   9.480   1.280  1.00  0.00      P0   H  
ATOM   2168  CA  ILE A 141       5.750   9.320   3.140  1.00  0.00      P0   C  
ATOM   2169  HA  ILE A 141       5.530   8.580   3.910  1.00  0.00      P0   H  
ATOM   2170  CB  ILE A 141       7.010   8.980   2.380  1.00  0.00      P0   C  
ATOM   2171  HB  ILE A 141       6.860   9.490   1.410  1.00  0.00      P0   H  
ATOM   2172  CG2 ILE A 141       8.260   9.460   3.120  1.00  0.00      P0   C  
ATOM   2173 HG21 ILE A 141       8.430  10.530   2.890  1.00  0.00      P0   H  
ATOM   2174 HG22 ILE A 141       8.280   9.180   4.200  1.00  0.00      P0   H  
ATOM   2175 HG23 ILE A 141       9.130   8.940   2.680  1.00  0.00      P0   H  
ATOM   2176  CG1 ILE A 141       7.120   7.450   2.110  1.00  0.00      P0   C  
ATOM   2177 HG13 ILE A 141       7.970   7.220   1.440  1.00  0.00      P0   H  
ATOM   2178 HG12 ILE A 141       6.330   6.980   1.470  1.00  0.00      P0   H  
ATOM   2179  CD1 ILE A 141       7.320   6.670   3.350  1.00  0.00      P0   C  
ATOM   2180 HD11 ILE A 141       8.160   7.000   3.970  1.00  0.00      P0   H  
ATOM   2181 HD12 ILE A 141       6.420   6.800   4.000  1.00  0.00      P0   H  
ATOM   2182 HD13 ILE A 141       7.480   5.630   2.990  1.00  0.00      P0   H  
ATOM   2183  C   ILE A 141       5.820  10.620   3.880  1.00  0.00      P0   C  
ATOM   2184  O   ILE A 141       6.020  10.610   5.140  1.00  0.00      P0   O  
ATOM   2185  N   LEU A 142       5.580  11.760   3.240  1.00  0.00      P0   N  
ATOM   2186  H   LEU A 142       5.360  11.650   2.280  1.00  0.00      P0   H  
ATOM   2187  CA  LEU A 142       5.640  13.130   3.630  1.00  0.00      P0   C  
ATOM   2188  HA  LEU A 142       6.480  13.140   4.310  1.00  0.00      P0   H  
ATOM   2189  CB  LEU A 142       5.880  14.230   2.520  1.00  0.00      P0   C  
ATOM   2190  HB3 LEU A 142       5.820  15.240   2.970  1.00  0.00      P0   H  
ATOM   2191  HB2 LEU A 142       4.950  14.080   1.940  1.00  0.00      P0   H  
ATOM   2192  CG  LEU A 142       7.140  14.130   1.700  1.00  0.00      P0   C  
ATOM   2193  HG  LEU A 142       7.320  13.040   1.620  1.00  0.00      P0   H  
ATOM   2194  CD1 LEU A 142       7.030  14.770   0.340  1.00  0.00      P0   C  
ATOM   2195 HD11 LEU A 142       6.990  15.880   0.320  1.00  0.00      P0   H  
ATOM   2196 HD12 LEU A 142       7.960  14.550  -0.230  1.00  0.00      P0   H  
ATOM   2197 HD13 LEU A 142       6.090  14.400  -0.120  1.00  0.00      P0   H  
ATOM   2198  CD2 LEU A 142       8.500  14.640   2.390  1.00  0.00      P0   C  
ATOM   2199 HD21 LEU A 142       8.400  15.750   2.440  1.00  0.00      P0   H  
ATOM   2200 HD22 LEU A 142       8.610  13.980   3.270  1.00  0.00      P0   H  
ATOM   2201 HD23 LEU A 142       9.390  14.580   1.710  1.00  0.00      P0   H  
ATOM   2202  C   LEU A 142       4.460  13.420   4.600  1.00  0.00      P0   C  
ATOM   2203  O   LEU A 142       4.590  14.110   5.640  1.00  0.00      P0   O  
ATOM   2204  N   GLY A 143       3.260  12.830   4.320  1.00  0.00      P0   N  
ATOM   2205  H   GLY A 143       3.080  12.310   3.490  1.00  0.00      P0   H  
ATOM   2206  CA  GLY A 143       2.030  12.960   5.120  1.00  0.00      P0   C  
ATOM   2207  HA3 GLY A 143       1.380  12.170   4.780  1.00  0.00      P0   H  
ATOM   2208  HA2 GLY A 143       1.610  13.910   4.840  1.00  0.00      P0   H  
ATOM   2209  C   GLY A 143       2.060  12.980   6.670  1.00  0.00      P0   C  
ATOM   2210  O   GLY A 143       1.420  13.880   7.220  1.00  0.00      P0   O  
ATOM   2211  N   PRO A 144       2.750  12.110   7.330  1.00  0.00      P0   N  
ATOM   2212  CD  PRO A 144       3.000  10.710   6.830  1.00  0.00      P0   C  
ATOM   2213  HD3 PRO A 144       2.200  10.310   6.160  1.00  0.00      P0   H  
ATOM   2214  HD2 PRO A 144       4.000  10.800   6.380  1.00  0.00      P0   H  
ATOM   2215  CA  PRO A 144       2.690  12.160   8.800  1.00  0.00      P0   C  
ATOM   2216  HA  PRO A 144       1.650  12.210   9.110  1.00  0.00      P0   H  
ATOM   2217  CB  PRO A 144       3.280  10.880   9.240  1.00  0.00      P0   C  
ATOM   2218  HB3 PRO A 144       2.950  10.750  10.300  1.00  0.00      P0   H  
ATOM   2219  HB2 PRO A 144       4.390  10.970   9.360  1.00  0.00      P0   H  
ATOM   2220  CG  PRO A 144       3.020   9.900   8.150  1.00  0.00      P0   C  
ATOM   2221  HG3 PRO A 144       2.000   9.460   8.220  1.00  0.00      P0   H  
ATOM   2222  HG2 PRO A 144       3.720   9.060   8.020  1.00  0.00      P0   H  
ATOM   2223  C   PRO A 144       3.290  13.430   9.440  1.00  0.00      P0   C  
ATOM   2224  O   PRO A 144       2.850  13.890  10.480  1.00  0.00      P0   O  
ATOM   2225  N   GLY A 145       4.410  14.060   8.810  1.00  0.00      P0   N  
ATOM   2226  H   GLY A 145       4.920  13.610   8.080  1.00  0.00      P0   H  
ATOM   2227  CA  GLY A 145       5.030  15.400   9.120  1.00  0.00      P0   C  
ATOM   2228  HA3 GLY A 145       5.880  15.630   8.490  1.00  0.00      P0   H  
ATOM   2229  HA2 GLY A 145       5.130  15.330  10.200  1.00  0.00      P0   H  
ATOM   2230  C   GLY A 145       4.060  16.560   9.050  1.00  0.00      P0   C  
ATOM   2231  O   GLY A 145       4.040  17.440   9.980  1.00  0.00      P0   O  
ATOM   2232  N   ILE A 146       3.290  16.690   7.960  1.00  0.00      P0   N  
ATOM   2233  H   ILE A 146       3.370  16.040   7.210  1.00  0.00      P0   H  
ATOM   2234  CA  ILE A 146       2.210  17.660   7.780  1.00  0.00      P0   C  
ATOM   2235  HA  ILE A 146       2.670  18.600   8.000  1.00  0.00      P0   H  
ATOM   2236  CB  ILE A 146       1.720  17.600   6.300  1.00  0.00      P0   C  
ATOM   2237  HB  ILE A 146       1.270  16.620   5.990  1.00  0.00      P0   H  
ATOM   2238  CG2 ILE A 146       0.670  18.750   6.100  1.00  0.00      P0   C  
ATOM   2239 HG21 ILE A 146       1.160  19.730   6.290  1.00  0.00      P0   H  
ATOM   2240 HG22 ILE A 146       0.340  18.780   5.040  1.00  0.00      P0   H  
ATOM   2241 HG23 ILE A 146      -0.280  18.610   6.660  1.00  0.00      P0   H  
ATOM   2242  CG1 ILE A 146       2.960  17.800   5.280  1.00  0.00      P0   C  
ATOM   2243 HG13 ILE A 146       2.470  17.660   4.280  1.00  0.00      P0   H  
ATOM   2244 HG12 ILE A 146       3.700  16.990   5.350  1.00  0.00      P0   H  
ATOM   2245  CD1 ILE A 146       3.650  19.090   5.400  1.00  0.00      P0   C  
ATOM   2246 HD11 ILE A 146       4.180  18.940   6.380  1.00  0.00      P0   H  
ATOM   2247 HD12 ILE A 146       4.520  19.330   4.750  1.00  0.00      P0   H  
ATOM   2248 HD13 ILE A 146       2.990  19.970   5.520  1.00  0.00      P0   H  
ATOM   2249  C   ILE A 146       0.940  17.380   8.610  1.00  0.00      P0   C  
ATOM   2250  O   ILE A 146       0.340  18.370   9.020  1.00  0.00      P0   O  
ATOM   2251  N   GLY A 147       0.630  16.050   8.860  1.00  0.00      P0   N  
ATOM   2252  H   GLY A 147       1.170  15.310   8.460  1.00  0.00      P0   H  
ATOM   2253  CA  GLY A 147      -0.460  15.730   9.760  1.00  0.00      P0   C  
ATOM   2254  HA3 GLY A 147      -0.710  14.690   9.550  1.00  0.00      P0   H  
ATOM   2255  HA2 GLY A 147      -1.330  16.320   9.600  1.00  0.00      P0   H  
ATOM   2256  C   GLY A 147      -0.310  15.860  11.180  1.00  0.00      P0   C  
ATOM   2257  O   GLY A 147      -1.310  15.970  11.900  1.00  0.00      P0   O  
ATOM   2258  N   GLY A 148       0.970  15.700  11.680  1.00  0.00      P0   N  
ATOM   2259  H   GLY A 148       1.700  15.400  11.060  1.00  0.00      P0   H  
ATOM   2260  CA  GLY A 148       1.560  16.100  12.950  1.00  0.00      P0   C  
ATOM   2261  HA3 GLY A 148       2.620  16.150  12.860  1.00  0.00      P0   H  
ATOM   2262  HA2 GLY A 148       1.140  15.510  13.750  1.00  0.00      P0   H  
ATOM   2263  C   GLY A 148       1.130  17.440  13.210  1.00  0.00      P0   C  
ATOM   2264  O   GLY A 148       0.440  17.720  14.190  1.00  0.00      P0   O  
ATOM   2265  N   PHE A 149       1.470  18.350  12.260  1.00  0.00      P0   N  
ATOM   2266  H   PHE A 149       2.120  18.170  11.530  1.00  0.00      P0   H  
ATOM   2267  CA  PHE A 149       1.160  19.760  12.360  1.00  0.00      P0   C  
ATOM   2268  HA  PHE A 149       1.500  20.150  13.310  1.00  0.00      P0   H  
ATOM   2269  CB  PHE A 149       1.660  20.620  11.290  1.00  0.00      P0   C  
ATOM   2270  HB3 PHE A 149       1.260  21.650  11.280  1.00  0.00      P0   H  
ATOM   2271  HB2 PHE A 149       1.450  20.180  10.290  1.00  0.00      P0   H  
ATOM   2272  CG  PHE A 149       3.130  20.930  11.420  1.00  0.00      P0   C  
ATOM   2273  CD1 PHE A 149       4.080  20.390  10.580  1.00  0.00      P0   C  
ATOM   2274  HD1 PHE A 149       3.760  19.910   9.670  1.00  0.00      P0   H  
ATOM   2275  CE1 PHE A 149       5.460  20.490  10.800  1.00  0.00      P0   C  
ATOM   2276  HE1 PHE A 149       6.150  20.070  10.090  1.00  0.00      P0   H  
ATOM   2277  CZ  PHE A 149       5.930  21.200  11.970  1.00  0.00      P0   C  
ATOM   2278  HZ  PHE A 149       6.950  21.440  12.220  1.00  0.00      P0   H  
ATOM   2279  CD2 PHE A 149       3.570  21.800  12.430  1.00  0.00      P0   C  
ATOM   2280  HD2 PHE A 149       2.850  22.330  13.050  1.00  0.00      P0   H  
ATOM   2281  CE2 PHE A 149       4.970  21.810  12.750  1.00  0.00      P0   C  
ATOM   2282  HE2 PHE A 149       5.370  22.370  13.570  1.00  0.00      P0   H  
ATOM   2283  C   PHE A 149      -0.310  19.990  12.650  1.00  0.00      P0   C  
ATOM   2284  O   PHE A 149      -0.680  20.780  13.530  1.00  0.00      P0   O  
ATOM   2285  N   MET A 150      -1.190  19.340  11.900  1.00  0.00      P0   N  
ATOM   2286  H   MET A 150      -0.710  18.760  11.270  1.00  0.00      P0   H  
ATOM   2287  CA  MET A 150      -2.600  19.490  12.010  1.00  0.00      P0   C  
ATOM   2288  HA  MET A 150      -2.920  20.520  11.960  1.00  0.00      P0   H  
ATOM   2289  CB  MET A 150      -3.290  18.710  10.790  1.00  0.00      P0   C  
ATOM   2290  HB3 MET A 150      -4.390  18.600  10.950  1.00  0.00      P0   H  
ATOM   2291  HB2 MET A 150      -3.020  17.660  10.960  1.00  0.00      P0   H  
ATOM   2292  CG  MET A 150      -2.890  19.210   9.410  1.00  0.00      P0   C  
ATOM   2293  HG3 MET A 150      -3.140  18.410   8.680  1.00  0.00      P0   H  
ATOM   2294  HG2 MET A 150      -1.780  19.230   9.450  1.00  0.00      P0   H  
ATOM   2295  SD  MET A 150      -3.540  20.880   9.000  1.00  0.00      P0   S  
ATOM   2296  CE  MET A 150      -2.190  21.260   7.850  1.00  0.00      P0   C  
ATOM   2297  HE1 MET A 150      -1.260  21.340   8.450  1.00  0.00      P0   H  
ATOM   2298  HE2 MET A 150      -2.090  20.400   7.150  1.00  0.00      P0   H  
ATOM   2299  HE3 MET A 150      -2.490  22.230   7.370  1.00  0.00      P0   H  
ATOM   2300  C   MET A 150      -3.120  18.980  13.370  1.00  0.00      P0   C  
ATOM   2301  O   MET A 150      -3.780  19.690  14.080  1.00  0.00      P0   O  
ATOM   2302  N   ALA A 151      -2.690  17.770  13.790  1.00  0.00      P0   N  
ATOM   2303  H   ALA A 151      -2.290  17.080  13.190  1.00  0.00      P0   H  
ATOM   2304  CA  ALA A 151      -3.020  17.120  15.050  1.00  0.00      P0   C  
ATOM   2305  HA  ALA A 151      -4.060  16.840  14.950  1.00  0.00      P0   H  
ATOM   2306  CB  ALA A 151      -2.070  15.870  15.130  1.00  0.00      P0   C  
ATOM   2307  HB1 ALA A 151      -2.270  15.100  14.360  1.00  0.00      P0   H  
ATOM   2308  HB2 ALA A 151      -0.960  16.060  15.100  1.00  0.00      P0   H  
ATOM   2309  HB3 ALA A 151      -2.270  15.380  16.100  1.00  0.00      P0   H  
ATOM   2310  C   ALA A 151      -2.840  17.950  16.320  1.00  0.00      P0   C  
ATOM   2311  O   ALA A 151      -3.740  17.990  17.200  1.00  0.00      P0   O  
ATOM   2312  N   GLU A 152      -1.810  18.830  16.450  1.00  0.00      P0   N  
ATOM   2313  H   GLU A 152      -1.030  18.600  15.910  1.00  0.00      P0   H  
ATOM   2314  CA  GLU A 152      -1.640  19.780  17.550  1.00  0.00      P0   C  
ATOM   2315  HA  GLU A 152      -1.520  19.300  18.520  1.00  0.00      P0   H  
ATOM   2316  CB  GLU A 152      -0.370  20.570  17.240  1.00  0.00      P0   C  
ATOM   2317  HB3 GLU A 152      -0.450  21.550  17.750  1.00  0.00      P0   H  
ATOM   2318  HB2 GLU A 152      -0.420  20.920  16.180  1.00  0.00      P0   H  
ATOM   2319  CG  GLU A 152       1.030  20.100  17.530  1.00  0.00      P0   C  
ATOM   2320  HG3 GLU A 152       1.760  20.920  17.710  1.00  0.00      P0   H  
ATOM   2321  HG2 GLU A 152       1.550  19.570  16.730  1.00  0.00      P0   H  
ATOM   2322  CD  GLU A 152       1.080  19.080  18.700  1.00  0.00      P0   C  
ATOM   2323  OE1 GLU A 152       0.880  17.870  18.510  1.00  0.00      P0   O  
ATOM   2324  OE2 GLU A 152       1.460  19.540  19.800  1.00  0.00      P0   O  
ATOM   2325  C   GLU A 152      -2.830  20.710  17.620  1.00  0.00      P0   C  
ATOM   2326  O   GLU A 152      -3.250  21.020  18.720  1.00  0.00      P0   O  
ATOM   2327  N   VAL A 153      -3.330  21.200  16.540  1.00  0.00      P0   N  
ATOM   2328  H   VAL A 153      -3.030  20.960  15.630  1.00  0.00      P0   H  
ATOM   2329  CA  VAL A 153      -4.480  22.150  16.650  1.00  0.00      P0   C  
ATOM   2330  HA  VAL A 153      -4.270  22.860  17.440  1.00  0.00      P0   H  
ATOM   2331  CB  VAL A 153      -4.530  22.990  15.400  1.00  0.00      P0   C  
ATOM   2332  HB  VAL A 153      -4.370  22.250  14.580  1.00  0.00      P0   H  
ATOM   2333  CG1 VAL A 153      -5.830  23.750  15.290  1.00  0.00      P0   C  
ATOM   2334 HG11 VAL A 153      -6.120  24.270  16.220  1.00  0.00      P0   H  
ATOM   2335 HG12 VAL A 153      -5.680  24.520  14.510  1.00  0.00      P0   H  
ATOM   2336 HG13 VAL A 153      -6.740  23.190  14.960  1.00  0.00      P0   H  
ATOM   2337  CG2 VAL A 153      -3.300  23.950  15.410  1.00  0.00      P0   C  
ATOM   2338 HG21 VAL A 153      -3.330  24.620  14.530  1.00  0.00      P0   H  
ATOM   2339 HG22 VAL A 153      -3.380  24.480  16.370  1.00  0.00      P0   H  
ATOM   2340 HG23 VAL A 153      -2.330  23.420  15.470  1.00  0.00      P0   H  
ATOM   2341  C   VAL A 153      -5.840  21.570  17.050  1.00  0.00      P0   C  
ATOM   2342  O   VAL A 153      -6.570  22.020  17.920  1.00  0.00      P0   O  
ATOM   2343  N   SER A 154      -6.180  20.400  16.420  1.00  0.00      P0   N  
ATOM   2344  H   SER A 154      -5.610  19.990  15.720  1.00  0.00      P0   H  
ATOM   2345  CA  SER A 154      -7.200  19.540  16.990  1.00  0.00      P0   C  
ATOM   2346  HA  SER A 154      -7.090  19.520  18.070  1.00  0.00      P0   H  
ATOM   2347  CB  SER A 154      -8.610  19.980  16.640  1.00  0.00      P0   C  
ATOM   2348  HB3 SER A 154      -8.740  20.360  15.600  1.00  0.00      P0   H  
ATOM   2349  HB2 SER A 154      -8.830  20.860  17.280  1.00  0.00      P0   H  
ATOM   2350  OG  SER A 154      -9.610  19.070  17.050  1.00  0.00      P0   O  
ATOM   2351  HG  SER A 154      -9.730  19.190  17.990  1.00  0.00      P0   H  
ATOM   2352  C   SER A 154      -6.930  18.120  16.650  1.00  0.00      P0   C  
ATOM   2353  O   SER A 154      -6.440  17.890  15.510  1.00  0.00      P0   O  
ATOM   2354  N   HIS A 155      -7.190  17.130  17.570  1.00  0.00      P0   N  
ATOM   2355  H   HIS A 155      -7.490  17.270  18.490  1.00  0.00      P0   H  
ATOM   2356  CA  HIS A 155      -7.020  15.680  17.260  1.00  0.00      P0   C  
ATOM   2357  HA  HIS A 155      -6.100  15.500  16.730  1.00  0.00      P0   H  
ATOM   2358  CB  HIS A 155      -7.000  14.950  18.620  1.00  0.00      P0   C  
ATOM   2359  HB3 HIS A 155      -6.360  15.540  19.300  1.00  0.00      P0   H  
ATOM   2360  HB2 HIS A 155      -6.570  13.910  18.610  1.00  0.00      P0   H  
ATOM   2361  ND1 HIS A 155      -9.000  15.530  20.130  1.00  0.00      P0   N  
ATOM   2362  HD1 HIS A 155      -8.670  16.440  20.410  1.00  0.00      P0   H  
ATOM   2363  CG  HIS A 155      -8.360  14.740  19.150  1.00  0.00      P0   C  
ATOM   2364  CE1 HIS A 155     -10.130  14.840  20.470  1.00  0.00      P0   C  
ATOM   2365  HE1 HIS A 155     -10.690  15.170  21.360  1.00  0.00      P0   H  
ATOM   2366  NE2 HIS A 155     -10.180  13.670  19.860  1.00  0.00      P0   N  
ATOM   2367  CD2 HIS A 155      -9.110  13.630  19.010  1.00  0.00      P0   C  
ATOM   2368  HD2 HIS A 155      -8.960  12.710  18.450  1.00  0.00      P0   H  
ATOM   2369  C   HIS A 155      -8.080  15.190  16.320  1.00  0.00      P0   C  
ATOM   2370  O   HIS A 155      -7.770  14.310  15.510  1.00  0.00      P0   O  
ATOM   2371  N   ARG A 156      -9.310  15.800  16.320  1.00  0.00      P0   N  
ATOM   2372  H   ARG A 156      -9.500  16.470  17.020  1.00  0.00      P0   H  
ATOM   2373  CA  ARG A 156     -10.380  15.320  15.430  1.00  0.00      P0   C  
ATOM   2374  HA  ARG A 156     -10.300  14.270  15.260  1.00  0.00      P0   H  
ATOM   2375  CB  ARG A 156     -11.710  15.820  15.890  1.00  0.00      P0   C  
ATOM   2376  HB3 ARG A 156     -12.430  15.630  15.070  1.00  0.00      P0   H  
ATOM   2377  HB2 ARG A 156     -11.700  16.930  16.020  1.00  0.00      P0   H  
ATOM   2378  CG  ARG A 156     -12.330  15.160  17.140  1.00  0.00      P0   C  
ATOM   2379  HG3 ARG A 156     -13.040  15.920  17.540  1.00  0.00      P0   H  
ATOM   2380  HG2 ARG A 156     -11.500  15.030  17.870  1.00  0.00      P0   H  
ATOM   2381  CD  ARG A 156     -13.050  13.910  16.950  1.00  0.00      P0   C  
ATOM   2382  HD3 ARG A 156     -12.350  13.040  16.960  1.00  0.00      P0   H  
ATOM   2383  HD2 ARG A 156     -13.700  13.930  16.040  1.00  0.00      P0   H  
ATOM   2384  NE  ARG A 156     -13.900  13.720  18.130  1.00  0.00      P0   N  
ATOM   2385  HE  ARG A 156     -13.490  14.160  18.930  1.00  0.00      P0   H  
ATOM   2386  CZ  ARG A 156     -14.780  12.760  18.340  1.00  0.00      P0   C  
ATOM   2387  NH1 ARG A 156     -15.520  12.280  17.370  1.00  0.00      P0   N  
ATOM   2388 HH11 ARG A 156     -15.190  12.480  16.450  1.00  0.00      P0   H  
ATOM   2389 HH12 ARG A 156     -16.060  11.460  17.580  1.00  0.00      P0   H  
ATOM   2390  NH2 ARG A 156     -14.990  12.310  19.580  1.00  0.00      P0   N  
ATOM   2391 HH21 ARG A 156     -14.500  12.650  20.370  1.00  0.00      P0   H  
ATOM   2392 HH22 ARG A 156     -15.670  11.570  19.610  1.00  0.00      P0   H  
ATOM   2393  C   ARG A 156     -10.080  16.080  14.100  1.00  0.00      P0   C  
ATOM   2394  O   ARG A 156     -10.660  15.620  13.120  1.00  0.00      P0   O  
ATOM   2395  N   MET A 157      -9.250  17.180  14.010  1.00  0.00      P0   N  
ATOM   2396  H   MET A 157      -8.780  17.570  14.790  1.00  0.00      P0   H  
ATOM   2397  CA  MET A 157      -9.080  17.960  12.830  1.00  0.00      P0   C  
ATOM   2398  HA  MET A 157     -10.060  18.090  12.390  1.00  0.00      P0   H  
ATOM   2399  CB  MET A 157      -8.610  19.340  13.260  1.00  0.00      P0   C  
ATOM   2400  HB3 MET A 157      -7.790  19.230  14.000  1.00  0.00      P0   H  
ATOM   2401  HB2 MET A 157      -9.530  19.820  13.660  1.00  0.00      P0   H  
ATOM   2402  CG  MET A 157      -8.210  20.290  12.120  1.00  0.00      P0   C  
ATOM   2403  HG3 MET A 157      -9.110  20.250  11.450  1.00  0.00      P0   H  
ATOM   2404  HG2 MET A 157      -7.340  19.860  11.600  1.00  0.00      P0   H  
ATOM   2405  SD  MET A 157      -7.870  21.990  12.680  1.00  0.00      P0   S  
ATOM   2406  CE  MET A 157      -7.370  22.650  11.070  1.00  0.00      P0   C  
ATOM   2407  HE1 MET A 157      -6.400  23.170  11.020  1.00  0.00      P0   H  
ATOM   2408  HE2 MET A 157      -7.340  21.960  10.200  1.00  0.00      P0   H  
ATOM   2409  HE3 MET A 157      -8.100  23.380  10.650  1.00  0.00      P0   H  
ATOM   2410  C   MET A 157      -8.460  17.260  11.700  1.00  0.00      P0   C  
ATOM   2411  O   MET A 157      -8.970  17.520  10.590  1.00  0.00      P0   O  
ATOM   2412  N   PRO A 158      -7.480  16.310  11.790  1.00  0.00      P0   N  
ATOM   2413  CD  PRO A 158      -6.450  16.540  12.830  1.00  0.00      P0   C  
ATOM   2414  HD3 PRO A 158      -6.340  17.640  12.960  1.00  0.00      P0   H  
ATOM   2415  HD2 PRO A 158      -6.680  16.080  13.820  1.00  0.00      P0   H  
ATOM   2416  CA  PRO A 158      -6.890  15.480  10.650  1.00  0.00      P0   C  
ATOM   2417  HA  PRO A 158      -6.670  16.210   9.870  1.00  0.00      P0   H  
ATOM   2418  CB  PRO A 158      -5.670  14.760  11.320  1.00  0.00      P0   C  
ATOM   2419  HB3 PRO A 158      -4.900  14.440  10.570  1.00  0.00      P0   H  
ATOM   2420  HB2 PRO A 158      -5.940  13.780  11.760  1.00  0.00      P0   H  
ATOM   2421  CG  PRO A 158      -5.180  15.810  12.300  1.00  0.00      P0   C  
ATOM   2422  HG3 PRO A 158      -4.650  16.520  11.620  1.00  0.00      P0   H  
ATOM   2423  HG2 PRO A 158      -4.430  15.340  12.970  1.00  0.00      P0   H  
ATOM   2424  C   PRO A 158      -7.890  14.700   9.950  1.00  0.00      P0   C  
ATOM   2425  O   PRO A 158      -7.870  14.620   8.690  1.00  0.00      P0   O  
ATOM   2426  N   PHE A 159      -8.950  13.970  10.680  1.00  0.00      P0   N  
ATOM   2427  H   PHE A 159      -8.830  13.920  11.660  1.00  0.00      P0   H  
ATOM   2428  CA  PHE A 159      -9.880  13.090   9.930  1.00  0.00      P0   C  
ATOM   2429  HA  PHE A 159      -9.290  12.600   9.170  1.00  0.00      P0   H  
ATOM   2430  CB  PHE A 159     -10.550  12.080  10.880  1.00  0.00      P0   C  
ATOM   2431  HB3 PHE A 159     -11.030  11.250  10.320  1.00  0.00      P0   H  
ATOM   2432  HB2 PHE A 159     -11.270  12.650  11.510  1.00  0.00      P0   H  
ATOM   2433  CG  PHE A 159      -9.570  11.520  11.830  1.00  0.00      P0   C  
ATOM   2434  CD1 PHE A 159      -9.010  10.240  11.660  1.00  0.00      P0   C  
ATOM   2435  HD1 PHE A 159      -9.200   9.760  10.720  1.00  0.00      P0   H  
ATOM   2436  CE1 PHE A 159      -8.070   9.750  12.610  1.00  0.00      P0   C  
ATOM   2437  HE1 PHE A 159      -7.600   8.800  12.420  1.00  0.00      P0   H  
ATOM   2438  CZ  PHE A 159      -7.910  10.400  13.780  1.00  0.00      P0   C  
ATOM   2439  HZ  PHE A 159      -7.290   9.970  14.560  1.00  0.00      P0   H  
ATOM   2440  CD2 PHE A 159      -9.440  12.060  13.150  1.00  0.00      P0   C  
ATOM   2441  HD2 PHE A 159     -10.050  12.890  13.470  1.00  0.00      P0   H  
ATOM   2442  CE2 PHE A 159      -8.560  11.550  14.140  1.00  0.00      P0   C  
ATOM   2443  HE2 PHE A 159      -8.310  11.940  15.110  1.00  0.00      P0   H  
ATOM   2444  C   PHE A 159     -10.900  14.070   9.250  1.00  0.00      P0   C  
ATOM   2445  O   PHE A 159     -11.300  13.860   8.060  1.00  0.00      P0   O  
ATOM   2446  N   TYR A 160     -11.260  15.210   9.890  1.00  0.00      P0   N  
ATOM   2447  H   TYR A 160     -11.010  15.410  10.840  1.00  0.00      P0   H  
ATOM   2448  CA  TYR A 160     -11.990  16.310   9.210  1.00  0.00      P0   C  
ATOM   2449  HA  TYR A 160     -12.860  15.830   8.780  1.00  0.00      P0   H  
ATOM   2450  CB  TYR A 160     -12.510  17.440  10.130  1.00  0.00      P0   C  
ATOM   2451  HB3 TYR A 160     -13.020  18.220   9.500  1.00  0.00      P0   H  
ATOM   2452  HB2 TYR A 160     -11.620  17.920  10.600  1.00  0.00      P0   H  
ATOM   2453  CG  TYR A 160     -13.480  17.100  11.250  1.00  0.00      P0   C  
ATOM   2454  CD1 TYR A 160     -14.640  16.420  10.830  1.00  0.00      P0   C  
ATOM   2455  HD1 TYR A 160     -14.880  16.300   9.790  1.00  0.00      P0   H  
ATOM   2456  CE1 TYR A 160     -15.620  16.110  11.870  1.00  0.00      P0   C  
ATOM   2457  HE1 TYR A 160     -16.570  15.640  11.660  1.00  0.00      P0   H  
ATOM   2458  CZ  TYR A 160     -15.390  16.550  13.200  1.00  0.00      P0   C  
ATOM   2459  OH  TYR A 160     -16.250  16.410  14.290  1.00  0.00      P0   O  
ATOM   2460  HH  TYR A 160     -15.880  16.910  15.030  1.00  0.00      P0   H  
ATOM   2461  CD2 TYR A 160     -13.230  17.400  12.610  1.00  0.00      P0   C  
ATOM   2462  HD2 TYR A 160     -12.250  17.740  12.900  1.00  0.00      P0   H  
ATOM   2463  CE2 TYR A 160     -14.220  17.210  13.530  1.00  0.00      P0   C  
ATOM   2464  HE2 TYR A 160     -13.970  17.520  14.540  1.00  0.00      P0   H  
ATOM   2465  C   TYR A 160     -11.270  16.970   8.020  1.00  0.00      P0   C  
ATOM   2466  O   TYR A 160     -11.930  17.170   6.950  1.00  0.00      P0   O  
ATOM   2467  N   PHE A 161     -10.000  17.340   8.120  1.00  0.00      P0   N  
ATOM   2468  H   PHE A 161      -9.490  17.210   8.960  1.00  0.00      P0   H  
ATOM   2469  CA  PHE A 161      -9.240  17.740   6.970  1.00  0.00      P0   C  
ATOM   2470  HA  PHE A 161      -9.670  18.620   6.520  1.00  0.00      P0   H  
ATOM   2471  CB  PHE A 161      -7.850  18.200   7.330  1.00  0.00      P0   C  
ATOM   2472  HB3 PHE A 161      -7.360  17.330   7.850  1.00  0.00      P0   H  
ATOM   2473  HB2 PHE A 161      -7.810  18.940   8.170  1.00  0.00      P0   H  
ATOM   2474  CG  PHE A 161      -6.990  18.810   6.310  1.00  0.00      P0   C  
ATOM   2475  CD1 PHE A 161      -5.650  18.590   6.470  1.00  0.00      P0   C  
ATOM   2476  HD1 PHE A 161      -5.350  18.150   7.410  1.00  0.00      P0   H  
ATOM   2477  CE1 PHE A 161      -4.650  19.030   5.610  1.00  0.00      P0   C  
ATOM   2478  HE1 PHE A 161      -3.610  18.910   5.840  1.00  0.00      P0   H  
ATOM   2479  CZ  PHE A 161      -5.010  19.640   4.410  1.00  0.00      P0   C  
ATOM   2480  HZ  PHE A 161      -4.340  19.980   3.640  1.00  0.00      P0   H  
ATOM   2481  CD2 PHE A 161      -7.320  19.500   5.110  1.00  0.00      P0   C  
ATOM   2482  HD2 PHE A 161      -8.360  19.490   4.800  1.00  0.00      P0   H  
ATOM   2483  CE2 PHE A 161      -6.300  19.930   4.160  1.00  0.00      P0   C  
ATOM   2484  HE2 PHE A 161      -6.660  20.290   3.200  1.00  0.00      P0   H  
ATOM   2485  C   PHE A 161      -9.110  16.680   5.830  1.00  0.00      P0   C  
ATOM   2486  O   PHE A 161      -9.030  16.870   4.630  1.00  0.00      P0   O  
ATOM   2487  N   ALA A 162      -8.970  15.350   6.270  1.00  0.00      P0   N  
ATOM   2488  H   ALA A 162      -9.000  15.040   7.230  1.00  0.00      P0   H  
ATOM   2489  CA  ALA A 162      -9.020  14.230   5.380  1.00  0.00      P0   C  
ATOM   2490  HA  ALA A 162      -8.160  14.420   4.740  1.00  0.00      P0   H  
ATOM   2491  CB  ALA A 162      -8.660  12.970   6.020  1.00  0.00      P0   C  
ATOM   2492  HB1 ALA A 162      -7.930  13.050   6.860  1.00  0.00      P0   H  
ATOM   2493  HB2 ALA A 162      -9.540  12.370   6.320  1.00  0.00      P0   H  
ATOM   2494  HB3 ALA A 162      -8.140  12.290   5.320  1.00  0.00      P0   H  
ATOM   2495  C   ALA A 162     -10.240  14.200   4.540  1.00  0.00      P0   C  
ATOM   2496  O   ALA A 162     -10.150  13.980   3.360  1.00  0.00      P0   O  
ATOM   2497  N   GLY A 163     -11.430  14.450   5.160  1.00  0.00      P0   N  
ATOM   2498  H   GLY A 163     -11.280  14.590   6.130  1.00  0.00      P0   H  
ATOM   2499  CA  GLY A 163     -12.740  14.750   4.540  1.00  0.00      P0   C  
ATOM   2500  HA3 GLY A 163     -13.410  15.180   5.270  1.00  0.00      P0   H  
ATOM   2501  HA2 GLY A 163     -13.150  13.850   4.120  1.00  0.00      P0   H  
ATOM   2502  C   GLY A 163     -12.720  15.790   3.480  1.00  0.00      P0   C  
ATOM   2503  O   GLY A 163     -13.210  15.560   2.330  1.00  0.00      P0   O  
ATOM   2504  N   ALA A 164     -12.080  16.910   3.740  1.00  0.00      P0   N  
ATOM   2505  H   ALA A 164     -11.480  16.930   4.530  1.00  0.00      P0   H  
ATOM   2506  CA  ALA A 164     -12.020  18.070   2.840  1.00  0.00      P0   C  
ATOM   2507  HA  ALA A 164     -13.060  18.220   2.560  1.00  0.00      P0   H  
ATOM   2508  CB  ALA A 164     -11.630  19.280   3.760  1.00  0.00      P0   C  
ATOM   2509  HB1 ALA A 164     -12.290  19.210   4.650  1.00  0.00      P0   H  
ATOM   2510  HB2 ALA A 164     -10.600  19.220   4.160  1.00  0.00      P0   H  
ATOM   2511  HB3 ALA A 164     -11.670  20.230   3.180  1.00  0.00      P0   H  
ATOM   2512  C   ALA A 164     -11.100  17.890   1.660  1.00  0.00      P0   C  
ATOM   2513  O   ALA A 164     -11.470  18.300   0.560  1.00  0.00      P0   O  
ATOM   2514  N   LEU A 165      -9.990  17.150   1.870  1.00  0.00      P0   N  
ATOM   2515  H   LEU A 165      -9.820  16.840   2.800  1.00  0.00      P0   H  
ATOM   2516  CA  LEU A 165      -9.100  16.790   0.790  1.00  0.00      P0   C  
ATOM   2517  HA  LEU A 165      -8.720  17.710   0.400  1.00  0.00      P0   H  
ATOM   2518  CB  LEU A 165      -7.890  15.910   1.280  1.00  0.00      P0   C  
ATOM   2519  HB3 LEU A 165      -7.370  15.410   0.430  1.00  0.00      P0   H  
ATOM   2520  HB2 LEU A 165      -8.410  15.100   1.830  1.00  0.00      P0   H  
ATOM   2521  CG  LEU A 165      -6.880  16.780   2.040  1.00  0.00      P0   C  
ATOM   2522  HG  LEU A 165      -7.400  17.240   2.910  1.00  0.00      P0   H  
ATOM   2523  CD1 LEU A 165      -5.680  15.870   2.520  1.00  0.00      P0   C  
ATOM   2524 HD11 LEU A 165      -4.910  16.520   2.970  1.00  0.00      P0   H  
ATOM   2525 HD12 LEU A 165      -6.100  15.000   3.070  1.00  0.00      P0   H  
ATOM   2526 HD13 LEU A 165      -5.210  15.510   1.580  1.00  0.00      P0   H  
ATOM   2527  CD2 LEU A 165      -6.290  17.980   1.190  1.00  0.00      P0   C  
ATOM   2528 HD21 LEU A 165      -6.830  18.940   1.340  1.00  0.00      P0   H  
ATOM   2529 HD22 LEU A 165      -5.250  18.220   1.490  1.00  0.00      P0   H  
ATOM   2530 HD23 LEU A 165      -6.390  17.790   0.100  1.00  0.00      P0   H  
ATOM   2531  C   LEU A 165      -9.780  15.950  -0.280  1.00  0.00      P0   C  
ATOM   2532  O   LEU A 165      -9.600  16.250  -1.460  1.00  0.00      P0   O  
ATOM   2533  N   GLY A 166     -10.580  15.000   0.060  1.00  0.00      P0   N  
ATOM   2534  H   GLY A 166     -10.720  14.720   1.000  1.00  0.00      P0   H  
ATOM   2535  CA  GLY A 166     -11.340  14.270  -1.010  1.00  0.00      P0   C  
ATOM   2536  HA3 GLY A 166     -11.940  13.610  -0.410  1.00  0.00      P0   H  
ATOM   2537  HA2 GLY A 166     -10.670  13.760  -1.680  1.00  0.00      P0   H  
ATOM   2538  C   GLY A 166     -12.440  15.100  -1.800  1.00  0.00      P0   C  
ATOM   2539  O   GLY A 166     -12.610  14.970  -3.050  1.00  0.00      P0   O  
ATOM   2540  N   ILE A 167     -13.150  15.980  -1.140  1.00  0.00      P0   N  
ATOM   2541  H   ILE A 167     -13.100  15.960  -0.140  1.00  0.00      P0   H  
ATOM   2542  CA  ILE A 167     -14.000  17.040  -1.780  1.00  0.00      P0   C  
ATOM   2543  HA  ILE A 167     -14.740  16.560  -2.410  1.00  0.00      P0   H  
ATOM   2544  CB  ILE A 167     -14.850  17.870  -0.920  1.00  0.00      P0   C  
ATOM   2545  HB  ILE A 167     -14.290  18.510  -0.200  1.00  0.00      P0   H  
ATOM   2546  CG2 ILE A 167     -15.770  18.780  -1.760  1.00  0.00      P0   C  
ATOM   2547 HG21 ILE A 167     -16.420  19.510  -1.240  1.00  0.00      P0   H  
ATOM   2548 HG22 ILE A 167     -15.060  19.310  -2.420  1.00  0.00      P0   H  
ATOM   2549 HG23 ILE A 167     -16.440  18.180  -2.420  1.00  0.00      P0   H  
ATOM   2550  CG1 ILE A 167     -15.670  16.840  -0.010  1.00  0.00      P0   C  
ATOM   2551 HG13 ILE A 167     -16.400  17.360   0.660  1.00  0.00      P0   H  
ATOM   2552 HG12 ILE A 167     -15.050  16.330   0.740  1.00  0.00      P0   H  
ATOM   2553  CD1 ILE A 167     -16.560  15.870  -0.780  1.00  0.00      P0   C  
ATOM   2554 HD11 ILE A 167     -15.940  15.040  -1.150  1.00  0.00      P0   H  
ATOM   2555 HD12 ILE A 167     -17.330  15.440  -0.090  1.00  0.00      P0   H  
ATOM   2556 HD13 ILE A 167     -17.160  16.270  -1.630  1.00  0.00      P0   H  
ATOM   2557  C   ILE A 167     -13.160  17.870  -2.760  1.00  0.00      P0   C  
ATOM   2558  O   ILE A 167     -13.510  18.110  -3.930  1.00  0.00      P0   O  
ATOM   2559  N   LEU A 168     -11.930  18.300  -2.350  1.00  0.00      P0   N  
ATOM   2560  H   LEU A 168     -11.560  17.990  -1.480  1.00  0.00      P0   H  
ATOM   2561  CA  LEU A 168     -10.990  18.930  -3.220  1.00  0.00      P0   C  
ATOM   2562  HA  LEU A 168     -11.360  19.840  -3.670  1.00  0.00      P0   H  
ATOM   2563  CB  LEU A 168      -9.770  19.410  -2.390  1.00  0.00      P0   C  
ATOM   2564  HB3 LEU A 168      -9.500  18.540  -1.760  1.00  0.00      P0   H  
ATOM   2565  HB2 LEU A 168     -10.080  20.230  -1.710  1.00  0.00      P0   H  
ATOM   2566  CG  LEU A 168      -8.520  19.870  -3.110  1.00  0.00      P0   C  
ATOM   2567  HG  LEU A 168      -8.240  19.040  -3.790  1.00  0.00      P0   H  
ATOM   2568  CD1 LEU A 168      -8.750  21.140  -3.870  1.00  0.00      P0   C  
ATOM   2569 HD11 LEU A 168      -9.540  21.060  -4.660  1.00  0.00      P0   H  
ATOM   2570 HD12 LEU A 168      -9.070  21.950  -3.190  1.00  0.00      P0   H  
ATOM   2571 HD13 LEU A 168      -7.850  21.480  -4.450  1.00  0.00      P0   H  
ATOM   2572  CD2 LEU A 168      -7.400  20.030  -2.070  1.00  0.00      P0   C  
ATOM   2573 HD21 LEU A 168      -7.710  20.960  -1.560  1.00  0.00      P0   H  
ATOM   2574 HD22 LEU A 168      -7.390  19.150  -1.410  1.00  0.00      P0   H  
ATOM   2575 HD23 LEU A 168      -6.400  20.160  -2.570  1.00  0.00      P0   H  
ATOM   2576  C   LEU A 168     -10.570  18.150  -4.420  1.00  0.00      P0   C  
ATOM   2577  O   LEU A 168     -10.790  18.570  -5.550  1.00  0.00      P0   O  
ATOM   2578  N   ALA A 169     -10.240  16.860  -4.280  1.00  0.00      P0   N  
ATOM   2579  H   ALA A 169     -10.100  16.680  -3.300  1.00  0.00      P0   H  
ATOM   2580  CA  ALA A 169     -10.020  15.870  -5.380  1.00  0.00      P0   C  
ATOM   2581  HA  ALA A 169      -9.150  16.120  -5.990  1.00  0.00      P0   H  
ATOM   2582  CB  ALA A 169      -9.620  14.500  -4.790  1.00  0.00      P0   C  
ATOM   2583  HB1 ALA A 169      -9.520  13.750  -5.600  1.00  0.00      P0   H  
ATOM   2584  HB2 ALA A 169      -8.650  14.520  -4.260  1.00  0.00      P0   H  
ATOM   2585  HB3 ALA A 169     -10.440  14.150  -4.110  1.00  0.00      P0   H  
ATOM   2586  C   ALA A 169     -11.180  15.650  -6.210  1.00  0.00      P0   C  
ATOM   2587  O   ALA A 169     -11.120  15.620  -7.450  1.00  0.00      P0   O  
ATOM   2588  N   PHE A 170     -12.430  15.600  -5.690  1.00  0.00      P0   N  
ATOM   2589  H   PHE A 170     -12.520  15.540  -4.700  1.00  0.00      P0   H  
ATOM   2590  CA  PHE A 170     -13.660  15.550  -6.500  1.00  0.00      P0   C  
ATOM   2591  HA  PHE A 170     -13.590  14.730  -7.190  1.00  0.00      P0   H  
ATOM   2592  CB  PHE A 170     -14.950  15.340  -5.580  1.00  0.00      P0   C  
ATOM   2593  HB3 PHE A 170     -14.820  16.140  -4.820  1.00  0.00      P0   H  
ATOM   2594  HB2 PHE A 170     -14.930  14.450  -4.910  1.00  0.00      P0   H  
ATOM   2595  CG  PHE A 170     -16.360  15.360  -6.210  1.00  0.00      P0   C  
ATOM   2596  CD1 PHE A 170     -16.750  14.500  -7.230  1.00  0.00      P0   C  
ATOM   2597  HD1 PHE A 170     -16.100  13.700  -7.530  1.00  0.00      P0   H  
ATOM   2598  CE1 PHE A 170     -18.010  14.620  -7.800  1.00  0.00      P0   C  
ATOM   2599  HE1 PHE A 170     -18.340  13.920  -8.560  1.00  0.00      P0   H  
ATOM   2600  CZ  PHE A 170     -18.840  15.630  -7.440  1.00  0.00      P0   C  
ATOM   2601  HZ  PHE A 170     -19.880  15.620  -7.740  1.00  0.00      P0   H  
ATOM   2602  CD2 PHE A 170     -17.270  16.340  -5.830  1.00  0.00      P0   C  
ATOM   2603  HD2 PHE A 170     -17.050  16.940  -4.960  1.00  0.00      P0   H  
ATOM   2604  CE2 PHE A 170     -18.510  16.450  -6.340  1.00  0.00      P0   C  
ATOM   2605  HE2 PHE A 170     -19.220  17.170  -5.950  1.00  0.00      P0   H  
ATOM   2606  C   PHE A 170     -13.880  16.720  -7.410  1.00  0.00      P0   C  
ATOM   2607  O   PHE A 170     -14.140  16.540  -8.590  1.00  0.00      P0   O  
ATOM   2608  N   ILE A 171     -13.800  17.990  -6.910  1.00  0.00      P0   N  
ATOM   2609  H   ILE A 171     -13.690  18.180  -5.940  1.00  0.00      P0   H  
ATOM   2610  CA  ILE A 171     -13.990  19.160  -7.730  1.00  0.00      P0   C  
ATOM   2611  HA  ILE A 171     -14.890  19.020  -8.320  1.00  0.00      P0   H  
ATOM   2612  CB  ILE A 171     -14.130  20.430  -6.950  1.00  0.00      P0   C  
ATOM   2613  HB  ILE A 171     -13.360  20.480  -6.160  1.00  0.00      P0   H  
ATOM   2614  CG2 ILE A 171     -14.100  21.670  -7.920  1.00  0.00      P0   C  
ATOM   2615 HG21 ILE A 171     -14.350  22.640  -7.440  1.00  0.00      P0   H  
ATOM   2616 HG22 ILE A 171     -13.140  21.760  -8.470  1.00  0.00      P0   H  
ATOM   2617 HG23 ILE A 171     -14.900  21.520  -8.680  1.00  0.00      P0   H  
ATOM   2618  CG1 ILE A 171     -15.490  20.400  -6.240  1.00  0.00      P0   C  
ATOM   2619 HG13 ILE A 171     -15.750  19.390  -5.850  1.00  0.00      P0   H  
ATOM   2620 HG12 ILE A 171     -16.270  20.560  -7.030  1.00  0.00      P0   H  
ATOM   2621  CD1 ILE A 171     -15.530  21.320  -4.980  1.00  0.00      P0   C  
ATOM   2622 HD11 ILE A 171     -14.910  20.880  -4.170  1.00  0.00      P0   H  
ATOM   2623 HD12 ILE A 171     -14.990  22.260  -5.230  1.00  0.00      P0   H  
ATOM   2624 HD13 ILE A 171     -16.510  21.460  -4.450  1.00  0.00      P0   H  
ATOM   2625  C   ILE A 171     -12.940  19.280  -8.890  1.00  0.00      P0   C  
ATOM   2626  O   ILE A 171     -13.230  19.480 -10.120  1.00  0.00      P0   O  
ATOM   2627  N   MET A 172     -11.680  19.090  -8.510  1.00  0.00      P0   N  
ATOM   2628  H   MET A 172     -11.430  18.830  -7.580  1.00  0.00      P0   H  
ATOM   2629  CA  MET A 172     -10.600  18.830  -9.430  1.00  0.00      P0   C  
ATOM   2630  HA  MET A 172     -10.360  19.790  -9.900  1.00  0.00      P0   H  
ATOM   2631  CB  MET A 172      -9.350  18.410  -8.670  1.00  0.00      P0   C  
ATOM   2632  HB3 MET A 172      -9.500  17.450  -8.140  1.00  0.00      P0   H  
ATOM   2633  HB2 MET A 172      -9.200  19.160  -7.870  1.00  0.00      P0   H  
ATOM   2634  CG  MET A 172      -8.120  18.100  -9.600  1.00  0.00      P0   C  
ATOM   2635  HG3 MET A 172      -7.870  19.140  -9.920  1.00  0.00      P0   H  
ATOM   2636  HG2 MET A 172      -8.350  17.570 -10.550  1.00  0.00      P0   H  
ATOM   2637  SD  MET A 172      -6.740  17.530  -8.670  1.00  0.00      P0   S  
ATOM   2638  CE  MET A 172      -5.460  18.330  -9.690  1.00  0.00      P0   C  
ATOM   2639  HE1 MET A 172      -4.570  17.650  -9.710  1.00  0.00      P0   H  
ATOM   2640  HE2 MET A 172      -5.870  18.400 -10.720  1.00  0.00      P0   H  
ATOM   2641  HE3 MET A 172      -5.210  19.390  -9.480  1.00  0.00      P0   H  
ATOM   2642  C   MET A 172     -11.020  17.750 -10.570  1.00  0.00      P0   C  
ATOM   2643  O   MET A 172     -11.030  18.030 -11.740  1.00  0.00      P0   O  
ATOM   2644  N   SER A 173     -11.430  16.600 -10.100  1.00  0.00      P0   N  
ATOM   2645  H   SER A 173     -11.560  16.440  -9.130  1.00  0.00      P0   H  
ATOM   2646  CA  SER A 173     -11.640  15.430 -10.870  1.00  0.00      P0   C  
ATOM   2647  HA  SER A 173     -10.680  15.300 -11.360  1.00  0.00      P0   H  
ATOM   2648  CB  SER A 173     -11.850  14.060 -10.100  1.00  0.00      P0   C  
ATOM   2649  HB3 SER A 173     -12.680  14.090  -9.360  1.00  0.00      P0   H  
ATOM   2650  HB2 SER A 173     -10.980  13.920  -9.440  1.00  0.00      P0   H  
ATOM   2651  OG  SER A 173     -11.900  12.850 -10.920  1.00  0.00      P0   O  
ATOM   2652  HG  SER A 173     -12.570  12.970 -11.580  1.00  0.00      P0   H  
ATOM   2653  C   SER A 173     -12.780  15.570 -11.810  1.00  0.00      P0   C  
ATOM   2654  O   SER A 173     -12.850  15.230 -12.950  1.00  0.00      P0   O  
ATOM   2655  N   ILE A 174     -13.870  16.210 -11.280  1.00  0.00      P0   N  
ATOM   2656  H   ILE A 174     -13.910  16.460 -10.330  1.00  0.00      P0   H  
ATOM   2657  CA  ILE A 174     -15.100  16.350 -12.100  1.00  0.00      P0   C  
ATOM   2658  HA  ILE A 174     -15.300  15.430 -12.640  1.00  0.00      P0   H  
ATOM   2659  CB  ILE A 174     -16.530  16.410 -11.360  1.00  0.00      P0   C  
ATOM   2660  HB  ILE A 174     -16.450  15.730 -10.480  1.00  0.00      P0   H  
ATOM   2661  CG2 ILE A 174     -16.730  17.830 -10.820  1.00  0.00      P0   C  
ATOM   2662 HG21 ILE A 174     -17.640  17.890 -10.180  1.00  0.00      P0   H  
ATOM   2663 HG22 ILE A 174     -15.810  18.140 -10.280  1.00  0.00      P0   H  
ATOM   2664 HG23 ILE A 174     -16.860  18.590 -11.640  1.00  0.00      P0   H  
ATOM   2665  CG1 ILE A 174     -17.640  15.870 -12.340  1.00  0.00      P0   C  
ATOM   2666 HG13 ILE A 174     -17.340  14.910 -12.810  1.00  0.00      P0   H  
ATOM   2667 HG12 ILE A 174     -17.790  16.540 -13.210  1.00  0.00      P0   H  
ATOM   2668  CD1 ILE A 174     -18.940  15.670 -11.550  1.00  0.00      P0   C  
ATOM   2669 HD11 ILE A 174     -18.750  15.030 -10.650  1.00  0.00      P0   H  
ATOM   2670 HD12 ILE A 174     -19.390  16.640 -11.260  1.00  0.00      P0   H  
ATOM   2671 HD13 ILE A 174     -19.650  14.950 -12.000  1.00  0.00      P0   H  
ATOM   2672  C   ILE A 174     -14.890  17.390 -13.230  1.00  0.00      P0   C  
ATOM   2673  O   ILE A 174     -15.520  17.240 -14.340  1.00  0.00      P0   O  
ATOM   2674  N   VAL A 175     -14.250  18.460 -12.930  1.00  0.00      P0   N  
ATOM   2675  H   VAL A 175     -14.070  18.590 -11.960  1.00  0.00      P0   H  
ATOM   2676  CA  VAL A 175     -14.080  19.440 -14.040  1.00  0.00      P0   C  
ATOM   2677  HA  VAL A 175     -14.980  19.370 -14.620  1.00  0.00      P0   H  
ATOM   2678  CB  VAL A 175     -14.000  20.900 -13.490  1.00  0.00      P0   C  
ATOM   2679  HB  VAL A 175     -13.340  21.030 -12.610  1.00  0.00      P0   H  
ATOM   2680  CG1 VAL A 175     -13.540  21.890 -14.550  1.00  0.00      P0   C  
ATOM   2681 HG11 VAL A 175     -13.440  22.970 -14.320  1.00  0.00      P0   H  
ATOM   2682 HG12 VAL A 175     -12.440  21.670 -14.620  1.00  0.00      P0   H  
ATOM   2683 HG13 VAL A 175     -14.040  21.800 -15.530  1.00  0.00      P0   H  
ATOM   2684  CG2 VAL A 175     -15.390  21.370 -13.010  1.00  0.00      P0   C  
ATOM   2685 HG21 VAL A 175     -16.240  21.220 -13.710  1.00  0.00      P0   H  
ATOM   2686 HG22 VAL A 175     -15.610  20.870 -12.040  1.00  0.00      P0   H  
ATOM   2687 HG23 VAL A 175     -15.450  22.420 -12.670  1.00  0.00      P0   H  
ATOM   2688  C   VAL A 175     -12.890  19.130 -15.070  1.00  0.00      P0   C  
ATOM   2689  O   VAL A 175     -12.980  19.400 -16.250  1.00  0.00      P0   O  
ATOM   2690  N   LEU A 176     -11.820  18.390 -14.600  1.00  0.00      P0   N  
ATOM   2691  H   LEU A 176     -11.740  18.030 -13.690  1.00  0.00      P0   H  
ATOM   2692  CA  LEU A 176     -10.630  18.300 -15.370  1.00  0.00      P0   C  
ATOM   2693  HA  LEU A 176     -10.690  18.990 -16.200  1.00  0.00      P0   H  
ATOM   2694  CB  LEU A 176      -9.400  18.480 -14.610  1.00  0.00      P0   C  
ATOM   2695  HB3 LEU A 176      -8.550  18.290 -15.300  1.00  0.00      P0   H  
ATOM   2696  HB2 LEU A 176      -9.340  17.730 -13.780  1.00  0.00      P0   H  
ATOM   2697  CG  LEU A 176      -9.210  19.850 -14.050  1.00  0.00      P0   C  
ATOM   2698  HG  LEU A 176     -10.040  20.190 -13.410  1.00  0.00      P0   H  
ATOM   2699  CD1 LEU A 176      -7.830  19.950 -13.290  1.00  0.00      P0   C  
ATOM   2700 HD11 LEU A 176      -7.520  19.120 -12.610  1.00  0.00      P0   H  
ATOM   2701 HD12 LEU A 176      -7.070  19.930 -14.090  1.00  0.00      P0   H  
ATOM   2702 HD13 LEU A 176      -7.720  20.980 -12.880  1.00  0.00      P0   H  
ATOM   2703  CD2 LEU A 176      -9.180  20.990 -15.070  1.00  0.00      P0   C  
ATOM   2704 HD21 LEU A 176     -10.070  21.030 -15.740  1.00  0.00      P0   H  
ATOM   2705 HD22 LEU A 176      -8.980  22.000 -14.630  1.00  0.00      P0   H  
ATOM   2706 HD23 LEU A 176      -8.360  20.770 -15.790  1.00  0.00      P0   H  
ATOM   2707  C   LEU A 176     -10.530  16.880 -16.000  1.00  0.00      P0   C  
ATOM   2708  O   LEU A 176      -9.920  16.820 -17.070  1.00  0.00      P0   O  
ATOM   2709  N   ILE A 177     -11.230  15.810 -15.490  1.00  0.00      P0   N  
ATOM   2710  H   ILE A 177     -11.760  15.970 -14.660  1.00  0.00      P0   H  
ATOM   2711  CA  ILE A 177     -11.120  14.550 -16.230  1.00  0.00      P0   C  
ATOM   2712  HA  ILE A 177     -10.240  14.520 -16.860  1.00  0.00      P0   H  
ATOM   2713  CB  ILE A 177     -10.980  13.310 -15.340  1.00  0.00      P0   C  
ATOM   2714  HB  ILE A 177     -11.930  13.250 -14.770  1.00  0.00      P0   H  
ATOM   2715  CG2 ILE A 177     -10.870  12.010 -16.210  1.00  0.00      P0   C  
ATOM   2716 HG21 ILE A 177     -10.680  11.160 -15.520  1.00  0.00      P0   H  
ATOM   2717 HG22 ILE A 177     -11.790  11.740 -16.780  1.00  0.00      P0   H  
ATOM   2718 HG23 ILE A 177     -10.030  12.110 -16.940  1.00  0.00      P0   H  
ATOM   2719  CG1 ILE A 177      -9.800  13.430 -14.310  1.00  0.00      P0   C  
ATOM   2720 HG13 ILE A 177      -9.800  12.490 -13.740  1.00  0.00      P0   H  
ATOM   2721 HG12 ILE A 177      -9.950  14.270 -13.580  1.00  0.00      P0   H  
ATOM   2722  CD1 ILE A 177      -8.460  13.660 -15.070  1.00  0.00      P0   C  
ATOM   2723 HD11 ILE A 177      -8.610  14.530 -15.750  1.00  0.00      P0   H  
ATOM   2724 HD12 ILE A 177      -7.640  13.880 -14.360  1.00  0.00      P0   H  
ATOM   2725 HD13 ILE A 177      -8.170  12.790 -15.720  1.00  0.00      P0   H  
ATOM   2726  C   ILE A 177     -12.150  14.530 -17.340  1.00  0.00      P0   C  
ATOM   2727  O   ILE A 177     -13.270  14.720 -17.000  1.00  0.00      P0   O  
ATOM   2728  N   HIS A 178     -11.780  14.260 -18.630  1.00  0.00      P0   N  
ATOM   2729  H   HIS A 178     -10.860  13.950 -18.890  1.00  0.00      P0   H  
ATOM   2730  CA  HIS A 178     -12.680  14.270 -19.810  1.00  0.00      P0   C  
ATOM   2731  HA  HIS A 178     -13.550  14.800 -19.450  1.00  0.00      P0   H  
ATOM   2732  CB  HIS A 178     -11.970  14.920 -21.070  1.00  0.00      P0   C  
ATOM   2733  HB3 HIS A 178     -12.520  14.980 -22.040  1.00  0.00      P0   H  
ATOM   2734  HB2 HIS A 178     -11.010  14.390 -21.290  1.00  0.00      P0   H  
ATOM   2735  ND1 HIS A 178     -12.120  17.290 -20.080  1.00  0.00      P0   N  
ATOM   2736  HD1 HIS A 178     -13.050  17.210 -19.720  1.00  0.00      P0   H  
ATOM   2737  CG  HIS A 178     -11.450  16.370 -20.850  1.00  0.00      P0   C  
ATOM   2738  CE1 HIS A 178     -11.330  18.360 -19.960  1.00  0.00      P0   C  
ATOM   2739  HE1 HIS A 178     -11.660  19.170 -19.320  1.00  0.00      P0   H  
ATOM   2740  NE2 HIS A 178     -10.210  18.210 -20.610  1.00  0.00      P0   N  
ATOM   2741  CD2 HIS A 178     -10.260  16.950 -21.220  1.00  0.00      P0   C  
ATOM   2742  HD2 HIS A 178      -9.460  16.500 -21.770  1.00  0.00      P0   H  
ATOM   2743  C   HIS A 178     -13.080  12.870 -20.160  1.00  0.00      P0   C  
ATOM   2744  O   HIS A 178     -12.450  11.890 -19.830  1.00  0.00      P0   O  
ATOM   2745  N   ASP A 179     -14.160  12.740 -21.010  1.00  0.00      P0   N  
ATOM   2746  H   ASP A 179     -14.700  13.540 -21.200  1.00  0.00      P0   H  
ATOM   2747  CA  ASP A 179     -14.760  11.580 -21.670  1.00  0.00      P0   C  
ATOM   2748  HA  ASP A 179     -14.680  10.750 -20.980  1.00  0.00      P0   H  
ATOM   2749  CB  ASP A 179     -16.200  11.950 -21.990  1.00  0.00      P0   C  
ATOM   2750  HB3 ASP A 179     -16.670  11.180 -22.640  1.00  0.00      P0   H  
ATOM   2751  HB2 ASP A 179     -16.290  12.990 -22.410  1.00  0.00      P0   H  
ATOM   2752  CG  ASP A 179     -17.010  11.900 -20.730  1.00  0.00      P0   C  
ATOM   2753  OD1 ASP A 179     -16.680  11.220 -19.740  1.00  0.00      P0   O  
ATOM   2754  OD2 ASP A 179     -18.140  12.480 -20.740  1.00  0.00      P0   O  
ATOM   2755  C   ASP A 179     -13.990  11.440 -22.900  1.00  0.00      P0   C  
ATOM   2756  O   ASP A 179     -13.780  12.440 -23.630  1.00  0.00      P0   O  
ATOM   2757  N   PRO A 180     -13.520  10.220 -23.240  1.00  0.00      P0   N  
ATOM   2758  CD  PRO A 180     -13.820   8.990 -22.510  1.00  0.00      P0   C  
ATOM   2759  HD3 PRO A 180     -13.350   9.000 -21.510  1.00  0.00      P0   H  
ATOM   2760  HD2 PRO A 180     -14.900   8.780 -22.480  1.00  0.00      P0   H  
ATOM   2761  CA  PRO A 180     -12.950   9.960 -24.550  1.00  0.00      P0   C  
ATOM   2762  HA  PRO A 180     -12.290  10.770 -24.840  1.00  0.00      P0   H  
ATOM   2763  CB  PRO A 180     -12.270   8.650 -24.310  1.00  0.00      P0   C  
ATOM   2764  HB3 PRO A 180     -11.310   8.950 -23.830  1.00  0.00      P0   H  
ATOM   2765  HB2 PRO A 180     -12.180   8.070 -25.250  1.00  0.00      P0   H  
ATOM   2766  CG  PRO A 180     -13.140   7.810 -23.330  1.00  0.00      P0   C  
ATOM   2767  HG3 PRO A 180     -12.710   6.980 -22.730  1.00  0.00      P0   H  
ATOM   2768  HG2 PRO A 180     -13.850   7.200 -23.930  1.00  0.00      P0   H  
ATOM   2769  C   PRO A 180     -13.960  10.050 -25.680  1.00  0.00      P0   C  
ATOM   2770  O   PRO A 180     -15.170  10.050 -25.600  1.00  0.00      P0   O  
ATOM   2771  N   LYS A 181     -13.370  10.110 -26.900  1.00  0.00      P0   N  
ATOM   2772  H   LYS A 181     -12.370  10.200 -27.000  1.00  0.00      P0   H  
ATOM   2773  CA  LYS A 181     -14.090  10.210 -28.220  1.00  0.00      P0   C  
ATOM   2774  HA  LYS A 181     -15.170  10.140 -28.200  1.00  0.00      P0   H  
ATOM   2775  CB  LYS A 181     -13.700  11.620 -28.910  1.00  0.00      P0   C  
ATOM   2776  HB3 LYS A 181     -13.920  11.530 -29.990  1.00  0.00      P0   H  
ATOM   2777  HB2 LYS A 181     -12.660  11.910 -28.680  1.00  0.00      P0   H  
ATOM   2778  CG  LYS A 181     -14.770  12.620 -28.460  1.00  0.00      P0   C  
ATOM   2779  HG3 LYS A 181     -14.550  13.650 -28.860  1.00  0.00      P0   H  
ATOM   2780  HG2 LYS A 181     -14.940  12.650 -27.360  1.00  0.00      P0   H  
ATOM   2781  CD  LYS A 181     -16.180  12.350 -29.060  1.00  0.00      P0   C  
ATOM   2782  HD3 LYS A 181     -16.550  11.310 -28.920  1.00  0.00      P0   H  
ATOM   2783  HD2 LYS A 181     -16.170  12.260 -30.160  1.00  0.00      P0   H  
ATOM   2784  CE  LYS A 181     -17.290  13.350 -28.750  1.00  0.00      P0   C  
ATOM   2785  HE3 LYS A 181     -18.160  13.230 -29.430  1.00  0.00      P0   H  
ATOM   2786  HE2 LYS A 181     -16.930  14.390 -28.930  1.00  0.00      P0   H  
ATOM   2787  NZ  LYS A 181     -17.680  13.270 -27.340  1.00  0.00      P0   N  
ATOM   2788  HZ1 LYS A 181     -17.120  14.000 -26.860  1.00  0.00      P0   H  
ATOM   2789  HZ2 LYS A 181     -18.670  13.570 -27.220  1.00  0.00      P0   H  
ATOM   2790  HZ3 LYS A 181     -17.630  12.310 -26.920  1.00  0.00      P0   H  
ATOM   2791  C   LYS A 181     -13.690   8.990 -29.090  1.00  0.00      P0   C  
ATOM   2792  O   LYS A 181     -14.170   8.830 -30.230  1.00  0.00      P0   O  
ATOM   2793  N   LYS A 182     -13.020   7.970 -28.510  1.00  0.00      P0   N  
ATOM   2794  H   LYS A 182     -12.870   8.090 -27.520  1.00  0.00      P0   H  
ATOM   2795  CA  LYS A 182     -12.770   6.650 -29.150  1.00  0.00      P0   C  
ATOM   2796  HA  LYS A 182     -13.640   6.320 -29.700  1.00  0.00      P0   H  
ATOM   2797  CB  LYS A 182     -11.520   6.600 -30.160  1.00  0.00      P0   C  
ATOM   2798  HB3 LYS A 182     -11.800   7.220 -31.050  1.00  0.00      P0   H  
ATOM   2799  HB2 LYS A 182     -11.420   5.600 -30.650  1.00  0.00      P0   H  
ATOM   2800  CG  LYS A 182     -10.140   6.920 -29.580  1.00  0.00      P0   C  
ATOM   2801  HG3 LYS A 182      -9.760   6.140 -28.870  1.00  0.00      P0   H  
ATOM   2802  HG2 LYS A 182     -10.340   7.810 -28.940  1.00  0.00      P0   H  
ATOM   2803  CD  LYS A 182      -9.080   7.110 -30.600  1.00  0.00      P0   C  
ATOM   2804  HD3 LYS A 182      -8.270   7.690 -30.100  1.00  0.00      P0   H  
ATOM   2805  HD2 LYS A 182      -9.260   7.900 -31.370  1.00  0.00      P0   H  
ATOM   2806  CE  LYS A 182      -8.540   5.830 -31.320  1.00  0.00      P0   C  
ATOM   2807  HE3 LYS A 182      -9.400   5.310 -31.790  1.00  0.00      P0   H  
ATOM   2808  HE2 LYS A 182      -8.030   5.200 -30.550  1.00  0.00      P0   H  
ATOM   2809  NZ  LYS A 182      -7.470   6.010 -32.340  1.00  0.00      P0   N  
ATOM   2810  HZ1 LYS A 182      -7.220   5.150 -32.890  1.00  0.00      P0   H  
ATOM   2811  HZ2 LYS A 182      -7.750   6.690 -33.080  1.00  0.00      P0   H  
ATOM   2812  HZ3 LYS A 182      -6.580   6.240 -31.860  1.00  0.00      P0   H  
ATOM   2813  C   LYS A 182     -12.540   5.730 -28.000  1.00  0.00      P0   C  
ATOM   2814  O   LYS A 182     -12.480   6.120 -26.880  1.00  0.00      P0   O  
ATOM   2815  N   SER A 183     -12.600   4.420 -28.200  1.00  0.00      P0   N  
ATOM   2816  H   SER A 183     -12.660   4.110 -29.140  1.00  0.00      P0   H  
ATOM   2817  CA  SER A 183     -12.350   3.450 -27.090  1.00  0.00      P0   C  
ATOM   2818  HA  SER A 183     -13.010   3.680 -26.270  1.00  0.00      P0   H  
ATOM   2819  CB  SER A 183     -12.830   2.020 -27.590  1.00  0.00      P0   C  
ATOM   2820  HB3 SER A 183     -13.880   2.040 -27.940  1.00  0.00      P0   H  
ATOM   2821  HB2 SER A 183     -12.620   1.270 -26.800  1.00  0.00      P0   H  
ATOM   2822  OG  SER A 183     -12.230   1.610 -28.790  1.00  0.00      P0   O  
ATOM   2823  HG  SER A 183     -11.270   1.580 -28.740  1.00  0.00      P0   H  
ATOM   2824  C   SER A 183     -10.960   3.400 -26.500  1.00  0.00      P0   C  
ATOM   2825  O   SER A 183     -10.010   3.770 -27.270  1.00  0.00      P0   O  
ATOM   2826  N   THR A 184     -10.870   2.920 -25.260  1.00  0.00      P0   N  
ATOM   2827  H   THR A 184     -11.650   2.610 -24.740  1.00  0.00      P0   H  
ATOM   2828  CA  THR A 184      -9.590   2.720 -24.600  1.00  0.00      P0   C  
ATOM   2829  HA  THR A 184      -9.040   3.650 -24.570  1.00  0.00      P0   H  
ATOM   2830  CB  THR A 184      -9.780   2.200 -23.220  1.00  0.00      P0   C  
ATOM   2831  HB  THR A 184     -10.350   2.960 -22.650  1.00  0.00      P0   H  
ATOM   2832  OG1 THR A 184      -8.540   2.050 -22.490  1.00  0.00      P0   O  
ATOM   2833  HG1 THR A 184      -8.080   2.900 -22.430  1.00  0.00      P0   H  
ATOM   2834  CG2 THR A 184     -10.610   0.900 -23.110  1.00  0.00      P0   C  
ATOM   2835 HG21 THR A 184     -10.870   0.630 -22.070  1.00  0.00      P0   H  
ATOM   2836 HG22 THR A 184     -11.580   0.930 -23.650  1.00  0.00      P0   H  
ATOM   2837 HG23 THR A 184     -10.080   0.120 -23.680  1.00  0.00      P0   H  
ATOM   2838  C   THR A 184      -8.660   1.760 -25.350  1.00  0.00      P0   C  
ATOM   2839  O   THR A 184      -9.030   0.750 -25.890  1.00  0.00      P0   O  
ATOM   2840  N   THR A 185      -7.340   2.120 -25.360  1.00  0.00      P0   N  
ATOM   2841  H   THR A 185      -7.050   2.880 -24.760  1.00  0.00      P0   H  
ATOM   2842  CA  THR A 185      -6.350   1.610 -26.370  1.00  0.00      P0   C  
ATOM   2843  HA  THR A 185      -6.730   0.750 -26.900  1.00  0.00      P0   H  
ATOM   2844  CB  THR A 185      -5.820   2.670 -27.360  1.00  0.00      P0   C  
ATOM   2845  HB  THR A 185      -5.320   3.470 -26.770  1.00  0.00      P0   H  
ATOM   2846  OG1 THR A 185      -6.880   3.050 -28.200  1.00  0.00      P0   O  
ATOM   2847  HG1 THR A 185      -7.250   3.810 -27.740  1.00  0.00      P0   H  
ATOM   2848  CG2 THR A 185      -4.760   2.110 -28.340  1.00  0.00      P0   C  
ATOM   2849 HG21 THR A 185      -5.310   1.310 -28.880  1.00  0.00      P0   H  
ATOM   2850 HG22 THR A 185      -4.470   2.920 -29.030  1.00  0.00      P0   H  
ATOM   2851 HG23 THR A 185      -3.930   1.600 -27.810  1.00  0.00      P0   H  
ATOM   2852  C   THR A 185      -5.160   1.030 -25.570  1.00  0.00      P0   C  
ATOM   2853  O   THR A 185      -4.640   1.750 -24.750  1.00  0.00      P0   O  
ATOM   2854  N   SER A 186      -4.950  -0.340 -25.800  1.00  0.00      P0   N  
ATOM   2855  H   SER A 186      -5.560  -0.890 -26.360  1.00  0.00      P0   H  
ATOM   2856  CA  SER A 186      -3.870  -1.140 -25.200  1.00  0.00      P0   C  
ATOM   2857  HA  SER A 186      -3.080  -0.520 -24.780  1.00  0.00      P0   H  
ATOM   2858  CB  SER A 186      -4.490  -1.840 -23.900  1.00  0.00      P0   C  
ATOM   2859  HB3 SER A 186      -5.260  -2.560 -24.270  1.00  0.00      P0   H  
ATOM   2860  HB2 SER A 186      -5.010  -1.080 -23.300  1.00  0.00      P0   H  
ATOM   2861  OG  SER A 186      -3.540  -2.580 -23.010  1.00  0.00      P0   O  
ATOM   2862  HG  SER A 186      -3.390  -3.360 -23.560  1.00  0.00      P0   H  
ATOM   2863  C   SER A 186      -3.300  -2.180 -26.140  1.00  0.00      P0   C  
ATOM   2864  O   SER A 186      -4.030  -2.800 -26.880  1.00  0.00      P0   O  
ATOM   2865  N   GLY A 187      -1.970  -2.350 -25.960  1.00  0.00      P0   N  
ATOM   2866  H   GLY A 187      -1.410  -1.840 -25.310  1.00  0.00      P0   H  
ATOM   2867  CA  GLY A 187      -1.070  -3.150 -26.980  1.00  0.00      P0   C  
ATOM   2868  HA3 GLY A 187      -1.290  -4.190 -26.880  1.00  0.00      P0   H  
ATOM   2869  HA2 GLY A 187      -0.060  -2.930 -26.710  1.00  0.00      P0   H  
ATOM   2870  C   GLY A 187      -1.190  -2.820 -28.430  1.00  0.00      P0   C  
ATOM   2871  O   GLY A 187      -1.310  -1.680 -28.870  1.00  0.00      P0   O  
ATOM   2872  N   PHE A 188      -1.150  -3.860 -29.290  1.00  0.00      P0   N  
ATOM   2873  H   PHE A 188      -1.050  -4.750 -28.840  1.00  0.00      P0   H  
ATOM   2874  CA  PHE A 188      -1.070  -3.950 -30.730  1.00  0.00      P0   C  
ATOM   2875  HA  PHE A 188      -0.300  -3.230 -31.010  1.00  0.00      P0   H  
ATOM   2876  CB  PHE A 188      -0.340  -5.160 -31.270  1.00  0.00      P0   C  
ATOM   2877  HB3 PHE A 188      -0.040  -5.110 -32.330  1.00  0.00      P0   H  
ATOM   2878  HB2 PHE A 188      -0.930  -6.100 -31.270  1.00  0.00      P0   H  
ATOM   2879  CG  PHE A 188       0.910  -5.480 -30.520  1.00  0.00      P0   C  
ATOM   2880  CD1 PHE A 188       2.020  -4.670 -30.470  1.00  0.00      P0   C  
ATOM   2881  HD1 PHE A 188       1.920  -3.700 -30.920  1.00  0.00      P0   H  
ATOM   2882  CE1 PHE A 188       3.240  -5.110 -29.990  1.00  0.00      P0   C  
ATOM   2883  HE1 PHE A 188       4.070  -4.430 -30.040  1.00  0.00      P0   H  
ATOM   2884  CZ  PHE A 188       3.410  -6.440 -29.570  1.00  0.00      P0   C  
ATOM   2885  HZ  PHE A 188       4.370  -6.830 -29.280  1.00  0.00      P0   H  
ATOM   2886  CD2 PHE A 188       1.010  -6.820 -30.000  1.00  0.00      P0   C  
ATOM   2887  HD2 PHE A 188       0.240  -7.560 -30.010  1.00  0.00      P0   H  
ATOM   2888  CE2 PHE A 188       2.250  -7.210 -29.530  1.00  0.00      P0   C  
ATOM   2889  HE2 PHE A 188       2.390  -8.250 -29.260  1.00  0.00      P0   H  
ATOM   2890  C   PHE A 188      -2.310  -3.620 -31.450  1.00  0.00      P0   C  
ATOM   2891  O   PHE A 188      -3.420  -3.850 -30.970  1.00  0.00      P0   O  
ATOM   2892  N   GLN A 189      -2.190  -3.080 -32.730  1.00  0.00      P0   N  
ATOM   2893  H   GLN A 189      -1.300  -2.880 -33.110  1.00  0.00      P0   H  
ATOM   2894  CA  GLN A 189      -3.280  -2.560 -33.490  1.00  0.00      P0   C  
ATOM   2895  HA  GLN A 189      -3.920  -2.070 -32.770  1.00  0.00      P0   H  
ATOM   2896  CB  GLN A 189      -2.840  -1.530 -34.490  1.00  0.00      P0   C  
ATOM   2897  HB3 GLN A 189      -3.640  -1.060 -35.110  1.00  0.00      P0   H  
ATOM   2898  HB2 GLN A 189      -2.050  -2.020 -35.110  1.00  0.00      P0   H  
ATOM   2899  CG  GLN A 189      -2.350  -0.170 -33.870  1.00  0.00      P0   C  
ATOM   2900  HG3 GLN A 189      -2.300   0.580 -34.690  1.00  0.00      P0   H  
ATOM   2901  HG2 GLN A 189      -1.290  -0.280 -33.600  1.00  0.00      P0   H  
ATOM   2902  CD  GLN A 189      -3.250   0.240 -32.670  1.00  0.00      P0   C  
ATOM   2903  OE1 GLN A 189      -4.270   0.960 -32.880  1.00  0.00      P0   O  
ATOM   2904  NE2 GLN A 189      -2.900  -0.120 -31.430  1.00  0.00      P0   N  
ATOM   2905 HE21 GLN A 189      -3.590  -0.130 -30.710  1.00  0.00      P0   H  
ATOM   2906 HE22 GLN A 189      -1.970  -0.450 -31.250  1.00  0.00      P0   H  
ATOM   2907  C   GLN A 189      -4.080  -3.660 -34.230  1.00  0.00      P0   C  
ATOM   2908  O   GLN A 189      -3.550  -4.780 -34.280  1.00  0.00      P0   O  
ATOM   2909  N   LYS A 190      -5.370  -3.300 -34.460  1.00  0.00      P0   N  
ATOM   2910  H   LYS A 190      -5.720  -2.390 -34.220  1.00  0.00      P0   H  
ATOM   2911  CA  LYS A 190      -6.360  -4.270 -34.960  1.00  0.00      P0   C  
ATOM   2912  HA  LYS A 190      -5.960  -5.270 -34.940  1.00  0.00      P0   H  
ATOM   2913  CB  LYS A 190      -7.540  -4.330 -34.070  1.00  0.00      P0   C  
ATOM   2914  HB3 LYS A 190      -8.090  -5.260 -34.310  1.00  0.00      P0   H  
ATOM   2915  HB2 LYS A 190      -8.180  -3.420 -34.160  1.00  0.00      P0   H  
ATOM   2916  CG  LYS A 190      -7.340  -4.440 -32.560  1.00  0.00      P0   C  
ATOM   2917  HG3 LYS A 190      -8.310  -4.330 -32.050  1.00  0.00      P0   H  
ATOM   2918  HG2 LYS A 190      -6.750  -3.520 -32.310  1.00  0.00      P0   H  
ATOM   2919  CD  LYS A 190      -6.640  -5.720 -32.090  1.00  0.00      P0   C  
ATOM   2920  HD3 LYS A 190      -5.640  -5.750 -32.560  1.00  0.00      P0   H  
ATOM   2921  HD2 LYS A 190      -7.210  -6.600 -32.470  1.00  0.00      P0   H  
ATOM   2922  CE  LYS A 190      -6.490  -5.850 -30.600  1.00  0.00      P0   C  
ATOM   2923  HE3 LYS A 190      -5.930  -4.910 -30.390  1.00  0.00      P0   H  
ATOM   2924  HE2 LYS A 190      -5.890  -6.740 -30.330  1.00  0.00      P0   H  
ATOM   2925  NZ  LYS A 190      -7.740  -5.750 -29.840  1.00  0.00      P0   N  
ATOM   2926  HZ1 LYS A 190      -7.580  -5.930 -28.820  1.00  0.00      P0   H  
ATOM   2927  HZ2 LYS A 190      -8.190  -4.810 -29.930  1.00  0.00      P0   H  
ATOM   2928  HZ3 LYS A 190      -8.420  -6.460 -30.180  1.00  0.00      P0   H  
ATOM   2929  C   LYS A 190      -6.840  -3.940 -36.370  1.00  0.00      P0   C  
ATOM   2930  O   LYS A 190      -6.870  -2.810 -36.720  1.00  0.00      P0   O  
ATOM   2931  N   LEU A 191      -7.080  -4.990 -37.170  1.00  0.00      P0   N  
ATOM   2932  H   LEU A 191      -6.840  -5.870 -36.810  1.00  0.00      P0   H  
ATOM   2933  CA  LEU A 191      -7.650  -4.920 -38.490  1.00  0.00      P0   C  
ATOM   2934  HA  LEU A 191      -7.120  -4.220 -39.140  1.00  0.00      P0   H  
ATOM   2935  CB  LEU A 191      -7.660  -6.240 -39.360  1.00  0.00      P0   C  
ATOM   2936  HB3 LEU A 191      -8.000  -7.060 -38.690  1.00  0.00      P0   H  
ATOM   2937  HB2 LEU A 191      -6.590  -6.230 -39.600  1.00  0.00      P0   H  
ATOM   2938  CG  LEU A 191      -8.330  -6.160 -40.660  1.00  0.00      P0   C  
ATOM   2939  HG  LEU A 191      -9.380  -5.830 -40.520  1.00  0.00      P0   H  
ATOM   2940  CD1 LEU A 191      -7.550  -5.260 -41.640  1.00  0.00      P0   C  
ATOM   2941 HD11 LEU A 191      -6.500  -5.610 -41.740  1.00  0.00      P0   H  
ATOM   2942 HD12 LEU A 191      -8.100  -5.270 -42.610  1.00  0.00      P0   H  
ATOM   2943 HD13 LEU A 191      -7.550  -4.240 -41.210  1.00  0.00      P0   H  
ATOM   2944  CD2 LEU A 191      -8.370  -7.570 -41.320  1.00  0.00      P0   C  
ATOM   2945 HD21 LEU A 191      -8.790  -7.380 -42.340  1.00  0.00      P0   H  
ATOM   2946 HD22 LEU A 191      -7.350  -7.960 -41.540  1.00  0.00      P0   H  
ATOM   2947 HD23 LEU A 191      -8.940  -8.350 -40.770  1.00  0.00      P0   H  
ATOM   2948  C   LEU A 191      -9.160  -4.390 -38.380  1.00  0.00      P0   C  
ATOM   2949  O   LEU A 191      -9.560  -3.470 -39.120  1.00  0.00      P0   O  
ATOM   2950  N   GLU A 192      -9.970  -4.970 -37.430  1.00  0.00      P0   N  
ATOM   2951  H   GLU A 192      -9.680  -5.770 -36.890  1.00  0.00      P0   H  
ATOM   2952  CA  GLU A 192     -11.400  -4.680 -37.360  1.00  0.00      P0   C  
ATOM   2953  HA  GLU A 192     -11.700  -3.920 -38.070  1.00  0.00      P0   H  
ATOM   2954  CB  GLU A 192     -12.250  -5.980 -37.750  1.00  0.00      P0   C  
ATOM   2955  HB3 GLU A 192     -13.280  -5.590 -37.700  1.00  0.00      P0   H  
ATOM   2956  HB2 GLU A 192     -12.100  -6.860 -37.090  1.00  0.00      P0   H  
ATOM   2957  CG  GLU A 192     -11.870  -6.560 -39.170  1.00  0.00      P0   C  
ATOM   2958  HG3 GLU A 192     -10.890  -7.090 -39.060  1.00  0.00      P0   H  
ATOM   2959  HG2 GLU A 192     -11.770  -5.930 -40.070  1.00  0.00      P0   H  
ATOM   2960  CD  GLU A 192     -12.740  -7.770 -39.640  1.00  0.00      P0   C  
ATOM   2961  OE1 GLU A 192     -13.390  -7.670 -40.740  1.00  0.00      P0   O  
ATOM   2962  OE2 GLU A 192     -12.870  -8.850 -38.970  1.00  0.00      P0   O  
ATOM   2963  C   GLU A 192     -11.870  -4.230 -35.950  1.00  0.00      P0   C  
ATOM   2964  O   GLU A 192     -11.320  -4.760 -34.930  1.00  0.00      P0   O  
ATOM   2965  N   PRO A 193     -12.870  -3.290 -35.820  1.00  0.00      P0   N  
ATOM   2966  CD  PRO A 193     -13.400  -2.540 -36.980  1.00  0.00      P0   C  
ATOM   2967  HD3 PRO A 193     -12.880  -1.570 -37.070  1.00  0.00      P0   H  
ATOM   2968  HD2 PRO A 193     -13.430  -3.140 -37.910  1.00  0.00      P0   H  
ATOM   2969  CA  PRO A 193     -13.580  -3.080 -34.590  1.00  0.00      P0   C  
ATOM   2970  HA  PRO A 193     -12.960  -2.700 -33.780  1.00  0.00      P0   H  
ATOM   2971  CB  PRO A 193     -14.690  -2.090 -34.980  1.00  0.00      P0   C  
ATOM   2972  HB3 PRO A 193     -14.430  -1.050 -34.710  1.00  0.00      P0   H  
ATOM   2973  HB2 PRO A 193     -15.680  -2.270 -34.500  1.00  0.00      P0   H  
ATOM   2974  CG  PRO A 193     -14.790  -2.240 -36.460  1.00  0.00      P0   C  
ATOM   2975  HG3 PRO A 193     -15.160  -1.320 -36.950  1.00  0.00      P0   H  
ATOM   2976  HG2 PRO A 193     -15.440  -3.070 -36.790  1.00  0.00      P0   H  
ATOM   2977  C   PRO A 193     -14.200  -4.440 -34.090  1.00  0.00      P0   C  
ATOM   2978  O   PRO A 193     -15.210  -4.990 -34.600  1.00  0.00      P0   O  
ATOM   2979  N   GLN A 194     -13.570  -5.050 -33.090  1.00  0.00      P0   N  
ATOM   2980  H   GLN A 194     -12.630  -4.790 -32.810  1.00  0.00      P0   H  
ATOM   2981  CA  GLN A 194     -14.170  -6.120 -32.260  1.00  0.00      P0   C  
ATOM   2982  HA  GLN A 194     -15.220  -5.860 -32.170  1.00  0.00      P0   H  
ATOM   2983  CB  GLN A 194     -14.030  -7.510 -32.950  1.00  0.00      P0   C  
ATOM   2984  HB3 GLN A 194     -14.830  -7.420 -33.730  1.00  0.00      P0   H  
ATOM   2985  HB2 GLN A 194     -14.400  -8.300 -32.250  1.00  0.00      P0   H  
ATOM   2986  CG  GLN A 194     -12.710  -7.960 -33.570  1.00  0.00      P0   C  
ATOM   2987  HG3 GLN A 194     -12.550  -7.640 -34.610  1.00  0.00      P0   H  
ATOM   2988  HG2 GLN A 194     -12.830  -9.050 -33.710  1.00  0.00      P0   H  
ATOM   2989  CD  GLN A 194     -11.530  -7.720 -32.710  1.00  0.00      P0   C  
ATOM   2990  OE1 GLN A 194     -11.270  -8.410 -31.750  1.00  0.00      P0   O  
ATOM   2991  NE2 GLN A 194     -10.730  -6.690 -33.070  1.00  0.00      P0   N  
ATOM   2992 HE21 GLN A 194      -9.940  -6.590 -32.460  1.00  0.00      P0   H  
ATOM   2993 HE22 GLN A 194     -10.920  -6.170 -33.910  1.00  0.00      P0   H  
ATOM   2994  C   GLN A 194     -13.830  -6.060 -30.760  1.00  0.00      P0   C  
ATOM   2995  O   GLN A 194     -12.930  -5.260 -30.480  1.00  0.00      P0   O  
ATOM   2996  N   LEU A 195     -14.630  -6.770 -29.900  1.00  0.00      P0   N  
ATOM   2997  H   LEU A 195     -15.350  -7.310 -30.320  1.00  0.00      P0   H  
ATOM   2998  CA  LEU A 195     -14.390  -6.840 -28.490  1.00  0.00      P0   C  
ATOM   2999  HA  LEU A 195     -14.630  -5.880 -28.080  1.00  0.00      P0   H  
ATOM   3000  CB  LEU A 195     -15.250  -7.970 -27.740  1.00  0.00      P0   C  
ATOM   3001  HB3 LEU A 195     -15.030  -8.220 -26.680  1.00  0.00      P0   H  
ATOM   3002  HB2 LEU A 195     -15.050  -8.880 -28.340  1.00  0.00      P0   H  
ATOM   3003  CG  LEU A 195     -16.780  -7.780 -27.790  1.00  0.00      P0   C  
ATOM   3004  HG  LEU A 195     -17.080  -7.410 -28.780  1.00  0.00      P0   H  
ATOM   3005  CD1 LEU A 195     -17.580  -9.090 -27.720  1.00  0.00      P0   C  
ATOM   3006 HD11 LEU A 195     -17.810  -9.560 -26.740  1.00  0.00      P0   H  
ATOM   3007 HD12 LEU A 195     -18.560  -8.910 -28.200  1.00  0.00      P0   H  
ATOM   3008 HD13 LEU A 195     -17.150  -9.880 -28.370  1.00  0.00      P0   H  
ATOM   3009  CD2 LEU A 195     -17.250  -6.760 -26.740  1.00  0.00      P0   C  
ATOM   3010 HD21 LEU A 195     -18.340  -6.580 -26.790  1.00  0.00      P0   H  
ATOM   3011 HD22 LEU A 195     -17.060  -7.210 -25.740  1.00  0.00      P0   H  
ATOM   3012 HD23 LEU A 195     -16.630  -5.830 -26.760  1.00  0.00      P0   H  
ATOM   3013  C   LEU A 195     -12.970  -7.030 -27.910  1.00  0.00      P0   C  
ATOM   3014  O   LEU A 195     -12.210  -8.020 -28.170  1.00  0.00      P0   O  
ATOM   3015  N   LEU A 196     -12.610  -6.120 -27.020  1.00  0.00      P0   N  
ATOM   3016  H   LEU A 196     -13.170  -5.430 -26.560  1.00  0.00      P0   H  
ATOM   3017  CA  LEU A 196     -11.340  -6.230 -26.270  1.00  0.00      P0   C  
ATOM   3018  HA  LEU A 196     -10.520  -5.870 -26.870  1.00  0.00      P0   H  
ATOM   3019  CB  LEU A 196     -11.330  -5.270 -25.050  1.00  0.00      P0   C  
ATOM   3020  HB3 LEU A 196     -10.340  -5.430 -24.520  1.00  0.00      P0   H  
ATOM   3021  HB2 LEU A 196     -12.160  -5.510 -24.350  1.00  0.00      P0   H  
ATOM   3022  CG  LEU A 196     -11.370  -3.730 -25.290  1.00  0.00      P0   C  
ATOM   3023  HG  LEU A 196     -12.290  -3.510 -25.870  1.00  0.00      P0   H  
ATOM   3024  CD1 LEU A 196     -11.440  -3.050 -23.940  1.00  0.00      P0   C  
ATOM   3025 HD11 LEU A 196     -10.360  -2.960 -23.690  1.00  0.00      P0   H  
ATOM   3026 HD12 LEU A 196     -11.940  -2.050 -23.910  1.00  0.00      P0   H  
ATOM   3027 HD13 LEU A 196     -11.900  -3.600 -23.090  1.00  0.00      P0   H  
ATOM   3028  CD2 LEU A 196     -10.090  -3.270 -26.120  1.00  0.00      P0   C  
ATOM   3029 HD21 LEU A 196     -10.050  -2.180 -26.260  1.00  0.00      P0   H  
ATOM   3030 HD22 LEU A 196      -9.180  -3.570 -25.580  1.00  0.00      P0   H  
ATOM   3031 HD23 LEU A 196     -10.080  -3.580 -27.200  1.00  0.00      P0   H  
ATOM   3032  C   LEU A 196     -10.970  -7.500 -25.710  1.00  0.00      P0   C  
ATOM   3033  O   LEU A 196     -11.860  -8.150 -25.080  1.00  0.00      P0   O  
ATOM   3034  N   THR A 197      -9.710  -8.030 -25.930  1.00  0.00      P0   N  
ATOM   3035  H   THR A 197      -9.130  -7.360 -26.420  1.00  0.00      P0   H  
ATOM   3036  CA  THR A 197      -9.220  -9.380 -25.600  1.00  0.00      P0   C  
ATOM   3037  HA  THR A 197      -9.910 -10.100 -26.020  1.00  0.00      P0   H  
ATOM   3038  CB  THR A 197      -7.780  -9.660 -26.170  1.00  0.00      P0   C  
ATOM   3039  HB  THR A 197      -6.990  -9.230 -25.510  1.00  0.00      P0   H  
ATOM   3040  OG1 THR A 197      -7.680  -9.160 -27.510  1.00  0.00      P0   O  
ATOM   3041  HG1 THR A 197      -7.710  -8.200 -27.480  1.00  0.00      P0   H  
ATOM   3042  CG2 THR A 197      -7.360 -11.120 -26.240  1.00  0.00      P0   C  
ATOM   3043 HG21 THR A 197      -7.200 -11.620 -25.250  1.00  0.00      P0   H  
ATOM   3044 HG22 THR A 197      -8.100 -11.660 -26.880  1.00  0.00      P0   H  
ATOM   3045 HG23 THR A 197      -6.340 -11.230 -26.680  1.00  0.00      P0   H  
ATOM   3046  C   THR A 197      -9.210  -9.670 -24.100  1.00  0.00      P0   C  
ATOM   3047  O   THR A 197      -8.560  -8.850 -23.380  1.00  0.00      P0   O  
ATOM   3048  N   LYS A 198      -9.920 -10.720 -23.710  1.00  0.00      P0   N  
ATOM   3049  H   LYS A 198     -10.240 -11.290 -24.460  1.00  0.00      P0   H  
ATOM   3050  CA  LYS A 198      -9.890 -11.250 -22.330  1.00  0.00      P0   C  
ATOM   3051  HA  LYS A 198     -10.350 -10.490 -21.700  1.00  0.00      P0   H  
ATOM   3052  CB  LYS A 198     -10.830 -12.510 -22.210  1.00  0.00      P0   C  
ATOM   3053  HB3 LYS A 198     -11.860 -12.110 -22.160  1.00  0.00      P0   H  
ATOM   3054  HB2 LYS A 198     -10.690 -13.050 -21.260  1.00  0.00      P0   H  
ATOM   3055  CG  LYS A 198     -10.580 -13.650 -23.220  1.00  0.00      P0   C  
ATOM   3056  HG3 LYS A 198     -10.250 -13.240 -24.200  1.00  0.00      P0   H  
ATOM   3057  HG2 LYS A 198     -11.510 -14.220 -23.150  1.00  0.00      P0   H  
ATOM   3058  CD  LYS A 198      -9.510 -14.690 -22.740  1.00  0.00      P0   C  
ATOM   3059  HD3 LYS A 198      -8.540 -14.170 -22.800  1.00  0.00      P0   H  
ATOM   3060  HD2 LYS A 198      -9.330 -15.440 -23.540  1.00  0.00      P0   H  
ATOM   3061  CE  LYS A 198      -9.790 -15.470 -21.480  1.00  0.00      P0   C  
ATOM   3062  HE3 LYS A 198      -9.740 -14.790 -20.600  1.00  0.00      P0   H  
ATOM   3063  HE2 LYS A 198      -9.020 -16.280 -21.390  1.00  0.00      P0   H  
ATOM   3064  NZ  LYS A 198     -11.100 -16.250 -21.420  1.00  0.00      P0   N  
ATOM   3065  HZ1 LYS A 198     -11.320 -16.620 -22.370  1.00  0.00      P0   H  
ATOM   3066  HZ2 LYS A 198     -11.040 -16.970 -20.670  1.00  0.00      P0   H  
ATOM   3067  HZ3 LYS A 198     -11.900 -15.670 -21.090  1.00  0.00      P0   H  
ATOM   3068  C   LYS A 198      -8.550 -11.630 -21.600  1.00  0.00      P0   C  
ATOM   3069  O   LYS A 198      -7.480 -11.730 -22.250  1.00  0.00      P0   O  
ATOM   3070  N   ILE A 199      -8.580 -11.840 -20.290  1.00  0.00      P0   N  
ATOM   3071  H   ILE A 199      -9.430 -11.620 -19.800  1.00  0.00      P0   H  
ATOM   3072  CA  ILE A 199      -7.390 -12.160 -19.490  1.00  0.00      P0   C  
ATOM   3073  HA  ILE A 199      -6.550 -11.770 -20.040  1.00  0.00      P0   H  
ATOM   3074  CB  ILE A 199      -7.470 -11.560 -18.110  1.00  0.00      P0   C  
ATOM   3075  HB  ILE A 199      -8.480 -11.840 -17.730  1.00  0.00      P0   H  
ATOM   3076  CG2 ILE A 199      -6.250 -11.990 -17.170  1.00  0.00      P0   C  
ATOM   3077 HG21 ILE A 199      -5.280 -11.470 -17.380  1.00  0.00      P0   H  
ATOM   3078 HG22 ILE A 199      -6.450 -11.540 -16.170  1.00  0.00      P0   H  
ATOM   3079 HG23 ILE A 199      -6.210 -13.090 -17.070  1.00  0.00      P0   H  
ATOM   3080  CG1 ILE A 199      -7.750 -10.040 -18.160  1.00  0.00      P0   C  
ATOM   3081 HG13 ILE A 199      -8.710  -9.860 -18.690  1.00  0.00      P0   H  
ATOM   3082 HG12 ILE A 199      -7.010  -9.540 -18.810  1.00  0.00      P0   H  
ATOM   3083  CD1 ILE A 199      -7.800  -9.320 -16.750  1.00  0.00      P0   C  
ATOM   3084 HD11 ILE A 199      -8.500  -9.900 -16.130  1.00  0.00      P0   H  
ATOM   3085 HD12 ILE A 199      -6.820  -9.150 -16.260  1.00  0.00      P0   H  
ATOM   3086 HD13 ILE A 199      -8.390  -8.390 -16.910  1.00  0.00      P0   H  
ATOM   3087  C   ILE A 199      -7.250 -13.650 -19.420  1.00  0.00      P0   C  
ATOM   3088  O   ILE A 199      -8.120 -14.290 -18.890  1.00  0.00      P0   O  
ATOM   3089  N   ASN A 200      -6.140 -14.260 -19.910  1.00  0.00      P0   N  
ATOM   3090  H   ASN A 200      -5.400 -13.710 -20.280  1.00  0.00      P0   H  
ATOM   3091  CA  ASN A 200      -5.860 -15.670 -19.950  1.00  0.00      P0   C  
ATOM   3092  HA  ASN A 200      -6.820 -16.170 -19.980  1.00  0.00      P0   H  
ATOM   3093  CB  ASN A 200      -5.180 -16.130 -21.320  1.00  0.00      P0   C  
ATOM   3094  HB3 ASN A 200      -4.210 -15.650 -21.540  1.00  0.00      P0   H  
ATOM   3095  HB2 ASN A 200      -5.930 -15.770 -22.060  1.00  0.00      P0   H  
ATOM   3096  CG  ASN A 200      -5.010 -17.600 -21.570  1.00  0.00      P0   C  
ATOM   3097  OD1 ASN A 200      -4.250 -18.000 -22.470  1.00  0.00      P0   O  
ATOM   3098  ND2 ASN A 200      -5.640 -18.540 -20.880  1.00  0.00      P0   N  
ATOM   3099 HD21 ASN A 200      -6.280 -18.280 -20.150  1.00  0.00      P0   H  
ATOM   3100 HD22 ASN A 200      -5.540 -19.480 -21.190  1.00  0.00      P0   H  
ATOM   3101  C   ASN A 200      -5.150 -16.230 -18.750  1.00  0.00      P0   C  
ATOM   3102  O   ASN A 200      -3.980 -15.930 -18.570  1.00  0.00      P0   O  
ATOM   3103  N   TRP A 201      -5.800 -16.940 -17.850  1.00  0.00      P0   N  
ATOM   3104  H   TRP A 201      -6.750 -17.230 -17.960  1.00  0.00      P0   H  
ATOM   3105  CA  TRP A 201      -5.340 -17.400 -16.530  1.00  0.00      P0   C  
ATOM   3106  HA  TRP A 201      -5.040 -16.480 -16.040  1.00  0.00      P0   H  
ATOM   3107  CB  TRP A 201      -6.550 -18.200 -15.810  1.00  0.00      P0   C  
ATOM   3108  HB3 TRP A 201      -6.130 -18.880 -15.050  1.00  0.00      P0   H  
ATOM   3109  HB2 TRP A 201      -7.140 -18.800 -16.530  1.00  0.00      P0   H  
ATOM   3110  CG  TRP A 201      -7.360 -17.180 -15.120  1.00  0.00      P0   C  
ATOM   3111  CD1 TRP A 201      -8.550 -16.550 -15.480  1.00  0.00      P0   C  
ATOM   3112  HD1 TRP A 201      -9.170 -16.940 -16.290  1.00  0.00      P0   H  
ATOM   3113  NE1 TRP A 201      -8.870 -15.600 -14.560  1.00  0.00      P0   N  
ATOM   3114  HE1 TRP A 201      -9.620 -15.000 -14.680  1.00  0.00      P0   H  
ATOM   3115  CE2 TRP A 201      -7.900 -15.540 -13.600  1.00  0.00      P0   C  
ATOM   3116  CD2 TRP A 201      -6.900 -16.530 -13.960  1.00  0.00      P0   C  
ATOM   3117  CE3 TRP A 201      -5.800 -16.690 -13.070  1.00  0.00      P0   C  
ATOM   3118  HE3 TRP A 201      -5.050 -17.410 -13.340  1.00  0.00      P0   H  
ATOM   3119  CZ3 TRP A 201      -5.730 -15.950 -11.900  1.00  0.00      P0   C  
ATOM   3120  HZ3 TRP A 201      -4.870 -16.090 -11.270  1.00  0.00      P0   H  
ATOM   3121  CZ2 TRP A 201      -7.800 -14.860 -12.380  1.00  0.00      P0   C  
ATOM   3122  HZ2 TRP A 201      -8.550 -14.110 -12.270  1.00  0.00      P0   H  
ATOM   3123  CH2 TRP A 201      -6.660 -15.010 -11.620  1.00  0.00      P0   C  
ATOM   3124  HH2 TRP A 201      -6.500 -14.510 -10.680  1.00  0.00      P0   H  
ATOM   3125  C   TRP A 201      -4.030 -18.240 -16.510  1.00  0.00      P0   C  
ATOM   3126  O   TRP A 201      -3.210 -18.150 -15.610  1.00  0.00      P0   O  
ATOM   3127  N   LYS A 202      -3.680 -19.040 -17.610  1.00  0.00      P0   N  
ATOM   3128  H   LYS A 202      -4.450 -19.190 -18.220  1.00  0.00      P0   H  
ATOM   3129  CA  LYS A 202      -2.430 -19.840 -17.760  1.00  0.00      P0   C  
ATOM   3130  HA  LYS A 202      -2.500 -20.440 -16.880  1.00  0.00      P0   H  
ATOM   3131  CB  LYS A 202      -2.470 -20.520 -19.160  1.00  0.00      P0   C  
ATOM   3132  HB3 LYS A 202      -2.510 -19.650 -19.870  1.00  0.00      P0   H  
ATOM   3133  HB2 LYS A 202      -3.480 -20.990 -19.160  1.00  0.00      P0   H  
ATOM   3134  CG  LYS A 202      -1.280 -21.310 -19.720  1.00  0.00      P0   C  
ATOM   3135  HG3 LYS A 202      -0.280 -20.800 -19.780  1.00  0.00      P0   H  
ATOM   3136  HG2 LYS A 202      -1.540 -21.640 -20.750  1.00  0.00      P0   H  
ATOM   3137  CD  LYS A 202      -1.200 -22.610 -18.940  1.00  0.00      P0   C  
ATOM   3138  HD3 LYS A 202      -2.260 -22.830 -18.640  1.00  0.00      P0   H  
ATOM   3139  HD2 LYS A 202      -0.580 -22.410 -18.040  1.00  0.00      P0   H  
ATOM   3140  CE  LYS A 202      -0.750 -23.810 -19.780  1.00  0.00      P0   C  
ATOM   3141  HE3 LYS A 202      -1.370 -23.930 -20.700  1.00  0.00      P0   H  
ATOM   3142  HE2 LYS A 202      -0.710 -24.690 -19.100  1.00  0.00      P0   H  
ATOM   3143  NZ  LYS A 202       0.590 -23.460 -20.230  1.00  0.00      P0   N  
ATOM   3144  HZ1 LYS A 202       1.030 -22.750 -19.620  1.00  0.00      P0   H  
ATOM   3145  HZ2 LYS A 202       1.100 -24.370 -20.260  1.00  0.00      P0   H  
ATOM   3146  HZ3 LYS A 202       0.580 -23.050 -21.180  1.00  0.00      P0   H  
ATOM   3147  C   LYS A 202      -1.200 -19.080 -17.620  1.00  0.00      P0   C  
ATOM   3148  O   LYS A 202      -0.250 -19.680 -17.020  1.00  0.00      P0   O  
ATOM   3149  N   VAL A 203      -1.180 -17.850 -18.060  1.00  0.00      P0   N  
ATOM   3150  H   VAL A 203      -2.070 -17.540 -18.400  1.00  0.00      P0   H  
ATOM   3151  CA  VAL A 203      -0.060 -16.880 -18.060  1.00  0.00      P0   C  
ATOM   3152  HA  VAL A 203       0.900 -17.370 -17.880  1.00  0.00      P0   H  
ATOM   3153  CB  VAL A 203       0.230 -16.360 -19.440  1.00  0.00      P0   C  
ATOM   3154  HB  VAL A 203       1.040 -15.580 -19.440  1.00  0.00      P0   H  
ATOM   3155  CG1 VAL A 203       0.780 -17.440 -20.360  1.00  0.00      P0   C  
ATOM   3156 HG11 VAL A 203       1.530 -18.070 -19.840  1.00  0.00      P0   H  
ATOM   3157 HG12 VAL A 203      -0.090 -18.030 -20.750  1.00  0.00      P0   H  
ATOM   3158 HG13 VAL A 203       1.420 -17.010 -21.130  1.00  0.00      P0   H  
ATOM   3159  CG2 VAL A 203      -0.970 -15.660 -20.000  1.00  0.00      P0   C  
ATOM   3160 HG21 VAL A 203      -0.700 -15.100 -20.920  1.00  0.00      P0   H  
ATOM   3161 HG22 VAL A 203      -1.880 -16.280 -20.100  1.00  0.00      P0   H  
ATOM   3162 HG23 VAL A 203      -1.370 -14.900 -19.280  1.00  0.00      P0   H  
ATOM   3163  C   VAL A 203      -0.120 -15.710 -17.090  1.00  0.00      P0   C  
ATOM   3164  O   VAL A 203       0.750 -14.890 -16.990  1.00  0.00      P0   O  
ATOM   3165  N   PHE A 204      -1.160 -15.790 -16.290  1.00  0.00      P0   N  
ATOM   3166  H   PHE A 204      -1.740 -16.580 -16.390  1.00  0.00      P0   H  
ATOM   3167  CA  PHE A 204      -1.560 -14.730 -15.390  1.00  0.00      P0   C  
ATOM   3168  HA  PHE A 204      -0.760 -14.000 -15.320  1.00  0.00      P0   H  
ATOM   3169  CB  PHE A 204      -2.860 -14.140 -15.940  1.00  0.00      P0   C  
ATOM   3170  HB3 PHE A 204      -3.650 -14.910 -15.900  1.00  0.00      P0   H  
ATOM   3171  HB2 PHE A 204      -2.770 -13.730 -16.980  1.00  0.00      P0   H  
ATOM   3172  CG  PHE A 204      -3.390 -12.970 -15.190  1.00  0.00      P0   C  
ATOM   3173  CD1 PHE A 204      -4.600 -13.110 -14.480  1.00  0.00      P0   C  
ATOM   3174  HD1 PHE A 204      -5.120 -14.060 -14.520  1.00  0.00      P0   H  
ATOM   3175  CE1 PHE A 204      -5.290 -11.990 -13.990  1.00  0.00      P0   C  
ATOM   3176  HE1 PHE A 204      -6.180 -12.140 -13.410  1.00  0.00      P0   H  
ATOM   3177  CZ  PHE A 204      -4.640 -10.760 -13.950  1.00  0.00      P0   C  
ATOM   3178  HZ  PHE A 204      -4.930  -9.990 -13.250  1.00  0.00      P0   H  
ATOM   3179  CD2 PHE A 204      -2.790 -11.670 -15.280  1.00  0.00      P0   C  
ATOM   3180  HD2 PHE A 204      -1.880 -11.580 -15.830  1.00  0.00      P0   H  
ATOM   3181  CE2 PHE A 204      -3.350 -10.600 -14.560  1.00  0.00      P0   C  
ATOM   3182  HE2 PHE A 204      -2.810  -9.670 -14.390  1.00  0.00      P0   H  
ATOM   3183  C   PHE A 204      -1.680 -15.190 -13.970  1.00  0.00      P0   C  
ATOM   3184  O   PHE A 204      -1.680 -14.420 -13.040  1.00  0.00      P0   O  
ATOM   3185  N   ILE A 205      -1.700 -16.570 -13.730  1.00  0.00      P0   N  
ATOM   3186  H   ILE A 205      -1.720 -17.310 -14.410  1.00  0.00      P0   H  
ATOM   3187  CA  ILE A 205      -1.650 -17.050 -12.290  1.00  0.00      P0   C  
ATOM   3188  HA  ILE A 205      -2.350 -16.500 -11.680  1.00  0.00      P0   H  
ATOM   3189  CB  ILE A 205      -2.110 -18.510 -12.380  1.00  0.00      P0   C  
ATOM   3190  HB  ILE A 205      -3.080 -18.570 -12.940  1.00  0.00      P0   H  
ATOM   3191  CG2 ILE A 205      -1.140 -19.390 -13.200  1.00  0.00      P0   C  
ATOM   3192 HG21 ILE A 205      -1.500 -20.430 -13.220  1.00  0.00      P0   H  
ATOM   3193 HG22 ILE A 205      -1.230 -18.940 -14.210  1.00  0.00      P0   H  
ATOM   3194 HG23 ILE A 205      -0.110 -19.400 -12.780  1.00  0.00      P0   H  
ATOM   3195  CG1 ILE A 205      -2.350 -19.270 -11.040  1.00  0.00      P0   C  
ATOM   3196 HG13 ILE A 205      -1.360 -19.400 -10.540  1.00  0.00      P0   H  
ATOM   3197 HG12 ILE A 205      -2.720 -20.300 -11.110  1.00  0.00      P0   H  
ATOM   3198  CD1 ILE A 205      -3.200 -18.460 -10.110  1.00  0.00      P0   C  
ATOM   3199 HD11 ILE A 205      -4.220 -18.400 -10.570  1.00  0.00      P0   H  
ATOM   3200 HD12 ILE A 205      -3.320 -19.080  -9.210  1.00  0.00      P0   H  
ATOM   3201 HD13 ILE A 205      -2.830 -17.460  -9.790  1.00  0.00      P0   H  
ATOM   3202  C   ILE A 205      -0.300 -16.920 -11.560  1.00  0.00      P0   C  
ATOM   3203  O   ILE A 205      -0.180 -16.880 -10.350  1.00  0.00      P0   O  
ATOM   3204  N   THR A 206       0.790 -16.630 -12.330  1.00  0.00      P0   N  
ATOM   3205  H   THR A 206       0.850 -16.750 -13.310  1.00  0.00      P0   H  
ATOM   3206  CA  THR A 206       2.110 -16.250 -11.830  1.00  0.00      P0   C  
ATOM   3207  HA  THR A 206       2.270 -16.820 -10.930  1.00  0.00      P0   H  
ATOM   3208  CB  THR A 206       3.290 -16.510 -12.650  1.00  0.00      P0   C  
ATOM   3209  HB  THR A 206       4.120 -15.790 -12.430  1.00  0.00      P0   H  
ATOM   3210  OG1 THR A 206       2.980 -16.380 -14.020  1.00  0.00      P0   O  
ATOM   3211  HG1 THR A 206       3.840 -16.280 -14.450  1.00  0.00      P0   H  
ATOM   3212  CG2 THR A 206       3.730 -17.950 -12.530  1.00  0.00      P0   C  
ATOM   3213 HG21 THR A 206       3.030 -18.660 -13.020  1.00  0.00      P0   H  
ATOM   3214 HG22 THR A 206       4.750 -18.120 -12.950  1.00  0.00      P0   H  
ATOM   3215 HG23 THR A 206       3.760 -18.190 -11.440  1.00  0.00      P0   H  
ATOM   3216  C   THR A 206       2.190 -14.890 -11.260  1.00  0.00      P0   C  
ATOM   3217  O   THR A 206       2.730 -14.830 -10.170  1.00  0.00      P0   O  
ATOM   3218  N   PRO A 207       1.720 -13.740 -11.840  1.00  0.00      P0   N  
ATOM   3219  CD  PRO A 207       1.560 -13.500 -13.220  1.00  0.00      P0   C  
ATOM   3220  HD3 PRO A 207       2.580 -13.440 -13.650  1.00  0.00      P0   H  
ATOM   3221  HD2 PRO A 207       0.870 -14.200 -13.740  1.00  0.00      P0   H  
ATOM   3222  CA  PRO A 207       1.820 -12.450 -11.140  1.00  0.00      P0   C  
ATOM   3223  HA  PRO A 207       2.750 -12.350 -10.590  1.00  0.00      P0   H  
ATOM   3224  CB  PRO A 207       1.610 -11.350 -12.190  1.00  0.00      P0   C  
ATOM   3225  HB3 PRO A 207       2.540 -10.830 -12.500  1.00  0.00      P0   H  
ATOM   3226  HB2 PRO A 207       0.890 -10.560 -11.900  1.00  0.00      P0   H  
ATOM   3227  CG  PRO A 207       0.960 -12.100 -13.410  1.00  0.00      P0   C  
ATOM   3228  HG3 PRO A 207       1.320 -11.630 -14.360  1.00  0.00      P0   H  
ATOM   3229  HG2 PRO A 207      -0.140 -12.090 -13.330  1.00  0.00      P0   H  
ATOM   3230  C   PRO A 207       0.700 -12.380 -10.060  1.00  0.00      P0   C  
ATOM   3231  O   PRO A 207       0.740 -11.540  -9.170  1.00  0.00      P0   O  
ATOM   3232  N   VAL A 208      -0.370 -13.290 -10.190  1.00  0.00      P0   N  
ATOM   3233  H   VAL A 208      -0.380 -13.870 -10.990  1.00  0.00      P0   H  
ATOM   3234  CA  VAL A 208      -1.350 -13.440  -9.180  1.00  0.00      P0   C  
ATOM   3235  HA  VAL A 208      -1.630 -12.430  -8.940  1.00  0.00      P0   H  
ATOM   3236  CB  VAL A 208      -2.660 -14.170  -9.650  1.00  0.00      P0   C  
ATOM   3237  HB  VAL A 208      -2.420 -15.030 -10.310  1.00  0.00      P0   H  
ATOM   3238  CG1 VAL A 208      -3.620 -14.720  -8.600  1.00  0.00      P0   C  
ATOM   3239 HG11 VAL A 208      -4.340 -15.420  -9.060  1.00  0.00      P0   H  
ATOM   3240 HG12 VAL A 208      -3.130 -15.210  -7.740  1.00  0.00      P0   H  
ATOM   3241 HG13 VAL A 208      -4.030 -13.800  -8.160  1.00  0.00      P0   H  
ATOM   3242  CG2 VAL A 208      -3.390 -13.030 -10.550  1.00  0.00      P0   C  
ATOM   3243 HG21 VAL A 208      -2.730 -12.890 -11.430  1.00  0.00      P0   H  
ATOM   3244 HG22 VAL A 208      -4.390 -13.410 -10.860  1.00  0.00      P0   H  
ATOM   3245 HG23 VAL A 208      -3.550 -12.060 -10.010  1.00  0.00      P0   H  
ATOM   3246  C   VAL A 208      -0.800 -14.000  -7.840  1.00  0.00      P0   C  
ATOM   3247  O   VAL A 208      -0.990 -13.440  -6.740  1.00  0.00      P0   O  
ATOM   3248  N   ILE A 209      -0.130 -15.190  -7.890  1.00  0.00      P0   N  
ATOM   3249  H   ILE A 209       0.030 -15.760  -8.690  1.00  0.00      P0   H  
ATOM   3250  CA  ILE A 209       0.490 -15.830  -6.820  1.00  0.00      P0   C  
ATOM   3251  HA  ILE A 209      -0.280 -15.910  -6.070  1.00  0.00      P0   H  
ATOM   3252  CB  ILE A 209       0.890 -17.300  -7.150  1.00  0.00      P0   C  
ATOM   3253  HB  ILE A 209       1.340 -17.320  -8.170  1.00  0.00      P0   H  
ATOM   3254  CG2 ILE A 209       1.980 -17.840  -6.190  1.00  0.00      P0   C  
ATOM   3255 HG21 ILE A 209       1.880 -17.620  -5.100  1.00  0.00      P0   H  
ATOM   3256 HG22 ILE A 209       1.900 -18.950  -6.190  1.00  0.00      P0   H  
ATOM   3257 HG23 ILE A 209       2.960 -17.500  -6.580  1.00  0.00      P0   H  
ATOM   3258  CG1 ILE A 209      -0.420 -18.150  -7.300  1.00  0.00      P0   C  
ATOM   3259 HG13 ILE A 209      -1.090 -17.730  -8.080  1.00  0.00      P0   H  
ATOM   3260 HG12 ILE A 209      -0.950 -18.380  -6.360  1.00  0.00      P0   H  
ATOM   3261  CD1 ILE A 209      -0.110 -19.680  -7.760  1.00  0.00      P0   C  
ATOM   3262 HD11 ILE A 209       0.460 -20.390  -7.140  1.00  0.00      P0   H  
ATOM   3263 HD12 ILE A 209      -1.060 -20.180  -8.020  1.00  0.00      P0   H  
ATOM   3264 HD13 ILE A 209       0.410 -19.550  -8.730  1.00  0.00      P0   H  
ATOM   3265  C   ILE A 209       1.620 -14.960  -6.250  1.00  0.00      P0   C  
ATOM   3266  O   ILE A 209       1.540 -14.590  -5.120  1.00  0.00      P0   O  
ATOM   3267  N   LEU A 210       2.470 -14.430  -7.050  1.00  0.00      P0   N  
ATOM   3268  H   LEU A 210       2.540 -14.650  -8.020  1.00  0.00      P0   H  
ATOM   3269  CA  LEU A 210       3.520 -13.560  -6.610  1.00  0.00      P0   C  
ATOM   3270  HA  LEU A 210       4.200 -14.110  -5.990  1.00  0.00      P0   H  
ATOM   3271  CB  LEU A 210       4.350 -13.130  -7.860  1.00  0.00      P0   C  
ATOM   3272  HB3 LEU A 210       3.660 -12.550  -8.490  1.00  0.00      P0   H  
ATOM   3273  HB2 LEU A 210       4.570 -14.010  -8.490  1.00  0.00      P0   H  
ATOM   3274  CG  LEU A 210       5.700 -12.350  -7.600  1.00  0.00      P0   C  
ATOM   3275  HG  LEU A 210       5.400 -11.480  -6.970  1.00  0.00      P0   H  
ATOM   3276  CD1 LEU A 210       6.760 -13.100  -6.740  1.00  0.00      P0   C  
ATOM   3277 HD11 LEU A 210       7.530 -12.350  -6.470  1.00  0.00      P0   H  
ATOM   3278 HD12 LEU A 210       6.320 -13.570  -5.830  1.00  0.00      P0   H  
ATOM   3279 HD13 LEU A 210       7.270 -13.940  -7.250  1.00  0.00      P0   H  
ATOM   3280  CD2 LEU A 210       6.340 -11.850  -8.870  1.00  0.00      P0   C  
ATOM   3281 HD21 LEU A 210       5.600 -11.440  -9.590  1.00  0.00      P0   H  
ATOM   3282 HD22 LEU A 210       7.080 -11.030  -8.690  1.00  0.00      P0   H  
ATOM   3283 HD23 LEU A 210       6.760 -12.710  -9.410  1.00  0.00      P0   H  
ATOM   3284  C   LEU A 210       3.050 -12.260  -5.910  1.00  0.00      P0   C  
ATOM   3285  O   LEU A 210       3.530 -11.930  -4.830  1.00  0.00      P0   O  
ATOM   3286  N   THR A 211       1.940 -11.610  -6.440  1.00  0.00      P0   N  
ATOM   3287  H   THR A 211       1.480 -11.980  -7.230  1.00  0.00      P0   H  
ATOM   3288  CA  THR A 211       1.330 -10.540  -5.720  1.00  0.00      P0   C  
ATOM   3289  HA  THR A 211       2.110  -9.830  -5.500  1.00  0.00      P0   H  
ATOM   3290  CB  THR A 211       0.290  -9.950  -6.600  1.00  0.00      P0   C  
ATOM   3291  HB  THR A 211      -0.370 -10.750  -7.000  1.00  0.00      P0   H  
ATOM   3292  OG1 THR A 211       0.900  -9.220  -7.600  1.00  0.00      P0   O  
ATOM   3293  HG1 THR A 211       1.130  -9.890  -8.230  1.00  0.00      P0   H  
ATOM   3294  CG2 THR A 211      -0.690  -8.950  -5.880  1.00  0.00      P0   C  
ATOM   3295 HG21 THR A 211      -0.070  -8.150  -5.430  1.00  0.00      P0   H  
ATOM   3296 HG22 THR A 211      -1.340  -8.530  -6.670  1.00  0.00      P0   H  
ATOM   3297 HG23 THR A 211      -1.370  -9.430  -5.140  1.00  0.00      P0   H  
ATOM   3298  C   THR A 211       0.770 -10.910  -4.350  1.00  0.00      P0   C  
ATOM   3299  O   THR A 211       0.960 -10.260  -3.330  1.00  0.00      P0   O  
ATOM   3300  N   LEU A 212       0.110 -12.080  -4.320  1.00  0.00      P0   N  
ATOM   3301  H   LEU A 212       0.060 -12.650  -5.150  1.00  0.00      P0   H  
ATOM   3302  CA  LEU A 212      -0.420 -12.640  -3.080  1.00  0.00      P0   C  
ATOM   3303  HA  LEU A 212      -1.180 -11.980  -2.710  1.00  0.00      P0   H  
ATOM   3304  CB  LEU A 212      -1.060 -14.030  -3.350  1.00  0.00      P0   C  
ATOM   3305  HB3 LEU A 212      -0.440 -14.930  -3.130  1.00  0.00      P0   H  
ATOM   3306  HB2 LEU A 212      -1.240 -14.180  -4.440  1.00  0.00      P0   H  
ATOM   3307  CG  LEU A 212      -2.310 -14.210  -2.530  1.00  0.00      P0   C  
ATOM   3308  HG  LEU A 212      -2.650 -13.170  -2.400  1.00  0.00      P0   H  
ATOM   3309  CD1 LEU A 212      -3.460 -15.070  -3.140  1.00  0.00      P0   C  
ATOM   3310 HD11 LEU A 212      -3.610 -14.940  -4.240  1.00  0.00      P0   H  
ATOM   3311 HD12 LEU A 212      -3.100 -16.110  -3.020  1.00  0.00      P0   H  
ATOM   3312 HD13 LEU A 212      -4.440 -14.890  -2.670  1.00  0.00      P0   H  
ATOM   3313  CD2 LEU A 212      -1.930 -14.800  -1.090  1.00  0.00      P0   C  
ATOM   3314 HD21 LEU A 212      -1.450 -14.010  -0.480  1.00  0.00      P0   H  
ATOM   3315 HD22 LEU A 212      -2.840 -15.050  -0.500  1.00  0.00      P0   H  
ATOM   3316 HD23 LEU A 212      -1.270 -15.690  -1.060  1.00  0.00      P0   H  
ATOM   3317  C   LEU A 212       0.670 -12.870  -2.000  1.00  0.00      P0   C  
ATOM   3318  O   LEU A 212       0.440 -12.580  -0.800  1.00  0.00      P0   O  
ATOM   3319  N   VAL A 213       1.810 -13.390  -2.480  1.00  0.00      P0   N  
ATOM   3320  H   VAL A 213       1.870 -13.620  -3.440  1.00  0.00      P0   H  
ATOM   3321  CA  VAL A 213       2.910 -13.970  -1.710  1.00  0.00      P0   C  
ATOM   3322  HA  VAL A 213       2.470 -14.410  -0.820  1.00  0.00      P0   H  
ATOM   3323  CB  VAL A 213       3.650 -14.980  -2.530  1.00  0.00      P0   C  
ATOM   3324  HB  VAL A 213       3.800 -14.740  -3.590  1.00  0.00      P0   H  
ATOM   3325  CG1 VAL A 213       4.970 -15.440  -1.920  1.00  0.00      P0   C  
ATOM   3326 HG11 VAL A 213       4.930 -15.670  -0.820  1.00  0.00      P0   H  
ATOM   3327 HG12 VAL A 213       5.370 -16.380  -2.350  1.00  0.00      P0   H  
ATOM   3328 HG13 VAL A 213       5.660 -14.610  -2.120  1.00  0.00      P0   H  
ATOM   3329  CG2 VAL A 213       2.740 -16.160  -2.440  1.00  0.00      P0   C  
ATOM   3330 HG21 VAL A 213       1.760 -16.110  -2.950  1.00  0.00      P0   H  
ATOM   3331 HG22 VAL A 213       3.240 -17.030  -2.910  1.00  0.00      P0   H  
ATOM   3332 HG23 VAL A 213       2.590 -16.550  -1.410  1.00  0.00      P0   H  
ATOM   3333  C   VAL A 213       3.660 -12.890  -1.040  1.00  0.00      P0   C  
ATOM   3334  O   VAL A 213       3.850 -12.880   0.180  1.00  0.00      P0   O  
ATOM   3335  N   LEU A 214       4.160 -11.910  -1.840  1.00  0.00      P0   N  
ATOM   3336  H   LEU A 214       3.990 -11.850  -2.830  1.00  0.00      P0   H  
ATOM   3337  CA  LEU A 214       5.060 -10.830  -1.320  1.00  0.00      P0   C  
ATOM   3338  HA  LEU A 214       5.830 -11.240  -0.690  1.00  0.00      P0   H  
ATOM   3339  CB  LEU A 214       5.800  -9.970  -2.400  1.00  0.00      P0   C  
ATOM   3340  HB3 LEU A 214       6.410  -9.190  -1.890  1.00  0.00      P0   H  
ATOM   3341  HB2 LEU A 214       5.050  -9.460  -3.040  1.00  0.00      P0   H  
ATOM   3342  CG  LEU A 214       6.710 -10.860  -3.340  1.00  0.00      P0   C  
ATOM   3343  HG  LEU A 214       6.090 -11.710  -3.690  1.00  0.00      P0   H  
ATOM   3344  CD1 LEU A 214       7.040 -10.020  -4.560  1.00  0.00      P0   C  
ATOM   3345 HD11 LEU A 214       6.170  -9.760  -5.180  1.00  0.00      P0   H  
ATOM   3346 HD12 LEU A 214       7.550  -9.080  -4.230  1.00  0.00      P0   H  
ATOM   3347 HD13 LEU A 214       7.840 -10.510  -5.160  1.00  0.00      P0   H  
ATOM   3348  CD2 LEU A 214       7.980 -11.400  -2.630  1.00  0.00      P0   C  
ATOM   3349 HD21 LEU A 214       8.700 -11.910  -3.300  1.00  0.00      P0   H  
ATOM   3350 HD22 LEU A 214       8.530 -10.570  -2.120  1.00  0.00      P0   H  
ATOM   3351 HD23 LEU A 214       7.670 -12.150  -1.860  1.00  0.00      P0   H  
ATOM   3352  C   LEU A 214       4.250  -9.880  -0.370  1.00  0.00      P0   C  
ATOM   3353  O   LEU A 214       4.640  -9.730   0.780  1.00  0.00      P0   O  
ATOM   3354  N   SER A 215       3.140  -9.330  -0.910  1.00  0.00      P0   N  
ATOM   3355  H   SER A 215       2.940  -9.460  -1.880  1.00  0.00      P0   H  
ATOM   3356  CA  SER A 215       2.160  -8.500  -0.180  1.00  0.00      P0   C  
ATOM   3357  HA  SER A 215       2.780  -7.650   0.020  1.00  0.00      P0   H  
ATOM   3358  CB  SER A 215       0.910  -8.070  -0.980  1.00  0.00      P0   C  
ATOM   3359  HB3 SER A 215       0.360  -7.320  -0.400  1.00  0.00      P0   H  
ATOM   3360  HB2 SER A 215       0.280  -8.980  -1.110  1.00  0.00      P0   H  
ATOM   3361  OG  SER A 215       1.270  -7.630  -2.260  1.00  0.00      P0   O  
ATOM   3362  HG  SER A 215       1.230  -8.360  -2.890  1.00  0.00      P0   H  
ATOM   3363  C   SER A 215       1.740  -8.980   1.170  1.00  0.00      P0   C  
ATOM   3364  O   SER A 215       1.710  -8.150   2.090  1.00  0.00      P0   O  
ATOM   3365  N   PHE A 216       1.430 -10.330   1.340  1.00  0.00      P0   N  
ATOM   3366  H   PHE A 216       1.380 -10.930   0.550  1.00  0.00      P0   H  
ATOM   3367  CA  PHE A 216       1.250 -10.970   2.670  1.00  0.00      P0   C  
ATOM   3368  HA  PHE A 216       0.300 -10.580   2.990  1.00  0.00      P0   H  
ATOM   3369  CB  PHE A 216       1.070 -12.450   2.240  1.00  0.00      P0   C  
ATOM   3370  HB3 PHE A 216       1.820 -12.820   1.510  1.00  0.00      P0   H  
ATOM   3371  HB2 PHE A 216       0.080 -12.530   1.730  1.00  0.00      P0   H  
ATOM   3372  CG  PHE A 216       1.130 -13.380   3.390  1.00  0.00      P0   C  
ATOM   3373  CD1 PHE A 216      -0.030 -13.540   4.250  1.00  0.00      P0   C  
ATOM   3374  HD1 PHE A 216      -0.900 -12.980   3.950  1.00  0.00      P0   H  
ATOM   3375  CE1 PHE A 216       0.100 -14.390   5.310  1.00  0.00      P0   C  
ATOM   3376  HE1 PHE A 216      -0.630 -14.340   6.110  1.00  0.00      P0   H  
ATOM   3377  CZ  PHE A 216       1.190 -15.310   5.430  1.00  0.00      P0   C  
ATOM   3378  HZ  PHE A 216       1.130 -15.970   6.280  1.00  0.00      P0   H  
ATOM   3379  CD2 PHE A 216       2.150 -14.320   3.520  1.00  0.00      P0   C  
ATOM   3380  HD2 PHE A 216       2.940 -14.320   2.810  1.00  0.00      P0   H  
ATOM   3381  CE2 PHE A 216       2.180 -15.300   4.460  1.00  0.00      P0   C  
ATOM   3382  HE2 PHE A 216       3.070 -15.930   4.580  1.00  0.00      P0   H  
ATOM   3383  C   PHE A 216       2.430 -10.750   3.680  1.00  0.00      P0   C  
ATOM   3384  O   PHE A 216       2.340 -10.280   4.780  1.00  0.00      P0   O  
ATOM   3385  N   GLY A 217       3.700 -11.000   3.230  1.00  0.00      P0   N  
ATOM   3386  H   GLY A 217       3.910 -11.380   2.340  1.00  0.00      P0   H  
ATOM   3387  CA  GLY A 217       4.820 -10.870   4.250  1.00  0.00      P0   C  
ATOM   3388  HA3 GLY A 217       5.660 -11.290   3.730  1.00  0.00      P0   H  
ATOM   3389  HA2 GLY A 217       4.520 -11.340   5.180  1.00  0.00      P0   H  
ATOM   3390  C   GLY A 217       5.410  -9.470   4.510  1.00  0.00      P0   C  
ATOM   3391  O   GLY A 217       5.720  -9.090   5.640  1.00  0.00      P0   O  
ATOM   3392  N   LEU A 218       5.360  -8.650   3.450  1.00  0.00      P0   N  
ATOM   3393  H   LEU A 218       4.980  -8.990   2.600  1.00  0.00      P0   H  
ATOM   3394  CA  LEU A 218       5.790  -7.260   3.470  1.00  0.00      P0   C  
ATOM   3395  HA  LEU A 218       6.690  -7.250   4.060  1.00  0.00      P0   H  
ATOM   3396  CB  LEU A 218       6.090  -6.760   2.050  1.00  0.00      P0   C  
ATOM   3397  HB3 LEU A 218       6.540  -5.750   2.080  1.00  0.00      P0   H  
ATOM   3398  HB2 LEU A 218       5.170  -6.650   1.450  1.00  0.00      P0   H  
ATOM   3399  CG  LEU A 218       7.320  -7.560   1.430  1.00  0.00      P0   C  
ATOM   3400  HG  LEU A 218       6.930  -8.600   1.440  1.00  0.00      P0   H  
ATOM   3401  CD1 LEU A 218       7.550  -7.070   0.070  1.00  0.00      P0   C  
ATOM   3402 HD11 LEU A 218       7.560  -5.970  -0.070  1.00  0.00      P0   H  
ATOM   3403 HD12 LEU A 218       8.550  -7.380  -0.300  1.00  0.00      P0   H  
ATOM   3404 HD13 LEU A 218       6.810  -7.420  -0.680  1.00  0.00      P0   H  
ATOM   3405  CD2 LEU A 218       8.530  -7.370   2.300  1.00  0.00      P0   C  
ATOM   3406 HD21 LEU A 218       8.430  -7.820   3.320  1.00  0.00      P0   H  
ATOM   3407 HD22 LEU A 218       9.360  -7.910   1.780  1.00  0.00      P0   H  
ATOM   3408 HD23 LEU A 218       8.820  -6.290   2.310  1.00  0.00      P0   H  
ATOM   3409  C   LEU A 218       4.730  -6.440   4.120  1.00  0.00      P0   C  
ATOM   3410  O   LEU A 218       5.070  -5.470   4.790  1.00  0.00      P0   O  
ATOM   3411  N   SER A 219       3.430  -6.800   4.110  1.00  0.00      P0   N  
ATOM   3412  H   SER A 219       3.060  -7.550   3.580  1.00  0.00      P0   H  
ATOM   3413  CA  SER A 219       2.400  -6.130   4.900  1.00  0.00      P0   C  
ATOM   3414  HA  SER A 219       2.560  -5.070   4.870  1.00  0.00      P0   H  
ATOM   3415  CB  SER A 219       0.980  -6.330   4.520  1.00  0.00      P0   C  
ATOM   3416  HB3 SER A 219       0.730  -5.990   3.490  1.00  0.00      P0   H  
ATOM   3417  HB2 SER A 219       0.130  -5.830   5.050  1.00  0.00      P0   H  
ATOM   3418  OG  SER A 219       0.600  -7.720   4.630  1.00  0.00      P0   O  
ATOM   3419  HG  SER A 219       0.900  -8.100   3.790  1.00  0.00      P0   H  
ATOM   3420  C   SER A 219       2.560  -6.400   6.380  1.00  0.00      P0   C  
ATOM   3421  O   SER A 219       2.290  -5.630   7.290  1.00  0.00      P0   O  
ATOM   3422  N   ALA A 220       2.830  -7.650   6.750  1.00  0.00      P0   N  
ATOM   3423  H   ALA A 220       2.950  -8.330   6.020  1.00  0.00      P0   H  
ATOM   3424  CA  ALA A 220       3.070  -8.060   8.100  1.00  0.00      P0   C  
ATOM   3425  HA  ALA A 220       2.280  -7.860   8.830  1.00  0.00      P0   H  
ATOM   3426  CB  ALA A 220       3.420  -9.500   8.080  1.00  0.00      P0   C  
ATOM   3427  HB1 ALA A 220       3.850  -9.890   9.020  1.00  0.00      P0   H  
ATOM   3428  HB2 ALA A 220       2.580 -10.030   7.590  1.00  0.00      P0   H  
ATOM   3429  HB3 ALA A 220       4.210  -9.650   7.310  1.00  0.00      P0   H  
ATOM   3430  C   ALA A 220       4.300  -7.370   8.700  1.00  0.00      P0   C  
ATOM   3431  O   ALA A 220       4.210  -6.810   9.750  1.00  0.00      P0   O  
ATOM   3432  N   PHE A 221       5.350  -7.430   7.890  1.00  0.00      P0   N  
ATOM   3433  H   PHE A 221       5.360  -7.920   7.030  1.00  0.00      P0   H  
ATOM   3434  CA  PHE A 221       6.590  -6.620   8.200  1.00  0.00      P0   C  
ATOM   3435  HA  PHE A 221       6.910  -7.000   9.160  1.00  0.00      P0   H  
ATOM   3436  CB  PHE A 221       7.670  -6.920   7.160  1.00  0.00      P0   C  
ATOM   3437  HB3 PHE A 221       7.400  -6.530   6.150  1.00  0.00      P0   H  
ATOM   3438  HB2 PHE A 221       7.890  -8.020   7.100  1.00  0.00      P0   H  
ATOM   3439  CG  PHE A 221       8.910  -6.170   7.460  1.00  0.00      P0   C  
ATOM   3440  CD1 PHE A 221       9.600  -6.430   8.630  1.00  0.00      P0   C  
ATOM   3441  HD1 PHE A 221       9.260  -7.140   9.370  1.00  0.00      P0   H  
ATOM   3442  CE1 PHE A 221      10.890  -5.900   8.770  1.00  0.00      P0   C  
ATOM   3443  HE1 PHE A 221      11.490  -6.000   9.640  1.00  0.00      P0   H  
ATOM   3444  CZ  PHE A 221      11.500  -5.170   7.700  1.00  0.00      P0   C  
ATOM   3445  HZ  PHE A 221      12.460  -4.720   7.800  1.00  0.00      P0   H  
ATOM   3446  CD2 PHE A 221       9.450  -5.400   6.450  1.00  0.00      P0   C  
ATOM   3447  HD2 PHE A 221       9.020  -5.350   5.470  1.00  0.00      P0   H  
ATOM   3448  CE2 PHE A 221      10.750  -4.920   6.610  1.00  0.00      P0   C  
ATOM   3449  HE2 PHE A 221      11.170  -4.270   5.860  1.00  0.00      P0   H  
ATOM   3450  C   PHE A 221       6.410  -5.120   8.420  1.00  0.00      P0   C  
ATOM   3451  O   PHE A 221       6.860  -4.540   9.430  1.00  0.00      P0   O  
ATOM   3452  N   GLU A 222       5.660  -4.440   7.570  1.00  0.00      P0   N  
ATOM   3453  H   GLU A 222       5.380  -4.750   6.650  1.00  0.00      P0   H  
ATOM   3454  CA  GLU A 222       5.190  -3.070   7.670  1.00  0.00      P0   C  
ATOM   3455  HA  GLU A 222       6.070  -2.470   7.850  1.00  0.00      P0   H  
ATOM   3456  CB  GLU A 222       4.430  -2.590   6.410  1.00  0.00      P0   C  
ATOM   3457  HB3 GLU A 222       3.880  -1.650   6.620  1.00  0.00      P0   H  
ATOM   3458  HB2 GLU A 222       3.640  -3.350   6.200  1.00  0.00      P0   H  
ATOM   3459  CG  GLU A 222       5.410  -2.440   5.200  1.00  0.00      P0   C  
ATOM   3460  HG3 GLU A 222       5.580  -3.400   4.680  1.00  0.00      P0   H  
ATOM   3461  HG2 GLU A 222       6.390  -2.050   5.580  1.00  0.00      P0   H  
ATOM   3462  CD  GLU A 222       4.860  -1.480   4.130  1.00  0.00      P0   C  
ATOM   3463  OE1 GLU A 222       4.270  -1.940   3.130  1.00  0.00      P0   O  
ATOM   3464  OE2 GLU A 222       4.810  -0.270   4.450  1.00  0.00      P0   O  
ATOM   3465  C   GLU A 222       4.330  -2.810   8.840  1.00  0.00      P0   C  
ATOM   3466  O   GLU A 222       4.540  -1.810   9.490  1.00  0.00      P0   O  
ATOM   3467  N   THR A 223       3.380  -3.690   9.240  1.00  0.00      P0   N  
ATOM   3468  H   THR A 223       3.280  -4.540   8.750  1.00  0.00      P0   H  
ATOM   3469  CA  THR A 223       2.460  -3.510  10.330  1.00  0.00      P0   C  
ATOM   3470  HA  THR A 223       2.040  -2.520  10.340  1.00  0.00      P0   H  
ATOM   3471  CB  THR A 223       1.380  -4.510  10.400  1.00  0.00      P0   C  
ATOM   3472  HB  THR A 223       1.710  -5.550  10.540  1.00  0.00      P0   H  
ATOM   3473  OG1 THR A 223       0.620  -4.490   9.150  1.00  0.00      P0   O  
ATOM   3474  HG1 THR A 223       1.250  -4.910   8.560  1.00  0.00      P0   H  
ATOM   3475  CG2 THR A 223       0.220  -3.920  11.330  1.00  0.00      P0   C  
ATOM   3476 HG21 THR A 223      -0.700  -4.570  11.210  1.00  0.00      P0   H  
ATOM   3477 HG22 THR A 223       0.580  -4.080  12.360  1.00  0.00      P0   H  
ATOM   3478 HG23 THR A 223       0.010  -2.840  11.170  1.00  0.00      P0   H  
ATOM   3479  C   THR A 223       3.250  -3.500  11.590  1.00  0.00      P0   C  
ATOM   3480  O   THR A 223       2.940  -2.610  12.420  1.00  0.00      P0   O  
ATOM   3481  N   LEU A 224       4.190  -4.350  11.710  1.00  0.00      P0   N  
ATOM   3482  H   LEU A 224       4.310  -5.040  10.990  1.00  0.00      P0   H  
ATOM   3483  CA  LEU A 224       4.850  -4.630  12.960  1.00  0.00      P0   C  
ATOM   3484  HA  LEU A 224       4.120  -4.540  13.750  1.00  0.00      P0   H  
ATOM   3485  CB  LEU A 224       5.150  -6.110  12.980  1.00  0.00      P0   C  
ATOM   3486  HB3 LEU A 224       5.770  -6.350  13.870  1.00  0.00      P0   H  
ATOM   3487  HB2 LEU A 224       5.690  -6.500  12.090  1.00  0.00      P0   H  
ATOM   3488  CG  LEU A 224       3.910  -6.980  13.160  1.00  0.00      P0   C  
ATOM   3489  HG  LEU A 224       3.180  -6.710  12.370  1.00  0.00      P0   H  
ATOM   3490  CD1 LEU A 224       4.150  -8.420  13.030  1.00  0.00      P0   C  
ATOM   3491 HD11 LEU A 224       3.180  -8.970  12.950  1.00  0.00      P0   H  
ATOM   3492 HD12 LEU A 224       4.730  -8.590  12.090  1.00  0.00      P0   H  
ATOM   3493 HD13 LEU A 224       4.700  -8.920  13.850  1.00  0.00      P0   H  
ATOM   3494  CD2 LEU A 224       3.260  -6.730  14.510  1.00  0.00      P0   C  
ATOM   3495 HD21 LEU A 224       2.350  -7.350  14.630  1.00  0.00      P0   H  
ATOM   3496 HD22 LEU A 224       3.980  -6.970  15.310  1.00  0.00      P0   H  
ATOM   3497 HD23 LEU A 224       2.910  -5.680  14.660  1.00  0.00      P0   H  
ATOM   3498  C   LEU A 224       6.170  -3.870  13.220  1.00  0.00      P0   C  
ATOM   3499  O   LEU A 224       6.720  -3.900  14.380  1.00  0.00      P0   O  
ATOM   3500  N   TYR A 225       6.780  -3.230  12.200  1.00  0.00      P0   N  
ATOM   3501  H   TYR A 225       6.310  -3.140  11.320  1.00  0.00      P0   H  
ATOM   3502  CA  TYR A 225       8.200  -2.800  12.340  1.00  0.00      P0   C  
ATOM   3503  HA  TYR A 225       8.770  -3.720  12.430  1.00  0.00      P0   H  
ATOM   3504  CB  TYR A 225       8.620  -2.260  10.960  1.00  0.00      P0   C  
ATOM   3505  HB3 TYR A 225       8.140  -1.290  10.740  1.00  0.00      P0   H  
ATOM   3506  HB2 TYR A 225       8.460  -2.990  10.130  1.00  0.00      P0   H  
ATOM   3507  CG  TYR A 225      10.110  -2.080  10.920  1.00  0.00      P0   C  
ATOM   3508  CD1 TYR A 225      10.740  -0.850  10.700  1.00  0.00      P0   C  
ATOM   3509  HD1 TYR A 225      10.080  -0.010  10.530  1.00  0.00      P0   H  
ATOM   3510  CE1 TYR A 225      12.120  -0.610  10.980  1.00  0.00      P0   C  
ATOM   3511  HE1 TYR A 225      12.500   0.390  11.080  1.00  0.00      P0   H  
ATOM   3512  CZ  TYR A 225      12.890  -1.760  11.320  1.00  0.00      P0   C  
ATOM   3513  OH  TYR A 225      14.250  -1.570  11.680  1.00  0.00      P0   O  
ATOM   3514  HH  TYR A 225      14.420  -0.620  11.640  1.00  0.00      P0   H  
ATOM   3515  CD2 TYR A 225      10.950  -3.230  11.050  1.00  0.00      P0   C  
ATOM   3516  HD2 TYR A 225      10.630  -4.260  11.180  1.00  0.00      P0   H  
ATOM   3517  CE2 TYR A 225      12.330  -3.030  11.300  1.00  0.00      P0   C  
ATOM   3518  HE2 TYR A 225      12.920  -3.900  11.550  1.00  0.00      P0   H  
ATOM   3519  C   TYR A 225       8.570  -1.880  13.470  1.00  0.00      P0   C  
ATOM   3520  O   TYR A 225       9.590  -2.090  14.130  1.00  0.00      P0   O  
ATOM   3521  N   SER A 226       7.730  -0.840  13.870  1.00  0.00      P0   N  
ATOM   3522  H   SER A 226       6.970  -0.590  13.280  1.00  0.00      P0   H  
ATOM   3523  CA  SER A 226       7.950   0.000  15.070  1.00  0.00      P0   C  
ATOM   3524  HA  SER A 226       8.990   0.280  15.050  1.00  0.00      P0   H  
ATOM   3525  CB  SER A 226       7.150   1.220  15.070  1.00  0.00      P0   C  
ATOM   3526  HB3 SER A 226       7.150   1.820  16.020  1.00  0.00      P0   H  
ATOM   3527  HB2 SER A 226       6.070   1.090  14.860  1.00  0.00      P0   H  
ATOM   3528  OG  SER A 226       7.470   2.140  14.020  1.00  0.00      P0   O  
ATOM   3529  HG  SER A 226       7.350   1.540  13.290  1.00  0.00      P0   H  
ATOM   3530  C   SER A 226       7.780  -0.780  16.350  1.00  0.00      P0   C  
ATOM   3531  O   SER A 226       8.570  -0.710  17.280  1.00  0.00      P0   O  
ATOM   3532  N   LEU A 227       6.710  -1.640  16.420  1.00  0.00      P0   N  
ATOM   3533  H   LEU A 227       6.010  -1.600  15.720  1.00  0.00      P0   H  
ATOM   3534  CA  LEU A 227       6.410  -2.520  17.540  1.00  0.00      P0   C  
ATOM   3535  HA  LEU A 227       6.510  -1.900  18.440  1.00  0.00      P0   H  
ATOM   3536  CB  LEU A 227       4.940  -3.080  17.330  1.00  0.00      P0   C  
ATOM   3537  HB3 LEU A 227       4.970  -3.780  16.470  1.00  0.00      P0   H  
ATOM   3538  HB2 LEU A 227       4.410  -2.180  16.960  1.00  0.00      P0   H  
ATOM   3539  CG  LEU A 227       4.170  -3.750  18.510  1.00  0.00      P0   C  
ATOM   3540  HG  LEU A 227       4.980  -4.430  18.860  1.00  0.00      P0   H  
ATOM   3541  CD1 LEU A 227       3.890  -2.730  19.580  1.00  0.00      P0   C  
ATOM   3542 HD11 LEU A 227       3.470  -3.360  20.400  1.00  0.00      P0   H  
ATOM   3543 HD12 LEU A 227       4.850  -2.330  19.960  1.00  0.00      P0   H  
ATOM   3544 HD13 LEU A 227       3.150  -1.960  19.260  1.00  0.00      P0   H  
ATOM   3545  CD2 LEU A 227       2.910  -4.500  18.090  1.00  0.00      P0   C  
ATOM   3546 HD21 LEU A 227       3.220  -5.470  17.670  1.00  0.00      P0   H  
ATOM   3547 HD22 LEU A 227       2.170  -4.840  18.840  1.00  0.00      P0   H  
ATOM   3548 HD23 LEU A 227       2.310  -3.980  17.300  1.00  0.00      P0   H  
ATOM   3549  C   LEU A 227       7.480  -3.650  17.830  1.00  0.00      P0   C  
ATOM   3550  O   LEU A 227       7.840  -3.980  18.950  1.00  0.00      P0   O  
ATOM   3551  N   TYR A 228       8.060  -4.190  16.710  1.00  0.00      P0   N  
ATOM   3552  H   TYR A 228       7.670  -4.030  15.810  1.00  0.00      P0   H  
ATOM   3553  CA  TYR A 228       9.210  -4.920  16.770  1.00  0.00      P0   C  
ATOM   3554  HA  TYR A 228       8.960  -5.810  17.330  1.00  0.00      P0   H  
ATOM   3555  CB  TYR A 228       9.610  -5.390  15.300  1.00  0.00      P0   C  
ATOM   3556  HB3 TYR A 228       9.490  -4.520  14.620  1.00  0.00      P0   H  
ATOM   3557  HB2 TYR A 228       8.800  -6.110  15.060  1.00  0.00      P0   H  
ATOM   3558  CG  TYR A 228      10.880  -5.980  15.030  1.00  0.00      P0   C  
ATOM   3559  CD1 TYR A 228      11.090  -7.300  15.370  1.00  0.00      P0   C  
ATOM   3560  HD1 TYR A 228      10.250  -7.880  15.730  1.00  0.00      P0   H  
ATOM   3561  CE1 TYR A 228      12.380  -7.890  15.260  1.00  0.00      P0   C  
ATOM   3562  HE1 TYR A 228      12.580  -8.900  15.580  1.00  0.00      P0   H  
ATOM   3563  CZ  TYR A 228      13.500  -7.050  14.820  1.00  0.00      P0   C  
ATOM   3564  OH  TYR A 228      14.790  -7.560  14.820  1.00  0.00      P0   O  
ATOM   3565  HH  TYR A 228      15.470  -6.880  14.690  1.00  0.00      P0   H  
ATOM   3566  CD2 TYR A 228      11.970  -5.140  14.670  1.00  0.00      P0   C  
ATOM   3567  HD2 TYR A 228      11.910  -4.110  14.350  1.00  0.00      P0   H  
ATOM   3568  CE2 TYR A 228      13.290  -5.640  14.590  1.00  0.00      P0   C  
ATOM   3569  HE2 TYR A 228      14.160  -5.050  14.370  1.00  0.00      P0   H  
ATOM   3570  C   TYR A 228      10.420  -4.270  17.420  1.00  0.00      P0   C  
ATOM   3571  O   TYR A 228      11.060  -4.790  18.310  1.00  0.00      P0   O  
ATOM   3572  N   THR A 229      10.730  -2.980  17.040  1.00  0.00      P0   N  
ATOM   3573  H   THR A 229      10.180  -2.580  16.300  1.00  0.00      P0   H  
ATOM   3574  CA  THR A 229      11.820  -2.100  17.460  1.00  0.00      P0   C  
ATOM   3575  HA  THR A 229      12.660  -2.780  17.370  1.00  0.00      P0   H  
ATOM   3576  CB  THR A 229      11.960  -0.890  16.520  1.00  0.00      P0   C  
ATOM   3577  HB  THR A 229      10.960  -0.450  16.420  1.00  0.00      P0   H  
ATOM   3578  OG1 THR A 229      12.320  -1.260  15.120  1.00  0.00      P0   O  
ATOM   3579  HG1 THR A 229      11.510  -1.430  14.630  1.00  0.00      P0   H  
ATOM   3580  CG2 THR A 229      13.140  -0.080  17.040  1.00  0.00      P0   C  
ATOM   3581 HG21 THR A 229      14.070  -0.590  17.330  1.00  0.00      P0   H  
ATOM   3582 HG22 THR A 229      13.480   0.570  16.190  1.00  0.00      P0   H  
ATOM   3583 HG23 THR A 229      12.890   0.650  17.850  1.00  0.00      P0   H  
ATOM   3584  C   THR A 229      11.780  -1.710  18.910  1.00  0.00      P0   C  
ATOM   3585  O   THR A 229      12.820  -1.780  19.600  1.00  0.00      P0   O  
ATOM   3586  N   ALA A 230      10.570  -1.360  19.380  1.00  0.00      P0   N  
ATOM   3587  H   ALA A 230       9.790  -1.440  18.760  1.00  0.00      P0   H  
ATOM   3588  CA  ALA A 230      10.330  -0.910  20.750  1.00  0.00      P0   C  
ATOM   3589  HA  ALA A 230      11.180  -0.300  21.000  1.00  0.00      P0   H  
ATOM   3590  CB  ALA A 230       8.970  -0.090  20.610  1.00  0.00      P0   C  
ATOM   3591  HB1 ALA A 230       8.800   0.350  21.600  1.00  0.00      P0   H  
ATOM   3592  HB2 ALA A 230       9.070   0.690  19.810  1.00  0.00      P0   H  
ATOM   3593  HB3 ALA A 230       8.140  -0.790  20.410  1.00  0.00      P0   H  
ATOM   3594  C   ALA A 230      10.450  -2.070  21.760  1.00  0.00      P0   C  
ATOM   3595  O   ALA A 230      11.040  -1.870  22.800  1.00  0.00      P0   O  
ATOM   3596  N   ASP A 231       9.970  -3.260  21.340  1.00  0.00      P0   N  
ATOM   3597  H   ASP A 231       9.650  -3.560  20.440  1.00  0.00      P0   H  
ATOM   3598  CA  ASP A 231      10.100  -4.350  22.290  1.00  0.00      P0   C  
ATOM   3599  HA  ASP A 231      10.020  -4.060  23.330  1.00  0.00      P0   H  
ATOM   3600  CB  ASP A 231       9.090  -5.460  22.040  1.00  0.00      P0   C  
ATOM   3601  HB3 ASP A 231       9.380  -6.460  22.430  1.00  0.00      P0   H  
ATOM   3602  HB2 ASP A 231       8.940  -5.580  20.940  1.00  0.00      P0   H  
ATOM   3603  CG  ASP A 231       7.760  -5.210  22.700  1.00  0.00      P0   C  
ATOM   3604  OD1 ASP A 231       7.630  -4.190  23.440  1.00  0.00      P0   O  
ATOM   3605  OD2 ASP A 231       6.780  -6.020  22.630  1.00  0.00      P0   O  
ATOM   3606  C   ASP A 231      11.430  -4.980  22.330  1.00  0.00      P0   C  
ATOM   3607  O   ASP A 231      11.840  -5.450  23.390  1.00  0.00      P0   O  
ATOM   3608  N   LYS A 232      12.220  -4.940  21.200  1.00  0.00      P0   N  
ATOM   3609  H   LYS A 232      11.860  -4.510  20.390  1.00  0.00      P0   H  
ATOM   3610  CA  LYS A 232      13.510  -5.600  21.080  1.00  0.00      P0   C  
ATOM   3611  HA  LYS A 232      13.400  -6.480  21.700  1.00  0.00      P0   H  
ATOM   3612  CB  LYS A 232      13.770  -6.110  19.550  1.00  0.00      P0   C  
ATOM   3613  HB3 LYS A 232      13.920  -5.310  18.790  1.00  0.00      P0   H  
ATOM   3614  HB2 LYS A 232      12.830  -6.660  19.350  1.00  0.00      P0   H  
ATOM   3615  CG  LYS A 232      14.910  -7.120  19.400  1.00  0.00      P0   C  
ATOM   3616  HG3 LYS A 232      14.740  -8.070  19.950  1.00  0.00      P0   H  
ATOM   3617  HG2 LYS A 232      15.880  -6.750  19.830  1.00  0.00      P0   H  
ATOM   3618  CD  LYS A 232      15.250  -7.580  17.980  1.00  0.00      P0   C  
ATOM   3619  HD3 LYS A 232      15.620  -6.710  17.370  1.00  0.00      P0   H  
ATOM   3620  HD2 LYS A 232      14.370  -7.990  17.460  1.00  0.00      P0   H  
ATOM   3621  CE  LYS A 232      16.430  -8.550  17.980  1.00  0.00      P0   C  
ATOM   3622  HE3 LYS A 232      16.080  -9.420  18.580  1.00  0.00      P0   H  
ATOM   3623  HE2 LYS A 232      17.310  -8.080  18.460  1.00  0.00      P0   H  
ATOM   3624  NZ  LYS A 232      16.670  -8.990  16.640  1.00  0.00      P0   N  
ATOM   3625  HZ1 LYS A 232      17.700  -9.050  16.510  1.00  0.00      P0   H  
ATOM   3626  HZ2 LYS A 232      16.270  -9.910  16.420  1.00  0.00      P0   H  
ATOM   3627  HZ3 LYS A 232      16.390  -8.220  16.000  1.00  0.00      P0   H  
ATOM   3628  C   LYS A 232      14.770  -4.810  21.540  1.00  0.00      P0   C  
ATOM   3629  O   LYS A 232      15.140  -4.780  22.700  1.00  0.00      P0   O  
ATOM   3630  N   VAL A 233      15.350  -3.950  20.630  1.00  0.00      P0   N  
ATOM   3631  H   VAL A 233      15.060  -4.020  19.680  1.00  0.00      P0   H  
ATOM   3632  CA  VAL A 233      16.470  -3.060  20.880  1.00  0.00      P0   C  
ATOM   3633  HA  VAL A 233      17.180  -3.600  21.480  1.00  0.00      P0   H  
ATOM   3634  CB  VAL A 233      17.020  -2.750  19.520  1.00  0.00      P0   C  
ATOM   3635  HB  VAL A 233      17.940  -2.150  19.680  1.00  0.00      P0   H  
ATOM   3636  CG1 VAL A 233      17.530  -4.050  18.790  1.00  0.00      P0   C  
ATOM   3637 HG11 VAL A 233      16.740  -4.670  18.320  1.00  0.00      P0   H  
ATOM   3638 HG12 VAL A 233      18.270  -3.780  18.010  1.00  0.00      P0   H  
ATOM   3639 HG13 VAL A 233      18.070  -4.680  19.530  1.00  0.00      P0   H  
ATOM   3640  CG2 VAL A 233      16.060  -1.960  18.660  1.00  0.00      P0   C  
ATOM   3641 HG21 VAL A 233      15.080  -2.460  18.530  1.00  0.00      P0   H  
ATOM   3642 HG22 VAL A 233      15.740  -0.970  19.060  1.00  0.00      P0   H  
ATOM   3643 HG23 VAL A 233      16.470  -1.890  17.620  1.00  0.00      P0   H  
ATOM   3644  C   VAL A 233      16.100  -1.820  21.690  1.00  0.00      P0   C  
ATOM   3645  O   VAL A 233      16.960  -1.290  22.330  1.00  0.00      P0   O  
ATOM   3646  N   ASN A 234      14.780  -1.400  21.770  1.00  0.00      P0   N  
ATOM   3647  H   ASN A 234      14.120  -1.960  21.270  1.00  0.00      P0   H  
ATOM   3648  CA  ASN A 234      14.210  -0.470  22.790  1.00  0.00      P0   C  
ATOM   3649  HA  ASN A 234      13.140  -0.590  22.750  1.00  0.00      P0   H  
ATOM   3650  CB  ASN A 234      14.720  -0.600  24.210  1.00  0.00      P0   C  
ATOM   3651  HB3 ASN A 234      14.180   0.150  24.830  1.00  0.00      P0   H  
ATOM   3652  HB2 ASN A 234      15.810  -0.330  24.240  1.00  0.00      P0   H  
ATOM   3653  CG  ASN A 234      14.530  -1.940  24.810  1.00  0.00      P0   C  
ATOM   3654  OD1 ASN A 234      15.280  -2.360  25.680  1.00  0.00      P0   O  
ATOM   3655  ND2 ASN A 234      13.470  -2.710  24.420  1.00  0.00      P0   N  
ATOM   3656 HD21 ASN A 234      13.330  -3.650  24.690  1.00  0.00      P0   H  
ATOM   3657 HD22 ASN A 234      12.840  -2.310  23.750  1.00  0.00      P0   H  
ATOM   3658  C   ASN A 234      14.240   0.940  22.270  1.00  0.00      P0   C  
ATOM   3659  O   ASN A 234      14.030   1.850  23.020  1.00  0.00      P0   O  
ATOM   3660  N   TYR A 235      14.550   1.140  21.010  1.00  0.00      P0   N  
ATOM   3661  H   TYR A 235      14.760   0.310  20.500  1.00  0.00      P0   H  
ATOM   3662  CA  TYR A 235      14.680   2.430  20.420  1.00  0.00      P0   C  
ATOM   3663  HA  TYR A 235      15.130   3.110  21.140  1.00  0.00      P0   H  
ATOM   3664  CB  TYR A 235      15.570   2.260  19.190  1.00  0.00      P0   C  
ATOM   3665  HB3 TYR A 235      15.850   3.230  18.710  1.00  0.00      P0   H  
ATOM   3666  HB2 TYR A 235      15.050   1.570  18.490  1.00  0.00      P0   H  
ATOM   3667  CG  TYR A 235      17.010   1.750  19.550  1.00  0.00      P0   C  
ATOM   3668  CD1 TYR A 235      17.650   1.750  20.790  1.00  0.00      P0   C  
ATOM   3669  HD1 TYR A 235      17.250   2.230  21.670  1.00  0.00      P0   H  
ATOM   3670  CE1 TYR A 235      18.910   1.210  20.950  1.00  0.00      P0   C  
ATOM   3671  HE1 TYR A 235      19.420   1.140  21.910  1.00  0.00      P0   H  
ATOM   3672  CZ  TYR A 235      19.510   0.520  19.860  1.00  0.00      P0   C  
ATOM   3673  OH  TYR A 235      20.760  -0.090  20.000  1.00  0.00      P0   O  
ATOM   3674  HH  TYR A 235      20.700  -0.850  19.410  1.00  0.00      P0   H  
ATOM   3675  CD2 TYR A 235      17.620   1.020  18.530  1.00  0.00      P0   C  
ATOM   3676  HD2 TYR A 235      17.120   0.950  17.570  1.00  0.00      P0   H  
ATOM   3677  CE2 TYR A 235      18.850   0.440  18.650  1.00  0.00      P0   C  
ATOM   3678  HE2 TYR A 235      19.320  -0.070  17.820  1.00  0.00      P0   H  
ATOM   3679  C   TYR A 235      13.310   3.010  20.060  1.00  0.00      P0   C  
ATOM   3680  O   TYR A 235      12.240   2.400  19.970  1.00  0.00      P0   O  
ATOM   3681  N   SER A 236      13.310   4.300  19.940  1.00  0.00      P0   N  
ATOM   3682  H   SER A 236      14.160   4.830  19.890  1.00  0.00      P0   H  
ATOM   3683  CA  SER A 236      11.960   4.960  19.950  1.00  0.00      P0   C  
ATOM   3684  HA  SER A 236      11.420   4.440  20.710  1.00  0.00      P0   H  
ATOM   3685  CB  SER A 236      12.040   6.400  20.350  1.00  0.00      P0   C  
ATOM   3686  HB3 SER A 236      12.650   6.930  19.600  1.00  0.00      P0   H  
ATOM   3687  HB2 SER A 236      12.410   6.820  21.300  1.00  0.00      P0   H  
ATOM   3688  OG  SER A 236      10.740   7.060  20.240  1.00  0.00      P0   O  
ATOM   3689  HG  SER A 236      10.830   7.780  20.850  1.00  0.00      P0   H  
ATOM   3690  C   SER A 236      11.250   4.760  18.600  1.00  0.00      P0   C  
ATOM   3691  O   SER A 236      11.900   4.950  17.580  1.00  0.00      P0   O  
ATOM   3692  N   PRO A 237       9.890   4.560  18.430  1.00  0.00      P0   N  
ATOM   3693  CD  PRO A 237       9.050   3.890  19.380  1.00  0.00      P0   C  
ATOM   3694  HD3 PRO A 237       9.610   3.060  19.860  1.00  0.00      P0   H  
ATOM   3695  HD2 PRO A 237       8.800   4.620  20.190  1.00  0.00      P0   H  
ATOM   3696  CA  PRO A 237       9.250   4.710  17.090  1.00  0.00      P0   C  
ATOM   3697  HA  PRO A 237       9.640   3.900  16.490  1.00  0.00      P0   H  
ATOM   3698  CB  PRO A 237       7.760   4.340  17.320  1.00  0.00      P0   C  
ATOM   3699  HB3 PRO A 237       7.290   3.830  16.460  1.00  0.00      P0   H  
ATOM   3700  HB2 PRO A 237       7.190   5.210  17.710  1.00  0.00      P0   H  
ATOM   3701  CG  PRO A 237       7.890   3.350  18.530  1.00  0.00      P0   C  
ATOM   3702  HG3 PRO A 237       8.040   2.280  18.340  1.00  0.00      P0   H  
ATOM   3703  HG2 PRO A 237       6.930   3.370  19.120  1.00  0.00      P0   H  
ATOM   3704  C   PRO A 237       9.450   5.980  16.300  1.00  0.00      P0   C  
ATOM   3705  O   PRO A 237       9.390   6.040  15.060  1.00  0.00      P0   O  
ATOM   3706  N   LYS A 238       9.640   7.070  17.040  1.00  0.00      P0   N  
ATOM   3707  H   LYS A 238       9.790   6.870  18.000  1.00  0.00      P0   H  
ATOM   3708  CA  LYS A 238       9.830   8.370  16.450  1.00  0.00      P0   C  
ATOM   3709  HA  LYS A 238       8.990   8.540  15.780  1.00  0.00      P0   H  
ATOM   3710  CB  LYS A 238       9.720   9.400  17.590  1.00  0.00      P0   C  
ATOM   3711  HB3 LYS A 238      10.210   8.980  18.500  1.00  0.00      P0   H  
ATOM   3712  HB2 LYS A 238       8.650   9.330  17.860  1.00  0.00      P0   H  
ATOM   3713  CG  LYS A 238      10.060  10.890  17.280  1.00  0.00      P0   C  
ATOM   3714  HG3 LYS A 238       9.570  11.640  17.930  1.00  0.00      P0   H  
ATOM   3715  HG2 LYS A 238       9.640  11.160  16.280  1.00  0.00      P0   H  
ATOM   3716  CD  LYS A 238      11.570  11.280  17.450  1.00  0.00      P0   C  
ATOM   3717  HD3 LYS A 238      11.730  12.310  17.070  1.00  0.00      P0   H  
ATOM   3718  HD2 LYS A 238      12.120  10.680  16.700  1.00  0.00      P0   H  
ATOM   3719  CE  LYS A 238      12.150  10.980  18.870  1.00  0.00      P0   C  
ATOM   3720  HE3 LYS A 238      11.830   9.970  19.230  1.00  0.00      P0   H  
ATOM   3721  HE2 LYS A 238      11.780  11.720  19.620  1.00  0.00      P0   H  
ATOM   3722  NZ  LYS A 238      13.590  11.040  18.800  1.00  0.00      P0   N  
ATOM   3723  HZ1 LYS A 238      13.980  11.180  19.760  1.00  0.00      P0   H  
ATOM   3724  HZ2 LYS A 238      13.880  10.090  18.500  1.00  0.00      P0   H  
ATOM   3725  HZ3 LYS A 238      13.850  11.740  18.080  1.00  0.00      P0   H  
ATOM   3726  C   LYS A 238      11.150   8.470  15.650  1.00  0.00      P0   C  
ATOM   3727  O   LYS A 238      11.160   8.930  14.530  1.00  0.00      P0   O  
ATOM   3728  N   ASP A 239      12.250   7.850  16.190  1.00  0.00      P0   N  
ATOM   3729  H   ASP A 239      12.250   7.510  17.120  1.00  0.00      P0   H  
ATOM   3730  CA  ASP A 239      13.490   7.660  15.520  1.00  0.00      P0   C  
ATOM   3731  HA  ASP A 239      13.830   8.670  15.330  1.00  0.00      P0   H  
ATOM   3732  CB  ASP A 239      14.580   6.850  16.460  1.00  0.00      P0   C  
ATOM   3733  HB3 ASP A 239      15.500   6.620  15.880  1.00  0.00      P0   H  
ATOM   3734  HB2 ASP A 239      14.070   5.890  16.710  1.00  0.00      P0   H  
ATOM   3735  CG  ASP A 239      14.930   7.450  17.880  1.00  0.00      P0   C  
ATOM   3736  OD1 ASP A 239      14.390   8.560  18.120  1.00  0.00      P0   O  
ATOM   3737  OD2 ASP A 239      15.660   6.830  18.710  1.00  0.00      P0   O  
ATOM   3738  C   ASP A 239      13.410   6.870  14.210  1.00  0.00      P0   C  
ATOM   3739  O   ASP A 239      14.080   7.120  13.180  1.00  0.00      P0   O  
ATOM   3740  N   ILE A 240      12.490   5.820  14.260  1.00  0.00      P0   N  
ATOM   3741  H   ILE A 240      12.090   5.770  15.160  1.00  0.00      P0   H  
ATOM   3742  CA  ILE A 240      11.990   5.040  13.140  1.00  0.00      P0   C  
ATOM   3743  HA  ILE A 240      12.900   4.810  12.600  1.00  0.00      P0   H  
ATOM   3744  CB  ILE A 240      11.090   3.840  13.600  1.00  0.00      P0   C  
ATOM   3745  HB  ILE A 240      10.120   4.180  14.050  1.00  0.00      P0   H  
ATOM   3746  CG2 ILE A 240      10.620   3.100  12.310  1.00  0.00      P0   C  
ATOM   3747 HG21 ILE A 240      11.440   2.760  11.630  1.00  0.00      P0   H  
ATOM   3748 HG22 ILE A 240      10.120   2.170  12.660  1.00  0.00      P0   H  
ATOM   3749 HG23 ILE A 240       9.810   3.670  11.840  1.00  0.00      P0   H  
ATOM   3750  CG1 ILE A 240      11.830   2.960  14.560  1.00  0.00      P0   C  
ATOM   3751 HG13 ILE A 240      11.050   2.220  14.830  1.00  0.00      P0   H  
ATOM   3752 HG12 ILE A 240      11.960   3.470  15.540  1.00  0.00      P0   H  
ATOM   3753  CD1 ILE A 240      13.120   2.310  14.020  1.00  0.00      P0   C  
ATOM   3754 HD11 ILE A 240      13.700   3.070  13.450  1.00  0.00      P0   H  
ATOM   3755 HD12 ILE A 240      13.770   1.940  14.840  1.00  0.00      P0   H  
ATOM   3756 HD13 ILE A 240      12.890   1.390  13.450  1.00  0.00      P0   H  
ATOM   3757  C   ILE A 240      11.240   5.880  12.140  1.00  0.00      P0   C  
ATOM   3758  O   ILE A 240      11.530   5.820  10.910  1.00  0.00      P0   O  
ATOM   3759  N   SER A 241      10.320   6.770  12.530  1.00  0.00      P0   N  
ATOM   3760  H   SER A 241      10.200   6.870  13.520  1.00  0.00      P0   H  
ATOM   3761  CA  SER A 241       9.550   7.530  11.470  1.00  0.00      P0   C  
ATOM   3762  HA  SER A 241       9.200   6.780  10.790  1.00  0.00      P0   H  
ATOM   3763  CB  SER A 241       8.350   8.300  12.140  1.00  0.00      P0   C  
ATOM   3764  HB3 SER A 241       8.860   8.770  13.010  1.00  0.00      P0   H  
ATOM   3765  HB2 SER A 241       7.620   7.540  12.490  1.00  0.00      P0   H  
ATOM   3766  OG  SER A 241       7.600   9.140  11.260  1.00  0.00      P0   O  
ATOM   3767  HG  SER A 241       7.160   9.810  11.800  1.00  0.00      P0   H  
ATOM   3768  C   SER A 241      10.480   8.420  10.840  1.00  0.00      P0   C  
ATOM   3769  O   SER A 241      10.260   8.800   9.630  1.00  0.00      P0   O  
ATOM   3770  N   ILE A 242      11.560   8.990  11.540  1.00  0.00      P0   N  
ATOM   3771  H   ILE A 242      11.710   8.830  12.520  1.00  0.00      P0   H  
ATOM   3772  CA  ILE A 242      12.540   9.830  10.800  1.00  0.00      P0   C  
ATOM   3773  HA  ILE A 242      11.920  10.510  10.240  1.00  0.00      P0   H  
ATOM   3774  CB  ILE A 242      13.560  10.420  11.780  1.00  0.00      P0   C  
ATOM   3775  HB  ILE A 242      14.070   9.640  12.370  1.00  0.00      P0   H  
ATOM   3776  CG2 ILE A 242      14.700  11.130  10.970  1.00  0.00      P0   C  
ATOM   3777 HG21 ILE A 242      15.210  11.870  11.600  1.00  0.00      P0   H  
ATOM   3778 HG22 ILE A 242      15.470  10.390  10.640  1.00  0.00      P0   H  
ATOM   3779 HG23 ILE A 242      14.350  11.660  10.060  1.00  0.00      P0   H  
ATOM   3780  CG1 ILE A 242      12.790  11.330  12.760  1.00  0.00      P0   C  
ATOM   3781 HG13 ILE A 242      11.810  10.920  13.110  1.00  0.00      P0   H  
ATOM   3782 HG12 ILE A 242      12.640  12.260  12.180  1.00  0.00      P0   H  
ATOM   3783  CD1 ILE A 242      13.550  11.670  14.120  1.00  0.00      P0   C  
ATOM   3784 HD11 ILE A 242      12.960  12.390  14.720  1.00  0.00      P0   H  
ATOM   3785 HD12 ILE A 242      13.630  10.770  14.760  1.00  0.00      P0   H  
ATOM   3786 HD13 ILE A 242      14.460  12.280  13.950  1.00  0.00      P0   H  
ATOM   3787  C   ILE A 242      13.220   9.010   9.700  1.00  0.00      P0   C  
ATOM   3788  O   ILE A 242      13.150   9.430   8.580  1.00  0.00      P0   O  
ATOM   3789  N   ALA A 243      13.710   7.810  10.050  1.00  0.00      P0   N  
ATOM   3790  H   ALA A 243      13.600   7.700  11.040  1.00  0.00      P0   H  
ATOM   3791  CA  ALA A 243      14.390   6.870   9.260  1.00  0.00      P0   C  
ATOM   3792  HA  ALA A 243      15.330   7.320   8.980  1.00  0.00      P0   H  
ATOM   3793  CB  ALA A 243      15.010   5.670  10.230  1.00  0.00      P0   C  
ATOM   3794  HB1 ALA A 243      14.110   5.520  10.870  1.00  0.00      P0   H  
ATOM   3795  HB2 ALA A 243      15.410   4.800   9.670  1.00  0.00      P0   H  
ATOM   3796  HB3 ALA A 243      15.820   6.140  10.830  1.00  0.00      P0   H  
ATOM   3797  C   ALA A 243      13.650   6.300   8.070  1.00  0.00      P0   C  
ATOM   3798  O   ALA A 243      14.090   6.330   6.920  1.00  0.00      P0   O  
ATOM   3799  N   ILE A 244      12.330   5.980   8.300  1.00  0.00      P0   N  
ATOM   3800  H   ILE A 244      12.190   5.950   9.290  1.00  0.00      P0   H  
ATOM   3801  CA  ILE A 244      11.330   5.620   7.330  1.00  0.00      P0   C  
ATOM   3802  HA  ILE A 244      11.780   4.830   6.740  1.00  0.00      P0   H  
ATOM   3803  CB  ILE A 244      10.000   5.000   7.960  1.00  0.00      P0   C  
ATOM   3804  HB  ILE A 244       9.690   5.560   8.850  1.00  0.00      P0   H  
ATOM   3805  CG2 ILE A 244       8.920   4.940   6.900  1.00  0.00      P0   C  
ATOM   3806 HG21 ILE A 244       9.230   4.350   6.010  1.00  0.00      P0   H  
ATOM   3807 HG22 ILE A 244       8.010   4.520   7.390  1.00  0.00      P0   H  
ATOM   3808 HG23 ILE A 244       8.680   5.980   6.600  1.00  0.00      P0   H  
ATOM   3809  CG1 ILE A 244      10.300   3.650   8.650  1.00  0.00      P0   C  
ATOM   3810 HG13 ILE A 244      11.080   3.750   9.430  1.00  0.00      P0   H  
ATOM   3811 HG12 ILE A 244      10.590   2.880   7.910  1.00  0.00      P0   H  
ATOM   3812  CD1 ILE A 244       8.970   3.100   9.260  1.00  0.00      P0   C  
ATOM   3813 HD11 ILE A 244       9.260   2.230   9.890  1.00  0.00      P0   H  
ATOM   3814 HD12 ILE A 244       8.490   3.750  10.040  1.00  0.00      P0   H  
ATOM   3815 HD13 ILE A 244       8.150   2.820   8.570  1.00  0.00      P0   H  
ATOM   3816  C   ILE A 244      10.960   6.790   6.410  1.00  0.00      P0   C  
ATOM   3817  O   ILE A 244      11.050   6.600   5.210  1.00  0.00      P0   O  
ATOM   3818  N   THR A 245      10.860   8.040   6.970  1.00  0.00      P0   N  
ATOM   3819  H   THR A 245      10.820   8.220   7.960  1.00  0.00      P0   H  
ATOM   3820  CA  THR A 245      10.590   9.130   6.100  1.00  0.00      P0   C  
ATOM   3821  HA  THR A 245       9.740   8.820   5.480  1.00  0.00      P0   H  
ATOM   3822  CB  THR A 245      10.220  10.450   6.800  1.00  0.00      P0   C  
ATOM   3823  HB  THR A 245      11.130  10.600   7.440  1.00  0.00      P0   H  
ATOM   3824  OG1 THR A 245       9.060  10.270   7.600  1.00  0.00      P0   O  
ATOM   3825  HG1 THR A 245       9.300   9.710   8.340  1.00  0.00      P0   H  
ATOM   3826  CG2 THR A 245       9.970  11.650   5.930  1.00  0.00      P0   C  
ATOM   3827 HG21 THR A 245       8.980  11.640   5.410  1.00  0.00      P0   H  
ATOM   3828 HG22 THR A 245      10.010  12.590   6.540  1.00  0.00      P0   H  
ATOM   3829 HG23 THR A 245      10.690  11.720   5.080  1.00  0.00      P0   H  
ATOM   3830  C   THR A 245      11.720   9.460   5.160  1.00  0.00      P0   C  
ATOM   3831  O   THR A 245      11.490   9.630   3.950  1.00  0.00      P0   O  
ATOM   3832  N   GLY A 246      13.020   9.520   5.640  1.00  0.00      P0   N  
ATOM   3833  H   GLY A 246      13.220   9.260   6.590  1.00  0.00      P0   H  
ATOM   3834  CA  GLY A 246      14.160   9.700   4.820  1.00  0.00      P0   C  
ATOM   3835  HA3 GLY A 246      15.010   9.650   5.510  1.00  0.00      P0   H  
ATOM   3836  HA2 GLY A 246      14.090  10.620   4.270  1.00  0.00      P0   H  
ATOM   3837  C   GLY A 246      14.390   8.590   3.830  1.00  0.00      P0   C  
ATOM   3838  O   GLY A 246      14.500   8.830   2.620  1.00  0.00      P0   O  
ATOM   3839  N   GLY A 247      14.460   7.270   4.250  1.00  0.00      P0   N  
ATOM   3840  H   GLY A 247      14.670   7.200   5.210  1.00  0.00      P0   H  
ATOM   3841  CA  GLY A 247      14.370   6.050   3.460  1.00  0.00      P0   C  
ATOM   3842  HA3 GLY A 247      13.830   5.330   4.070  1.00  0.00      P0   H  
ATOM   3843  HA2 GLY A 247      15.290   5.690   3.030  1.00  0.00      P0   H  
ATOM   3844  C   GLY A 247      13.410   6.240   2.300  1.00  0.00      P0   C  
ATOM   3845  O   GLY A 247      13.720   5.890   1.150  1.00  0.00      P0   O  
ATOM   3846  N   GLY A 248      12.120   6.600   2.570  1.00  0.00      P0   N  
ATOM   3847  H   GLY A 248      11.840   6.880   3.490  1.00  0.00      P0   H  
ATOM   3848  CA  GLY A 248      11.070   6.450   1.610  1.00  0.00      P0   C  
ATOM   3849  HA3 GLY A 248      10.070   6.550   2.030  1.00  0.00      P0   H  
ATOM   3850  HA2 GLY A 248      11.100   5.490   1.130  1.00  0.00      P0   H  
ATOM   3851  C   GLY A 248      11.080   7.420   0.480  1.00  0.00      P0   C  
ATOM   3852  O   GLY A 248      10.680   7.170  -0.690  1.00  0.00      P0   O  
ATOM   3853  N   ILE A 249      11.560   8.660   0.700  1.00  0.00      P0   N  
ATOM   3854  H   ILE A 249      11.780   8.890   1.640  1.00  0.00      P0   H  
ATOM   3855  CA  ILE A 249      11.930   9.630  -0.260  1.00  0.00      P0   C  
ATOM   3856  HA  ILE A 249      11.100   9.630  -0.960  1.00  0.00      P0   H  
ATOM   3857  CB  ILE A 249      12.190  11.010   0.340  1.00  0.00      P0   C  
ATOM   3858  HB  ILE A 249      12.980  10.990   1.110  1.00  0.00      P0   H  
ATOM   3859  CG2 ILE A 249      12.800  12.110  -0.680  1.00  0.00      P0   C  
ATOM   3860 HG21 ILE A 249      13.140  13.030  -0.150  1.00  0.00      P0   H  
ATOM   3861 HG22 ILE A 249      13.760  11.660  -1.010  1.00  0.00      P0   H  
ATOM   3862 HG23 ILE A 249      12.180  12.410  -1.530  1.00  0.00      P0   H  
ATOM   3863  CG1 ILE A 249      10.920  11.530   1.140  1.00  0.00      P0   C  
ATOM   3864 HG13 ILE A 249      11.190  12.520   1.570  1.00  0.00      P0   H  
ATOM   3865 HG12 ILE A 249      10.770  10.920   2.060  1.00  0.00      P0   H  
ATOM   3866  CD1 ILE A 249       9.660  11.640   0.210  1.00  0.00      P0   C  
ATOM   3867 HD11 ILE A 249       9.960  11.930  -0.820  1.00  0.00      P0   H  
ATOM   3868 HD12 ILE A 249       9.240  10.620   0.050  1.00  0.00      P0   H  
ATOM   3869 HD13 ILE A 249       8.810  12.210   0.620  1.00  0.00      P0   H  
ATOM   3870  C   ILE A 249      13.120   9.280  -1.090  1.00  0.00      P0   C  
ATOM   3871  O   ILE A 249      13.240   9.540  -2.280  1.00  0.00      P0   O  
ATOM   3872  N   PHE A 250      14.170   8.510  -0.610  1.00  0.00      P0   N  
ATOM   3873  H   PHE A 250      14.100   8.370   0.380  1.00  0.00      P0   H  
ATOM   3874  CA  PHE A 250      15.180   7.840  -1.390  1.00  0.00      P0   C  
ATOM   3875  HA  PHE A 250      15.590   8.570  -2.090  1.00  0.00      P0   H  
ATOM   3876  CB  PHE A 250      16.200   7.320  -0.420  1.00  0.00      P0   C  
ATOM   3877  HB3 PHE A 250      15.930   6.270  -0.230  1.00  0.00      P0   H  
ATOM   3878  HB2 PHE A 250      16.060   7.930   0.500  1.00  0.00      P0   H  
ATOM   3879  CG  PHE A 250      17.640   7.640  -0.900  1.00  0.00      P0   C  
ATOM   3880  CD1 PHE A 250      18.580   8.510  -0.300  1.00  0.00      P0   C  
ATOM   3881  HD1 PHE A 250      18.250   9.050   0.550  1.00  0.00      P0   H  
ATOM   3882  CE1 PHE A 250      19.770   8.750  -0.960  1.00  0.00      P0   C  
ATOM   3883  HE1 PHE A 250      20.510   9.370  -0.470  1.00  0.00      P0   H  
ATOM   3884  CZ  PHE A 250      20.100   8.050  -2.140  1.00  0.00      P0   C  
ATOM   3885  HZ  PHE A 250      20.950   8.360  -2.710  1.00  0.00      P0   H  
ATOM   3886  CD2 PHE A 250      18.000   6.940  -2.060  1.00  0.00      P0   C  
ATOM   3887  HD2 PHE A 250      17.310   6.220  -2.440  1.00  0.00      P0   H  
ATOM   3888  CE2 PHE A 250      19.240   7.120  -2.680  1.00  0.00      P0   C  
ATOM   3889  HE2 PHE A 250      19.540   6.550  -3.550  1.00  0.00      P0   H  
ATOM   3890  C   PHE A 250      14.420   6.830  -2.350  1.00  0.00      P0   C  
ATOM   3891  O   PHE A 250      14.770   6.730  -3.520  1.00  0.00      P0   O  
ATOM   3892  N   GLY A 251      13.470   5.970  -1.820  1.00  0.00      P0   N  
ATOM   3893  H   GLY A 251      13.340   6.050  -0.830  1.00  0.00      P0   H  
ATOM   3894  CA  GLY A 251      12.530   5.180  -2.700  1.00  0.00      P0   C  
ATOM   3895  HA3 GLY A 251      11.700   4.780  -2.140  1.00  0.00      P0   H  
ATOM   3896  HA2 GLY A 251      13.230   4.500  -3.160  1.00  0.00      P0   H  
ATOM   3897  C   GLY A 251      11.980   5.960  -3.920  1.00  0.00      P0   C  
ATOM   3898  O   GLY A 251      12.270   5.590  -5.050  1.00  0.00      P0   O  
ATOM   3899  N   ALA A 252      11.120   6.980  -3.570  1.00  0.00      P0   N  
ATOM   3900  H   ALA A 252      10.940   7.150  -2.620  1.00  0.00      P0   H  
ATOM   3901  CA  ALA A 252      10.660   7.940  -4.570  1.00  0.00      P0   C  
ATOM   3902  HA  ALA A 252       9.960   7.380  -5.170  1.00  0.00      P0   H  
ATOM   3903  CB  ALA A 252       9.850   8.980  -3.750  1.00  0.00      P0   C  
ATOM   3904  HB1 ALA A 252      10.580   9.650  -3.260  1.00  0.00      P0   H  
ATOM   3905  HB2 ALA A 252       9.270   9.520  -4.530  1.00  0.00      P0   H  
ATOM   3906  HB3 ALA A 252       9.240   8.490  -2.980  1.00  0.00      P0   H  
ATOM   3907  C   ALA A 252      11.690   8.530  -5.640  1.00  0.00      P0   C  
ATOM   3908  O   ALA A 252      11.340   8.790  -6.780  1.00  0.00      P0   O  
ATOM   3909  N   LEU A 253      12.980   8.720  -5.240  1.00  0.00      P0   N  
ATOM   3910  H   LEU A 253      13.210   8.640  -4.270  1.00  0.00      P0   H  
ATOM   3911  CA  LEU A 253      14.090   9.180  -6.080  1.00  0.00      P0   C  
ATOM   3912  HA  LEU A 253      13.640  10.010  -6.600  1.00  0.00      P0   H  
ATOM   3913  CB  LEU A 253      15.330   9.640  -5.270  1.00  0.00      P0   C  
ATOM   3914  HB3 LEU A 253      15.620   8.740  -4.670  1.00  0.00      P0   H  
ATOM   3915  HB2 LEU A 253      15.030  10.330  -4.480  1.00  0.00      P0   H  
ATOM   3916  CG  LEU A 253      16.420  10.340  -6.120  1.00  0.00      P0   C  
ATOM   3917  HG  LEU A 253      16.800   9.720  -6.960  1.00  0.00      P0   H  
ATOM   3918  CD1 LEU A 253      16.040  11.700  -6.720  1.00  0.00      P0   C  
ATOM   3919 HD11 LEU A 253      16.960  12.210  -7.070  1.00  0.00      P0   H  
ATOM   3920 HD12 LEU A 253      15.350  11.520  -7.560  1.00  0.00      P0   H  
ATOM   3921 HD13 LEU A 253      15.560  12.280  -5.900  1.00  0.00      P0   H  
ATOM   3922  CD2 LEU A 253      17.590  10.340  -5.100  1.00  0.00      P0   C  
ATOM   3923 HD21 LEU A 253      18.140  11.310  -5.120  1.00  0.00      P0   H  
ATOM   3924 HD22 LEU A 253      17.130  10.180  -4.110  1.00  0.00      P0   H  
ATOM   3925 HD23 LEU A 253      18.330   9.530  -5.300  1.00  0.00      P0   H  
ATOM   3926  C   LEU A 253      14.450   8.060  -7.050  1.00  0.00      P0   C  
ATOM   3927  O   LEU A 253      14.580   8.260  -8.230  1.00  0.00      P0   O  
ATOM   3928  N   PHE A 254      14.510   6.840  -6.640  1.00  0.00      P0   N  
ATOM   3929  H   PHE A 254      14.340   6.650  -5.670  1.00  0.00      P0   H  
ATOM   3930  CA  PHE A 254      14.820   5.730  -7.580  1.00  0.00      P0   C  
ATOM   3931  HA  PHE A 254      15.440   6.160  -8.360  1.00  0.00      P0   H  
ATOM   3932  CB  PHE A 254      15.740   4.570  -6.860  1.00  0.00      P0   C  
ATOM   3933  HB3 PHE A 254      15.500   3.540  -7.210  1.00  0.00      P0   H  
ATOM   3934  HB2 PHE A 254      15.380   4.490  -5.810  1.00  0.00      P0   H  
ATOM   3935  CG  PHE A 254      17.200   4.710  -6.900  1.00  0.00      P0   C  
ATOM   3936  CD1 PHE A 254      17.850   5.920  -7.120  1.00  0.00      P0   C  
ATOM   3937  HD1 PHE A 254      17.220   6.800  -7.250  1.00  0.00      P0   H  
ATOM   3938  CE1 PHE A 254      19.250   6.090  -7.080  1.00  0.00      P0   C  
ATOM   3939  HE1 PHE A 254      19.790   7.020  -7.010  1.00  0.00      P0   H  
ATOM   3940  CZ  PHE A 254      20.030   4.990  -6.830  1.00  0.00      P0   C  
ATOM   3941  HZ  PHE A 254      21.110   4.920  -6.840  1.00  0.00      P0   H  
ATOM   3942  CD2 PHE A 254      18.080   3.550  -6.750  1.00  0.00      P0   C  
ATOM   3943  HD2 PHE A 254      17.650   2.570  -6.660  1.00  0.00      P0   H  
ATOM   3944  CE2 PHE A 254      19.450   3.710  -6.710  1.00  0.00      P0   C  
ATOM   3945  HE2 PHE A 254      20.100   2.850  -6.640  1.00  0.00      P0   H  
ATOM   3946  C   PHE A 254      13.590   5.140  -8.260  1.00  0.00      P0   C  
ATOM   3947  O   PHE A 254      13.590   4.510  -9.360  1.00  0.00      P0   O  
ATOM   3948  N   GLN A 255      12.370   5.530  -7.840  1.00  0.00      P0   N  
ATOM   3949  H   GLN A 255      12.280   5.920  -6.920  1.00  0.00      P0   H  
ATOM   3950  CA  GLN A 255      11.180   5.360  -8.570  1.00  0.00      P0   C  
ATOM   3951  HA  GLN A 255      11.220   4.340  -8.920  1.00  0.00      P0   H  
ATOM   3952  CB  GLN A 255       9.930   5.510  -7.650  1.00  0.00      P0   C  
ATOM   3953  HB3 GLN A 255       8.950   5.430  -8.200  1.00  0.00      P0   H  
ATOM   3954  HB2 GLN A 255       9.910   6.510  -7.150  1.00  0.00      P0   H  
ATOM   3955  CG  GLN A 255       9.680   4.310  -6.730  1.00  0.00      P0   C  
ATOM   3956  HG3 GLN A 255      10.560   4.070  -6.090  1.00  0.00      P0   H  
ATOM   3957  HG2 GLN A 255       9.380   3.400  -7.290  1.00  0.00      P0   H  
ATOM   3958  CD  GLN A 255       8.630   4.540  -5.660  1.00  0.00      P0   C  
ATOM   3959  OE1 GLN A 255       8.510   5.620  -5.050  1.00  0.00      P0   O  
ATOM   3960  NE2 GLN A 255       7.850   3.480  -5.290  1.00  0.00      P0   N  
ATOM   3961 HE21 GLN A 255       6.950   3.610  -4.860  1.00  0.00      P0   H  
ATOM   3962 HE22 GLN A 255       8.120   2.540  -5.470  1.00  0.00      P0   H  
ATOM   3963  C   GLN A 255      11.040   6.240  -9.850  1.00  0.00      P0   C  
ATOM   3964  O   GLN A 255      10.540   5.800 -10.880  1.00  0.00      P0   O  
ATOM   3965  N   ILE A 256      11.550   7.530  -9.780  1.00  0.00      P0   N  
ATOM   3966  H   ILE A 256      11.890   7.860  -8.920  1.00  0.00      P0   H  
ATOM   3967  CA  ILE A 256      11.480   8.480 -10.960  1.00  0.00      P0   C  
ATOM   3968  HA  ILE A 256      10.530   8.420 -11.470  1.00  0.00      P0   H  
ATOM   3969  CB  ILE A 256      11.570   9.970 -10.590  1.00  0.00      P0   C  
ATOM   3970  HB  ILE A 256      11.710  10.480 -11.580  1.00  0.00      P0   H  
ATOM   3971  CG2 ILE A 256      10.290  10.630  -9.980  1.00  0.00      P0   C  
ATOM   3972 HG21 ILE A 256      10.330  11.710 -10.250  1.00  0.00      P0   H  
ATOM   3973 HG22 ILE A 256       9.390  10.270 -10.530  1.00  0.00      P0   H  
ATOM   3974 HG23 ILE A 256      10.350  10.470  -8.890  1.00  0.00      P0   H  
ATOM   3975  CG1 ILE A 256      12.870  10.320  -9.940  1.00  0.00      P0   C  
ATOM   3976 HG13 ILE A 256      13.700   9.670 -10.290  1.00  0.00      P0   H  
ATOM   3977 HG12 ILE A 256      12.870  10.090  -8.850  1.00  0.00      P0   H  
ATOM   3978  CD1 ILE A 256      13.270  11.740 -10.110  1.00  0.00      P0   C  
ATOM   3979 HD11 ILE A 256      13.230  12.070 -11.170  1.00  0.00      P0   H  
ATOM   3980 HD12 ILE A 256      12.560  12.270  -9.450  1.00  0.00      P0   H  
ATOM   3981 HD13 ILE A 256      14.310  11.990  -9.810  1.00  0.00      P0   H  
ATOM   3982  C   ILE A 256      12.500   7.910 -11.970  1.00  0.00      P0   C  
ATOM   3983  O   ILE A 256      12.290   8.020 -13.180  1.00  0.00      P0   O  
ATOM   3984  N   TYR A 257      13.600   7.260 -11.530  1.00  0.00      P0   N  
ATOM   3985  H   TYR A 257      13.650   7.030 -10.550  1.00  0.00      P0   H  
ATOM   3986  CA  TYR A 257      14.580   6.690 -12.440  1.00  0.00      P0   C  
ATOM   3987  HA  TYR A 257      14.690   7.280 -13.340  1.00  0.00      P0   H  
ATOM   3988  CB  TYR A 257      16.020   6.860 -11.770  1.00  0.00      P0   C  
ATOM   3989  HB3 TYR A 257      16.770   6.490 -12.520  1.00  0.00      P0   H  
ATOM   3990  HB2 TYR A 257      15.940   6.260 -10.850  1.00  0.00      P0   H  
ATOM   3991  CG  TYR A 257      16.420   8.340 -11.430  1.00  0.00      P0   C  
ATOM   3992  CD1 TYR A 257      16.540   9.130 -12.490  1.00  0.00      P0   C  
ATOM   3993  HD1 TYR A 257      16.130   8.770 -13.430  1.00  0.00      P0   H  
ATOM   3994  CE1 TYR A 257      16.910  10.520 -12.400  1.00  0.00      P0   C  
ATOM   3995  HE1 TYR A 257      16.890  11.140 -13.290  1.00  0.00      P0   H  
ATOM   3996  CZ  TYR A 257      17.250  11.060 -11.180  1.00  0.00      P0   C  
ATOM   3997  OH  TYR A 257      17.490  12.410 -10.970  1.00  0.00      P0   O  
ATOM   3998  HH  TYR A 257      17.830  12.770 -11.800  1.00  0.00      P0   H  
ATOM   3999  CD2 TYR A 257      16.830   8.860 -10.150  1.00  0.00      P0   C  
ATOM   4000  HD2 TYR A 257      16.760   8.250  -9.270  1.00  0.00      P0   H  
ATOM   4001  CE2 TYR A 257      17.240  10.160 -10.100  1.00  0.00      P0   C  
ATOM   4002  HE2 TYR A 257      17.440  10.550  -9.100  1.00  0.00      P0   H  
ATOM   4003  C   TYR A 257      14.360   5.200 -12.590  1.00  0.00      P0   C  
ATOM   4004  O   TYR A 257      15.290   4.510 -12.980  1.00  0.00      P0   O  
ATOM   4005  N   PHE A 258      13.190   4.660 -12.110  1.00  0.00      P0   N  
ATOM   4006  H   PHE A 258      12.590   5.330 -11.690  1.00  0.00      P0   H  
ATOM   4007  CA  PHE A 258      12.780   3.260 -12.420  1.00  0.00      P0   C  
ATOM   4008  HA  PHE A 258      13.260   2.550 -11.750  1.00  0.00      P0   H  
ATOM   4009  CB  PHE A 258      11.190   3.020 -12.170  1.00  0.00      P0   C  
ATOM   4010  HB3 PHE A 258      10.660   3.870 -12.640  1.00  0.00      P0   H  
ATOM   4011  HB2 PHE A 258      10.990   3.170 -11.100  1.00  0.00      P0   H  
ATOM   4012  CG  PHE A 258      10.590   1.740 -12.680  1.00  0.00      P0   C  
ATOM   4013  CD1 PHE A 258       9.480   1.590 -13.480  1.00  0.00      P0   C  
ATOM   4014  HD1 PHE A 258       8.960   2.470 -13.840  1.00  0.00      P0   H  
ATOM   4015  CE1 PHE A 258       8.960   0.330 -13.790  1.00  0.00      P0   C  
ATOM   4016  HE1 PHE A 258       8.090   0.220 -14.420  1.00  0.00      P0   H  
ATOM   4017  CZ  PHE A 258       9.550  -0.820 -13.370  1.00  0.00      P0   C  
ATOM   4018  HZ  PHE A 258       9.100  -1.750 -13.690  1.00  0.00      P0   H  
ATOM   4019  CD2 PHE A 258      11.230   0.560 -12.190  1.00  0.00      P0   C  
ATOM   4020  HD2 PHE A 258      12.120   0.580 -11.580  1.00  0.00      P0   H  
ATOM   4021  CE2 PHE A 258      10.670  -0.710 -12.520  1.00  0.00      P0   C  
ATOM   4022  HE2 PHE A 258      11.220  -1.530 -12.080  1.00  0.00      P0   H  
ATOM   4023  C   PHE A 258      13.150   2.720 -13.820  1.00  0.00      P0   C  
ATOM   4024  O   PHE A 258      13.830   1.660 -13.970  1.00  0.00      P0   O  
ATOM   4025  N   PHE A 259      12.550   3.380 -14.850  1.00  0.00      P0   N  
ATOM   4026  H   PHE A 259      11.860   4.070 -14.650  1.00  0.00      P0   H  
ATOM   4027  CA  PHE A 259      12.610   3.010 -16.240  1.00  0.00      P0   C  
ATOM   4028  HA  PHE A 259      12.170   2.030 -16.350  1.00  0.00      P0   H  
ATOM   4029  CB  PHE A 259      11.780   3.860 -17.130  1.00  0.00      P0   C  
ATOM   4030  HB3 PHE A 259      12.070   4.920 -17.000  1.00  0.00      P0   H  
ATOM   4031  HB2 PHE A 259      10.720   3.800 -16.810  1.00  0.00      P0   H  
ATOM   4032  CG  PHE A 259      11.830   3.520 -18.610  1.00  0.00      P0   C  
ATOM   4033  CD1 PHE A 259      11.240   2.300 -18.950  1.00  0.00      P0   C  
ATOM   4034  HD1 PHE A 259      10.780   1.620 -18.240  1.00  0.00      P0   H  
ATOM   4035  CE1 PHE A 259      11.110   1.910 -20.340  1.00  0.00      P0   C  
ATOM   4036  HE1 PHE A 259      10.590   1.020 -20.660  1.00  0.00      P0   H  
ATOM   4037  CZ  PHE A 259      11.710   2.730 -21.310  1.00  0.00      P0   C  
ATOM   4038  HZ  PHE A 259      11.650   2.300 -22.310  1.00  0.00      P0   H  
ATOM   4039  CD2 PHE A 259      12.560   4.170 -19.540  1.00  0.00      P0   C  
ATOM   4040  HD2 PHE A 259      13.170   5.040 -19.300  1.00  0.00      P0   H  
ATOM   4041  CE2 PHE A 259      12.490   3.790 -20.890  1.00  0.00      P0   C  
ATOM   4042  HE2 PHE A 259      13.090   4.320 -21.620  1.00  0.00      P0   H  
ATOM   4043  C   PHE A 259      14.080   2.900 -16.800  1.00  0.00      P0   C  
ATOM   4044  O   PHE A 259      14.300   2.040 -17.660  1.00  0.00      P0   O  
ATOM   4045  N   ASP A 260      14.990   3.770 -16.260  1.00  0.00      P0   N  
ATOM   4046  H   ASP A 260      14.760   4.410 -15.540  1.00  0.00      P0   H  
ATOM   4047  CA  ASP A 260      16.440   3.690 -16.570  1.00  0.00      P0   C  
ATOM   4048  HA  ASP A 260      16.520   3.660 -17.630  1.00  0.00      P0   H  
ATOM   4049  CB  ASP A 260      17.240   4.950 -15.990  1.00  0.00      P0   C  
ATOM   4050  HB3 ASP A 260      18.330   4.860 -16.180  1.00  0.00      P0   H  
ATOM   4051  HB2 ASP A 260      17.040   5.130 -14.900  1.00  0.00      P0   H  
ATOM   4052  CG  ASP A 260      16.880   6.240 -16.680  1.00  0.00      P0   C  
ATOM   4053  OD1 ASP A 260      17.470   7.330 -16.370  1.00  0.00      P0   O  
ATOM   4054  OD2 ASP A 260      16.250   6.210 -17.770  1.00  0.00      P0   O  
ATOM   4055  C   ASP A 260      17.090   2.360 -16.120  1.00  0.00      P0   C  
ATOM   4056  O   ASP A 260      17.800   1.680 -16.830  1.00  0.00      P0   O  
ATOM   4057  N   LYS A 261      16.960   2.020 -14.840  1.00  0.00      P0   N  
ATOM   4058  H   LYS A 261      16.240   2.520 -14.370  1.00  0.00      P0   H  
ATOM   4059  CA  LYS A 261      17.470   0.730 -14.340  1.00  0.00      P0   C  
ATOM   4060  HA  LYS A 261      18.550   0.720 -14.460  1.00  0.00      P0   H  
ATOM   4061  CB  LYS A 261      17.080   0.490 -12.790  1.00  0.00      P0   C  
ATOM   4062  HB3 LYS A 261      17.940  -0.150 -12.490  1.00  0.00      P0   H  
ATOM   4063  HB2 LYS A 261      16.210  -0.180 -12.660  1.00  0.00      P0   H  
ATOM   4064  CG  LYS A 261      17.000   1.710 -11.880  1.00  0.00      P0   C  
ATOM   4065  HG3 LYS A 261      16.790   1.290 -10.880  1.00  0.00      P0   H  
ATOM   4066  HG2 LYS A 261      16.160   2.430 -12.040  1.00  0.00      P0   H  
ATOM   4067  CD  LYS A 261      18.320   2.530 -11.760  1.00  0.00      P0   C  
ATOM   4068  HD3 LYS A 261      18.630   2.940 -12.750  1.00  0.00      P0   H  
ATOM   4069  HD2 LYS A 261      19.070   1.750 -11.510  1.00  0.00      P0   H  
ATOM   4070  CE  LYS A 261      18.230   3.610 -10.720  1.00  0.00      P0   C  
ATOM   4071  HE3 LYS A 261      17.810   3.220  -9.770  1.00  0.00      P0   H  
ATOM   4072  HE2 LYS A 261      17.480   4.400 -10.950  1.00  0.00      P0   H  
ATOM   4073  NZ  LYS A 261      19.520   4.250 -10.530  1.00  0.00      P0   N  
ATOM   4074  HZ1 LYS A 261      20.110   3.520 -10.050  1.00  0.00      P0   H  
ATOM   4075  HZ2 LYS A 261      19.950   4.530 -11.430  1.00  0.00      P0   H  
ATOM   4076  HZ3 LYS A 261      19.490   5.110  -9.950  1.00  0.00      P0   H  
ATOM   4077  C   LYS A 261      16.690  -0.480 -15.070  1.00  0.00      P0   C  
ATOM   4078  O   LYS A 261      17.270  -1.510 -15.470  1.00  0.00      P0   O  
ATOM   4079  N   PHE A 262      15.300  -0.380 -15.160  1.00  0.00      P0   N  
ATOM   4080  H   PHE A 262      14.830   0.470 -14.910  1.00  0.00      P0   H  
ATOM   4081  CA  PHE A 262      14.350  -1.370 -15.630  1.00  0.00      P0   C  
ATOM   4082  HA  PHE A 262      14.450  -2.130 -14.880  1.00  0.00      P0   H  
ATOM   4083  CB  PHE A 262      12.860  -0.960 -15.670  1.00  0.00      P0   C  
ATOM   4084  HB3 PHE A 262      12.920  -0.080 -16.340  1.00  0.00      P0   H  
ATOM   4085  HB2 PHE A 262      12.600  -0.560 -14.670  1.00  0.00      P0   H  
ATOM   4086  CG  PHE A 262      11.940  -2.010 -16.130  1.00  0.00      P0   C  
ATOM   4087  CD1 PHE A 262      11.690  -3.050 -15.190  1.00  0.00      P0   C  
ATOM   4088  HD1 PHE A 262      12.280  -3.120 -14.310  1.00  0.00      P0   H  
ATOM   4089  CE1 PHE A 262      10.700  -4.010 -15.520  1.00  0.00      P0   C  
ATOM   4090  HE1 PHE A 262      10.550  -4.800 -14.800  1.00  0.00      P0   H  
ATOM   4091  CZ  PHE A 262       9.940  -3.840 -16.620  1.00  0.00      P0   C  
ATOM   4092  HZ  PHE A 262       9.060  -4.430 -16.880  1.00  0.00      P0   H  
ATOM   4093  CD2 PHE A 262      11.080  -1.850 -17.200  1.00  0.00      P0   C  
ATOM   4094  HD2 PHE A 262      11.080  -1.070 -17.950  1.00  0.00      P0   H  
ATOM   4095  CE2 PHE A 262      10.100  -2.780 -17.440  1.00  0.00      P0   C  
ATOM   4096  HE2 PHE A 262       9.610  -2.690 -18.400  1.00  0.00      P0   H  
ATOM   4097  C   PHE A 262      14.780  -1.910 -17.020  1.00  0.00      P0   C  
ATOM   4098  O   PHE A 262      14.890  -3.150 -17.220  1.00  0.00      P0   O  
ATOM   4099  N   MET A 263      15.070  -1.020 -17.990  1.00  0.00      P0   N  
ATOM   4100  H   MET A 263      15.010  -0.060 -17.760  1.00  0.00      P0   H  
ATOM   4101  CA  MET A 263      15.300  -1.410 -19.370  1.00  0.00      P0   C  
ATOM   4102  HA  MET A 263      14.580  -2.180 -19.590  1.00  0.00      P0   H  
ATOM   4103  CB  MET A 263      15.140  -0.180 -20.270  1.00  0.00      P0   C  
ATOM   4104  HB3 MET A 263      14.240   0.380 -19.990  1.00  0.00      P0   H  
ATOM   4105  HB2 MET A 263      15.090  -0.230 -21.380  1.00  0.00      P0   H  
ATOM   4106  CG  MET A 263      16.180   0.990 -20.000  1.00  0.00      P0   C  
ATOM   4107  HG3 MET A 263      16.330   1.120 -18.900  1.00  0.00      P0   H  
ATOM   4108  HG2 MET A 263      15.710   1.970 -20.210  1.00  0.00      P0   H  
ATOM   4109  SD  MET A 263      17.870   1.160 -20.660  1.00  0.00      P0   S  
ATOM   4110  CE  MET A 263      17.280   1.400 -22.360  1.00  0.00      P0   C  
ATOM   4111  HE1 MET A 263      16.750   0.510 -22.740  1.00  0.00      P0   H  
ATOM   4112  HE2 MET A 263      16.640   2.300 -22.410  1.00  0.00      P0   H  
ATOM   4113  HE3 MET A 263      18.160   1.560 -23.020  1.00  0.00      P0   H  
ATOM   4114  C   MET A 263      16.630  -2.030 -19.530  1.00  0.00      P0   C  
ATOM   4115  O   MET A 263      16.760  -2.730 -20.510  1.00  0.00      P0   O  
ATOM   4116  N   LYS A 264      17.640  -1.890 -18.680  1.00  0.00      P0   N  
ATOM   4117  H   LYS A 264      17.590  -1.370 -17.820  1.00  0.00      P0   H  
ATOM   4118  CA  LYS A 264      18.910  -2.630 -18.750  1.00  0.00      P0   C  
ATOM   4119  HA  LYS A 264      19.260  -2.610 -19.770  1.00  0.00      P0   H  
ATOM   4120  CB  LYS A 264      19.900  -1.960 -17.770  1.00  0.00      P0   C  
ATOM   4121  HB3 LYS A 264      20.790  -2.630 -17.650  1.00  0.00      P0   H  
ATOM   4122  HB2 LYS A 264      19.310  -1.820 -16.850  1.00  0.00      P0   H  
ATOM   4123  CG  LYS A 264      20.350  -0.540 -18.100  1.00  0.00      P0   C  
ATOM   4124  HG3 LYS A 264      20.860  -0.100 -17.220  1.00  0.00      P0   H  
ATOM   4125  HG2 LYS A 264      19.470   0.090 -18.360  1.00  0.00      P0   H  
ATOM   4126  CD  LYS A 264      21.290  -0.400 -19.290  1.00  0.00      P0   C  
ATOM   4127  HD3 LYS A 264      21.590   0.630 -19.580  1.00  0.00      P0   H  
ATOM   4128  HD2 LYS A 264      20.760  -0.790 -20.170  1.00  0.00      P0   H  
ATOM   4129  CE  LYS A 264      22.700  -0.990 -19.230  1.00  0.00      P0   C  
ATOM   4130  HE3 LYS A 264      23.310  -0.640 -20.090  1.00  0.00      P0   H  
ATOM   4131  HE2 LYS A 264      22.420  -2.080 -19.280  1.00  0.00      P0   H  
ATOM   4132  NZ  LYS A 264      23.460  -0.620 -18.000  1.00  0.00      P0   N  
ATOM   4133  HZ1 LYS A 264      23.390  -1.370 -17.280  1.00  0.00      P0   H  
ATOM   4134  HZ2 LYS A 264      24.480  -0.460 -18.160  1.00  0.00      P0   H  
ATOM   4135  HZ3 LYS A 264      23.000   0.220 -17.610  1.00  0.00      P0   H  
ATOM   4136  C   LYS A 264      18.700  -4.040 -18.300  1.00  0.00      P0   C  
ATOM   4137  O   LYS A 264      19.520  -4.890 -18.760  1.00  0.00      P0   O  
ATOM   4138  N   TYR A 265      17.690  -4.400 -17.430  1.00  0.00      P0   N  
ATOM   4139  H   TYR A 265      16.990  -3.780 -17.060  1.00  0.00      P0   H  
ATOM   4140  CA  TYR A 265      17.430  -5.880 -17.280  1.00  0.00      P0   C  
ATOM   4141  HA  TYR A 265      18.380  -6.380 -17.150  1.00  0.00      P0   H  
ATOM   4142  CB  TYR A 265      16.470  -6.120 -16.100  1.00  0.00      P0   C  
ATOM   4143  HB3 TYR A 265      16.140  -7.190 -16.050  1.00  0.00      P0   H  
ATOM   4144  HB2 TYR A 265      15.530  -5.580 -16.310  1.00  0.00      P0   H  
ATOM   4145  CG  TYR A 265      17.160  -5.870 -14.780  1.00  0.00      P0   C  
ATOM   4146  CD1 TYR A 265      17.160  -4.560 -14.270  1.00  0.00      P0   C  
ATOM   4147  HD1 TYR A 265      16.790  -3.800 -14.940  1.00  0.00      P0   H  
ATOM   4148  CE1 TYR A 265      17.660  -4.330 -13.040  1.00  0.00      P0   C  
ATOM   4149  HE1 TYR A 265      17.780  -3.280 -12.790  1.00  0.00      P0   H  
ATOM   4150  CZ  TYR A 265      18.040  -5.300 -12.190  1.00  0.00      P0   C  
ATOM   4151  OH  TYR A 265      18.420  -5.000 -10.910  1.00  0.00      P0   O  
ATOM   4152  HH  TYR A 265      18.460  -4.060 -10.750  1.00  0.00      P0   H  
ATOM   4153  CD2 TYR A 265      17.570  -6.930 -13.880  1.00  0.00      P0   C  
ATOM   4154  HD2 TYR A 265      17.380  -7.940 -14.210  1.00  0.00      P0   H  
ATOM   4155  CE2 TYR A 265      17.970  -6.640 -12.560  1.00  0.00      P0   C  
ATOM   4156  HE2 TYR A 265      18.270  -7.500 -11.960  1.00  0.00      P0   H  
ATOM   4157  C   TYR A 265      16.950  -6.490 -18.620  1.00  0.00      P0   C  
ATOM   4158  O   TYR A 265      16.130  -5.920 -19.300  1.00  0.00      P0   O  
ATOM   4159  N   PHE A 266      17.380  -7.710 -18.950  1.00  0.00      P0   N  
ATOM   4160  H   PHE A 266      18.000  -8.190 -18.330  1.00  0.00      P0   H  
ATOM   4161  CA  PHE A 266      16.840  -8.550 -20.030  1.00  0.00      P0   C  
ATOM   4162  HA  PHE A 266      16.920  -7.900 -20.890  1.00  0.00      P0   H  
ATOM   4163  CB  PHE A 266      17.790  -9.640 -20.230  1.00  0.00      P0   C  
ATOM   4164  HB3 PHE A 266      17.900 -10.280 -19.320  1.00  0.00      P0   H  
ATOM   4165  HB2 PHE A 266      18.810  -9.240 -20.420  1.00  0.00      P0   H  
ATOM   4166  CG  PHE A 266      17.470 -10.520 -21.440  1.00  0.00      P0   C  
ATOM   4167  CD1 PHE A 266      16.860 -11.730 -21.390  1.00  0.00      P0   C  
ATOM   4168  HD1 PHE A 266      16.570 -12.210 -20.480  1.00  0.00      P0   H  
ATOM   4169  CE1 PHE A 266      16.490 -12.380 -22.560  1.00  0.00      P0   C  
ATOM   4170  HE1 PHE A 266      15.920 -13.280 -22.420  1.00  0.00      P0   H  
ATOM   4171  CZ  PHE A 266      16.890 -11.930 -23.800  1.00  0.00      P0   C  
ATOM   4172  HZ  PHE A 266      16.620 -12.410 -24.730  1.00  0.00      P0   H  
ATOM   4173  CD2 PHE A 266      17.850 -10.050 -22.690  1.00  0.00      P0   C  
ATOM   4174  HD2 PHE A 266      18.280  -9.070 -22.810  1.00  0.00      P0   H  
ATOM   4175  CE2 PHE A 266      17.580 -10.750 -23.920  1.00  0.00      P0   C  
ATOM   4176  HE2 PHE A 266      17.870 -10.300 -24.850  1.00  0.00      P0   H  
ATOM   4177  C   PHE A 266      15.320  -8.930 -19.820  1.00  0.00      P0   C  
ATOM   4178  O   PHE A 266      14.600  -9.060 -20.790  1.00  0.00      P0   O  
ATOM   4179  N   SER A 267      14.880  -9.150 -18.610  1.00  0.00      P0   N  
ATOM   4180  H   SER A 267      15.430  -9.080 -17.790  1.00  0.00      P0   H  
ATOM   4181  CA  SER A 267      13.430  -9.380 -18.430  1.00  0.00      P0   C  
ATOM   4182  HA  SER A 267      12.840  -8.860 -19.170  1.00  0.00      P0   H  
ATOM   4183  CB  SER A 267      13.120 -10.900 -18.380  1.00  0.00      P0   C  
ATOM   4184  HB3 SER A 267      13.460 -11.310 -19.360  1.00  0.00      P0   H  
ATOM   4185  HB2 SER A 267      12.090 -11.240 -18.110  1.00  0.00      P0   H  
ATOM   4186  OG  SER A 267      13.970 -11.470 -17.350  1.00  0.00      P0   O  
ATOM   4187  HG  SER A 267      14.860 -11.210 -17.540  1.00  0.00      P0   H  
ATOM   4188  C   SER A 267      13.020  -8.770 -17.090  1.00  0.00      P0   C  
ATOM   4189  O   SER A 267      13.740  -8.370 -16.280  1.00  0.00      P0   O  
ATOM   4190  N   GLU A 268      11.660  -8.610 -16.890  1.00  0.00      P0   N  
ATOM   4191  H   GLU A 268      10.990  -8.920 -17.570  1.00  0.00      P0   H  
ATOM   4192  CA  GLU A 268      11.130  -8.210 -15.670  1.00  0.00      P0   C  
ATOM   4193  HA  GLU A 268      11.560  -7.230 -15.440  1.00  0.00      P0   H  
ATOM   4194  CB  GLU A 268       9.590  -7.860 -15.860  1.00  0.00      P0   C  
ATOM   4195  HB3 GLU A 268       9.360  -7.280 -16.770  1.00  0.00      P0   H  
ATOM   4196  HB2 GLU A 268       9.250  -7.190 -15.040  1.00  0.00      P0   H  
ATOM   4197  CG  GLU A 268       8.580  -9.070 -15.890  1.00  0.00      P0   C  
ATOM   4198  HG3 GLU A 268       7.620  -8.580 -16.130  1.00  0.00      P0   H  
ATOM   4199  HG2 GLU A 268       8.540  -9.590 -14.910  1.00  0.00      P0   H  
ATOM   4200  CD  GLU A 268       8.820  -9.930 -17.150  1.00  0.00      P0   C  
ATOM   4201  OE1 GLU A 268       7.880  -9.920 -18.050  1.00  0.00      P0   O  
ATOM   4202  OE2 GLU A 268       9.830 -10.680 -17.240  1.00  0.00      P0   O  
ATOM   4203  C   GLU A 268      11.390  -9.140 -14.540  1.00  0.00      P0   C  
ATOM   4204  O   GLU A 268      11.360  -8.780 -13.330  1.00  0.00      P0   O  
ATOM   4205  N   LEU A 269      11.480 -10.420 -14.860  1.00  0.00      P0   N  
ATOM   4206  H   LEU A 269      11.140 -10.730 -15.760  1.00  0.00      P0   H  
ATOM   4207  CA  LEU A 269      11.900 -11.560 -14.010  1.00  0.00      P0   C  
ATOM   4208  HA  LEU A 269      11.270 -11.660 -13.140  1.00  0.00      P0   H  
ATOM   4209  CB  LEU A 269      12.030 -12.990 -14.720  1.00  0.00      P0   C  
ATOM   4210  HB3 LEU A 269      12.410 -13.570 -13.870  1.00  0.00      P0   H  
ATOM   4211  HB2 LEU A 269      12.810 -12.990 -15.520  1.00  0.00      P0   H  
ATOM   4212  CG  LEU A 269      10.830 -13.490 -15.440  1.00  0.00      P0   C  
ATOM   4213  HG  LEU A 269      10.790 -12.880 -16.350  1.00  0.00      P0   H  
ATOM   4214  CD1 LEU A 269      11.020 -15.010 -15.890  1.00  0.00      P0   C  
ATOM   4215 HD11 LEU A 269      10.100 -15.420 -16.320  1.00  0.00      P0   H  
ATOM   4216 HD12 LEU A 269      11.840 -15.010 -16.640  1.00  0.00      P0   H  
ATOM   4217 HD13 LEU A 269      11.410 -15.620 -15.030  1.00  0.00      P0   H  
ATOM   4218  CD2 LEU A 269       9.450 -13.340 -14.780  1.00  0.00      P0   C  
ATOM   4219 HD21 LEU A 269       9.370 -14.020 -13.890  1.00  0.00      P0   H  
ATOM   4220 HD22 LEU A 269       9.320 -12.320 -14.360  1.00  0.00      P0   H  
ATOM   4221 HD23 LEU A 269       8.670 -13.660 -15.500  1.00  0.00      P0   H  
ATOM   4222  C   LEU A 269      13.330 -11.320 -13.280  1.00  0.00      P0   C  
ATOM   4223  O   LEU A 269      13.450 -11.550 -12.080  1.00  0.00      P0   O  
ATOM   4224  N   THR A 270      14.390 -11.020 -14.040  1.00  0.00      P0   N  
ATOM   4225  H   THR A 270      14.150 -10.770 -14.980  1.00  0.00      P0   H  
ATOM   4226  CA  THR A 270      15.720 -10.740 -13.570  1.00  0.00      P0   C  
ATOM   4227  HA  THR A 270      16.000 -11.550 -12.910  1.00  0.00      P0   H  
ATOM   4228  CB  THR A 270      16.890 -10.700 -14.640  1.00  0.00      P0   C  
ATOM   4229  HB  THR A 270      17.830 -10.320 -14.180  1.00  0.00      P0   H  
ATOM   4230  OG1 THR A 270      16.510  -9.950 -15.820  1.00  0.00      P0   O  
ATOM   4231  HG1 THR A 270      17.320  -9.650 -16.230  1.00  0.00      P0   H  
ATOM   4232  CG2 THR A 270      16.950 -12.080 -15.090  1.00  0.00      P0   C  
ATOM   4233 HG21 THR A 270      16.850 -12.860 -14.310  1.00  0.00      P0   H  
ATOM   4234 HG22 THR A 270      16.070 -12.160 -15.760  1.00  0.00      P0   H  
ATOM   4235 HG23 THR A 270      17.870 -12.220 -15.700  1.00  0.00      P0   H  
ATOM   4236  C   THR A 270      15.650  -9.560 -12.640  1.00  0.00      P0   C  
ATOM   4237  O   THR A 270      16.330  -9.600 -11.630  1.00  0.00      P0   O  
ATOM   4238  N   PHE A 271      14.790  -8.470 -12.930  1.00  0.00      P0   N  
ATOM   4239  H   PHE A 271      14.340  -8.530 -13.810  1.00  0.00      P0   H  
ATOM   4240  CA  PHE A 271      14.630  -7.250 -12.070  1.00  0.00      P0   C  
ATOM   4241  HA  PHE A 271      15.620  -6.890 -11.840  1.00  0.00      P0   H  
ATOM   4242  CB  PHE A 271      13.730  -6.160 -12.710  1.00  0.00      P0   C  
ATOM   4243  HB3 PHE A 271      12.700  -6.540 -12.780  1.00  0.00      P0   H  
ATOM   4244  HB2 PHE A 271      14.150  -5.950 -13.720  1.00  0.00      P0   H  
ATOM   4245  CG  PHE A 271      13.670  -4.830 -11.960  1.00  0.00      P0   C  
ATOM   4246  CD1 PHE A 271      12.930  -4.700 -10.750  1.00  0.00      P0   C  
ATOM   4247  HD1 PHE A 271      12.460  -5.610 -10.360  1.00  0.00      P0   H  
ATOM   4248  CE1 PHE A 271      12.960  -3.430 -10.100  1.00  0.00      P0   C  
ATOM   4249  HE1 PHE A 271      12.370  -3.390  -9.200  1.00  0.00      P0   H  
ATOM   4250  CZ  PHE A 271      13.640  -2.350 -10.630  1.00  0.00      P0   C  
ATOM   4251  HZ  PHE A 271      13.590  -1.420 -10.070  1.00  0.00      P0   H  
ATOM   4252  CD2 PHE A 271      14.260  -3.680 -12.490  1.00  0.00      P0   C  
ATOM   4253  HD2 PHE A 271      14.840  -3.770 -13.410  1.00  0.00      P0   H  
ATOM   4254  CE2 PHE A 271      14.340  -2.450 -11.800  1.00  0.00      P0   C  
ATOM   4255  HE2 PHE A 271      14.890  -1.570 -12.060  1.00  0.00      P0   H  
ATOM   4256  C   PHE A 271      13.980  -7.660 -10.720  1.00  0.00      P0   C  
ATOM   4257  O   PHE A 271      14.540  -7.400  -9.670  1.00  0.00      P0   O  
ATOM   4258  N   ILE A 272      12.850  -8.410 -10.800  1.00  0.00      P0   N  
ATOM   4259  H   ILE A 272      12.280  -8.630 -11.590  1.00  0.00      P0   H  
ATOM   4260  CA  ILE A 272      12.230  -8.780  -9.550  1.00  0.00      P0   C  
ATOM   4261  HA  ILE A 272      12.060  -7.910  -8.920  1.00  0.00      P0   H  
ATOM   4262  CB  ILE A 272      10.870  -9.470  -9.760  1.00  0.00      P0   C  
ATOM   4263  HB  ILE A 272      11.010 -10.330 -10.470  1.00  0.00      P0   H  
ATOM   4264  CG2 ILE A 272      10.260 -10.000  -8.490  1.00  0.00      P0   C  
ATOM   4265 HG21 ILE A 272       9.210 -10.310  -8.680  1.00  0.00      P0   H  
ATOM   4266 HG22 ILE A 272      10.850 -10.880  -8.130  1.00  0.00      P0   H  
ATOM   4267 HG23 ILE A 272      10.340  -9.280  -7.660  1.00  0.00      P0   H  
ATOM   4268  CG1 ILE A 272       9.800  -8.590 -10.510  1.00  0.00      P0   C  
ATOM   4269 HG13 ILE A 272       8.990  -9.280 -10.760  1.00  0.00      P0   H  
ATOM   4270 HG12 ILE A 272      10.310  -8.290 -11.450  1.00  0.00      P0   H  
ATOM   4271  CD1 ILE A 272       9.260  -7.430  -9.620  1.00  0.00      P0   C  
ATOM   4272 HD11 ILE A 272       9.100  -7.670  -8.550  1.00  0.00      P0   H  
ATOM   4273 HD12 ILE A 272       9.890  -6.510  -9.670  1.00  0.00      P0   H  
ATOM   4274 HD13 ILE A 272       8.270  -7.150  -9.990  1.00  0.00      P0   H  
ATOM   4275  C   ILE A 272      13.140  -9.660  -8.640  1.00  0.00      P0   C  
ATOM   4276  O   ILE A 272      13.360  -9.380  -7.430  1.00  0.00      P0   O  
ATOM   4277  N   ALA A 273      13.820 -10.710  -9.280  1.00  0.00      P0   N  
ATOM   4278  H   ALA A 273      13.820 -10.890 -10.260  1.00  0.00      P0   H  
ATOM   4279  CA  ALA A 273      14.570 -11.750  -8.680  1.00  0.00      P0   C  
ATOM   4280  HA  ALA A 273      13.880 -12.120  -7.930  1.00  0.00      P0   H  
ATOM   4281  CB  ALA A 273      14.960 -12.790  -9.790  1.00  0.00      P0   C  
ATOM   4282  HB1 ALA A 273      15.660 -13.570  -9.410  1.00  0.00      P0   H  
ATOM   4283  HB2 ALA A 273      14.080 -13.280 -10.270  1.00  0.00      P0   H  
ATOM   4284  HB3 ALA A 273      15.550 -12.340 -10.620  1.00  0.00      P0   H  
ATOM   4285  C   ALA A 273      15.850 -11.270  -8.130  1.00  0.00      P0   C  
ATOM   4286  O   ALA A 273      16.120 -11.600  -6.920  1.00  0.00      P0   O  
ATOM   4287  N   TRP A 274      16.580 -10.420  -8.830  1.00  0.00      P0   N  
ATOM   4288  H   TRP A 274      16.350 -10.170  -9.780  1.00  0.00      P0   H  
ATOM   4289  CA  TRP A 274      17.710  -9.790  -8.220  1.00  0.00      P0   C  
ATOM   4290  HA  TRP A 274      18.260 -10.650  -7.890  1.00  0.00      P0   H  
ATOM   4291  CB  TRP A 274      18.530  -9.020  -9.280  1.00  0.00      P0   C  
ATOM   4292  HB3 TRP A 274      17.960  -8.090  -9.490  1.00  0.00      P0   H  
ATOM   4293  HB2 TRP A 274      18.430  -9.610 -10.220  1.00  0.00      P0   H  
ATOM   4294  CG  TRP A 274      19.930  -8.650  -8.980  1.00  0.00      P0   C  
ATOM   4295  CD1 TRP A 274      21.080  -9.310  -9.310  1.00  0.00      P0   C  
ATOM   4296  HD1 TRP A 274      20.960 -10.320  -9.660  1.00  0.00      P0   H  
ATOM   4297  NE1 TRP A 274      22.220  -8.590  -9.070  1.00  0.00      P0   N  
ATOM   4298  HE1 TRP A 274      23.110  -8.810  -9.410  1.00  0.00      P0   H  
ATOM   4299  CE2 TRP A 274      21.870  -7.530  -8.390  1.00  0.00      P0   C  
ATOM   4300  CD2 TRP A 274      20.420  -7.430  -8.320  1.00  0.00      P0   C  
ATOM   4301  CE3 TRP A 274      19.840  -6.430  -7.570  1.00  0.00      P0   C  
ATOM   4302  HE3 TRP A 274      18.780  -6.390  -7.310  1.00  0.00      P0   H  
ATOM   4303  CZ3 TRP A 274      20.660  -5.540  -6.920  1.00  0.00      P0   C  
ATOM   4304  HZ3 TRP A 274      20.240  -4.770  -6.300  1.00  0.00      P0   H  
ATOM   4305  CZ2 TRP A 274      22.710  -6.540  -7.840  1.00  0.00      P0   C  
ATOM   4306  HZ2 TRP A 274      23.780  -6.620  -7.890  1.00  0.00      P0   H  
ATOM   4307  CH2 TRP A 274      22.130  -5.550  -7.110  1.00  0.00      P0   C  
ATOM   4308  HH2 TRP A 274      22.530  -4.720  -6.540  1.00  0.00      P0   H  
ATOM   4309  C   TRP A 274      17.430  -8.920  -6.960  1.00  0.00      P0   C  
ATOM   4310  O   TRP A 274      18.130  -8.990  -5.930  1.00  0.00      P0   O  
ATOM   4311  N   SER A 275      16.300  -8.080  -6.970  1.00  0.00      P0   N  
ATOM   4312  H   SER A 275      15.760  -8.110  -7.800  1.00  0.00      P0   H  
ATOM   4313  CA  SER A 275      15.950  -7.240  -5.910  1.00  0.00      P0   C  
ATOM   4314  HA  SER A 275      16.760  -6.600  -5.610  1.00  0.00      P0   H  
ATOM   4315  CB  SER A 275      14.760  -6.380  -6.280  1.00  0.00      P0   C  
ATOM   4316  HB3 SER A 275      13.990  -7.140  -6.510  1.00  0.00      P0   H  
ATOM   4317  HB2 SER A 275      15.030  -5.900  -7.230  1.00  0.00      P0   H  
ATOM   4318  OG  SER A 275      14.320  -5.350  -5.390  1.00  0.00      P0   O  
ATOM   4319  HG  SER A 275      14.990  -4.690  -5.580  1.00  0.00      P0   H  
ATOM   4320  C   SER A 275      15.540  -8.150  -4.690  1.00  0.00      P0   C  
ATOM   4321  O   SER A 275      15.950  -7.850  -3.580  1.00  0.00      P0   O  
ATOM   4322  N   LEU A 276      14.760  -9.270  -4.870  1.00  0.00      P0   N  
ATOM   4323  H   LEU A 276      14.330  -9.350  -5.760  1.00  0.00      P0   H  
ATOM   4324  CA  LEU A 276      14.410 -10.130  -3.790  1.00  0.00      P0   C  
ATOM   4325  HA  LEU A 276      13.860  -9.570  -3.060  1.00  0.00      P0   H  
ATOM   4326  CB  LEU A 276      13.370 -11.160  -4.340  1.00  0.00      P0   C  
ATOM   4327  HB3 LEU A 276      13.260 -11.890  -3.510  1.00  0.00      P0   H  
ATOM   4328  HB2 LEU A 276      13.660 -11.700  -5.260  1.00  0.00      P0   H  
ATOM   4329  CG  LEU A 276      11.950 -10.590  -4.720  1.00  0.00      P0   C  
ATOM   4330  HG  LEU A 276      12.110  -9.780  -5.480  1.00  0.00      P0   H  
ATOM   4331  CD1 LEU A 276      10.990 -11.650  -5.370  1.00  0.00      P0   C  
ATOM   4332 HD11 LEU A 276       9.990 -11.200  -5.540  1.00  0.00      P0   H  
ATOM   4333 HD12 LEU A 276      11.320 -12.090  -6.350  1.00  0.00      P0   H  
ATOM   4334 HD13 LEU A 276      10.910 -12.420  -4.570  1.00  0.00      P0   H  
ATOM   4335  CD2 LEU A 276      11.180 -10.020  -3.430  1.00  0.00      P0   C  
ATOM   4336 HD21 LEU A 276      10.960 -10.860  -2.740  1.00  0.00      P0   H  
ATOM   4337 HD22 LEU A 276      11.790  -9.300  -2.850  1.00  0.00      P0   H  
ATOM   4338 HD23 LEU A 276      10.190  -9.570  -3.690  1.00  0.00      P0   H  
ATOM   4339  C   LEU A 276      15.640 -10.860  -3.040  1.00  0.00      P0   C  
ATOM   4340  O   LEU A 276      15.650 -10.900  -1.800  1.00  0.00      P0   O  
ATOM   4341  N   LEU A 277      16.670 -11.200  -3.720  1.00  0.00      P0   N  
ATOM   4342  H   LEU A 277      16.550 -11.130  -4.710  1.00  0.00      P0   H  
ATOM   4343  CA  LEU A 277      17.780 -11.840  -3.030  1.00  0.00      P0   C  
ATOM   4344  HA  LEU A 277      17.500 -12.630  -2.350  1.00  0.00      P0   H  
ATOM   4345  CB  LEU A 277      18.550 -12.450  -4.200  1.00  0.00      P0   C  
ATOM   4346  HB3 LEU A 277      19.530 -12.760  -3.830  1.00  0.00      P0   H  
ATOM   4347  HB2 LEU A 277      18.750 -11.760  -5.040  1.00  0.00      P0   H  
ATOM   4348  CG  LEU A 277      17.790 -13.590  -4.920  1.00  0.00      P0   C  
ATOM   4349  HG  LEU A 277      16.820 -13.180  -5.240  1.00  0.00      P0   H  
ATOM   4350  CD1 LEU A 277      18.450 -14.100  -6.220  1.00  0.00      P0   C  
ATOM   4351 HD11 LEU A 277      17.700 -14.750  -6.710  1.00  0.00      P0   H  
ATOM   4352 HD12 LEU A 277      18.680 -13.300  -6.950  1.00  0.00      P0   H  
ATOM   4353 HD13 LEU A 277      19.360 -14.710  -6.060  1.00  0.00      P0   H  
ATOM   4354  CD2 LEU A 277      17.650 -14.730  -3.950  1.00  0.00      P0   C  
ATOM   4355 HD21 LEU A 277      16.890 -14.410  -3.210  1.00  0.00      P0   H  
ATOM   4356 HD22 LEU A 277      17.240 -15.570  -4.560  1.00  0.00      P0   H  
ATOM   4357 HD23 LEU A 277      18.680 -14.940  -3.580  1.00  0.00      P0   H  
ATOM   4358  C   LEU A 277      18.650 -10.850  -2.420  1.00  0.00      P0   C  
ATOM   4359  O   LEU A 277      19.230 -10.930  -1.320  1.00  0.00      P0   O  
ATOM   4360  N   TYR A 278      18.650  -9.630  -3.030  1.00  0.00      P0   N  
ATOM   4361  H   TYR A 278      18.180  -9.520  -3.890  1.00  0.00      P0   H  
ATOM   4362  CA  TYR A 278      19.160  -8.390  -2.330  1.00  0.00      P0   C  
ATOM   4363  HA  TYR A 278      20.170  -8.530  -2.000  1.00  0.00      P0   H  
ATOM   4364  CB  TYR A 278      19.290  -7.190  -3.360  1.00  0.00      P0   C  
ATOM   4365  HB3 TYR A 278      18.410  -7.180  -4.040  1.00  0.00      P0   H  
ATOM   4366  HB2 TYR A 278      20.150  -7.370  -4.030  1.00  0.00      P0   H  
ATOM   4367  CG  TYR A 278      19.410  -5.810  -2.710  1.00  0.00      P0   C  
ATOM   4368  CD1 TYR A 278      18.380  -4.860  -2.990  1.00  0.00      P0   C  
ATOM   4369  HD1 TYR A 278      17.640  -5.120  -3.730  1.00  0.00      P0   H  
ATOM   4370  CE1 TYR A 278      18.340  -3.680  -2.160  1.00  0.00      P0   C  
ATOM   4371  HE1 TYR A 278      17.410  -3.130  -2.220  1.00  0.00      P0   H  
ATOM   4372  CZ  TYR A 278      19.310  -3.520  -1.210  1.00  0.00      P0   C  
ATOM   4373  OH  TYR A 278      19.360  -2.360  -0.430  1.00  0.00      P0   O  
ATOM   4374  HH  TYR A 278      18.480  -2.120  -0.180  1.00  0.00      P0   H  
ATOM   4375  CD2 TYR A 278      20.480  -5.520  -1.860  1.00  0.00      P0   C  
ATOM   4376  HD2 TYR A 278      21.270  -6.200  -1.620  1.00  0.00      P0   H  
ATOM   4377  CE2 TYR A 278      20.420  -4.310  -1.120  1.00  0.00      P0   C  
ATOM   4378  HE2 TYR A 278      21.140  -4.080  -0.360  1.00  0.00      P0   H  
ATOM   4379  C   TYR A 278      18.440  -8.030  -1.040  1.00  0.00      P0   C  
ATOM   4380  O   TYR A 278      19.080  -7.870   0.010  1.00  0.00      P0   O  
ATOM   4381  N   SER A 279      17.160  -7.930  -0.960  1.00  0.00      P0   N  
ATOM   4382  H   SER A 279      16.780  -7.770  -1.860  1.00  0.00      P0   H  
ATOM   4383  CA  SER A 279      16.320  -7.710   0.250  1.00  0.00      P0   C  
ATOM   4384  HA  SER A 279      16.630  -6.760   0.640  1.00  0.00      P0   H  
ATOM   4385  CB  SER A 279      14.840  -7.590  -0.250  1.00  0.00      P0   C  
ATOM   4386  HB3 SER A 279      14.160  -7.720   0.620  1.00  0.00      P0   H  
ATOM   4387  HB2 SER A 279      14.540  -8.380  -0.980  1.00  0.00      P0   H  
ATOM   4388  OG  SER A 279      14.590  -6.310  -0.810  1.00  0.00      P0   O  
ATOM   4389  HG  SER A 279      14.010  -6.400  -1.570  1.00  0.00      P0   H  
ATOM   4390  C   SER A 279      16.430  -8.760   1.280  1.00  0.00      P0   C  
ATOM   4391  O   SER A 279      16.300  -8.390   2.430  1.00  0.00      P0   O  
ATOM   4392  N   VAL A 280      16.680 -10.080   0.960  1.00  0.00      P0   N  
ATOM   4393  H   VAL A 280      16.600 -10.400   0.020  1.00  0.00      P0   H  
ATOM   4394  CA  VAL A 280      17.050 -11.050   1.900  1.00  0.00      P0   C  
ATOM   4395  HA  VAL A 280      16.330 -11.050   2.700  1.00  0.00      P0   H  
ATOM   4396  CB  VAL A 280      17.040 -12.450   1.330  1.00  0.00      P0   C  
ATOM   4397  HB  VAL A 280      17.480 -12.530   0.330  1.00  0.00      P0   H  
ATOM   4398  CG1 VAL A 280      17.590 -13.520   2.370  1.00  0.00      P0   C  
ATOM   4399 HG11 VAL A 280      17.160 -13.520   3.380  1.00  0.00      P0   H  
ATOM   4400 HG12 VAL A 280      17.510 -14.480   1.830  1.00  0.00      P0   H  
ATOM   4401 HG13 VAL A 280      18.690 -13.430   2.470  1.00  0.00      P0   H  
ATOM   4402  CG2 VAL A 280      15.560 -12.980   1.050  1.00  0.00      P0   C  
ATOM   4403 HG21 VAL A 280      15.550 -13.990   0.570  1.00  0.00      P0   H  
ATOM   4404 HG22 VAL A 280      15.000 -12.900   2.010  1.00  0.00      P0   H  
ATOM   4405 HG23 VAL A 280      15.040 -12.310   0.330  1.00  0.00      P0   H  
ATOM   4406  C   VAL A 280      18.380 -10.720   2.640  1.00  0.00      P0   C  
ATOM   4407  O   VAL A 280      18.540 -10.850   3.860  1.00  0.00      P0   O  
ATOM   4408  N   VAL A 281      19.420 -10.300   1.850  1.00  0.00      P0   N  
ATOM   4409  H   VAL A 281      19.250 -10.160   0.870  1.00  0.00      P0   H  
ATOM   4410  CA  VAL A 281      20.690  -9.950   2.470  1.00  0.00      P0   C  
ATOM   4411  HA  VAL A 281      21.130 -10.810   2.950  1.00  0.00      P0   H  
ATOM   4412  CB  VAL A 281      21.790  -9.680   1.430  1.00  0.00      P0   C  
ATOM   4413  HB  VAL A 281      21.340  -8.920   0.770  1.00  0.00      P0   H  
ATOM   4414  CG1 VAL A 281      23.110  -9.050   2.140  1.00  0.00      P0   C  
ATOM   4415 HG11 VAL A 281      22.860  -8.070   2.570  1.00  0.00      P0   H  
ATOM   4416 HG12 VAL A 281      23.330  -9.840   2.880  1.00  0.00      P0   H  
ATOM   4417 HG13 VAL A 281      23.900  -8.810   1.390  1.00  0.00      P0   H  
ATOM   4418  CG2 VAL A 281      22.160 -10.920   0.580  1.00  0.00      P0   C  
ATOM   4419 HG21 VAL A 281      21.340 -11.200  -0.120  1.00  0.00      P0   H  
ATOM   4420 HG22 VAL A 281      23.110 -10.620   0.100  1.00  0.00      P0   H  
ATOM   4421 HG23 VAL A 281      22.470 -11.800   1.190  1.00  0.00      P0   H  
ATOM   4422  C   VAL A 281      20.630  -8.850   3.520  1.00  0.00      P0   C  
ATOM   4423  O   VAL A 281      21.020  -9.060   4.610  1.00  0.00      P0   O  
ATOM   4424  N   VAL A 282      19.970  -7.650   3.220  1.00  0.00      P0   N  
ATOM   4425  H   VAL A 282      19.660  -7.440   2.290  1.00  0.00      P0   H  
ATOM   4426  CA  VAL A 282      19.560  -6.650   4.170  1.00  0.00      P0   C  
ATOM   4427  HA  VAL A 282      20.460  -6.110   4.400  1.00  0.00      P0   H  
ATOM   4428  CB  VAL A 282      18.640  -5.590   3.500  1.00  0.00      P0   C  
ATOM   4429  HB  VAL A 282      17.680  -6.030   3.190  1.00  0.00      P0   H  
ATOM   4430  CG1 VAL A 282      18.460  -4.280   4.410  1.00  0.00      P0   C  
ATOM   4431 HG11 VAL A 282      18.000  -4.650   5.360  1.00  0.00      P0   H  
ATOM   4432 HG12 VAL A 282      19.460  -3.880   4.730  1.00  0.00      P0   H  
ATOM   4433 HG13 VAL A 282      17.860  -3.450   3.980  1.00  0.00      P0   H  
ATOM   4434  CG2 VAL A 282      19.300  -5.010   2.270  1.00  0.00      P0   C  
ATOM   4435 HG21 VAL A 282      20.370  -4.710   2.340  1.00  0.00      P0   H  
ATOM   4436 HG22 VAL A 282      19.250  -5.710   1.420  1.00  0.00      P0   H  
ATOM   4437 HG23 VAL A 282      18.680  -4.160   1.900  1.00  0.00      P0   H  
ATOM   4438  C   VAL A 282      18.810  -7.190   5.400  1.00  0.00      P0   C  
ATOM   4439  O   VAL A 282      19.170  -6.930   6.560  1.00  0.00      P0   O  
ATOM   4440  N   LEU A 283      17.840  -8.130   5.200  1.00  0.00      P0   N  
ATOM   4441  H   LEU A 283      17.540  -8.370   4.280  1.00  0.00      P0   H  
ATOM   4442  CA  LEU A 283      17.090  -8.730   6.290  1.00  0.00      P0   C  
ATOM   4443  HA  LEU A 283      16.790  -7.880   6.890  1.00  0.00      P0   H  
ATOM   4444  CB  LEU A 283      15.820  -9.510   5.770  1.00  0.00      P0   C  
ATOM   4445  HB3 LEU A 283      15.330  -9.800   6.720  1.00  0.00      P0   H  
ATOM   4446  HB2 LEU A 283      16.060 -10.440   5.200  1.00  0.00      P0   H  
ATOM   4447  CG  LEU A 283      14.740  -8.660   5.150  1.00  0.00      P0   C  
ATOM   4448  HG  LEU A 283      15.280  -7.920   4.510  1.00  0.00      P0   H  
ATOM   4449  CD1 LEU A 283      13.880  -9.400   4.100  1.00  0.00      P0   C  
ATOM   4450 HD11 LEU A 283      13.190 -10.150   4.560  1.00  0.00      P0   H  
ATOM   4451 HD12 LEU A 283      13.300  -8.610   3.580  1.00  0.00      P0   H  
ATOM   4452 HD13 LEU A 283      14.460  -9.860   3.270  1.00  0.00      P0   H  
ATOM   4453  CD2 LEU A 283      14.000  -7.710   5.970  1.00  0.00      P0   C  
ATOM   4454 HD21 LEU A 283      14.530  -7.350   6.890  1.00  0.00      P0   H  
ATOM   4455 HD22 LEU A 283      13.770  -6.720   5.510  1.00  0.00      P0   H  
ATOM   4456 HD23 LEU A 283      13.090  -8.210   6.340  1.00  0.00      P0   H  
ATOM   4457  C   LEU A 283      17.840  -9.710   7.230  1.00  0.00      P0   C  
ATOM   4458  O   LEU A 283      17.680  -9.530   8.430  1.00  0.00      P0   O  
ATOM   4459  N   ILE A 284      18.660 -10.540   6.660  1.00  0.00      P0   N  
ATOM   4460  H   ILE A 284      18.700 -10.580   5.660  1.00  0.00      P0   H  
ATOM   4461  CA  ILE A 284      19.580 -11.430   7.360  1.00  0.00      P0   C  
ATOM   4462  HA  ILE A 284      18.980 -12.030   8.030  1.00  0.00      P0   H  
ATOM   4463  CB  ILE A 284      20.330 -12.430   6.450  1.00  0.00      P0   C  
ATOM   4464  HB  ILE A 284      20.760 -11.870   5.590  1.00  0.00      P0   H  
ATOM   4465  CG2 ILE A 284      21.560 -13.190   7.090  1.00  0.00      P0   C  
ATOM   4466 HG21 ILE A 284      21.270 -13.810   7.960  1.00  0.00      P0   H  
ATOM   4467 HG22 ILE A 284      21.890 -13.880   6.290  1.00  0.00      P0   H  
ATOM   4468 HG23 ILE A 284      22.330 -12.440   7.380  1.00  0.00      P0   H  
ATOM   4469  CG1 ILE A 284      19.330 -13.420   5.740  1.00  0.00      P0   C  
ATOM   4470 HG13 ILE A 284      19.730 -14.100   4.970  1.00  0.00      P0   H  
ATOM   4471 HG12 ILE A 284      18.460 -12.930   5.260  1.00  0.00      P0   H  
ATOM   4472  CD1 ILE A 284      18.710 -14.310   6.760  1.00  0.00      P0   C  
ATOM   4473 HD11 ILE A 284      18.420 -13.880   7.750  1.00  0.00      P0   H  
ATOM   4474 HD12 ILE A 284      17.720 -14.640   6.360  1.00  0.00      P0   H  
ATOM   4475 HD13 ILE A 284      19.240 -15.290   6.840  1.00  0.00      P0   H  
ATOM   4476  C   ILE A 284      20.590 -10.620   8.200  1.00  0.00      P0   C  
ATOM   4477  O   ILE A 284      20.820 -10.910   9.420  1.00  0.00      P0   O  
ATOM   4478  N   LEU A 285      21.070  -9.470   7.650  1.00  0.00      P0   N  
ATOM   4479  H   LEU A 285      20.840  -9.240   6.710  1.00  0.00      P0   H  
ATOM   4480  CA  LEU A 285      21.700  -8.470   8.560  1.00  0.00      P0   C  
ATOM   4481  HA  LEU A 285      22.500  -9.040   9.000  1.00  0.00      P0   H  
ATOM   4482  CB  LEU A 285      22.360  -7.320   7.720  1.00  0.00      P0   C  
ATOM   4483  HB3 LEU A 285      22.780  -6.760   8.590  1.00  0.00      P0   H  
ATOM   4484  HB2 LEU A 285      21.580  -6.790   7.170  1.00  0.00      P0   H  
ATOM   4485  CG  LEU A 285      23.530  -7.810   6.830  1.00  0.00      P0   C  
ATOM   4486  HG  LEU A 285      23.140  -8.560   6.110  1.00  0.00      P0   H  
ATOM   4487  CD1 LEU A 285      24.170  -6.690   5.930  1.00  0.00      P0   C  
ATOM   4488 HD11 LEU A 285      24.730  -7.110   5.070  1.00  0.00      P0   H  
ATOM   4489 HD12 LEU A 285      23.400  -5.960   5.560  1.00  0.00      P0   H  
ATOM   4490 HD13 LEU A 285      24.770  -5.950   6.480  1.00  0.00      P0   H  
ATOM   4491  CD2 LEU A 285      24.710  -8.420   7.630  1.00  0.00      P0   C  
ATOM   4492 HD21 LEU A 285      24.410  -9.470   7.850  1.00  0.00      P0   H  
ATOM   4493 HD22 LEU A 285      25.570  -8.460   6.920  1.00  0.00      P0   H  
ATOM   4494 HD23 LEU A 285      24.930  -7.900   8.590  1.00  0.00      P0   H  
ATOM   4495  C   LEU A 285      20.800  -7.810   9.660  1.00  0.00      P0   C  
ATOM   4496  O   LEU A 285      21.300  -7.590  10.760  1.00  0.00      P0   O  
ATOM   4497  N   LEU A 286      19.530  -7.480   9.340  1.00  0.00      P0   N  
ATOM   4498  H   LEU A 286      19.220  -7.570   8.390  1.00  0.00      P0   H  
ATOM   4499  CA  LEU A 286      18.610  -6.940  10.300  1.00  0.00      P0   C  
ATOM   4500  HA  LEU A 286      18.990  -5.970  10.520  1.00  0.00      P0   H  
ATOM   4501  CB  LEU A 286      17.140  -6.670   9.740  1.00  0.00      P0   C  
ATOM   4502  HB3 LEU A 286      16.770  -7.710   9.590  1.00  0.00      P0   H  
ATOM   4503  HB2 LEU A 286      17.290  -6.180   8.750  1.00  0.00      P0   H  
ATOM   4504  CG  LEU A 286      16.180  -5.870  10.630  1.00  0.00      P0   C  
ATOM   4505  HG  LEU A 286      15.940  -6.500  11.500  1.00  0.00      P0   H  
ATOM   4506  CD1 LEU A 286      16.770  -4.570  11.320  1.00  0.00      P0   C  
ATOM   4507 HD11 LEU A 286      16.000  -3.900  11.760  1.00  0.00      P0   H  
ATOM   4508 HD12 LEU A 286      17.610  -4.860  11.990  1.00  0.00      P0   H  
ATOM   4509 HD13 LEU A 286      17.230  -3.860  10.610  1.00  0.00      P0   H  
ATOM   4510  CD2 LEU A 286      14.940  -5.510   9.930  1.00  0.00      P0   C  
ATOM   4511 HD21 LEU A 286      14.360  -6.410   9.690  1.00  0.00      P0   H  
ATOM   4512 HD22 LEU A 286      14.270  -4.930  10.590  1.00  0.00      P0   H  
ATOM   4513 HD23 LEU A 286      15.130  -4.790   9.090  1.00  0.00      P0   H  
ATOM   4514  C   LEU A 286      18.310  -7.780  11.560  1.00  0.00      P0   C  
ATOM   4515  O   LEU A 286      18.470  -7.200  12.640  1.00  0.00      P0   O  
ATOM   4516  N   VAL A 287      18.060  -9.070  11.500  1.00  0.00      P0   N  
ATOM   4517  H   VAL A 287      17.970  -9.540  10.630  1.00  0.00      P0   H  
ATOM   4518  CA  VAL A 287      17.890  -9.950  12.640  1.00  0.00      P0   C  
ATOM   4519  HA  VAL A 287      17.030  -9.590  13.180  1.00  0.00      P0   H  
ATOM   4520  CB  VAL A 287      17.530 -11.450  12.260  1.00  0.00      P0   C  
ATOM   4521  HB  VAL A 287      17.270 -11.970  13.210  1.00  0.00      P0   H  
ATOM   4522  CG1 VAL A 287      16.310 -11.460  11.300  1.00  0.00      P0   C  
ATOM   4523 HG11 VAL A 287      16.480 -10.990  10.300  1.00  0.00      P0   H  
ATOM   4524 HG12 VAL A 287      15.880 -12.480  11.260  1.00  0.00      P0   H  
ATOM   4525 HG13 VAL A 287      15.410 -10.910  11.670  1.00  0.00      P0   H  
ATOM   4526  CG2 VAL A 287      18.740 -12.240  11.670  1.00  0.00      P0   C  
ATOM   4527 HG21 VAL A 287      19.470 -12.370  12.500  1.00  0.00      P0   H  
ATOM   4528 HG22 VAL A 287      18.330 -13.160  11.220  1.00  0.00      P0   H  
ATOM   4529 HG23 VAL A 287      19.250 -11.540  10.970  1.00  0.00      P0   H  
ATOM   4530  C   VAL A 287      19.080  -9.880  13.550  1.00  0.00      P0   C  
ATOM   4531  O   VAL A 287      18.870  -9.700  14.770  1.00  0.00      P0   O  
ATOM   4532  N   PHE A 288      20.300  -9.970  13.000  1.00  0.00      P0   N  
ATOM   4533  H   PHE A 288      20.240 -10.200  12.040  1.00  0.00      P0   H  
ATOM   4534  CA  PHE A 288      21.560  -9.790  13.580  1.00  0.00      P0   C  
ATOM   4535  HA  PHE A 288      21.680 -10.640  14.220  1.00  0.00      P0   H  
ATOM   4536  CB  PHE A 288      22.750 -10.060  12.480  1.00  0.00      P0   C  
ATOM   4537  HB3 PHE A 288      22.560  -9.440  11.570  1.00  0.00      P0   H  
ATOM   4538  HB2 PHE A 288      22.830 -11.100  12.080  1.00  0.00      P0   H  
ATOM   4539  CG  PHE A 288      24.190  -9.690  12.950  1.00  0.00      P0   C  
ATOM   4540  CD1 PHE A 288      24.730 -10.310  14.050  1.00  0.00      P0   C  
ATOM   4541  HD1 PHE A 288      24.270 -11.030  14.700  1.00  0.00      P0   H  
ATOM   4542  CE1 PHE A 288      25.980  -9.820  14.550  1.00  0.00      P0   C  
ATOM   4543  HE1 PHE A 288      26.370 -10.320  15.420  1.00  0.00      P0   H  
ATOM   4544  CZ  PHE A 288      26.670  -8.760  13.970  1.00  0.00      P0   C  
ATOM   4545  HZ  PHE A 288      27.640  -8.480  14.330  1.00  0.00      P0   H  
ATOM   4546  CD2 PHE A 288      24.870  -8.600  12.310  1.00  0.00      P0   C  
ATOM   4547  HD2 PHE A 288      24.510  -8.060  11.450  1.00  0.00      P0   H  
ATOM   4548  CE2 PHE A 288      26.100  -8.150  12.820  1.00  0.00      P0   C  
ATOM   4549  HE2 PHE A 288      26.690  -7.440  12.250  1.00  0.00      P0   H  
ATOM   4550  C   PHE A 288      21.840  -8.550  14.300  1.00  0.00      P0   C  
ATOM   4551  O   PHE A 288      22.370  -8.610  15.430  1.00  0.00      P0   O  
ATOM   4552  N   ALA A 289      21.550  -7.410  13.720  1.00  0.00      P0   N  
ATOM   4553  H   ALA A 289      21.090  -7.450  12.840  1.00  0.00      P0   H  
ATOM   4554  CA  ALA A 289      21.750  -6.070  14.240  1.00  0.00      P0   C  
ATOM   4555  HA  ALA A 289      22.810  -5.860  14.320  1.00  0.00      P0   H  
ATOM   4556  CB  ALA A 289      21.280  -5.190  13.030  1.00  0.00      P0   C  
ATOM   4557  HB1 ALA A 289      21.400  -4.120  13.300  1.00  0.00      P0   H  
ATOM   4558  HB2 ALA A 289      21.940  -5.380  12.150  1.00  0.00      P0   H  
ATOM   4559  HB3 ALA A 289      20.220  -5.340  12.780  1.00  0.00      P0   H  
ATOM   4560  C   ALA A 289      21.010  -5.590  15.510  1.00  0.00      P0   C  
ATOM   4561  O   ALA A 289      19.920  -5.980  15.770  1.00  0.00      P0   O  
ATOM   4562  N   ASN A 290      21.760  -4.820  16.330  1.00  0.00      P0   N  
ATOM   4563  H   ASN A 290      22.670  -4.560  16.020  1.00  0.00      P0   H  
ATOM   4564  CA  ASN A 290      21.260  -4.350  17.660  1.00  0.00      P0   C  
ATOM   4565  HA  ASN A 290      20.180  -4.350  17.520  1.00  0.00      P0   H  
ATOM   4566  CB  ASN A 290      21.580  -5.360  18.820  1.00  0.00      P0   C  
ATOM   4567  HB3 ASN A 290      21.370  -6.410  18.540  1.00  0.00      P0   H  
ATOM   4568  HB2 ASN A 290      20.820  -5.000  19.520  1.00  0.00      P0   H  
ATOM   4569  CG  ASN A 290      22.930  -5.340  19.620  1.00  0.00      P0   C  
ATOM   4570  OD1 ASN A 290      23.210  -4.260  20.160  1.00  0.00      P0   O  
ATOM   4571  ND2 ASN A 290      23.780  -6.400  19.610  1.00  0.00      P0   N  
ATOM   4572 HD21 ASN A 290      24.530  -6.430  20.250  1.00  0.00      P0   H  
ATOM   4573 HD22 ASN A 290      23.290  -7.190  19.220  1.00  0.00      P0   H  
ATOM   4574  C   ASN A 290      21.690  -2.960  17.880  1.00  0.00      P0   C  
ATOM   4575  O   ASN A 290      20.910  -2.210  18.530  1.00  0.00      P0   O  
ATOM   4576  N   GLY A 291      22.890  -2.600  17.390  1.00  0.00      P0   N  
ATOM   4577  H   GLY A 291      23.480  -3.280  17.000  1.00  0.00      P0   H  
ATOM   4578  CA  GLY A 291      23.430  -1.290  17.460  1.00  0.00      P0   C  
ATOM   4579  HA3 GLY A 291      24.350  -1.300  16.870  1.00  0.00      P0   H  
ATOM   4580  HA2 GLY A 291      23.620  -1.020  18.480  1.00  0.00      P0   H  
ATOM   4581  C   GLY A 291      22.580  -0.140  16.880  1.00  0.00      P0   C  
ATOM   4582  O   GLY A 291      21.950  -0.200  15.830  1.00  0.00      P0   O  
ATOM   4583  N   TYR A 292      22.580   0.990  17.680  1.00  0.00      P0   N  
ATOM   4584  H   TYR A 292      22.980   0.870  18.590  1.00  0.00      P0   H  
ATOM   4585  CA  TYR A 292      21.670   2.070  17.450  1.00  0.00      P0   C  
ATOM   4586  HA  TYR A 292      20.680   1.660  17.550  1.00  0.00      P0   H  
ATOM   4587  CB  TYR A 292      21.960   3.230  18.520  1.00  0.00      P0   C  
ATOM   4588  HB3 TYR A 292      23.010   3.560  18.680  1.00  0.00      P0   H  
ATOM   4589  HB2 TYR A 292      21.600   2.780  19.460  1.00  0.00      P0   H  
ATOM   4590  CG  TYR A 292      21.080   4.410  18.340  1.00  0.00      P0   C  
ATOM   4591  CD1 TYR A 292      21.440   5.590  17.710  1.00  0.00      P0   C  
ATOM   4592  HD1 TYR A 292      22.470   5.820  17.470  1.00  0.00      P0   H  
ATOM   4593  CE1 TYR A 292      20.530   6.660  17.630  1.00  0.00      P0   C  
ATOM   4594  HE1 TYR A 292      20.770   7.550  17.060  1.00  0.00      P0   H  
ATOM   4595  CZ  TYR A 292      19.220   6.470  18.060  1.00  0.00      P0   C  
ATOM   4596  OH  TYR A 292      18.200   7.430  17.770  1.00  0.00      P0   O  
ATOM   4597  HH  TYR A 292      17.330   7.090  17.980  1.00  0.00      P0   H  
ATOM   4598  CD2 TYR A 292      19.790   4.320  18.870  1.00  0.00      P0   C  
ATOM   4599  HD2 TYR A 292      19.510   3.410  19.390  1.00  0.00      P0   H  
ATOM   4600  CE2 TYR A 292      18.830   5.370  18.740  1.00  0.00      P0   C  
ATOM   4601  HE2 TYR A 292      17.870   5.240  19.220  1.00  0.00      P0   H  
ATOM   4602  C   TYR A 292      21.690   2.630  15.990  1.00  0.00      P0   C  
ATOM   4603  O   TYR A 292      20.630   2.720  15.380  1.00  0.00      P0   O  
ATOM   4604  N   TRP A 293      22.830   3.100  15.440  1.00  0.00      P0   N  
ATOM   4605  H   TRP A 293      23.670   3.130  15.970  1.00  0.00      P0   H  
ATOM   4606  CA  TRP A 293      22.960   3.610  14.120  1.00  0.00      P0   C  
ATOM   4607  HA  TRP A 293      22.120   4.290  14.040  1.00  0.00      P0   H  
ATOM   4608  CB  TRP A 293      24.280   4.360  13.860  1.00  0.00      P0   C  
ATOM   4609  HB3 TRP A 293      24.340   4.640  12.790  1.00  0.00      P0   H  
ATOM   4610  HB2 TRP A 293      25.110   3.690  14.150  1.00  0.00      P0   H  
ATOM   4611  CG  TRP A 293      24.360   5.610  14.650  1.00  0.00      P0   C  
ATOM   4612  CD1 TRP A 293      25.050   5.840  15.830  1.00  0.00      P0   C  
ATOM   4613  HD1 TRP A 293      25.810   5.160  16.190  1.00  0.00      P0   H  
ATOM   4614  NE1 TRP A 293      24.610   7.080  16.320  1.00  0.00      P0   N  
ATOM   4615  HE1 TRP A 293      24.620   7.400  17.250  1.00  0.00      P0   H  
ATOM   4616  CE2 TRP A 293      23.800   7.710  15.440  1.00  0.00      P0   C  
ATOM   4617  CD2 TRP A 293      23.530   6.740  14.420  1.00  0.00      P0   C  
ATOM   4618  CE3 TRP A 293      22.570   7.080  13.480  1.00  0.00      P0   C  
ATOM   4619  HE3 TRP A 293      22.540   6.450  12.610  1.00  0.00      P0   H  
ATOM   4620  CZ3 TRP A 293      21.850   8.300  13.540  1.00  0.00      P0   C  
ATOM   4621  HZ3 TRP A 293      21.260   8.620  12.700  1.00  0.00      P0   H  
ATOM   4622  CZ2 TRP A 293      23.170   8.940  15.530  1.00  0.00      P0   C  
ATOM   4623  HZ2 TRP A 293      23.410   9.670  16.270  1.00  0.00      P0   H  
ATOM   4624  CH2 TRP A 293      22.200   9.130  14.570  1.00  0.00      P0   C  
ATOM   4625  HH2 TRP A 293      21.720  10.100  14.510  1.00  0.00      P0   H  
ATOM   4626  C   TRP A 293      22.740   2.610  13.020  1.00  0.00      P0   C  
ATOM   4627  O   TRP A 293      22.240   2.990  11.940  1.00  0.00      P0   O  
ATOM   4628  N   SER A 294      23.270   1.380  13.200  1.00  0.00      P0   N  
ATOM   4629  H   SER A 294      23.870   1.240  13.970  1.00  0.00      P0   H  
ATOM   4630  CA  SER A 294      23.100   0.240  12.250  1.00  0.00      P0   C  
ATOM   4631  HA  SER A 294      23.410   0.630  11.290  1.00  0.00      P0   H  
ATOM   4632  CB  SER A 294      23.760  -1.160  12.760  1.00  0.00      P0   C  
ATOM   4633  HB3 SER A 294      23.690  -1.900  11.950  1.00  0.00      P0   H  
ATOM   4634  HB2 SER A 294      23.320  -1.540  13.710  1.00  0.00      P0   H  
ATOM   4635  OG  SER A 294      25.210  -1.010  12.960  1.00  0.00      P0   O  
ATOM   4636  HG  SER A 294      25.360  -0.280  13.550  1.00  0.00      P0   H  
ATOM   4637  C   SER A 294      21.600  -0.090  12.080  1.00  0.00      P0   C  
ATOM   4638  O   SER A 294      21.090  -0.390  11.060  1.00  0.00      P0   O  
ATOM   4639  N   ILE A 295      20.790  -0.050  13.210  1.00  0.00      P0   N  
ATOM   4640  H   ILE A 295      21.300   0.140  14.040  1.00  0.00      P0   H  
ATOM   4641  CA  ILE A 295      19.370  -0.210  13.150  1.00  0.00      P0   C  
ATOM   4642  HA  ILE A 295      19.160  -1.150  12.670  1.00  0.00      P0   H  
ATOM   4643  CB  ILE A 295      18.930  -0.460  14.610  1.00  0.00      P0   C  
ATOM   4644  HB  ILE A 295      19.520   0.220  15.280  1.00  0.00      P0   H  
ATOM   4645  CG2 ILE A 295      17.510   0.060  14.760  1.00  0.00      P0   C  
ATOM   4646 HG21 ILE A 295      17.000  -0.420  15.630  1.00  0.00      P0   H  
ATOM   4647 HG22 ILE A 295      17.410   1.160  14.740  1.00  0.00      P0   H  
ATOM   4648 HG23 ILE A 295      16.960  -0.420  13.930  1.00  0.00      P0   H  
ATOM   4649  CG1 ILE A 295      19.140  -1.920  15.070  1.00  0.00      P0   C  
ATOM   4650 HG13 ILE A 295      19.200  -1.950  16.170  1.00  0.00      P0   H  
ATOM   4651 HG12 ILE A 295      20.050  -2.350  14.610  1.00  0.00      P0   H  
ATOM   4652  CD1 ILE A 295      18.100  -2.900  14.750  1.00  0.00      P0   C  
ATOM   4653 HD11 ILE A 295      17.760  -2.780  13.700  1.00  0.00      P0   H  
ATOM   4654 HD12 ILE A 295      18.550  -3.910  14.810  1.00  0.00      P0   H  
ATOM   4655 HD13 ILE A 295      17.220  -2.890  15.440  1.00  0.00      P0   H  
ATOM   4656  C   ILE A 295      18.670   0.950  12.440  1.00  0.00      P0   C  
ATOM   4657  O   ILE A 295      17.770   0.710  11.660  1.00  0.00      P0   O  
ATOM   4658  N   MET A 296      19.070   2.200  12.640  1.00  0.00      P0   N  
ATOM   4659  H   MET A 296      19.730   2.440  13.340  1.00  0.00      P0   H  
ATOM   4660  CA  MET A 296      18.430   3.290  11.920  1.00  0.00      P0   C  
ATOM   4661  HA  MET A 296      17.370   3.150  11.930  1.00  0.00      P0   H  
ATOM   4662  CB  MET A 296      18.920   4.630  12.520  1.00  0.00      P0   C  
ATOM   4663  HB3 MET A 296      18.470   5.470  11.940  1.00  0.00      P0   H  
ATOM   4664  HB2 MET A 296      20.030   4.730  12.500  1.00  0.00      P0   H  
ATOM   4665  CG  MET A 296      18.410   4.850  13.930  1.00  0.00      P0   C  
ATOM   4666  HG3 MET A 296      18.710   5.830  14.350  1.00  0.00      P0   H  
ATOM   4667  HG2 MET A 296      18.930   4.100  14.560  1.00  0.00      P0   H  
ATOM   4668  SD  MET A 296      16.590   4.650  14.060  1.00  0.00      P0   S  
ATOM   4669  CE  MET A 296      16.470   4.230  15.820  1.00  0.00      P0   C  
ATOM   4670  HE1 MET A 296      17.050   3.350  16.120  1.00  0.00      P0   H  
ATOM   4671  HE2 MET A 296      16.920   5.080  16.390  1.00  0.00      P0   H  
ATOM   4672  HE3 MET A 296      15.460   3.970  16.170  1.00  0.00      P0   H  
ATOM   4673  C   MET A 296      18.900   3.230  10.430  1.00  0.00      P0   C  
ATOM   4674  O   MET A 296      18.090   3.640   9.580  1.00  0.00      P0   O  
ATOM   4675  N   LEU A 297      20.090   2.740  10.070  1.00  0.00      P0   N  
ATOM   4676  H   LEU A 297      20.760   2.500  10.760  1.00  0.00      P0   H  
ATOM   4677  CA  LEU A 297      20.550   2.490   8.730  1.00  0.00      P0   C  
ATOM   4678  HA  LEU A 297      20.450   3.360   8.090  1.00  0.00      P0   H  
ATOM   4679  CB  LEU A 297      22.160   2.290   8.890  1.00  0.00      P0   C  
ATOM   4680  HB3 LEU A 297      22.280   1.320   9.390  1.00  0.00      P0   H  
ATOM   4681  HB2 LEU A 297      22.570   3.160   9.440  1.00  0.00      P0   H  
ATOM   4682  CG  LEU A 297      22.910   2.200   7.520  1.00  0.00      P0   C  
ATOM   4683  HG  LEU A 297      22.340   1.560   6.820  1.00  0.00      P0   H  
ATOM   4684  CD1 LEU A 297      23.190   3.590   6.930  1.00  0.00      P0   C  
ATOM   4685 HD11 LEU A 297      23.750   4.070   7.760  1.00  0.00      P0   H  
ATOM   4686 HD12 LEU A 297      23.800   3.370   6.050  1.00  0.00      P0   H  
ATOM   4687 HD13 LEU A 297      22.200   4.090   6.760  1.00  0.00      P0   H  
ATOM   4688  CD2 LEU A 297      24.240   1.610   7.930  1.00  0.00      P0   C  
ATOM   4689 HD21 LEU A 297      24.740   2.350   8.590  1.00  0.00      P0   H  
ATOM   4690 HD22 LEU A 297      24.230   0.540   8.250  1.00  0.00      P0   H  
ATOM   4691 HD23 LEU A 297      24.810   1.530   6.980  1.00  0.00      P0   H  
ATOM   4692  C   LEU A 297      19.780   1.440   8.040  1.00  0.00      P0   C  
ATOM   4693  O   LEU A 297      19.420   1.520   6.910  1.00  0.00      P0   O  
ATOM   4694  N   ILE A 298      19.500   0.260   8.750  1.00  0.00      P0   N  
ATOM   4695  H   ILE A 298      19.780   0.040   9.670  1.00  0.00      P0   H  
ATOM   4696  CA  ILE A 298      18.690  -0.730   8.050  1.00  0.00      P0   C  
ATOM   4697  HA  ILE A 298      18.910  -0.810   7.000  1.00  0.00      P0   H  
ATOM   4698  CB  ILE A 298      18.960  -2.220   8.550  1.00  0.00      P0   C  
ATOM   4699  HB  ILE A 298      18.810  -2.330   9.650  1.00  0.00      P0   H  
ATOM   4700  CG2 ILE A 298      17.980  -3.260   7.980  1.00  0.00      P0   C  
ATOM   4701 HG21 ILE A 298      18.120  -3.280   6.880  1.00  0.00      P0   H  
ATOM   4702 HG22 ILE A 298      18.190  -4.230   8.480  1.00  0.00      P0   H  
ATOM   4703 HG23 ILE A 298      16.900  -2.970   8.030  1.00  0.00      P0   H  
ATOM   4704  CG1 ILE A 298      20.400  -2.590   8.350  1.00  0.00      P0   C  
ATOM   4705 HG13 ILE A 298      21.080  -1.780   8.690  1.00  0.00      P0   H  
ATOM   4706 HG12 ILE A 298      20.480  -2.700   7.250  1.00  0.00      P0   H  
ATOM   4707  CD1 ILE A 298      20.990  -3.820   9.070  1.00  0.00      P0   C  
ATOM   4708 HD11 ILE A 298      21.880  -4.240   8.550  1.00  0.00      P0   H  
ATOM   4709 HD12 ILE A 298      21.360  -3.600  10.100  1.00  0.00      P0   H  
ATOM   4710 HD13 ILE A 298      20.230  -4.630   9.080  1.00  0.00      P0   H  
ATOM   4711  C   ILE A 298      17.210  -0.410   8.030  1.00  0.00      P0   C  
ATOM   4712  O   ILE A 298      16.420  -0.690   7.090  1.00  0.00      P0   O  
ATOM   4713  N   SER A 299      16.680   0.410   8.920  1.00  0.00      P0   N  
ATOM   4714  H   SER A 299      17.310   0.560   9.680  1.00  0.00      P0   H  
ATOM   4715  CA  SER A 299      15.370   1.050   8.850  1.00  0.00      P0   C  
ATOM   4716  HA  SER A 299      14.710   0.220   8.710  1.00  0.00      P0   H  
ATOM   4717  CB  SER A 299      15.010   1.850  10.170  1.00  0.00      P0   C  
ATOM   4718  HB3 SER A 299      13.960   2.150  10.000  1.00  0.00      P0   H  
ATOM   4719  HB2 SER A 299      15.650   2.750  10.250  1.00  0.00      P0   H  
ATOM   4720  OG  SER A 299      15.140   0.990  11.280  1.00  0.00      P0   O  
ATOM   4721  HG  SER A 299      16.070   0.770  11.330  1.00  0.00      P0   H  
ATOM   4722  C   SER A 299      15.130   1.990   7.690  1.00  0.00      P0   C  
ATOM   4723  O   SER A 299      14.080   1.960   7.070  1.00  0.00      P0   O  
ATOM   4724  N   PHE A 300      16.130   2.840   7.390  1.00  0.00      P0   N  
ATOM   4725  H   PHE A 300      16.890   3.010   8.010  1.00  0.00      P0   H  
ATOM   4726  CA  PHE A 300      16.270   3.670   6.180  1.00  0.00      P0   C  
ATOM   4727  HA  PHE A 300      15.400   4.310   6.110  1.00  0.00      P0   H  
ATOM   4728  CB  PHE A 300      17.580   4.520   6.220  1.00  0.00      P0   C  
ATOM   4729  HB3 PHE A 300      18.510   3.930   6.220  1.00  0.00      P0   H  
ATOM   4730  HB2 PHE A 300      17.560   5.080   7.180  1.00  0.00      P0   H  
ATOM   4731  CG  PHE A 300      17.680   5.540   5.110  1.00  0.00      P0   C  
ATOM   4732  CD1 PHE A 300      17.320   6.810   5.430  1.00  0.00      P0   C  
ATOM   4733  HD1 PHE A 300      16.900   7.020   6.400  1.00  0.00      P0   H  
ATOM   4734  CE1 PHE A 300      17.460   7.820   4.390  1.00  0.00      P0   C  
ATOM   4735  HE1 PHE A 300      17.220   8.860   4.560  1.00  0.00      P0   H  
ATOM   4736  CZ  PHE A 300      18.040   7.480   3.130  1.00  0.00      P0   C  
ATOM   4737  HZ  PHE A 300      18.190   8.280   2.440  1.00  0.00      P0   H  
ATOM   4738  CD2 PHE A 300      18.110   5.140   3.840  1.00  0.00      P0   C  
ATOM   4739  HD2 PHE A 300      18.570   4.170   3.740  1.00  0.00      P0   H  
ATOM   4740  CE2 PHE A 300      18.320   6.150   2.840  1.00  0.00      P0   C  
ATOM   4741  HE2 PHE A 300      18.950   5.840   2.020  1.00  0.00      P0   H  
ATOM   4742  C   PHE A 300      16.400   2.780   4.900  1.00  0.00      P0   C  
ATOM   4743  O   PHE A 300      15.690   3.040   3.890  1.00  0.00      P0   O  
ATOM   4744  N   VAL A 301      17.130   1.680   4.940  1.00  0.00      P0   N  
ATOM   4745  H   VAL A 301      17.680   1.450   5.740  1.00  0.00      P0   H  
ATOM   4746  CA  VAL A 301      17.480   0.910   3.740  1.00  0.00      P0   C  
ATOM   4747  HA  VAL A 301      17.630   1.590   2.930  1.00  0.00      P0   H  
ATOM   4748  CB  VAL A 301      18.850   0.240   3.930  1.00  0.00      P0   C  
ATOM   4749  HB  VAL A 301      18.860  -0.200   4.960  1.00  0.00      P0   H  
ATOM   4750  CG1 VAL A 301      19.170  -0.840   2.910  1.00  0.00      P0   C  
ATOM   4751 HG11 VAL A 301      20.220  -1.180   2.950  1.00  0.00      P0   H  
ATOM   4752 HG12 VAL A 301      18.540  -1.700   3.250  1.00  0.00      P0   H  
ATOM   4753 HG13 VAL A 301      18.870  -0.550   1.890  1.00  0.00      P0   H  
ATOM   4754  CG2 VAL A 301      20.030   1.230   3.640  1.00  0.00      P0   C  
ATOM   4755 HG21 VAL A 301      19.940   2.270   4.000  1.00  0.00      P0   H  
ATOM   4756 HG22 VAL A 301      20.980   0.830   4.050  1.00  0.00      P0   H  
ATOM   4757 HG23 VAL A 301      20.210   1.340   2.550  1.00  0.00      P0   H  
ATOM   4758  C   VAL A 301      16.400   0.020   3.410  1.00  0.00      P0   C  
ATOM   4759  O   VAL A 301      16.120  -0.210   2.240  1.00  0.00      P0   O  
ATOM   4760  N   VAL A 302      15.650  -0.570   4.370  1.00  0.00      P0   N  
ATOM   4761  H   VAL A 302      15.730  -0.510   5.360  1.00  0.00      P0   H  
ATOM   4762  CA  VAL A 302      15.040  -1.820   4.040  1.00  0.00      P0   C  
ATOM   4763  HA  VAL A 302      15.690  -2.390   3.400  1.00  0.00      P0   H  
ATOM   4764  CB  VAL A 302      14.900  -2.680   5.320  1.00  0.00      P0   C  
ATOM   4765  HB  VAL A 302      15.840  -2.620   5.930  1.00  0.00      P0   H  
ATOM   4766  CG1 VAL A 302      13.820  -2.180   6.240  1.00  0.00      P0   C  
ATOM   4767 HG11 VAL A 302      13.870  -1.050   6.310  1.00  0.00      P0   H  
ATOM   4768 HG12 VAL A 302      12.840  -2.280   5.720  1.00  0.00      P0   H  
ATOM   4769 HG13 VAL A 302      13.870  -2.710   7.210  1.00  0.00      P0   H  
ATOM   4770  CG2 VAL A 302      14.800  -4.230   4.920  1.00  0.00      P0   C  
ATOM   4771 HG21 VAL A 302      15.630  -4.530   4.240  1.00  0.00      P0   H  
ATOM   4772 HG22 VAL A 302      14.720  -4.810   5.870  1.00  0.00      P0   H  
ATOM   4773 HG23 VAL A 302      13.900  -4.470   4.340  1.00  0.00      P0   H  
ATOM   4774  C   VAL A 302      13.690  -1.720   3.390  1.00  0.00      P0   C  
ATOM   4775  O   VAL A 302      13.320  -2.640   2.670  1.00  0.00      P0   O  
ATOM   4776  N   PHE A 303      13.010  -0.610   3.530  1.00  0.00      P0   N  
ATOM   4777  H   PHE A 303      13.190   0.110   4.180  1.00  0.00      P0   H  
ATOM   4778  CA  PHE A 303      11.720  -0.580   2.860  1.00  0.00      P0   C  
ATOM   4779  HA  PHE A 303      11.190  -1.520   2.720  1.00  0.00      P0   H  
ATOM   4780  CB  PHE A 303      10.800   0.430   3.590  1.00  0.00      P0   C  
ATOM   4781  HB3 PHE A 303       9.880   0.650   3.010  1.00  0.00      P0   H  
ATOM   4782  HB2 PHE A 303      11.310   1.380   3.800  1.00  0.00      P0   H  
ATOM   4783  CG  PHE A 303      10.410  -0.060   4.930  1.00  0.00      P0   C  
ATOM   4784  CD1 PHE A 303       9.580  -1.100   5.030  1.00  0.00      P0   C  
ATOM   4785  HD1 PHE A 303       9.090  -1.480   4.150  1.00  0.00      P0   H  
ATOM   4786  CE1 PHE A 303       9.200  -1.640   6.270  1.00  0.00      P0   C  
ATOM   4787  HE1 PHE A 303       8.520  -2.470   6.270  1.00  0.00      P0   H  
ATOM   4788  CZ  PHE A 303       9.570  -0.960   7.440  1.00  0.00      P0   C  
ATOM   4789  HZ  PHE A 303       9.180  -1.450   8.320  1.00  0.00      P0   H  
ATOM   4790  CD2 PHE A 303      10.860   0.490   6.130  1.00  0.00      P0   C  
ATOM   4791  HD2 PHE A 303      11.480   1.370   6.120  1.00  0.00      P0   H  
ATOM   4792  CE2 PHE A 303      10.400   0.090   7.400  1.00  0.00      P0   C  
ATOM   4793  HE2 PHE A 303      10.820   0.530   8.280  1.00  0.00      P0   H  
ATOM   4794  C   PHE A 303      11.920  -0.020   1.420  1.00  0.00      P0   C  
ATOM   4795  O   PHE A 303      11.030  -0.180   0.580  1.00  0.00      P0   O  
ATOM   4796  N   ILE A 304      13.100   0.510   1.050  1.00  0.00      P0   N  
ATOM   4797  H   ILE A 304      13.880   0.510   1.650  1.00  0.00      P0   H  
ATOM   4798  CA  ILE A 304      13.430   0.870  -0.330  1.00  0.00      P0   C  
ATOM   4799  HA  ILE A 304      12.810   1.690  -0.630  1.00  0.00      P0   H  
ATOM   4800  CB  ILE A 304      14.820   1.540  -0.490  1.00  0.00      P0   C  
ATOM   4801  HB  ILE A 304      15.670   0.850  -0.270  1.00  0.00      P0   H  
ATOM   4802  CG2 ILE A 304      15.020   2.020  -1.930  1.00  0.00      P0   C  
ATOM   4803 HG21 ILE A 304      16.060   2.280  -2.190  1.00  0.00      P0   H  
ATOM   4804 HG22 ILE A 304      14.740   1.300  -2.730  1.00  0.00      P0   H  
ATOM   4805 HG23 ILE A 304      14.390   2.890  -2.220  1.00  0.00      P0   H  
ATOM   4806  CG1 ILE A 304      14.960   2.890   0.350  1.00  0.00      P0   C  
ATOM   4807 HG13 ILE A 304      14.440   2.680   1.320  1.00  0.00      P0   H  
ATOM   4808 HG12 ILE A 304      14.560   3.770  -0.180  1.00  0.00      P0   H  
ATOM   4809  CD1 ILE A 304      16.400   3.270   0.720  1.00  0.00      P0   C  
ATOM   4810 HD11 ILE A 304      16.560   4.190   1.310  1.00  0.00      P0   H  
ATOM   4811 HD12 ILE A 304      16.710   2.340   1.260  1.00  0.00      P0   H  
ATOM   4812 HD13 ILE A 304      17.030   3.290  -0.200  1.00  0.00      P0   H  
ATOM   4813  C   ILE A 304      13.310  -0.240  -1.340  1.00  0.00      P0   C  
ATOM   4814  O   ILE A 304      12.810  -0.130  -2.450  1.00  0.00      P0   O  
ATOM   4815  N   GLY A 305      13.770  -1.490  -1.030  1.00  0.00      P0   N  
ATOM   4816  H   GLY A 305      14.270  -1.560  -0.170  1.00  0.00      P0   H  
ATOM   4817  CA  GLY A 305      13.710  -2.600  -2.070  1.00  0.00      P0   C  
ATOM   4818  HA3 GLY A 305      14.150  -3.390  -1.450  1.00  0.00      P0   H  
ATOM   4819  HA2 GLY A 305      14.110  -2.410  -3.040  1.00  0.00      P0   H  
ATOM   4820  C   GLY A 305      12.320  -2.870  -2.480  1.00  0.00      P0   C  
ATOM   4821  O   GLY A 305      12.080  -3.190  -3.640  1.00  0.00      P0   O  
ATOM   4822  N   PHE A 306      11.210  -2.750  -1.660  1.00  0.00      P0   N  
ATOM   4823  H   PHE A 306      11.370  -2.520  -0.700  1.00  0.00      P0   H  
ATOM   4824  CA  PHE A 306       9.790  -2.990  -1.980  1.00  0.00      P0   C  
ATOM   4825  HA  PHE A 306       9.710  -3.640  -2.830  1.00  0.00      P0   H  
ATOM   4826  CB  PHE A 306       9.150  -3.400  -0.590  1.00  0.00      P0   C  
ATOM   4827  HB3 PHE A 306       8.260  -3.940  -0.970  1.00  0.00      P0   H  
ATOM   4828  HB2 PHE A 306       8.900  -2.540   0.060  1.00  0.00      P0   H  
ATOM   4829  CG  PHE A 306      10.040  -4.400   0.170  1.00  0.00      P0   C  
ATOM   4830  CD1 PHE A 306      10.520  -4.120   1.500  1.00  0.00      P0   C  
ATOM   4831  HD1 PHE A 306      10.080  -3.270   1.980  1.00  0.00      P0   H  
ATOM   4832  CE1 PHE A 306      11.450  -4.910   2.130  1.00  0.00      P0   C  
ATOM   4833  HE1 PHE A 306      11.750  -4.700   3.140  1.00  0.00      P0   H  
ATOM   4834  CZ  PHE A 306      11.960  -6.060   1.560  1.00  0.00      P0   C  
ATOM   4835  HZ  PHE A 306      12.570  -6.800   2.070  1.00  0.00      P0   H  
ATOM   4836  CD2 PHE A 306      10.520  -5.570  -0.390  1.00  0.00      P0   C  
ATOM   4837  HD2 PHE A 306      10.150  -5.810  -1.380  1.00  0.00      P0   H  
ATOM   4838  CE2 PHE A 306      11.480  -6.430   0.240  1.00  0.00      P0   C  
ATOM   4839  HE2 PHE A 306      11.790  -7.360  -0.210  1.00  0.00      P0   H  
ATOM   4840  C   PHE A 306       9.150  -1.780  -2.550  1.00  0.00      P0   C  
ATOM   4841  O   PHE A 306       8.140  -1.850  -3.270  1.00  0.00      P0   O  
ATOM   4842  N   ASP A 307       9.790  -0.590  -2.380  1.00  0.00      P0   N  
ATOM   4843  H   ASP A 307      10.470  -0.530  -1.670  1.00  0.00      P0   H  
ATOM   4844  CA  ASP A 307       9.560   0.570  -3.270  1.00  0.00      P0   C  
ATOM   4845  HA  ASP A 307       8.500   0.720  -3.310  1.00  0.00      P0   H  
ATOM   4846  CB  ASP A 307      10.300   1.780  -2.590  1.00  0.00      P0   C  
ATOM   4847  HB3 ASP A 307      10.500   2.540  -3.370  1.00  0.00      P0   H  
ATOM   4848  HB2 ASP A 307      11.310   1.450  -2.280  1.00  0.00      P0   H  
ATOM   4849  CG  ASP A 307       9.600   2.350  -1.380  1.00  0.00      P0   C  
ATOM   4850  OD1 ASP A 307       8.480   1.910  -1.050  1.00  0.00      P0   O  
ATOM   4851  OD2 ASP A 307      10.040   3.330  -0.740  1.00  0.00      P0   O  
ATOM   4852  C   ASP A 307       9.950   0.380  -4.720  1.00  0.00      P0   C  
ATOM   4853  O   ASP A 307       9.200   0.610  -5.680  1.00  0.00      P0   O  
ATOM   4854  N   MET A 308      11.080  -0.330  -4.900  1.00  0.00      P0   N  
ATOM   4855  H   MET A 308      11.740  -0.530  -4.180  1.00  0.00      P0   H  
ATOM   4856  CA  MET A 308      11.380  -0.840  -6.300  1.00  0.00      P0   C  
ATOM   4857  HA  MET A 308      11.270  -0.080  -7.060  1.00  0.00      P0   H  
ATOM   4858  CB  MET A 308      12.820  -1.410  -6.360  1.00  0.00      P0   C  
ATOM   4859  HB3 MET A 308      12.970  -1.820  -7.400  1.00  0.00      P0   H  
ATOM   4860  HB2 MET A 308      12.930  -2.360  -5.800  1.00  0.00      P0   H  
ATOM   4861  CG  MET A 308      13.860  -0.480  -5.830  1.00  0.00      P0   C  
ATOM   4862  HG3 MET A 308      14.770  -1.080  -5.990  1.00  0.00      P0   H  
ATOM   4863  HG2 MET A 308      13.500  -0.260  -4.800  1.00  0.00      P0   H  
ATOM   4864  SD  MET A 308      13.970   1.140  -6.710  1.00  0.00      P0   S  
ATOM   4865  CE  MET A 308      14.280   0.520  -8.340  1.00  0.00      P0   C  
ATOM   4866  HE1 MET A 308      15.100   1.030  -8.880  1.00  0.00      P0   H  
ATOM   4867  HE2 MET A 308      14.470  -0.560  -8.220  1.00  0.00      P0   H  
ATOM   4868  HE3 MET A 308      13.390   0.680  -8.980  1.00  0.00      P0   H  
ATOM   4869  C   MET A 308      10.520  -1.880  -6.870  1.00  0.00      P0   C  
ATOM   4870  O   MET A 308      10.300  -1.930  -8.070  1.00  0.00      P0   O  
ATOM   4871  N   ILE A 309       9.950  -2.750  -6.050  1.00  0.00      P0   N  
ATOM   4872  H   ILE A 309      10.200  -2.790  -5.090  1.00  0.00      P0   H  
ATOM   4873  CA  ILE A 309       9.040  -3.830  -6.400  1.00  0.00      P0   C  
ATOM   4874  HA  ILE A 309       9.550  -4.350  -7.200  1.00  0.00      P0   H  
ATOM   4875  CB  ILE A 309       8.640  -4.730  -5.320  1.00  0.00      P0   C  
ATOM   4876  HB  ILE A 309       8.270  -4.240  -4.400  1.00  0.00      P0   H  
ATOM   4877  CG2 ILE A 309       7.440  -5.710  -5.690  1.00  0.00      P0   C  
ATOM   4878 HG21 ILE A 309       7.610  -6.150  -6.700  1.00  0.00      P0   H  
ATOM   4879 HG22 ILE A 309       7.550  -6.560  -4.970  1.00  0.00      P0   H  
ATOM   4880 HG23 ILE A 309       6.480  -5.190  -5.570  1.00  0.00      P0   H  
ATOM   4881  CG1 ILE A 309       9.900  -5.510  -4.850  1.00  0.00      P0   C  
ATOM   4882 HG13 ILE A 309       9.690  -6.220  -4.020  1.00  0.00      P0   H  
ATOM   4883 HG12 ILE A 309      10.690  -4.830  -4.470  1.00  0.00      P0   H  
ATOM   4884  CD1 ILE A 309      10.540  -6.410  -5.920  1.00  0.00      P0   C  
ATOM   4885 HD11 ILE A 309       9.860  -7.210  -6.290  1.00  0.00      P0   H  
ATOM   4886 HD12 ILE A 309      10.880  -5.850  -6.820  1.00  0.00      P0   H  
ATOM   4887 HD13 ILE A 309      11.530  -6.770  -5.550  1.00  0.00      P0   H  
ATOM   4888  C   ILE A 309       7.740  -3.310  -7.060  1.00  0.00      P0   C  
ATOM   4889  O   ILE A 309       7.160  -3.840  -8.000  1.00  0.00      P0   O  
ATOM   4890  N   ARG A 310       7.220  -2.120  -6.550  1.00  0.00      P0   N  
ATOM   4891  H   ARG A 310       7.760  -1.690  -5.840  1.00  0.00      P0   H  
ATOM   4892  CA  ARG A 310       5.900  -1.550  -6.790  1.00  0.00      P0   C  
ATOM   4893  HA  ARG A 310       5.220  -2.310  -6.430  1.00  0.00      P0   H  
ATOM   4894  CB  ARG A 310       5.600  -0.200  -6.010  1.00  0.00      P0   C  
ATOM   4895  HB3 ARG A 310       4.690   0.310  -6.400  1.00  0.00      P0   H  
ATOM   4896  HB2 ARG A 310       6.370   0.560  -6.290  1.00  0.00      P0   H  
ATOM   4897  CG  ARG A 310       5.440  -0.260  -4.540  1.00  0.00      P0   C  
ATOM   4898  HG3 ARG A 310       5.510   0.780  -4.160  1.00  0.00      P0   H  
ATOM   4899  HG2 ARG A 310       6.320  -0.830  -4.180  1.00  0.00      P0   H  
ATOM   4900  CD  ARG A 310       4.140  -0.990  -4.150  1.00  0.00      P0   C  
ATOM   4901  HD3 ARG A 310       4.050  -1.990  -4.630  1.00  0.00      P0   H  
ATOM   4902  HD2 ARG A 310       3.280  -0.410  -4.560  1.00  0.00      P0   H  
ATOM   4903  NE  ARG A 310       4.180  -1.010  -2.710  1.00  0.00      P0   N  
ATOM   4904  HE  ARG A 310       4.900  -0.470  -2.290  1.00  0.00      P0   H  
ATOM   4905  CZ  ARG A 310       3.180  -1.130  -1.790  1.00  0.00      P0   C  
ATOM   4906  NH1 ARG A 310       1.950  -1.420  -2.040  1.00  0.00      P0   N  
ATOM   4907 HH11 ARG A 310       1.700  -1.610  -2.980  1.00  0.00      P0   H  
ATOM   4908 HH12 ARG A 310       1.300  -1.510  -1.270  1.00  0.00      P0   H  
ATOM   4909  NH2 ARG A 310       3.480  -0.960  -0.540  1.00  0.00      P0   N  
ATOM   4910 HH21 ARG A 310       4.400  -1.060  -0.160  1.00  0.00      P0   H  
ATOM   4911 HH22 ARG A 310       2.710  -0.880   0.090  1.00  0.00      P0   H  
ATOM   4912  C   ARG A 310       5.540  -1.350  -8.270  1.00  0.00      P0   C  
ATOM   4913  O   ARG A 310       4.560  -1.970  -8.690  1.00  0.00      P0   O  
ATOM   4914  N   PRO A 311       6.290  -0.610  -9.090  1.00  0.00      P0   N  
ATOM   4915  CD  PRO A 311       7.460   0.270  -8.720  1.00  0.00      P0   C  
ATOM   4916  HD3 PRO A 311       7.190   1.210  -8.180  1.00  0.00      P0   H  
ATOM   4917  HD2 PRO A 311       8.220  -0.260  -8.110  1.00  0.00      P0   H  
ATOM   4918  CA  PRO A 311       5.920  -0.380 -10.480  1.00  0.00      P0   C  
ATOM   4919  HA  PRO A 311       4.880  -0.140 -10.560  1.00  0.00      P0   H  
ATOM   4920  CB  PRO A 311       6.850   0.720 -10.930  1.00  0.00      P0   C  
ATOM   4921  HB3 PRO A 311       6.260   1.630 -10.770  1.00  0.00      P0   H  
ATOM   4922  HB2 PRO A 311       7.170   0.640 -11.990  1.00  0.00      P0   H  
ATOM   4923  CG  PRO A 311       8.080   0.680 -10.030  1.00  0.00      P0   C  
ATOM   4924  HG3 PRO A 311       8.710   1.580  -9.900  1.00  0.00      P0   H  
ATOM   4925  HG2 PRO A 311       8.760  -0.090 -10.450  1.00  0.00      P0   H  
ATOM   4926  C   PRO A 311       6.230  -1.600 -11.290  1.00  0.00      P0   C  
ATOM   4927  O   PRO A 311       5.640  -1.690 -12.340  1.00  0.00      P0   O  
ATOM   4928  N   ALA A 312       7.220  -2.390 -10.920  1.00  0.00      P0   N  
ATOM   4929  H   ALA A 312       7.620  -2.140 -10.040  1.00  0.00      P0   H  
ATOM   4930  CA  ALA A 312       7.810  -3.490 -11.610  1.00  0.00      P0   C  
ATOM   4931  HA  ALA A 312       7.970  -3.080 -12.580  1.00  0.00      P0   H  
ATOM   4932  CB  ALA A 312       9.130  -3.970 -10.910  1.00  0.00      P0   C  
ATOM   4933  HB1 ALA A 312       9.810  -3.100 -10.810  1.00  0.00      P0   H  
ATOM   4934  HB2 ALA A 312       8.880  -4.320  -9.890  1.00  0.00      P0   H  
ATOM   4935  HB3 ALA A 312       9.550  -4.700 -11.630  1.00  0.00      P0   H  
ATOM   4936  C   ALA A 312       6.890  -4.690 -11.650  1.00  0.00      P0   C  
ATOM   4937  O   ALA A 312       6.670  -5.190 -12.760  1.00  0.00      P0   O  
ATOM   4938  N   ILE A 313       6.300  -5.110 -10.440  1.00  0.00      P0   N
[truncated: 91,353 more chars]
