# Supplementary material for: Designing Antibiotics with Inherent Resistance to Efflux as a Strategy to Revive Discovery against Multidrug-Resistant Pathogens
Source: J Med Chem. 2026 May 29;69(11):13071–98. doi: 10.1021/acs.jmedchem.6c00060 (PMC13266999; doi:10.1021/acs.jmedchem.6c00060)
Supplement: Supplementary file 6 [file jm6c00060_si_006.pdb]

REMARK   Accelrys Discovery Studio PDB file
REMARK   Created:  Wed Apr 15 11:06:32 GMT Daylight Time 2015
CRYST1  126.204  137.034  152.275  85.75  68.93  87.39 P1         
ATOM      1  N   MET A   1     -27.381  46.785 -59.223  1.00 69.55           N1+
ATOM      2  CA  MET A   1     -26.659  45.508 -59.523  1.00 76.96           C  
ATOM      3  C   MET A   1     -27.588  44.457 -60.161  1.00 82.88           C  
ATOM      4  O   MET A   1     -27.331  43.951 -61.258  1.00 79.42           O  
ATOM      5  CB  MET A   1     -26.003  44.943 -58.258  1.00 68.48           C  
ATOM      6  CG  MET A   1     -25.203  43.673 -58.534  1.00 70.20           C  
ATOM      7  SD  MET A   1     -24.506  42.804 -57.103  1.00 75.18           S  
ATOM      8  CE  MET A   1     -25.959  42.533 -56.090  1.00 70.51           C  
ATOM      9  N   SER A   2     -28.643  44.112 -59.427  1.00 82.98           N  
ATOM     10  CA  SER A   2     -29.779  43.374 -59.948  1.00 78.21           C  
ATOM     11  C   SER A   2     -30.645  44.399 -60.625  1.00 84.55           C  
ATOM     12  O   SER A   2     -30.963  45.435 -60.025  1.00 98.24           O  
ATOM     13  CB  SER A   2     -30.562  42.776 -58.792  1.00 80.74           C  
ATOM     14  OG  SER A   2     -30.559  43.661 -57.689  1.00 78.16           O  
ATOM     15  N   LYS A   3     -31.047  44.111 -61.857  1.00 82.92           N  
ATOM     16  CA  LYS A   3     -31.647  45.118 -62.746  1.00 79.35           C  
ATOM     17  C   LYS A   3     -30.632  45.302 -63.827  1.00 78.29           C  
ATOM     18  O   LYS A   3     -30.983  45.440 -65.004  1.00 81.15           O  
ATOM     19  CB  LYS A   3     -31.868  46.458 -62.053  1.00 74.66           C  
ATOM     20  CG  LYS A   3     -32.716  47.440 -62.836  1.00 83.62           C  
ATOM     21  CD  LYS A   3     -33.163  48.588 -61.945  1.00 82.47           C  
ATOM     22  CE  LYS A   3     -33.407  48.098 -60.528  1.00 80.91           C  
ATOM     23  NZ  LYS A   3     -34.301  49.025 -59.791  1.00 99.38           N1+
ATOM     24  N   PHE A   4     -29.363  45.318 -63.407  1.00 71.56           N  
ATOM     25  CA  PHE A   4     -28.278  45.180 -64.340  1.00 61.74           C  
ATOM     26  C   PHE A   4     -28.374  43.776 -64.901  1.00 58.90           C  
ATOM     27  O   PHE A   4     -28.415  43.600 -66.122  1.00 59.13           O  
ATOM     28  CB  PHE A   4     -26.912  45.420 -63.692  1.00 56.52           C  
ATOM     29  CG  PHE A   4     -25.757  45.142 -64.622  1.00 57.89           C  
ATOM     30  CD1 PHE A   4     -25.448  46.026 -65.666  1.00 56.51           C  
ATOM     31  CD2 PHE A   4     -24.989  43.978 -64.485  1.00 62.68           C  
ATOM     32  CE1 PHE A   4     -24.394  45.766 -66.546  1.00 57.58           C  
ATOM     33  CE2 PHE A   4     -23.935  43.708 -65.366  1.00 65.93           C  
ATOM     34  CZ  PHE A   4     -23.637  44.606 -66.398  1.00 62.65           C  
ATOM     35  N   PHE A   5     -28.433  42.792 -64.004  1.00 57.64           N  
ATOM     36  CA  PHE A   5     -28.441  41.391 -64.406  1.00 61.27           C  
ATOM     37  C   PHE A   5     -29.813  40.953 -64.903  1.00 67.45           C  
ATOM     38  O   PHE A   5     -29.906  40.040 -65.758  1.00 64.40           O  
ATOM     39  CB  PHE A   5     -28.002  40.473 -63.273  1.00 61.80           C  
ATOM     40  CG  PHE A   5     -26.543  40.559 -62.950  1.00 61.09           C  
ATOM     41  CD1 PHE A   5     -25.602  39.964 -63.776  1.00 58.99           C  
ATOM     42  CD2 PHE A   5     -26.110  41.227 -61.793  1.00 64.68           C  
ATOM     43  CE1 PHE A   5     -24.253  40.053 -63.472  1.00 65.10           C  
ATOM     44  CE2 PHE A   5     -24.764  41.313 -61.478  1.00 63.91           C  
ATOM     45  CZ  PHE A   5     -23.832  40.725 -62.323  1.00 66.26           C  
ATOM     46  N   ILE A   6     -30.874  41.588 -64.386  1.00 60.70           N  
ATOM     47  CA  ILE A   6     -32.211  41.324 -64.928  1.00 59.69           C  
ATOM     48  C   ILE A   6     -32.182  41.477 -66.451  1.00 64.20           C  
ATOM     49  O   ILE A   6     -32.891  40.769 -67.181  1.00 78.40           O  
ATOM     50  CB  ILE A   6     -33.298  42.223 -64.301  1.00 58.01           C  
ATOM     51  CG1 ILE A   6     -33.566  41.798 -62.846  1.00 54.93           C  
ATOM     52  CG2 ILE A   6     -34.571  42.242 -65.154  1.00 51.88           C  
ATOM     53  CD1 ILE A   6     -34.701  42.553 -62.180  1.00 51.54           C  
ATOM     54  N   ASP A   7     -31.343  42.395 -66.922  1.00 62.67           N  
ATOM     55  CA  ASP A   7     -31.228  42.680 -68.342  1.00 62.30           C  
ATOM     56  C   ASP A   7     -30.187  41.800 -68.973  1.00 58.35           C  
ATOM     57  O   ASP A   7     -30.057  41.765 -70.182  1.00 59.36           O  
ATOM     58  CB  ASP A   7     -30.831  44.135 -68.556  1.00 67.93           C  
ATOM     59  CG  ASP A   7     -31.990  45.101 -68.383  1.00 74.27           C  
ATOM     60  OD1 ASP A   7     -33.160  44.664 -68.326  1.00 81.42           O  
ATOM     61  OD2 ASP A   7     -31.725  46.320 -68.309  1.00 83.72           O  
ATOM     62  N   ARG A   8     -29.431  41.103 -68.143  1.00 57.46           N  
ATOM     63  CA  ARG A   8     -28.248  40.391 -68.599  1.00 60.31           C  
ATOM     64  C   ARG A   8     -28.264  39.000 -67.996  1.00 58.88           C  
ATOM     65  O   ARG A   8     -27.397  38.615 -67.177  1.00 47.07           O  
ATOM     66  CB  ARG A   8     -27.013  41.160 -68.206  1.00 66.52           C  
ATOM     67  CG  ARG A   8     -26.903  42.433 -68.984  1.00 68.41           C  
ATOM     68  CD  ARG A   8     -26.101  43.418 -68.203  1.00 75.69           C  
ATOM     69  NE  ARG A   8     -25.749  44.551 -69.042  1.00 91.37           N  
ATOM     70  CZ  ARG A   8     -26.558  45.572 -69.298  1.00 92.71           C  
ATOM     71  NH1 ARG A   8     -27.784  45.618 -68.777  1.00 87.16           N  
ATOM     72  NH2 ARG A   8     -26.126  46.550 -70.079  1.00102.04           N  
ATOM     73  N   PRO A   9     -29.274  38.232 -68.426  1.00 57.46           N  
ATOM     74  CA  PRO A   9     -29.617  37.018 -67.764  1.00 49.31           C  
ATOM     75  C   PRO A   9     -28.536  36.000 -68.048  1.00 48.74           C  
ATOM     76  O   PRO A   9     -28.213  35.243 -67.154  1.00 55.44           O  
ATOM     77  CB  PRO A   9     -30.950  36.643 -68.406  1.00 48.92           C  
ATOM     78  CG  PRO A   9     -31.350  37.799 -69.283  1.00 49.57           C  
ATOM     79  CD  PRO A   9     -30.060  38.414 -69.661  1.00 52.29           C  
ATOM     80  N   ILE A  10     -27.941  35.999 -69.243  1.00 44.98           N  
ATOM     81  CA  ILE A  10     -26.791  35.122 -69.481  1.00 47.58           C  
ATOM     82  C   ILE A  10     -25.577  35.491 -68.607  1.00 55.58           C  
ATOM     83  O   ILE A  10     -24.988  34.611 -67.972  1.00 58.84           O  
ATOM     84  CB  ILE A  10     -26.348  35.079 -70.938  1.00 44.68           C  
ATOM     85  CG1 ILE A  10     -27.470  34.556 -71.808  1.00 41.26           C  
ATOM     86  CG2 ILE A  10     -25.128  34.169 -71.091  1.00 47.68           C  
ATOM     87  CD1 ILE A  10     -27.092  34.526 -73.272  1.00 41.07           C  
ATOM     88  N   PHE A  11     -25.206  36.773 -68.564  1.00 57.01           N  
ATOM     89  CA  PHE A  11     -24.176  37.218 -67.630  1.00 56.23           C  
ATOM     90  C   PHE A  11     -24.467  36.593 -66.267  1.00 53.18           C  
ATOM     91  O   PHE A  11     -23.590  35.928 -65.701  1.00 58.52           O  
ATOM     92  CB  PHE A  11     -24.141  38.752 -67.521  1.00 62.78           C  
ATOM     93  CG  PHE A  11     -22.840  39.322 -66.989  1.00 57.48           C  
ATOM     94  CD1 PHE A  11     -22.214  38.789 -65.887  1.00 59.08           C  
ATOM     95  CD2 PHE A  11     -22.277  40.423 -67.581  1.00 59.67           C  
ATOM     96  CE1 PHE A  11     -21.034  39.320 -65.397  1.00 62.94           C  
ATOM     97  CE2 PHE A  11     -21.092  40.961 -67.104  1.00 64.87           C  
ATOM     98  CZ  PHE A  11     -20.464  40.410 -66.008  1.00 62.08           C  
ATOM     99  N   ALA A  12     -25.687  36.783 -65.755  1.00 46.18           N  
ATOM    100  CA  ALA A  12     -26.061  36.229 -64.444  1.00 47.38           C  
ATOM    101  C   ALA A  12     -25.681  34.749 -64.295  1.00 50.54           C  
ATOM    102  O   ALA A  12     -25.120  34.335 -63.256  1.00 49.23           O  
ATOM    103  CB  ALA A  12     -27.540  36.429 -64.162  1.00 44.56           C  
ATOM    104  N   TRP A  13     -25.949  33.968 -65.347  1.00 48.02           N  
ATOM    105  CA  TRP A  13     -25.662  32.537 -65.329  1.00 49.63           C  
ATOM    106  C   TRP A  13     -24.183  32.272 -65.187  1.00 49.33           C  
ATOM    107  O   TRP A  13     -23.768  31.411 -64.390  1.00 46.79           O  
ATOM    108  CB  TRP A  13     -26.206  31.831 -66.576  1.00 54.74           C  
ATOM    109  CG  TRP A  13     -27.583  31.260 -66.369  1.00 55.53           C  
ATOM    110  CD1 TRP A  13     -28.731  31.653 -66.985  1.00 54.63           C  
ATOM    111  CD2 TRP A  13     -27.945  30.217 -65.463  1.00 56.49           C  
ATOM    112  NE1 TRP A  13     -29.782  30.926 -66.520  1.00 58.43           N  
ATOM    113  CE2 TRP A  13     -29.331  30.029 -65.588  1.00 61.78           C  
ATOM    114  CE3 TRP A  13     -27.229  29.419 -64.558  1.00 56.47           C  
ATOM    115  CZ2 TRP A  13     -30.025  29.070 -64.842  1.00 67.90           C  
ATOM    116  CZ3 TRP A  13     -27.907  28.477 -63.820  1.00 60.31           C  
ATOM    117  CH2 TRP A  13     -29.293  28.306 -63.963  1.00 69.60           C  
ATOM    118  N   VAL A  14     -23.411  33.047 -65.955  1.00 49.08           N  
ATOM    119  CA  VAL A  14     -21.952  32.987 -65.984  1.00 43.70           C  
ATOM    120  C   VAL A  14     -21.378  33.179 -64.587  1.00 45.32           C  
ATOM    121  O   VAL A  14     -20.529  32.372 -64.169  1.00 45.43           O  
ATOM    122  CB  VAL A  14     -21.350  33.942 -67.036  1.00 41.42           C  
ATOM    123  CG1 VAL A  14     -19.844  34.033 -66.900  1.00 40.95           C  
ATOM    124  CG2 VAL A  14     -21.694  33.450 -68.441  1.00 39.92           C  
ATOM    125  N   ILE A  15     -21.848  34.177 -63.830  1.00 45.97           N  
ATOM    126  CA  ILE A  15     -21.338  34.293 -62.442  1.00 50.00           C  
ATOM    127  C   ILE A  15     -21.637  32.989 -61.722  1.00 52.20           C  
ATOM    128  O   ILE A  15     -20.729  32.352 -61.151  1.00 50.75           O  
ATOM    129  CB  ILE A  15     -21.905  35.502 -61.665  1.00 47.43           C  
ATOM    130  CG1 ILE A  15     -21.155  36.750 -62.082  1.00 44.37           C  
ATOM    131  CG2 ILE A  15     -21.784  35.317 -60.152  1.00 40.94           C  
ATOM    132  CD1 ILE A  15     -22.120  37.796 -62.556  1.00 42.11           C  
ATOM    133  N   ALA A  16     -22.906  32.584 -61.823  1.00 51.77           N  
ATOM    134  CA  ALA A  16     -23.419  31.408 -61.141  1.00 49.05           C  
ATOM    135  C   ALA A  16     -22.581  30.167 -61.458  1.00 49.16           C  
ATOM    136  O   ALA A  16     -22.105  29.493 -60.535  1.00 49.54           O  
ATOM    137  CB  ALA A  16     -24.875  31.197 -61.503  1.00 46.70           C  
ATOM    138  N   LEU A  17     -22.385  29.889 -62.750  1.00 44.98           N  
ATOM    139  CA  LEU A  17     -21.564  28.756 -63.194  1.00 46.28           C  
ATOM    140  C   LEU A  17     -20.119  28.783 -62.700  1.00 46.97           C  
ATOM    141  O   LEU A  17     -19.626  27.790 -62.185  1.00 45.62           O  
ATOM    142  CB  LEU A  17     -21.582  28.639 -64.718  1.00 47.01           C  
ATOM    143  CG  LEU A  17     -22.982  28.379 -65.258  1.00 47.82           C  
ATOM    144  CD1 LEU A  17     -23.077  28.788 -66.724  1.00 45.38           C  
ATOM    145  CD2 LEU A  17     -23.365  26.921 -65.025  1.00 45.27           C  
ATOM    146  N   VAL A  18     -19.446  29.918 -62.860  1.00 50.80           N  
ATOM    147  CA  VAL A  18     -18.083  30.062 -62.370  1.00 52.85           C  
ATOM    148  C   VAL A  18     -18.032  29.732 -60.890  1.00 57.46           C  
ATOM    149  O   VAL A  18     -17.254  28.879 -60.486  1.00 61.24           O  
ATOM    150  CB  VAL A  18     -17.533  31.474 -62.592  1.00 52.85           C  
ATOM    151  CG1 VAL A  18     -16.312  31.710 -61.710  1.00 51.64           C  
ATOM    152  CG2 VAL A  18     -17.189  31.664 -64.057  1.00 49.73           C  
ATOM    153  N   ILE A  19     -18.867  30.401 -60.092  1.00 56.48           N  
ATOM    154  CA  ILE A  19     -19.060  30.038 -58.687  1.00 55.19           C  
ATOM    155  C   ILE A  19     -19.228  28.518 -58.450  1.00 56.93           C  
ATOM    156  O   ILE A  19     -18.642  27.978 -57.516  1.00 54.86           O  
ATOM    157  CB  ILE A  19     -20.239  30.826 -58.078  1.00 54.08           C  
ATOM    158  CG1 ILE A  19     -19.909  32.327 -58.072  1.00 54.96           C  
ATOM    159  CG2 ILE A  19     -20.596  30.283 -56.692  1.00 51.19           C  
ATOM    160  CD1 ILE A  19     -20.920  33.231 -57.386  1.00 53.27           C  
ATOM    161  N   MET A  20     -20.014  27.836 -59.295  1.00 60.21           N  
ATOM    162  CA  MET A  20     -20.195  26.372 -59.200  1.00 60.43           C  
ATOM    163  C   MET A  20     -18.943  25.595 -59.601  1.00 60.42           C  
ATOM    164  O   MET A  20     -18.448  24.745 -58.854  1.00 56.86           O  
ATOM    165  CB  MET A  20     -21.409  25.921 -59.997  1.00 58.04           C  
ATOM    166  CG  MET A  20     -22.679  26.382 -59.311  1.00 67.82           C  
ATOM    167  SD  MET A  20     -24.210  25.709 -59.963  1.00 74.98           S  
ATOM    168  CE  MET A  20     -24.102  26.303 -61.649  1.00 61.55           C  
ATOM    169  N   LEU A  21     -18.424  25.927 -60.779  1.00 64.83           N  
ATOM    170  CA  LEU A  21     -17.101  25.495 -61.244  1.00 61.65           C  
ATOM    171  C   LEU A  21     -16.003  25.681 -60.172  1.00 64.83           C  
ATOM    172  O   LEU A  21     -15.037  24.915 -60.117  1.00 65.06           O  
ATOM    173  CB  LEU A  21     -16.764  26.290 -62.495  1.00 56.53           C  
ATOM    174  CG  LEU A  21     -15.892  25.757 -63.632  1.00 61.69           C  
ATOM    175  CD1 LEU A  21     -14.411  25.951 -63.288  1.00 66.80           C  
ATOM    176  CD2 LEU A  21     -16.238  24.335 -64.067  1.00 55.37           C  
ATOM    177  N   ALA A  22     -16.161  26.699 -59.320  1.00 64.66           N  
ATOM    178  CA  ALA A  22     -15.247  26.928 -58.213  1.00 53.64           C  
ATOM    179  C   ALA A  22     -15.499  25.814 -57.231  1.00 51.04           C  
ATOM    180  O   ALA A  22     -14.678  24.930 -57.083  1.00 50.87           O  
ATOM    181  CB  ALA A  22     -15.478  28.288 -57.587  1.00 49.01           C  
ATOM    182  N   GLY A  23     -16.665  25.822 -56.609  1.00 51.08           N  
ATOM    183  CA  GLY A  23     -17.035  24.756 -55.699  1.00 54.32           C  
ATOM    184  C   GLY A  23     -16.776  23.349 -56.228  1.00 53.78           C  
ATOM    185  O   GLY A  23     -16.264  22.492 -55.500  1.00 51.96           O  
ATOM    186  N   GLY A  24     -17.118  23.111 -57.492  1.00 52.31           N  
ATOM    187  CA  GLY A  24     -16.919  21.804 -58.103  1.00 51.54           C  
ATOM    188  C   GLY A  24     -15.482  21.322 -57.978  1.00 54.91           C  
ATOM    189  O   GLY A  24     -15.199  20.320 -57.306  1.00 56.57           O  
ATOM    190  N   LEU A  25     -14.577  22.045 -58.629  1.00 54.84           N  
ATOM    191  CA  LEU A  25     -13.138  21.884 -58.432  1.00 54.33           C  
ATOM    192  C   LEU A  25     -12.706  21.625 -56.964  1.00 53.99           C  
ATOM    193  O   LEU A  25     -11.982  20.655 -56.704  1.00 58.96           O  
ATOM    194  CB  LEU A  25     -12.382  23.055 -59.085  1.00 50.75           C  
ATOM    195  CG  LEU A  25     -11.737  22.764 -60.468  1.00 52.83           C  
ATOM    196  CD1 LEU A  25     -12.197  21.469 -61.163  1.00 50.46           C  
ATOM    197  CD2 LEU A  25     -11.877  23.961 -61.396  1.00 48.09           C  
ATOM    198  N   SER A  26     -13.181  22.432 -56.015  1.00 50.10           N  
ATOM    199  CA  SER A  26     -12.880  22.187 -54.594  1.00 54.87           C  
ATOM    200  C   SER A  26     -13.332  20.812 -54.050  1.00 56.24           C  
ATOM    201  O   SER A  26     -12.542  20.109 -53.423  1.00 60.53           O  
ATOM    202  CB  SER A  26     -13.417  23.304 -53.704  1.00 53.44           C  
ATOM    203  OG  SER A  26     -13.526  24.501 -54.435  1.00 56.19           O  
ATOM    204  N   ILE A  27     -14.579  20.418 -54.273  1.00 52.72           N  
ATOM    205  CA  ILE A  27     -15.001  19.073 -53.888  1.00 55.74           C  
ATOM    206  C   ILE A  27     -14.004  18.017 -54.404  1.00 58.82           C  
ATOM    207  O   ILE A  27     -13.610  17.090 -53.675  1.00 58.59           O  
ATOM    208  CB  ILE A  27     -16.394  18.738 -54.468  1.00 57.49           C  
ATOM    209  CG1 ILE A  27     -17.475  19.621 -53.826  1.00 57.72           C  
ATOM    210  CG2 ILE A  27     -16.695  17.236 -54.344  1.00 53.75           C  
ATOM    211  CD1 ILE A  27     -18.762  19.669 -54.627  1.00 54.71           C  
ATOM    212  N   LEU A  28     -13.593  18.185 -55.663  1.00 56.02           N  
ATOM    213  CA  LEU A  28     -12.806  17.194 -56.376  1.00 53.31           C  
ATOM    214  C   LEU A  28     -11.429  17.020 -55.790  1.00 55.32           C  
ATOM    215  O   LEU A  28     -10.692  16.121 -56.166  1.00 60.05           O  
ATOM    216  CB  LEU A  28     -12.722  17.530 -57.877  1.00 53.28           C  
ATOM    217  CG  LEU A  28     -13.873  17.006 -58.768  1.00 53.08           C  
ATOM    218  CD1 LEU A  28     -13.443  16.884 -60.215  1.00 49.94           C  
ATOM    219  CD2 LEU A  28     -14.416  15.652 -58.321  1.00 52.59           C  
ATOM    220  N   SER A  29     -11.077  17.860 -54.837  1.00 60.97           N  
ATOM    221  CA  SER A  29      -9.749  17.772 -54.277  1.00 60.77           C  
ATOM    222  C   SER A  29      -9.651  18.208 -52.825  1.00 56.80           C  
ATOM    223  O   SER A  29      -8.579  18.107 -52.251  1.00 63.10           O  
ATOM    224  CB  SER A  29      -8.808  18.622 -55.099  1.00 62.97           C  
ATOM    225  OG  SER A  29      -9.208  19.968 -54.935  1.00 72.76           O  
ATOM    226  N   LEU A  30     -10.724  18.705 -52.222  1.00 52.17           N  
ATOM    227  CA  LEU A  30     -10.668  18.969 -50.785  1.00 53.41           C  
ATOM    228  C   LEU A  30     -10.334  17.673 -50.060  1.00 52.58           C  
ATOM    229  O   LEU A  30     -10.746  16.588 -50.481  1.00 57.86           O  
ATOM    230  CB  LEU A  30     -11.983  19.535 -50.249  1.00 55.86           C  
ATOM    231  CG  LEU A  30     -12.254  20.999 -50.580  1.00 64.10           C  
ATOM    232  CD1 LEU A  30     -13.735  21.334 -50.446  1.00 67.35           C  
ATOM    233  CD2 LEU A  30     -11.388  21.935 -49.740  1.00 64.87           C  
ATOM    234  N   PRO A  31      -9.559  17.775 -48.985  1.00 51.76           N  
ATOM    235  CA  PRO A  31      -9.345  16.656 -48.079  1.00 53.91           C  
ATOM    236  C   PRO A  31     -10.653  16.256 -47.403  1.00 56.93           C  
ATOM    237  O   PRO A  31     -11.367  17.142 -46.911  1.00 58.51           O  
ATOM    238  CB  PRO A  31      -8.392  17.242 -47.024  1.00 51.44           C  
ATOM    239  CG  PRO A  31      -8.501  18.716 -47.155  1.00 49.89           C  
ATOM    240  CD  PRO A  31      -8.760  18.951 -48.611  1.00 51.95           C  
ATOM    241  N   VAL A  32     -10.976  14.960 -47.369  1.00 56.72           N  
ATOM    242  CA  VAL A  32     -12.198  14.532 -46.656  1.00 61.67           C  
ATOM    243  C   VAL A  32     -11.867  13.859 -45.319  1.00 58.32           C  
ATOM    244  O   VAL A  32     -11.036  12.956 -45.289  1.00 61.39           O  
ATOM    245  CB  VAL A  32     -13.170  13.714 -47.552  1.00 63.89           C  
ATOM    246  CG1 VAL A  32     -12.416  12.976 -48.654  1.00 78.65           C  
ATOM    247  CG2 VAL A  32     -14.019  12.761 -46.727  1.00 56.47           C  
ATOM    248  N   ASN A  33     -12.465  14.353 -44.224  1.00 53.17           N  
ATOM    249  CA  ASN A  33     -12.257  13.801 -42.874  1.00 56.03           C  
ATOM    250  C   ASN A  33     -13.555  13.587 -42.167  1.00 60.29           C  
ATOM    251  O   ASN A  33     -14.566  14.206 -42.521  1.00 56.44           O  
ATOM    252  CB  ASN A  33     -11.547  14.754 -41.925  1.00 56.84           C  
ATOM    253  CG  ASN A  33     -10.295  15.319 -42.476  1.00 60.78           C  
ATOM    254  OD1 ASN A  33      -9.456  14.600 -43.005  1.00 74.18           O  
ATOM    255  ND2 ASN A  33     -10.129  16.624 -42.316  1.00 63.81           N  
ATOM    256  N   GLN A  34     -13.495  12.767 -41.113  1.00 66.68           N  
ATOM    257  CA  GLN A  34     -14.588  12.679 -40.154  1.00 68.24           C  
ATOM    258  C   GLN A  34     -14.680  14.002 -39.459  1.00 60.61           C  
ATOM    259  O   GLN A  34     -15.639  14.701 -39.680  1.00 62.46           O  
ATOM    260  CB  GLN A  34     -14.427  11.534 -39.151  1.00 78.30           C  
ATOM    261  CG  GLN A  34     -15.324  10.336 -39.447  1.00 86.74           C  
ATOM    262  CD  GLN A  34     -15.634   9.507 -38.211  1.00102.97           C  
ATOM    263  OE1 GLN A  34     -14.725   9.025 -37.517  1.00104.82           O  
ATOM    264  NE2 GLN A  34     -16.933   9.342 -37.920  1.00116.06           N  
ATOM    265  N   TYR A  35     -13.676  14.362 -38.662  1.00 60.61           N  
ATOM    266  CA  TYR A  35     -13.671  15.658 -37.973  1.00 61.49           C  
ATOM    267  C   TYR A  35     -12.406  16.440 -38.266  1.00 63.92           C  
ATOM    268  O   TYR A  35     -11.378  15.841 -38.585  1.00 72.19           O  
ATOM    269  CB  TYR A  35     -13.825  15.478 -36.457  1.00 64.47           C  
ATOM    270  CG  TYR A  35     -15.126  14.802 -36.069  1.00 69.81           C  
ATOM    271  CD1 TYR A  35     -16.272  15.542 -35.774  1.00 70.88           C  
ATOM    272  CD2 TYR A  35     -15.217  13.418 -36.025  1.00 73.08           C  
ATOM    273  CE1 TYR A  35     -17.471  14.905 -35.446  1.00 74.38           C  
ATOM    274  CE2 TYR A  35     -16.404  12.776 -35.699  1.00 76.09           C  
ATOM    275  CZ  TYR A  35     -17.531  13.513 -35.412  1.00 76.58           C  
ATOM    276  OH  TYR A  35     -18.697  12.832 -35.096  1.00 86.42           O  
ATOM    277  N   PRO A  36     -12.467  17.784 -38.171  1.00 62.88           N  
ATOM    278  CA  PRO A  36     -11.234  18.541 -38.109  1.00 58.02           C  
ATOM    279  C   PRO A  36     -10.276  17.903 -37.130  1.00 58.45           C  
ATOM    280  O   PRO A  36     -10.710  17.248 -36.158  1.00 60.44           O  
ATOM    281  CB  PRO A  36     -11.676  19.905 -37.552  1.00 53.84           C  
ATOM    282  CG  PRO A  36     -13.112  19.765 -37.176  1.00 56.84           C  
ATOM    283  CD  PRO A  36     -13.620  18.691 -38.102  1.00 64.89           C  
ATOM    284  N   ALA A  37      -8.987  18.090 -37.402  1.00 56.84           N  
ATOM    285  CA  ALA A  37      -7.923  17.673 -36.513  1.00 57.93           C  
ATOM    286  C   ALA A  37      -7.926  18.512 -35.211  1.00 69.99           C  
ATOM    287  O   ALA A  37      -7.874  19.756 -35.237  1.00 75.57           O  
ATOM    288  CB  ALA A  37      -6.595  17.788 -37.230  1.00 49.81           C  
ATOM    289  N   ILE A  38      -7.993  17.831 -34.067  1.00 72.58           N  
ATOM    290  CA  ILE A  38      -8.015  18.529 -32.785  1.00 69.05           C  
ATOM    291  C   ILE A  38      -6.949  18.024 -31.840  1.00 64.08           C  
ATOM    292  O   ILE A  38      -6.651  18.675 -30.859  1.00 72.82           O  
ATOM    293  CB  ILE A  38      -9.385  18.394 -32.085  1.00 72.56           C  
ATOM    294  CG1 ILE A  38      -9.682  16.927 -31.773  1.00 70.67           C  
ATOM    295  CG2 ILE A  38     -10.491  19.011 -32.932  1.00 69.47           C  
ATOM    296  CD1 ILE A  38     -11.142  16.655 -31.526  1.00 74.53           C  
ATOM    297  N   ALA A  39      -6.396  16.855 -32.128  1.00 61.79           N  
ATOM    298  CA  ALA A  39      -5.462  16.194 -31.219  1.00 61.30           C  
ATOM    299  C   ALA A  39      -4.049  16.756 -31.378  1.00 57.61           C  
ATOM    300  O   ALA A  39      -3.628  17.041 -32.489  1.00 61.63           O  
ATOM    301  CB  ALA A  39      -5.474  14.698 -31.474  1.00 62.06           C  
ATOM    302  N   PRO A  40      -3.307  16.908 -30.269  1.00 53.58           N  
ATOM    303  CA  PRO A  40      -1.985  17.561 -30.289  1.00 53.11           C  
ATOM    304  C   PRO A  40      -0.913  16.622 -30.835  1.00 53.27           C  
ATOM    305  O   PRO A  40      -1.039  15.424 -30.656  1.00 58.51           O  
ATOM    306  CB  PRO A  40      -1.721  17.835 -28.811  1.00 49.05           C  
ATOM    307  CG  PRO A  40      -2.392  16.703 -28.136  1.00 51.69           C  
ATOM    308  CD  PRO A  40      -3.624  16.361 -28.941  1.00 50.94           C  
ATOM    309  N   PRO A  41       0.132  17.157 -31.495  1.00 52.61           N  
ATOM    310  CA  PRO A  41       1.178  16.313 -32.097  1.00 53.83           C  
ATOM    311  C   PRO A  41       2.063  15.641 -31.079  1.00 51.40           C  
ATOM    312  O   PRO A  41       2.508  16.312 -30.154  1.00 54.54           O  
ATOM    313  CB  PRO A  41       2.029  17.301 -32.922  1.00 51.36           C  
ATOM    314  CG  PRO A  41       1.699  18.641 -32.388  1.00 51.37           C  
ATOM    315  CD  PRO A  41       0.295  18.574 -31.854  1.00 54.23           C  
ATOM    316  N   ALA A  42       2.331  14.342 -31.248  1.00 49.52           N  
ATOM    317  CA  ALA A  42       3.351  13.683 -30.410  1.00 54.19           C  
ATOM    318  C   ALA A  42       4.416  12.923 -31.209  1.00 55.24           C  
ATOM    319  O   ALA A  42       4.129  12.340 -32.256  1.00 60.55           O  
ATOM    320  CB  ALA A  42       2.730  12.798 -29.327  1.00 50.83           C  
ATOM    321  N   ILE A  43       5.647  12.998 -30.710  1.00 51.78           N  
ATOM    322  CA  ILE A  43       6.772  12.215 -31.173  1.00 53.33           C  
ATOM    323  C   ILE A  43       6.927  11.022 -30.231  1.00 58.11           C  
ATOM    324  O   ILE A  43       6.829  11.188 -29.004  1.00 62.21           O  
ATOM    325  CB  ILE A  43       8.061  13.048 -31.077  1.00 55.08           C  
ATOM    326  CG1 ILE A  43       7.891  14.373 -31.817  1.00 57.31           C  
ATOM    327  CG2 ILE A  43       9.280  12.279 -31.594  1.00 57.09           C  
ATOM    328  CD1 ILE A  43       7.472  14.242 -33.265  1.00 55.46           C  
ATOM    329  N   ALA A  44       7.174   9.829 -30.782  1.00 53.78           N  
ATOM    330  CA  ALA A  44       7.480   8.661 -29.952  1.00 49.77           C  
ATOM    331  C   ALA A  44       8.880   8.162 -30.209  1.00 51.21           C  
ATOM    332  O   ALA A  44       9.357   8.176 -31.336  1.00 55.27           O  
ATOM    333  CB  ALA A  44       6.492   7.555 -30.197  1.00 51.65           C  
ATOM    334  N   VAL A  45       9.554   7.736 -29.155  1.00 49.34           N  
ATOM    335  CA  VAL A  45      10.877   7.182 -29.309  1.00 46.82           C  
ATOM    336  C   VAL A  45      10.778   5.735 -28.913  1.00 46.79           C  
ATOM    337  O   VAL A  45      10.294   5.434 -27.853  1.00 54.40           O  
ATOM    338  CB  VAL A  45      11.890   7.905 -28.429  1.00 44.25           C  
ATOM    339  CG1 VAL A  45      13.165   7.096 -28.361  1.00 47.90           C  
ATOM    340  CG2 VAL A  45      12.188   9.274 -29.005  1.00 44.38           C  
ATOM    341  N   GLN A  46      11.219   4.828 -29.762  1.00 48.48           N  
ATOM    342  CA  GLN A  46      11.086   3.414 -29.446  1.00 50.19           C  
ATOM    343  C   GLN A  46      12.327   2.582 -29.692  1.00 49.73           C  
ATOM    344  O   GLN A  46      12.976   2.746 -30.724  1.00 52.54           O  
ATOM    345  CB  GLN A  46       9.929   2.818 -30.223  1.00 48.37           C  
ATOM    346  CG  GLN A  46       8.652   2.838 -29.449  1.00 48.83           C  
ATOM    347  CD  GLN A  46       7.493   2.502 -30.333  1.00 56.70           C  
ATOM    348  OE1 GLN A  46       6.972   3.373 -31.039  1.00 62.73           O  
ATOM    349  NE2 GLN A  46       7.090   1.231 -30.329  1.00 56.48           N  
ATOM    350  N   VAL A  47      12.626   1.663 -28.772  1.00 48.14           N  
ATOM    351  CA  VAL A  47      13.676   0.689 -29.010  1.00 53.56           C  
ATOM    352  C   VAL A  47      13.420  -0.614 -28.274  1.00 59.39           C  
ATOM    353  O   VAL A  47      12.549  -0.662 -27.429  1.00 67.48           O  
ATOM    354  CB  VAL A  47      15.016   1.259 -28.572  1.00 53.45           C  
ATOM    355  CG1 VAL A  47      15.121   1.193 -27.062  1.00 51.57           C  
ATOM    356  CG2 VAL A  47      16.152   0.530 -29.282  1.00 55.87           C  
ATOM    357  N   SER A  48      14.173  -1.664 -28.607  1.00 64.37           N  
ATOM    358  CA  SER A  48      14.254  -2.875 -27.767  1.00 67.92           C  
ATOM    359  C   SER A  48      15.650  -3.225 -27.214  1.00 71.34           C  
ATOM    360  O   SER A  48      16.686  -2.791 -27.731  1.00 74.63           O  
ATOM    361  CB  SER A  48      13.670  -4.076 -28.478  1.00 67.43           C  
ATOM    362  OG  SER A  48      12.273  -4.061 -28.319  1.00 85.14           O  
ATOM    363  N   TYR A  49      15.658  -4.018 -26.149  1.00 71.89           N  
ATOM    364  CA  TYR A  49      16.877  -4.392 -25.447  1.00 65.53           C  
ATOM    365  C   TYR A  49      16.738  -5.868 -25.108  1.00 70.17           C  
ATOM    366  O   TYR A  49      16.466  -6.185 -23.954  1.00 67.27           O  
ATOM    367  CB  TYR A  49      16.953  -3.608 -24.148  1.00 68.26           C  
ATOM    368  CG  TYR A  49      18.271  -3.700 -23.431  1.00 72.04           C  
ATOM    369  CD1 TYR A  49      18.616  -2.769 -22.457  1.00 72.96           C  
ATOM    370  CD2 TYR A  49      19.177  -4.708 -23.731  1.00 72.75           C  
ATOM    371  CE1 TYR A  49      19.832  -2.849 -21.797  1.00 79.37           C  
ATOM    372  CE2 TYR A  49      20.390  -4.801 -23.081  1.00 74.00           C  
ATOM    373  CZ  TYR A  49      20.725  -3.873 -22.118  1.00 78.55           C  
ATOM    374  OH  TYR A  49      21.954  -3.980 -21.485  1.00 78.93           O  
ATOM    375  N   PRO A  50      16.911  -6.777 -26.106  1.00 70.76           N  
ATOM    376  CA  PRO A  50      16.526  -8.171 -25.928  1.00 66.31           C  
ATOM    377  C   PRO A  50      17.037  -8.771 -24.618  1.00 68.49           C  
ATOM    378  O   PRO A  50      18.252  -8.792 -24.361  1.00 69.13           O  
ATOM    379  CB  PRO A  50      17.165  -8.869 -27.136  1.00 60.32           C  
ATOM    380  CG  PRO A  50      18.211  -7.938 -27.602  1.00 60.77           C  
ATOM    381  CD  PRO A  50      17.596  -6.601 -27.395  1.00 67.02           C  
ATOM    382  N   GLY A  51      16.105  -9.230 -23.789  1.00 64.86           N  
ATOM    383  CA  GLY A  51      16.483  -9.919 -22.565  1.00 68.91           C  
ATOM    384  C   GLY A  51      16.309  -9.113 -21.293  1.00 68.41           C  
ATOM    385  O   GLY A  51      15.964  -9.665 -20.250  1.00 71.65           O  
ATOM    386  N   ALA A  52      16.536  -7.807 -21.384  1.00 65.86           N  
ATOM    387  CA  ALA A  52      16.436  -6.907 -20.239  1.00 64.06           C  
ATOM    388  C   ALA A  52      15.077  -6.945 -19.521  1.00 68.19           C  
ATOM    389  O   ALA A  52      14.017  -7.170 -20.139  1.00 63.84           O  
ATOM    390  CB  ALA A  52      16.806  -5.477 -20.644  1.00 61.19           C  
ATOM    391  N   SER A  53      15.144  -6.739 -18.204  1.00 73.21           N  
ATOM    392  CA  SER A  53      13.975  -6.609 -17.353  1.00 76.81           C  
ATOM    393  C   SER A  53      13.329  -5.253 -17.577  1.00 78.20           C  
ATOM    394  O   SER A  53      14.039  -4.254 -17.771  1.00 79.67           O  
ATOM    395  CB  SER A  53      14.390  -6.726 -15.881  1.00 86.19           C  
ATOM    396  OG  SER A  53      15.014  -5.541 -15.397  1.00 86.57           O  
ATOM    397  N   ALA A  54      11.995  -5.205 -17.526  1.00 73.80           N  
ATOM    398  CA  ALA A  54      11.286  -3.919 -17.476  1.00 69.40           C  
ATOM    399  C   ALA A  54      12.065  -2.930 -16.621  1.00 67.11           C  
ATOM    400  O   ALA A  54      12.176  -1.763 -16.960  1.00 78.04           O  
ATOM    401  CB  ALA A  54       9.885  -4.087 -16.921  1.00 65.03           C  
ATOM    402  N   GLU A  55      12.618  -3.416 -15.520  1.00 62.77           N  
ATOM    403  CA  GLU A  55      13.356  -2.591 -14.615  1.00 61.25           C  
ATOM    404  C   GLU A  55      14.632  -2.051 -15.276  1.00 62.94           C  
ATOM    405  O   GLU A  55      14.935  -0.854 -15.177  1.00 61.67           O  
ATOM    406  CB  GLU A  55      13.660  -3.394 -13.351  1.00 68.59           C  
ATOM    407  CG  GLU A  55      13.389  -2.667 -12.029  1.00 79.99           C  
ATOM    408  CD  GLU A  55      14.154  -1.347 -11.869  1.00 84.92           C  
ATOM    409  OE1 GLU A  55      15.345  -1.263 -12.265  1.00 77.33           O  
ATOM    410  OE2 GLU A  55      13.558  -0.381 -11.333  1.00 95.38           O  
ATOM    411  N   THR A  56      15.373  -2.920 -15.959  1.00 64.91           N  
ATOM    412  CA  THR A  56      16.656  -2.531 -16.556  1.00 66.07           C  
ATOM    413  C   THR A  56      16.482  -1.573 -17.721  1.00 65.81           C  
ATOM    414  O   THR A  56      17.272  -0.636 -17.888  1.00 63.38           O  
ATOM    415  CB  THR A  56      17.369  -3.735 -17.144  1.00 65.97           C  
ATOM    416  OG1 THR A  56      17.108  -4.878 -16.329  1.00 60.95           O  
ATOM    417  CG2 THR A  56      18.872  -3.452 -17.261  1.00 71.29           C  
ATOM    418  N   VAL A  57      15.460  -1.838 -18.536  1.00 62.24           N  
ATOM    419  CA  VAL A  57      15.145  -1.002 -19.681  1.00 62.49           C  
ATOM    420  C   VAL A  57      14.890   0.442 -19.195  1.00 66.22           C  
ATOM    421  O   VAL A  57      15.479   1.396 -19.721  1.00 65.57           O  
ATOM    422  CB  VAL A  57      14.012  -1.624 -20.538  1.00 58.62           C  
ATOM    423  CG1 VAL A  57      12.664  -1.151 -20.076  1.00 63.20           C  
ATOM    424  CG2 VAL A  57      14.186  -1.272 -22.011  1.00 65.25           C  
ATOM    425  N   GLN A  58      14.080   0.571 -18.140  1.00 67.48           N  
ATOM    426  CA  GLN A  58      13.868   1.823 -17.416  1.00 64.37           C  
ATOM    427  C   GLN A  58      15.154   2.504 -16.885  1.00 66.77           C  
ATOM    428  O   GLN A  58      15.340   3.698 -17.041  1.00 70.42           O  
ATOM    429  CB  GLN A  58      12.894   1.592 -16.262  1.00 61.70           C  
ATOM    430  CG  GLN A  58      12.322   2.886 -15.697  1.00 69.13           C  
ATOM    431  CD  GLN A  58      11.789   2.780 -14.273  1.00 66.61           C  
ATOM    432  OE1 GLN A  58      10.662   3.222 -13.984  1.00 68.04           O  
ATOM    433  NE2 GLN A  58      12.598   2.213 -13.372  1.00 61.59           N  
ATOM    434  N   ASP A  59      16.046   1.767 -16.252  1.00 72.38           N  
ATOM    435  CA  ASP A  59      17.200   2.431 -15.666  1.00 79.43           C  
ATOM    436  C   ASP A  59      18.341   2.665 -16.640  1.00 74.66           C  
ATOM    437  O   ASP A  59      19.084   3.631 -16.474  1.00 77.78           O  
ATOM    438  CB  ASP A  59      17.724   1.661 -14.449  1.00 97.58           C  
ATOM    439  CG  ASP A  59      16.681   1.500 -13.356  1.00103.22           C  
ATOM    440  OD1 ASP A  59      15.534   1.984 -13.516  1.00100.90           O  
ATOM    441  OD2 ASP A  59      17.023   0.880 -12.328  1.00113.11           O  
ATOM    442  N   THR A  60      18.509   1.777 -17.624  1.00 68.41           N  
ATOM    443  CA  THR A  60      19.689   1.854 -18.493  1.00 64.57           C  
ATOM    444  C   THR A  60      19.393   2.609 -19.782  1.00 63.04           C  
ATOM    445  O   THR A  60      20.325   3.139 -20.423  1.00 61.86           O  
ATOM    446  CB  THR A  60      20.366   0.493 -18.777  1.00 63.65           C  
ATOM    447  OG1 THR A  60      19.402  -0.420 -19.290  1.00 72.61           O  
ATOM    448  CG2 THR A  60      20.982  -0.104 -17.513  1.00 64.55           C  
ATOM    449  N   VAL A  61      18.106   2.690 -20.137  1.00 56.88           N  
ATOM    450  CA  VAL A  61      17.683   3.470 -21.323  1.00 57.29           C  
ATOM    451  C   VAL A  61      16.819   4.717 -21.008  1.00 59.18           C  
ATOM    452  O   VAL A  61      17.271   5.869 -21.166  1.00 53.52           O  
ATOM    453  CB  VAL A  61      16.944   2.584 -22.371  1.00 54.13           C  
ATOM    454  CG1 VAL A  61      16.340   3.428 -23.501  1.00 48.90           C  
ATOM    455  CG2 VAL A  61      17.849   1.475 -22.913  1.00 50.18           C  
ATOM    456  N   VAL A  62      15.587   4.442 -20.554  1.00 58.20           N  
ATOM    457  CA  VAL A  62      14.469   5.393 -20.469  1.00 54.50           C  
ATOM    458  C   VAL A  62      14.814   6.659 -19.688  1.00 57.05           C  
ATOM    459  O   VAL A  62      14.620   7.789 -20.177  1.00 60.68           O  
ATOM    460  CB  VAL A  62      13.198   4.686 -19.932  1.00 49.41           C  
ATOM    461  CG1 VAL A  62      12.112   5.660 -19.578  1.00 47.41           C  
ATOM    462  CG2 VAL A  62      12.654   3.759 -20.992  1.00 56.75           C  
ATOM    463  N   GLN A  63      15.349   6.466 -18.494  1.00 54.91           N  
ATOM    464  CA  GLN A  63      15.674   7.568 -17.640  1.00 60.68           C  
ATOM    465  C   GLN A  63      16.820   8.382 -18.215  1.00 66.18           C  
ATOM    466  O   GLN A  63      16.820   9.611 -18.106  1.00 70.17           O  
ATOM    467  CB  GLN A  63      16.020   7.052 -16.261  1.00 71.94           C  
ATOM    468  CG  GLN A  63      14.836   6.422 -15.547  1.00 80.66           C  
ATOM    469  CD  GLN A  63      15.073   6.290 -14.061  1.00 88.27           C  
ATOM    470  OE1 GLN A  63      14.553   5.366 -13.426  1.00 87.11           O  
ATOM    471  NE2 GLN A  63      15.865   7.217 -13.493  1.00 85.47           N  
ATOM    472  N   VAL A  64      17.771   7.695 -18.847  1.00 65.59           N  
ATOM    473  CA  VAL A  64      18.924   8.336 -19.498  1.00 67.79           C  
ATOM    474  C   VAL A  64      18.490   9.342 -20.595  1.00 71.66           C  
ATOM    475  O   VAL A  64      19.107  10.427 -20.778  1.00 74.27           O  
ATOM    476  CB  VAL A  64      19.882   7.272 -20.110  1.00 64.07           C  
ATOM    477  CG1 VAL A  64      21.165   7.929 -20.630  1.00 63.75           C  
ATOM    478  CG2 VAL A  64      20.203   6.165 -19.111  1.00 58.38           C  
ATOM    479  N   ILE A  65      17.439   8.960 -21.326  1.00 65.88           N  
ATOM    480  CA  ILE A  65      16.863   9.785 -22.371  1.00 59.45           C  
ATOM    481  C   ILE A  65      16.026  10.855 -21.701  1.00 63.55           C  
ATOM    482  O   ILE A  65      16.203  12.033 -22.016  1.00 63.54           O  
ATOM    483  CB  ILE A  65      15.959   8.977 -23.325  1.00 56.84           C  
ATOM    484  CG1 ILE A  65      16.783   8.054 -24.227  1.00 54.63           C  
ATOM    485  CG2 ILE A  65      15.110   9.914 -24.168  1.00 55.05           C  
ATOM    486  CD1 ILE A  65      15.983   6.934 -24.865  1.00 50.10           C  
ATOM    487  N   GLU A  66      15.123  10.450 -20.787  1.00 60.70           N  
ATOM    488  CA  GLU A  66      14.180  11.390 -20.151  1.00 58.41           C  
ATOM    489  C   GLU A  66      14.911  12.611 -19.584  1.00 60.88           C  
ATOM    490  O   GLU A  66      14.490  13.761 -19.767  1.00 58.88           O  
ATOM    491  CB  GLU A  66      13.360  10.707 -19.067  1.00 55.94           C  
ATOM    492  CG  GLU A  66      12.074  10.058 -19.552  1.00 61.94           C  
ATOM    493  CD  GLU A  66      11.117   9.691 -18.411  1.00 66.23           C  
ATOM    494  OE1 GLU A  66      11.594   9.563 -17.263  1.00 70.01           O  
ATOM    495  OE2 GLU A  66       9.886   9.534 -18.640  1.00 67.35           O  
ATOM    496  N   GLN A  67      16.039  12.354 -18.929  1.00 61.95           N  
ATOM    497  CA  GLN A  67      16.823  13.410 -18.307  1.00 61.95           C  
ATOM    498  C   GLN A  67      17.370  14.373 -19.319  1.00 65.58           C  
ATOM    499  O   GLN A  67      17.714  15.509 -19.004  1.00 66.88           O  
ATOM    500  CB  GLN A  67      17.948  12.812 -17.501  1.00 56.45           C  
ATOM    501  CG  GLN A  67      17.447  12.420 -16.137  1.00 63.26           C  
ATOM    502  CD  GLN A  67      18.488  11.683 -15.352  1.00 66.43           C  
ATOM    503  OE1 GLN A  67      18.160  10.841 -14.485  1.00 70.37           O  
ATOM    504  NE2 GLN A  67      19.766  11.981 -15.648  1.00 57.77           N  
ATOM    505  N   GLN A  68      17.440  13.898 -20.547  1.00 73.92           N  
ATOM    506  CA  GLN A  68      17.983  14.675 -21.633  1.00 76.60           C  
ATOM    507  C   GLN A  68      16.931  15.471 -22.390  1.00 74.33           C  
ATOM    508  O   GLN A  68      17.276  16.231 -23.321  1.00 61.97           O  
ATOM    509  CB  GLN A  68      18.757  13.757 -22.573  1.00 77.46           C  
ATOM    510  CG  GLN A  68      20.201  13.640 -22.153  1.00 79.29           C  
ATOM    511  CD  GLN A  68      20.882  15.000 -22.103  1.00 81.13           C  
ATOM    512  OE1 GLN A  68      20.346  16.030 -22.573  1.00 73.84           O  
ATOM    513  NE2 GLN A  68      22.076  15.014 -21.532  1.00 80.90           N  
ATOM    514  N   MET A  69      15.662  15.307 -21.987  1.00 70.16           N  
ATOM    515  CA  MET A  69      14.580  15.894 -22.758  1.00 69.97           C  
ATOM    516  C   MET A  69      14.632  17.400 -22.693  1.00 73.42           C  
ATOM    517  O   MET A  69      15.465  17.967 -23.398  1.00 83.29           O  
ATOM    518  CB  MET A  69      13.216  15.253 -22.519  1.00 65.48           C  
ATOM    519  CG  MET A  69      12.977  14.094 -23.494  1.00 66.99           C  
ATOM    520  SD  MET A  69      13.887  14.237 -25.075  1.00 73.16           S  
ATOM    521  CE  MET A  69      13.424  12.734 -25.914  1.00 69.21           C  
ATOM    522  N   ASN A  70      13.805  18.056 -21.883  1.00 72.05           N  
ATOM    523  CA  ASN A  70      14.004  19.511 -21.606  1.00 84.42           C  
ATOM    524  C   ASN A  70      14.861  20.367 -22.574  1.00 86.72           C  
ATOM    525  O   ASN A  70      16.069  20.149 -22.744  1.00 89.66           O  
ATOM    526  CB  ASN A  70      14.509  19.742 -20.166  1.00 89.74           C  
ATOM    527  CG  ASN A  70      15.822  19.021 -19.852  1.00 88.63           C  
ATOM    528  OD1 ASN A  70      16.881  19.305 -20.446  1.00 84.21           O  
ATOM    529  ND2 ASN A  70      15.763  18.104 -18.879  1.00 85.47           N  
ATOM    530  N   GLY A  71      14.231  21.367 -23.176  1.00 91.36           N  
ATOM    531  CA  GLY A  71      14.909  22.218 -24.141  1.00 87.12           C  
ATOM    532  C   GLY A  71      14.097  22.380 -25.402  1.00 85.09           C  
ATOM    533  O   GLY A  71      14.461  23.181 -26.262  1.00 95.68           O  
ATOM    534  N   ILE A  72      12.988  21.639 -25.507  1.00 79.51           N  
ATOM    535  CA  ILE A  72      12.171  21.641 -26.733  1.00 74.99           C  
ATOM    536  C   ILE A  72      10.899  22.463 -26.613  1.00 76.50           C  
ATOM    537  O   ILE A  72      10.093  22.253 -25.693  1.00 74.72           O  
ATOM    538  CB  ILE A  72      11.882  20.223 -27.268  1.00 71.23           C  
ATOM    539  CG1 ILE A  72      11.044  19.411 -26.292  1.00 64.24           C  
ATOM    540  CG2 ILE A  72      13.194  19.495 -27.572  1.00 79.42           C  
ATOM    541  CD1 ILE A  72      11.527  17.982 -26.184  1.00 67.67           C  
ATOM    542  N   ASP A  73      10.745  23.401 -27.554  1.00 77.22           N  
ATOM    543  CA  ASP A  73       9.630  24.357 -27.563  1.00 77.45           C  
ATOM    544  C   ASP A  73       8.290  23.629 -27.557  1.00 68.97           C  
ATOM    545  O   ASP A  73       8.166  22.567 -28.142  1.00 69.37           O  
ATOM    546  CB  ASP A  73       9.704  25.285 -28.789  1.00 81.68           C  
ATOM    547  CG  ASP A  73      11.088  25.908 -28.991  1.00 87.71           C  
ATOM    548  OD1 ASP A  73      11.497  26.791 -28.199  1.00 89.02           O  
ATOM    549  OD2 ASP A  73      11.760  25.530 -29.972  1.00 89.59           O  
ATOM    550  N   ASN A  74       7.306  24.203 -26.875  1.00 67.07           N  
ATOM    551  CA  ASN A  74       5.908  23.735 -26.900  1.00 60.26           C  
ATOM    552  C   ASN A  74       5.639  22.323 -26.408  1.00 55.71           C  
ATOM    553  O   ASN A  74       4.623  21.717 -26.759  1.00 50.50           O  
ATOM    554  CB  ASN A  74       5.300  23.899 -28.291  1.00 65.87           C  
ATOM    555  CG  ASN A  74       5.381  25.317 -28.802  1.00 67.46           C  
ATOM    556  OD1 ASN A  74       5.255  26.285 -28.035  1.00 67.61           O  
ATOM    557  ND2 ASN A  74       5.582  25.450 -30.113  1.00 69.49           N  
ATOM    558  N   LEU A  75       6.552  21.805 -25.601  1.00 56.38           N  
ATOM    559  CA  LEU A  75       6.352  20.542 -24.912  1.00 57.46           C  
ATOM    560  C   LEU A  75       5.187  20.648 -23.944  1.00 57.21           C  
ATOM    561  O   LEU A  75       5.258  21.386 -22.967  1.00 70.42           O  
ATOM    562  CB  LEU A  75       7.607  20.228 -24.129  1.00 62.00           C  
ATOM    563  CG  LEU A  75       7.778  18.817 -23.605  1.00 72.77           C  
ATOM    564  CD1 LEU A  75       9.269  18.546 -23.463  1.00 74.05           C  
ATOM    565  CD2 LEU A  75       7.036  18.599 -22.290  1.00 75.52           C  
ATOM    566  N   ARG A  76       4.109  19.930 -24.216  1.00 55.73           N  
ATOM    567  CA  ARG A  76       3.008  19.817 -23.269  1.00 62.23           C  
ATOM    568  C   ARG A  76       3.367  18.896 -22.089  1.00 68.77           C  
ATOM    569  O   ARG A  76       3.786  19.369 -21.023  1.00 80.02           O  
ATOM    570  CB  ARG A  76       1.770  19.305 -23.982  1.00 69.12           C  
ATOM    571  CG  ARG A  76       0.530  19.209 -23.112  1.00 72.19           C  
ATOM    572  CD  ARG A  76      -0.680  18.849 -23.960  1.00 73.36           C  
ATOM    573  NE  ARG A  76      -1.252  20.034 -24.575  1.00 73.22           N  
ATOM    574  CZ  ARG A  76      -2.404  20.049 -25.225  1.00 77.41           C  
ATOM    575  NH1 ARG A  76      -3.114  18.932 -25.343  1.00 69.40           N  
ATOM    576  NH2 ARG A  76      -2.842  21.192 -25.747  1.00 85.07           N  
ATOM    577  N   TYR A  77       3.189  17.590 -22.270  1.00 65.74           N  
ATOM    578  CA  TYR A  77       3.701  16.604 -21.316  1.00 66.44           C  
ATOM    579  C   TYR A  77       4.514  15.484 -21.984  1.00 67.30           C  
ATOM    580  O   TYR A  77       4.552  15.377 -23.204  1.00 70.59           O  
ATOM    581  CB  TYR A  77       2.559  16.019 -20.496  1.00 60.25           C  
ATOM    582  CG  TYR A  77       1.405  15.520 -21.317  1.00 54.44           C  
ATOM    583  CD1 TYR A  77       1.487  14.331 -22.019  1.00 55.22           C  
ATOM    584  CD2 TYR A  77       0.214  16.227 -21.372  1.00 55.63           C  
ATOM    585  CE1 TYR A  77       0.402  13.857 -22.757  1.00 62.12           C  
ATOM    586  CE2 TYR A  77      -0.883  15.766 -22.106  1.00 57.05           C  
ATOM    587  CZ  TYR A  77      -0.785  14.584 -22.801  1.00 59.09           C  
ATOM    588  OH  TYR A  77      -1.848  14.130 -23.540  1.00 58.24           O  
ATOM    589  N   ILE A  78       5.146  14.644 -21.168  1.00 69.10           N  
ATOM    590  CA  ILE A  78       5.955  13.515 -21.657  1.00 66.38           C  
ATOM    591  C   ILE A  78       5.636  12.229 -20.862  1.00 58.68           C  
ATOM    592  O   ILE A  78       5.366  12.287 -19.672  1.00 60.89           O  
ATOM    593  CB  ILE A  78       7.473  13.895 -21.676  1.00 63.91           C  
ATOM    594  CG1 ILE A  78       8.368  12.680 -21.846  1.00 67.45           C  
ATOM    595  CG2 ILE A  78       7.904  14.623 -20.415  1.00 59.66           C  
ATOM    596  CD1 ILE A  78       9.835  13.027 -21.692  1.00 75.92           C  
ATOM    597  N   SER A  79       5.631  11.076 -21.509  1.00 53.38           N  
ATOM    598  CA  SER A  79       5.451   9.828 -20.757  1.00 53.93           C  
ATOM    599  C   SER A  79       6.172   8.605 -21.320  1.00 51.88           C  
ATOM    600  O   SER A  79       6.010   8.243 -22.479  1.00 50.51           O  
ATOM    601  CB  SER A  79       3.956   9.507 -20.591  1.00 54.44           C  
ATOM    602  OG  SER A  79       3.445   8.724 -21.666  1.00 51.61           O  
ATOM    603  N   SER A  80       6.927   7.923 -20.485  1.00 55.25           N  
ATOM    604  CA  SER A  80       7.526   6.685 -20.948  1.00 60.71           C  
ATOM    605  C   SER A  80       6.769   5.425 -20.504  1.00 59.52           C  
ATOM    606  O   SER A  80       5.803   5.509 -19.759  1.00 69.03           O  
ATOM    607  CB  SER A  80       9.014   6.644 -20.594  1.00 66.96           C  
ATOM    608  OG  SER A  80       9.206   6.609 -19.203  1.00 71.56           O  
ATOM    609  N   GLU A  81       7.167   4.273 -21.031  1.00 63.60           N  
ATOM    610  CA  GLU A  81       6.707   2.969 -20.537  1.00 70.45           C  
ATOM    611  C   GLU A  81       7.819   1.935 -20.716  1.00 77.33           C  
ATOM    612  O   GLU A  81       8.513   1.960 -21.733  1.00 82.40           O  
ATOM    613  CB  GLU A  81       5.427   2.524 -21.233  1.00 66.85           C  
ATOM    614  CG  GLU A  81       5.562   2.092 -22.685  1.00 68.10           C  
ATOM    615  CD  GLU A  81       4.321   1.338 -23.147  1.00 80.17           C  
ATOM    616  OE1 GLU A  81       3.199   1.781 -22.792  1.00 79.65           O  
ATOM    617  OE2 GLU A  81       4.455   0.293 -23.844  1.00 86.54           O  
ATOM    618  N   SER A  82       8.005   1.048 -19.734  1.00 73.65           N  
ATOM    619  CA  SER A  82       9.158   0.143 -19.740  1.00 68.79           C  
ATOM    620  C   SER A  82       8.689  -1.270 -19.533  1.00 68.79           C  
ATOM    621  O   SER A  82       8.319  -1.612 -18.423  1.00 79.33           O  
ATOM    622  CB  SER A  82      10.163   0.525 -18.641  1.00 65.47           C  
ATOM    623  OG  SER A  82      10.692   1.837 -18.827  1.00 68.58           O  
ATOM    624  N   ASN A  83       8.720  -2.092 -20.586  1.00 68.35           N  
ATOM    625  CA  ASN A  83       8.164  -3.462 -20.540  1.00 67.69           C  
ATOM    626  C   ASN A  83       9.075  -4.646 -20.241  1.00 66.66           C  
ATOM    627  O   ASN A  83      10.264  -4.643 -20.561  1.00 64.98           O  
ATOM    628  CB  ASN A  83       7.430  -3.764 -21.820  1.00 68.81           C  
ATOM    629  CG  ASN A  83       6.257  -2.869 -22.012  1.00 72.23           C  
ATOM    630  OD1 ASN A  83       5.252  -2.994 -21.313  1.00 82.82           O  
ATOM    631  ND2 ASN A  83       6.366  -1.959 -22.968  1.00 72.96           N  
ATOM    632  N   SER A  84       8.462  -5.670 -19.648  1.00 69.76           N  
ATOM    633  CA  SER A  84       9.098  -6.946 -19.296  1.00 71.49           C  
ATOM    634  C   SER A  84       9.732  -7.694 -20.478  1.00 72.67           C  
ATOM    635  O   SER A  84      10.717  -8.401 -20.301  1.00 75.29           O  
ATOM    636  CB  SER A  84       8.058  -7.854 -18.663  1.00 71.63           C  
ATOM    637  OG  SER A  84       7.053  -8.143 -19.624  1.00 73.62           O  
ATOM    638  N   ASP A  85       9.164  -7.555 -21.674  1.00 74.80           N  
ATOM    639  CA  ASP A  85       9.785  -8.111 -22.884  1.00 73.66           C  
ATOM    640  C   ASP A  85      10.876  -7.216 -23.497  1.00 72.68           C  
ATOM    641  O   ASP A  85      11.134  -7.281 -24.703  1.00 73.13           O  
ATOM    642  CB  ASP A  85       8.731  -8.393 -23.943  1.00 80.15           C  
ATOM    643  CG  ASP A  85       8.147  -7.120 -24.539  1.00 85.69           C  
ATOM    644  OD1 ASP A  85       8.432  -6.013 -24.005  1.00 81.74           O  
ATOM    645  OD2 ASP A  85       7.399  -7.238 -25.541  1.00 90.32           O  
ATOM    646  N   GLY A  86      11.489  -6.366 -22.679  1.00 67.47           N  
ATOM    647  CA  GLY A  86      12.662  -5.616 -23.107  1.00 62.43           C  
ATOM    648  C   GLY A  86      12.451  -4.333 -23.887  1.00 58.11           C  
ATOM    649  O   GLY A  86      13.407  -3.567 -24.074  1.00 59.97           O  
ATOM    650  N   SER A  87      11.215  -4.085 -24.321  1.00 52.30           N  
ATOM    651  CA  SER A  87      10.890  -2.908 -25.133  1.00 50.07           C  
ATOM    652  C   SER A  87      10.563  -1.617 -24.336  1.00 50.07           C  
ATOM    653  O   SER A  87      10.032  -1.683 -23.229  1.00 48.39           O  
ATOM    654  CB  SER A  87       9.732  -3.241 -26.061  1.00 50.60           C  
ATOM    655  OG  SER A  87       8.555  -3.407 -25.305  1.00 54.42           O  
ATOM    656  N   MET A  88      10.887  -0.455 -24.915  1.00 50.37           N  
ATOM    657  CA  MET A  88      10.512   0.846 -24.349  1.00 51.59           C  
ATOM    658  C   MET A  88       9.847   1.827 -25.346  1.00 50.87           C  
ATOM    659  O   MET A  88      10.036   1.714 -26.534  1.00 53.34           O  
ATOM    660  CB  MET A  88      11.704   1.482 -23.600  1.00 54.21           C  
ATOM    661  CG  MET A  88      12.690   2.289 -24.436  1.00 58.06           C  
ATOM    662  SD  MET A  88      12.089   3.931 -24.882  1.00 55.01           S  
ATOM    663  CE  MET A  88      13.476   4.556 -25.806  1.00 62.43           C  
ATOM    664  N   THR A  89       9.042   2.761 -24.828  1.00 56.60           N  
ATOM    665  CA  THR A  89       8.481   3.911 -25.564  1.00 54.44           C  
ATOM    666  C   THR A  89       8.437   5.168 -24.688  1.00 55.24           C  
ATOM    667  O   THR A  89       7.683   5.218 -23.723  1.00 67.04           O  
ATOM    668  CB  THR A  89       7.013   3.710 -25.950  1.00 54.76           C  
ATOM    669  OG1 THR A  89       6.859   2.520 -26.729  1.00 59.26           O  
ATOM    670  CG2 THR A  89       6.504   4.944 -26.717  1.00 51.93           C  
ATOM    671  N   ILE A  90       9.238   6.163 -25.028  1.00 49.09           N  
ATOM    672  CA  ILE A  90       9.054   7.518 -24.576  1.00 47.62           C  
ATOM    673  C   ILE A  90       8.152   8.228 -25.599  1.00 54.97           C  
ATOM    674  O   ILE A  90       8.354   8.096 -26.820  1.00 58.77           O  
ATOM    675  CB  ILE A  90      10.410   8.194 -24.570  1.00 47.45           C  
ATOM    676  CG1 ILE A  90      11.397   7.286 -23.850  1.00 47.99           C  
ATOM    677  CG2 ILE A  90      10.335   9.593 -23.985  1.00 48.59           C  
ATOM    678  CD1 ILE A  90      12.815   7.812 -23.855  1.00 48.89           C  
ATOM    679  N   THR A  91       7.142   8.956 -25.115  1.00 56.34           N  
ATOM    680  CA  THR A  91       6.259   9.772 -25.975  1.00 50.57           C  
ATOM    681  C   THR A  91       6.260  11.211 -25.491  1.00 56.68           C  
ATOM    682  O   THR A  91       5.721  11.507 -24.404  1.00 67.53           O  
ATOM    683  CB  THR A  91       4.792   9.322 -25.928  1.00 43.60           C  
ATOM    684  OG1 THR A  91       4.673   7.990 -26.418  1.00 45.99           O  
ATOM    685  CG2 THR A  91       3.956  10.218 -26.791  1.00 43.96           C  
ATOM    686  N   VAL A  92       6.832  12.114 -26.284  1.00 51.14           N  
ATOM    687  CA  VAL A  92       6.672  13.526 -25.982  1.00 46.12           C  
ATOM    688  C   VAL A  92       5.514  14.218 -26.768  1.00 51.29           C  
ATOM    689  O   VAL A  92       5.512  14.288 -28.002  1.00 61.49           O  
ATOM    690  CB  VAL A  92       8.030  14.255 -25.855  1.00 41.43           C  
ATOM    691  CG1 VAL A  92       9.152  13.464 -26.465  1.00 44.05           C  
ATOM    692  CG2 VAL A  92       7.990  15.653 -26.398  1.00 42.63           C  
ATOM    693  N   THR A  93       4.498  14.663 -26.024  1.00 51.95           N  
ATOM    694  CA  THR A  93       3.311  15.342 -26.572  1.00 52.07           C  
ATOM    695  C   THR A  93       3.506  16.863 -26.571  1.00 49.67           C  
ATOM    696  O   THR A  93       4.217  17.385 -25.727  1.00 50.75           O  
ATOM    697  CB  THR A  93       2.075  14.984 -25.741  1.00 52.75           C  
ATOM    698  OG1 THR A  93       1.984  13.561 -25.641  1.00 53.42           O  
ATOM    699  CG2 THR A  93       0.799  15.547 -26.358  1.00 50.25           C  
ATOM    700  N   PHE A  94       2.900  17.560 -27.528  1.00 47.29           N  
ATOM    701  CA  PHE A  94       3.223  18.953 -27.786  1.00 46.71           C  
ATOM    702  C   PHE A  94       1.965  19.777 -27.826  1.00 52.59           C  
ATOM    703  O   PHE A  94       0.875  19.241 -28.034  1.00 54.61           O  
ATOM    704  CB  PHE A  94       3.947  19.114 -29.125  1.00 45.51           C  
ATOM    705  CG  PHE A  94       5.404  18.768 -29.088  1.00 45.96           C  
ATOM    706  CD1 PHE A  94       6.365  19.770 -29.101  1.00 47.55           C  
ATOM    707  CD2 PHE A  94       5.824  17.447 -29.077  1.00 44.16           C  
ATOM    708  CE1 PHE A  94       7.728  19.467 -29.077  1.00 49.54           C  
ATOM    709  CE2 PHE A  94       7.178  17.143 -29.050  1.00 47.26           C  
ATOM    710  CZ  PHE A  94       8.138  18.150 -29.040  1.00 46.69           C  
ATOM    711  N   GLU A  95       2.135  21.089 -27.648  1.00 60.50           N  
ATOM    712  CA  GLU A  95       1.051  22.073 -27.718  1.00 63.75           C  
ATOM    713  C   GLU A  95       0.287  22.036 -29.039  1.00 60.59           C  
ATOM    714  O   GLU A  95       0.845  21.727 -30.082  1.00 55.21           O  
ATOM    715  CB  GLU A  95       1.606  23.489 -27.497  1.00 73.03           C  
ATOM    716  CG  GLU A  95       0.705  24.378 -26.647  1.00 88.74           C  
ATOM    717  CD  GLU A  95       0.582  23.893 -25.204  1.00 88.58           C  
ATOM    718  OE1 GLU A  95       1.519  24.187 -24.430  1.00 90.74           O  
ATOM    719  OE2 GLU A  95      -0.439  23.236 -24.846  1.00 84.42           O  
ATOM    720  N   GLN A  96      -0.994  22.369 -28.981  1.00 67.14           N  
ATOM    721  CA  GLN A  96      -1.816  22.463 -30.175  1.00 75.36           C  
ATOM    722  C   GLN A  96      -1.124  23.326 -31.217  1.00 77.61           C  
ATOM    723  O   GLN A  96      -0.473  24.333 -30.875  1.00 75.19           O  
ATOM    724  CB  GLN A  96      -3.186  23.054 -29.847  1.00 82.44           C  
ATOM    725  CG  GLN A  96      -4.311  22.426 -30.645  1.00 84.60           C  
ATOM    726  CD  GLN A  96      -4.406  20.940 -30.381  1.00 89.41           C  
ATOM    727  OE1 GLN A  96      -4.779  20.512 -29.281  1.00 85.35           O  
ATOM    728  NE2 GLN A  96      -4.049  20.139 -31.384  1.00 94.69           N  
ATOM    729  N   GLY A  97      -1.267  22.908 -32.477  1.00 78.18           N  
ATOM    730  CA  GLY A  97      -0.588  23.525 -33.614  1.00 76.64           C  
ATOM    731  C   GLY A  97       0.932  23.671 -33.531  1.00 71.58           C  
ATOM    732  O   GLY A  97       1.483  24.683 -33.972  1.00 74.51           O  
ATOM    733  N   THR A  98       1.621  22.685 -32.963  1.00 63.49           N  
ATOM    734  CA  THR A  98       3.074  22.655 -33.058  1.00 60.03           C  
ATOM    735  C   THR A  98       3.364  22.070 -34.434  1.00 59.17           C  
ATOM    736  O   THR A  98       2.555  21.305 -34.954  1.00 64.87           O  
ATOM    737  CB  THR A  98       3.700  21.815 -31.926  1.00 57.95           C  
ATOM    738  OG1 THR A  98       3.402  22.416 -30.655  1.00 54.69           O  
ATOM    739  CG2 THR A  98       5.194  21.743 -32.077  1.00 57.77           C  
ATOM    740  N   ASP A  99       4.468  22.455 -35.054  1.00 57.60           N  
ATOM    741  CA  ASP A  99       4.794  21.900 -36.355  1.00 64.67           C  
ATOM    742  C   ASP A  99       5.493  20.554 -36.125  1.00 63.87           C  
ATOM    743  O   ASP A  99       6.638  20.518 -35.616  1.00 66.39           O  
ATOM    744  CB  ASP A  99       5.675  22.867 -37.175  1.00 79.33           C  
ATOM    745  CG  ASP A  99       6.013  22.338 -38.591  1.00 93.96           C  
ATOM    746  OD1 ASP A  99       7.067  22.753 -39.137  1.00 90.94           O  
ATOM    747  OD2 ASP A  99       5.236  21.519 -39.159  1.00 94.56           O  
ATOM    748  N   PRO A 100       4.816  19.443 -36.511  1.00 54.93           N  
ATOM    749  CA  PRO A 100       5.300  18.075 -36.261  1.00 51.33           C  
ATOM    750  C   PRO A 100       6.692  17.830 -36.795  1.00 52.08           C  
ATOM    751  O   PRO A 100       7.392  16.990 -36.248  1.00 58.11           O  
ATOM    752  CB  PRO A 100       4.306  17.172 -36.994  1.00 48.24           C  
ATOM    753  CG  PRO A 100       3.164  18.032 -37.380  1.00 48.72           C  
ATOM    754  CD  PRO A 100       3.551  19.468 -37.263  1.00 52.82           C  
ATOM    755  N   ASP A 101       7.083  18.547 -37.850  1.00 54.98           N  
ATOM    756  CA  ASP A 101       8.409  18.423 -38.441  1.00 58.83           C  
ATOM    757  C   ASP A 101       9.436  18.764 -37.393  1.00 59.27           C  
ATOM    758  O   ASP A 101      10.367  17.970 -37.112  1.00 52.67           O  
ATOM    759  CB  ASP A 101       8.561  19.415 -39.586  1.00 69.73           C  
ATOM    760  CG  ASP A 101       7.762  19.029 -40.808  1.00 84.62           C  
ATOM    761  OD1 ASP A 101       7.673  17.810 -41.127  1.00 78.74           O  
ATOM    762  OD2 ASP A 101       7.231  19.967 -41.451  1.00 97.58           O  
ATOM    763  N   ILE A 102       9.218  19.948 -36.806  1.00 57.76           N  
ATOM    764  CA  ILE A 102      10.134  20.567 -35.872  1.00 54.03           C  
ATOM    765  C   ILE A 102      10.187  19.838 -34.553  1.00 55.17           C  
ATOM    766  O   ILE A 102      11.278  19.513 -34.075  1.00 62.75           O  
ATOM    767  CB  ILE A 102       9.789  22.039 -35.649  1.00 52.13           C  
ATOM    768  CG1 ILE A 102      10.051  22.807 -36.943  1.00 55.05           C  
ATOM    769  CG2 ILE A 102      10.620  22.631 -34.505  1.00 50.54           C  
ATOM    770  CD1 ILE A 102      11.363  22.442 -37.624  1.00 52.71           C  
ATOM    771  N   ALA A 103       9.026  19.567 -33.964  1.00 50.57           N  
ATOM    772  CA  ALA A 103       8.983  18.785 -32.724  1.00 50.74           C  
ATOM    773  C   ALA A 103       9.949  17.597 -32.839  1.00 54.19           C  
ATOM    774  O   ALA A 103      10.812  17.408 -31.967  1.00 55.26           O  
ATOM    775  CB  ALA A 103       7.568  18.310 -32.433  1.00 49.05           C  
ATOM    776  N   GLN A 104       9.830  16.848 -33.948  1.00 52.79           N  
ATOM    777  CA  GLN A 104      10.668  15.691 -34.223  1.00 48.99           C  
ATOM    778  C   GLN A 104      12.124  16.064 -34.357  1.00 49.26           C  
ATOM    779  O   GLN A 104      13.003  15.365 -33.843  1.00 50.34           O  
ATOM    780  CB  GLN A 104      10.225  14.996 -35.487  1.00 45.93           C  
ATOM    781  CG  GLN A 104      10.827  13.617 -35.657  1.00 44.58           C  
ATOM    782  CD  GLN A 104      10.365  12.993 -36.941  1.00 50.19           C  
ATOM    783  OE1 GLN A 104      10.234  13.685 -37.953  1.00 52.97           O  
ATOM    784  NE2 GLN A 104      10.092  11.682 -36.919  1.00 56.88           N  
ATOM    785  N   VAL A 105      12.399  17.166 -35.039  1.00 48.78           N  
ATOM    786  CA  VAL A 105      13.787  17.587 -35.133  1.00 51.38           C  
ATOM    787  C   VAL A 105      14.341  17.937 -33.771  1.00 53.74           C  
ATOM    788  O   VAL A 105      15.512  17.686 -33.527  1.00 61.87           O  
ATOM    789  CB  VAL A 105      14.002  18.767 -36.081  1.00 51.77           C  
ATOM    790  CG1 VAL A 105      15.434  19.267 -35.969  1.00 50.60           C  
ATOM    791  CG2 VAL A 105      13.721  18.329 -37.501  1.00 52.93           C  
ATOM    792  N   GLN A 106      13.512  18.496 -32.888  1.00 52.12           N  
ATOM    793  CA  GLN A 106      14.008  18.908 -31.590  1.00 53.96           C  
ATOM    794  C   GLN A 106      14.169  17.729 -30.657  1.00 55.72           C  
ATOM    795  O   GLN A 106      15.221  17.573 -30.052  1.00 57.70           O  
ATOM    796  CB  GLN A 106      13.155  19.996 -30.999  1.00 54.04           C  
ATOM    797  CG  GLN A 106      13.128  21.227 -31.865  1.00 63.49           C  
ATOM    798  CD  GLN A 106      12.508  22.401 -31.158  1.00 77.79           C  
ATOM    799  OE1 GLN A 106      13.129  23.456 -31.035  1.00 88.03           O  
ATOM    800  NE2 GLN A 106      11.277  22.227 -30.672  1.00 82.90           N  
ATOM    801  N   VAL A 107      13.152  16.876 -30.572  1.00 57.01           N  
ATOM    802  CA  VAL A 107      13.281  15.616 -29.829  1.00 55.91           C  
ATOM    803  C   VAL A 107      14.517  14.825 -30.280  1.00 60.46           C  
ATOM    804  O   VAL A 107      15.422  14.611 -29.465  1.00 70.46           O  
ATOM    805  CB  VAL A 107      12.037  14.706 -29.910  1.00 49.10           C  
ATOM    806  CG1 VAL A 107      12.349  13.351 -29.313  1.00 45.63           C  
ATOM    807  CG2 VAL A 107      10.871  15.320 -29.173  1.00 46.52           C  
ATOM    808  N   GLN A 108      14.581  14.402 -31.548  1.00 55.77           N  
ATOM    809  CA  GLN A 108      15.728  13.588 -31.974  1.00 55.11           C  
ATOM    810  C   GLN A 108      17.061  14.256 -31.568  1.00 57.77           C  
ATOM    811  O   GLN A 108      17.983  13.601 -31.077  1.00 57.98           O  
ATOM    812  CB  GLN A 108      15.709  13.239 -33.461  1.00 45.60           C  
ATOM    813  CG  GLN A 108      16.901  12.381 -33.826  1.00 47.95           C  
ATOM    814  CD  GLN A 108      16.723  11.602 -35.100  1.00 52.15           C  
ATOM    815  OE1 GLN A 108      15.605  11.381 -35.540  1.00 62.85           O  
ATOM    816  NE2 GLN A 108      17.828  11.156 -35.694  1.00 50.51           N  
ATOM    817  N   ASN A 109      17.121  15.568 -31.729  1.00 55.65           N  
ATOM    818  CA  ASN A 109      18.270  16.348 -31.345  1.00 57.00           C  
ATOM    819  C   ASN A 109      18.738  16.208 -29.883  1.00 59.00           C  
ATOM    820  O   ASN A 109      19.923  16.285 -29.597  1.00 58.92           O  
ATOM    821  CB  ASN A 109      17.944  17.791 -31.589  1.00 59.75           C  
ATOM    822  CG  ASN A 109      19.119  18.648 -31.396  1.00 62.93           C  
ATOM    823  OD1 ASN A 109      19.969  18.715 -32.268  1.00 68.37           O  
ATOM    824  ND2 ASN A 109      19.219  19.274 -30.230  1.00 68.68           N  
ATOM    825  N   LYS A 110      17.800  16.045 -28.960  1.00 59.33           N  
ATOM    826  CA  LYS A 110      18.133  15.844 -27.576  1.00 56.19           C  
ATOM    827  C   LYS A 110      18.258  14.360 -27.272  1.00 58.60           C  
ATOM    828  O   LYS A 110      19.142  13.966 -26.515  1.00 60.69           O  
ATOM    829  CB  LYS A 110      17.100  16.504 -26.692  1.00 58.96           C  
ATOM    830  CG  LYS A 110      17.166  18.024 -26.727  1.00 69.17           C  
ATOM    831  CD  LYS A 110      18.261  18.569 -25.818  1.00 81.63           C  
ATOM    832  CE  LYS A 110      17.907  19.920 -25.191  1.00 91.23           C  
ATOM    833  NZ  LYS A 110      18.141  21.109 -26.063  1.00 94.24           N1+
ATOM    834  N   LEU A 111      17.393  13.535 -27.865  1.00 56.10           N  
ATOM    835  CA  LEU A 111      17.646  12.081 -27.965  1.00 53.90           C  
ATOM    836  C   LEU A 111      19.070  11.781 -28.389  1.00 52.16           C  
ATOM    837  O   LEU A 111      19.667  10.804 -27.959  1.00 47.07           O  
ATOM    838  CB  LEU A 111      16.733  11.421 -29.003  1.00 57.06           C  
ATOM    839  CG  LEU A 111      17.098   9.965 -29.354  1.00 56.67           C  
ATOM    840  CD1 LEU A 111      16.736   9.058 -28.187  1.00 57.19           C  
ATOM    841  CD2 LEU A 111      16.489   9.457 -30.656  1.00 52.51           C  
ATOM    842  N   GLN A 112      19.602  12.630 -29.256  1.00 58.95           N  
ATOM    843  CA  GLN A 112      20.969  12.485 -29.756  1.00 62.57           C  
ATOM    844  C   GLN A 112      22.008  12.496 -28.657  1.00 62.24           C  
ATOM    845  O   GLN A 112      22.819  11.570 -28.566  1.00 63.39           O  
ATOM    846  CB  GLN A 112      21.307  13.565 -30.787  1.00 63.34           C  
ATOM    847  CG  GLN A 112      22.169  13.023 -31.892  1.00 67.51           C  
ATOM    848  CD  GLN A 112      21.988  11.512 -32.089  1.00 75.57           C  
ATOM    849  OE1 GLN A 112      20.870  10.999 -32.366  1.00 68.65           O  
ATOM    850  NE2 GLN A 112      23.104  10.783 -31.946  1.00 76.15           N  
ATOM    851  N   LEU A 113      21.971  13.550 -27.839  1.00 62.25           N  
ATOM    852  CA  LEU A 113      22.858  13.703 -26.685  1.00 63.28           C  
ATOM    853  C   LEU A 113      22.759  12.549 -25.652  1.00 66.76           C  
ATOM    854  O   LEU A 113      23.698  12.328 -24.876  1.00 68.89           O  
ATOM    855  CB  LEU A 113      22.562  15.024 -25.990  1.00 56.58           C  
ATOM    856  CG  LEU A 113      22.563  16.309 -26.799  1.00 50.61           C  
ATOM    857  CD1 LEU A 113      21.827  17.350 -25.995  1.00 50.12           C  
ATOM    858  CD2 LEU A 113      23.959  16.796 -27.121  1.00 49.64           C  
ATOM    859  N   ALA A 114      21.633  11.828 -25.649  1.00 60.90           N  
ATOM    860  CA  ALA A 114      21.488  10.609 -24.859  1.00 55.12           C  
ATOM    861  C   ALA A 114      22.236   9.439 -25.441  1.00 57.15           C  
ATOM    862  O   ALA A 114      22.843   8.672 -24.694  1.00 57.56           O  
ATOM    863  CB  ALA A 114      20.030  10.236 -24.688  1.00 57.18           C  
ATOM    864  N   THR A 115      22.193   9.290 -26.767  1.00 65.26           N  
ATOM    865  CA  THR A 115      22.605   8.013 -27.406  1.00 71.04           C  
ATOM    866  C   THR A 115      23.979   7.485 -26.963  1.00 71.56           C  
ATOM    867  O   THR A 115      24.093   6.312 -26.593  1.00 74.63           O  
ATOM    868  CB  THR A 115      22.408   7.969 -28.944  1.00 68.64           C  
ATOM    869  OG1 THR A 115      21.077   8.382 -29.265  1.00 70.67           O  
ATOM    870  CG2 THR A 115      22.585   6.547 -29.476  1.00 69.59           C  
ATOM    871  N   PRO A 116      25.008   8.345 -26.947  1.00 72.44           N  
ATOM    872  CA  PRO A 116      26.312   7.839 -26.519  1.00 74.39           C  
ATOM    873  C   PRO A 116      26.324   7.171 -25.141  1.00 68.93           C  
ATOM    874  O   PRO A 116      27.327   6.603 -24.764  1.00 75.19           O  
ATOM    875  CB  PRO A 116      27.201   9.100 -26.510  1.00 75.91           C  
ATOM    876  CG  PRO A 116      26.248  10.253 -26.568  1.00 82.85           C  
ATOM    877  CD  PRO A 116      25.097   9.746 -27.384  1.00 76.59           C  
ATOM    878  N   LEU A 117      25.233   7.234 -24.395  1.00 65.35           N  
ATOM    879  CA  LEU A 117      25.256   6.733 -23.031  1.00 64.08           C  
ATOM    880  C   LEU A 117      24.380   5.520 -22.871  1.00 69.38           C  
ATOM    881  O   LEU A 117      24.327   4.948 -21.790  1.00 78.59           O  
ATOM    882  CB  LEU A 117      24.849   7.824 -22.023  1.00 65.73           C  
ATOM    883  CG  LEU A 117      25.450   9.240 -22.184  1.00 70.63           C  
ATOM    884  CD1 LEU A 117      24.983  10.168 -21.068  1.00 69.47           C  
ATOM    885  CD2 LEU A 117      26.979   9.261 -22.308  1.00 67.62           C  
ATOM    886  N   LEU A 118      23.673   5.129 -23.930  1.00 71.05           N  
ATOM    887  CA  LEU A 118      22.905   3.883 -23.908  1.00 66.53           C  
ATOM    888  C   LEU A 118      23.846   2.683 -24.134  1.00 69.43           C  
ATOM    889  O   LEU A 118      24.920   2.850 -24.723  1.00 65.34           O  
ATOM    890  CB  LEU A 118      21.815   3.902 -24.976  1.00 63.31           C  
ATOM    891  CG  LEU A 118      20.570   4.781 -24.928  1.00 63.44           C  
ATOM    892  CD1 LEU A 118      19.979   4.953 -23.538  1.00 70.29           C  
ATOM    893  CD2 LEU A 118      20.892   6.127 -25.495  1.00 65.25           C  
ATOM    894  N   PRO A 119      23.454   1.477 -23.662  1.00 68.30           N  
ATOM    895  CA  PRO A 119      24.243   0.250 -23.909  1.00 71.18           C  
ATOM    896  C   PRO A 119      24.360  -0.126 -25.401  1.00 72.06           C  
ATOM    897  O   PRO A 119      23.389   0.040 -26.147  1.00 71.22           O  
ATOM    898  CB  PRO A 119      23.464  -0.829 -23.143  1.00 68.75           C  
ATOM    899  CG  PRO A 119      22.116  -0.245 -22.858  1.00 61.79           C  
ATOM    900  CD  PRO A 119      22.324   1.229 -22.749  1.00 64.97           C  
ATOM    901  N   GLN A 120      25.524  -0.618 -25.832  1.00 69.16           N  
ATOM    902  CA  GLN A 120      25.703  -1.007 -27.237  1.00 74.52           C  
ATOM    903  C   GLN A 120      24.517  -1.825 -27.726  1.00 77.15           C  
ATOM    904  O   GLN A 120      23.938  -1.533 -28.792  1.00 74.73           O  
ATOM    905  CB  GLN A 120      26.975  -1.829 -27.437  1.00 88.40           C  
ATOM    906  CG  GLN A 120      28.247  -1.122 -26.997  1.00113.55           C  
ATOM    907  CD  GLN A 120      28.555   0.120 -27.821  1.00120.22           C  
ATOM    908  OE1 GLN A 120      28.891   1.172 -27.268  1.00108.56           O  
ATOM    909  NE2 GLN A 120      28.444   0.003 -29.151  1.00124.12           N  
ATOM    910  N   GLU A 121      24.140  -2.833 -26.929  1.00 70.24           N  
ATOM    911  CA  GLU A 121      23.066  -3.757 -27.303  1.00 61.88           C  
ATOM    912  C   GLU A 121      21.820  -3.013 -27.678  1.00 62.81           C  
ATOM    913  O   GLU A 121      21.080  -3.490 -28.529  1.00 66.97           O  
ATOM    914  CB  GLU A 121      22.773  -4.834 -26.252  1.00 63.31           C  
ATOM    915  CG  GLU A 121      23.237  -4.530 -24.831  1.00 76.85           C  
ATOM    916  CD  GLU A 121      24.752  -4.475 -24.686  1.00 81.40           C  
ATOM    917  OE1 GLU A 121      25.378  -5.552 -24.570  1.00 80.13           O  
ATOM    918  OE2 GLU A 121      25.312  -3.349 -24.693  1.00 86.39           O  
ATOM    919  N   VAL A 122      21.581  -1.845 -27.074  1.00 63.43           N  
ATOM    920  CA  VAL A 122      20.438  -1.041 -27.521  1.00 63.55           C  
ATOM    921  C   VAL A 122      20.767  -0.213 -28.741  1.00 61.19           C  
ATOM    922  O   VAL A 122      20.010  -0.238 -29.700  1.00 65.84           O  
ATOM    923  CB  VAL A 122      19.733  -0.181 -26.442  1.00 58.38           C  
ATOM    924  CG1 VAL A 122      18.879  -1.042 -25.543  1.00 51.80           C  
ATOM    925  CG2 VAL A 122      20.738   0.609 -25.648  1.00 65.35           C  
ATOM    926  N   GLN A 123      21.872   0.518 -28.721  1.00 59.15           N  
ATOM    927  CA  GLN A 123      22.222   1.309 -29.892  1.00 61.96           C  
ATOM    928  C   GLN A 123      22.178   0.416 -31.129  1.00 63.81           C  
ATOM    929  O   GLN A 123      21.470   0.717 -32.115  1.00 62.50           O  
ATOM    930  CB  GLN A 123      23.609   1.923 -29.769  1.00 67.47           C  
ATOM    931  CG  GLN A 123      23.747   3.068 -28.795  1.00 69.35           C  
ATOM    932  CD  GLN A 123      25.184   3.521 -28.674  1.00 76.49           C  
ATOM    933  OE1 GLN A 123      25.800   4.026 -29.634  1.00 76.62           O  
ATOM    934  NE2 GLN A 123      25.735   3.346 -27.486  1.00 82.51           N  
ATOM    935  N   ARG A 124      22.895  -0.707 -31.074  1.00 63.58           N  
ATOM    936  CA  ARG A 124      22.923  -1.597 -32.235  1.00 69.49           C  
ATOM    937  C   ARG A 124      21.505  -2.066 -32.663  1.00 64.10           C  
ATOM    938  O   ARG A 124      21.295  -2.467 -33.790  1.00 67.40           O  
ATOM    939  CB  ARG A 124      23.914  -2.757 -32.038  1.00 68.63           C  
ATOM    940  CG  ARG A 124      25.383  -2.329 -31.926  1.00 73.92           C  
ATOM    941  CD  ARG A 124      26.403  -3.460 -32.097  1.00 74.67           C  
ATOM    942  NE  ARG A 124      25.920  -4.771 -31.637  1.00 79.97           N  
ATOM    943  CZ  ARG A 124      25.343  -5.693 -32.420  1.00 78.72           C  
ATOM    944  NH1 ARG A 124      25.149  -5.479 -33.730  1.00 72.63           N  
ATOM    945  NH2 ARG A 124      24.945  -6.838 -31.888  1.00 71.74           N  
ATOM    946  N   GLN A 125      20.535  -1.944 -31.772  1.00 60.04           N  
ATOM    947  CA  GLN A 125      19.222  -2.499 -31.977  1.00 61.87           C  
ATOM    948  C   GLN A 125      18.327  -1.685 -32.917  1.00 65.67           C  
ATOM    949  O   GLN A 125      17.371  -2.219 -33.473  1.00 73.87           O  
ATOM    950  CB  GLN A 125      18.553  -2.674 -30.616  1.00 66.20           C  
ATOM    951  CG  GLN A 125      17.368  -3.624 -30.610  1.00 71.48           C  
ATOM    952  CD  GLN A 125      17.742  -5.084 -30.763  1.00 72.26           C  
ATOM    953  OE1 GLN A 125      18.831  -5.559 -30.352  1.00 70.39           O  
ATOM    954  NE2 GLN A 125      16.818  -5.821 -31.341  1.00 70.80           N  
ATOM    955  N   GLY A 126      18.612  -0.401 -33.095  1.00 67.62           N  
ATOM    956  CA  GLY A 126      17.830   0.424 -34.039  1.00 66.07           C  
ATOM    957  C   GLY A 126      16.619   1.195 -33.516  1.00 62.75           C  
ATOM    958  O   GLY A 126      15.480   0.723 -33.603  1.00 73.31           O  
ATOM    959  N   ILE A 127      16.881   2.401 -33.007  1.00 57.02           N  
ATOM    960  CA  ILE A 127      15.883   3.301 -32.391  1.00 50.68           C  
ATOM    961  C   ILE A 127      14.985   3.985 -33.427  1.00 45.49           C  
ATOM    962  O   ILE A 127      15.465   4.475 -34.433  1.00 44.84           O  
ATOM    963  CB  ILE A 127      16.596   4.376 -31.522  1.00 49.68           C  
ATOM    964  CG1 ILE A 127      17.109   3.775 -30.237  1.00 45.36           C  
ATOM    965  CG2 ILE A 127      15.686   5.548 -31.162  1.00 52.04           C  
ATOM    966  CD1 ILE A 127      18.042   4.732 -29.564  1.00 54.11           C  
ATOM    967  N   ARG A 128      13.684   4.025 -33.173  1.00 43.92           N  
ATOM    968  CA  ARG A 128      12.763   4.664 -34.091  1.00 43.92           C  
ATOM    969  C   ARG A 128      12.164   5.883 -33.437  1.00 46.65           C  
ATOM    970  O   ARG A 128      11.476   5.776 -32.420  1.00 49.85           O  
ATOM    971  CB  ARG A 128      11.657   3.699 -34.492  1.00 44.67           C  
ATOM    972  CG  ARG A 128      12.166   2.294 -34.776  1.00 49.26           C  
ATOM    973  CD  ARG A 128      11.221   1.512 -35.667  1.00 51.94           C  
ATOM    974  NE  ARG A 128      10.910   2.193 -36.924  1.00 56.23           N  
ATOM    975  CZ  ARG A 128       9.698   2.650 -37.220  1.00 62.09           C  
ATOM    976  NH1 ARG A 128       8.737   2.496 -36.317  1.00 67.61           N  
ATOM    977  NH2 ARG A 128       9.441   3.257 -38.390  1.00 58.68           N  
ATOM    978  N   VAL A 129      12.439   7.047 -34.019  1.00 46.32           N  
ATOM    979  CA  VAL A 129      11.754   8.294 -33.671  1.00 39.77           C  
ATOM    980  C   VAL A 129      10.671   8.599 -34.717  1.00 41.96           C  
ATOM    981  O   VAL A 129      10.965   8.872 -35.879  1.00 47.61           O  
ATOM    982  CB  VAL A 129      12.743   9.433 -33.663  1.00 34.48           C  
ATOM    983  CG1 VAL A 129      12.057  10.682 -33.134  1.00 32.24           C  
ATOM    984  CG2 VAL A 129      13.949   9.000 -32.860  1.00 32.65           C  
ATOM    985  N   THR A 130       9.422   8.568 -34.296  1.00 42.08           N  
ATOM    986  CA  THR A 130       8.299   8.559 -35.204  1.00 45.89           C  
ATOM    987  C   THR A 130       7.332   9.713 -34.881  1.00 51.06           C  
ATOM    988  O   THR A 130       7.166  10.041 -33.698  1.00 52.93           O  
ATOM    989  CB  THR A 130       7.579   7.179 -35.150  1.00 45.96           C  
ATOM    990  OG1 THR A 130       6.179   7.371 -35.345  1.00 56.45           O  
ATOM    991  CG2 THR A 130       7.743   6.448 -33.798  1.00 44.05           C  
ATOM    992  N   LYS A 131       6.696  10.332 -35.898  1.00 54.70           N  
ATOM    993  CA  LYS A 131       5.627  11.354 -35.623  1.00 52.64           C  
ATOM    994  C   LYS A 131       4.187  10.955 -35.994  1.00 54.82           C  
ATOM    995  O   LYS A 131       3.492  11.675 -36.694  1.00 58.15           O  
ATOM    996  CB  LYS A 131       5.963  12.735 -36.189  1.00 48.06           C  
ATOM    997  CG  LYS A 131       6.447  12.744 -37.621  1.00 48.06           C  
ATOM    998  CD  LYS A 131       6.859  14.153 -38.002  1.00 47.38           C  
ATOM    999  CE  LYS A 131       7.221  14.256 -39.473  1.00 49.26           C  
ATOM   1000  NZ  LYS A 131       6.054  13.899 -40.333  1.00 53.45           N1+
ATOM   1001  N   ALA A 132       3.732   9.819 -35.482  1.00 54.14           N  
ATOM   1002  CA  ALA A 132       2.425   9.314 -35.831  1.00 50.60           C  
ATOM   1003  C   ALA A 132       1.279   9.855 -34.946  1.00 54.76           C  
ATOM   1004  O   ALA A 132       1.491  10.513 -33.920  1.00 52.00           O  
ATOM   1005  CB  ALA A 132       2.453   7.802 -35.802  1.00 45.96           C  
ATOM   1006  N   VAL A 133       0.060   9.562 -35.383  1.00 57.12           N  
ATOM   1007  CA  VAL A 133      -1.163   9.796 -34.647  1.00 59.10           C  
ATOM   1008  C   VAL A 133      -1.328   8.641 -33.668  1.00 62.55           C  
ATOM   1009  O   VAL A 133      -0.852   7.538 -33.959  1.00 69.40           O  
ATOM   1010  CB  VAL A 133      -2.321   9.754 -35.644  1.00 61.15           C  
ATOM   1011  CG1 VAL A 133      -3.625  10.143 -34.976  1.00 73.87           C  
ATOM   1012  CG2 VAL A 133      -2.034  10.685 -36.810  1.00 62.81           C  
ATOM   1013  N   LYS A 134      -2.000   8.860 -32.532  1.00 61.47           N  
ATOM   1014  CA  LYS A 134      -2.065   7.822 -31.469  1.00 67.37           C  
ATOM   1015  C   LYS A 134      -2.660   6.456 -31.868  1.00 66.02           C  
ATOM   1016  O   LYS A 134      -2.202   5.415 -31.410  1.00 71.59           O  
ATOM   1017  CB  LYS A 134      -2.773   8.352 -30.227  1.00 69.57           C  
ATOM   1018  CG  LYS A 134      -2.464   7.586 -28.958  1.00 79.67           C  
ATOM   1019  CD  LYS A 134      -2.520   8.494 -27.728  1.00 90.41           C  
ATOM   1020  CE  LYS A 134      -2.712   7.693 -26.433  1.00101.63           C  
ATOM   1021  NZ  LYS A 134      -1.883   6.447 -26.342  1.00 99.89           N1+
ATOM   1022  N   ASN A 135      -3.650   6.461 -32.744  1.00 60.67           N  
ATOM   1023  CA  ASN A 135      -4.422   5.275 -33.022  1.00 59.02           C  
ATOM   1024  C   ASN A 135      -4.005   4.525 -34.266  1.00 59.70           C  
ATOM   1025  O   ASN A 135      -3.428   5.103 -35.187  1.00 65.65           O  
ATOM   1026  CB  ASN A 135      -5.871   5.687 -33.188  1.00 65.13           C  
ATOM   1027  CG  ASN A 135      -6.098   6.480 -34.456  1.00 70.82           C  
ATOM   1028  OD1 ASN A 135      -5.418   7.475 -34.718  1.00 76.50           O  
ATOM   1029  ND2 ASN A 135      -7.046   6.030 -35.265  1.00 72.67           N  
ATOM   1030  N   PHE A 136      -4.350   3.238 -34.308  1.00 63.07           N  
ATOM   1031  CA  PHE A 136      -4.102   2.387 -35.477  1.00 59.81           C  
ATOM   1032  C   PHE A 136      -5.069   2.741 -36.566  1.00 53.58           C  
ATOM   1033  O   PHE A 136      -6.251   2.841 -36.311  1.00 53.46           O  
ATOM   1034  CB  PHE A 136      -4.290   0.908 -35.139  1.00 63.70           C  
ATOM   1035  CG  PHE A 136      -3.172   0.318 -34.330  1.00 69.37           C  
ATOM   1036  CD1 PHE A 136      -1.860   0.795 -34.460  1.00 75.49           C  
ATOM   1037  CD2 PHE A 136      -3.419  -0.724 -33.450  1.00 68.46           C  
ATOM   1038  CE1 PHE A 136      -0.821   0.252 -33.705  1.00 79.61           C  
ATOM   1039  CE2 PHE A 136      -2.385  -1.272 -32.703  1.00 75.21           C  
ATOM   1040  CZ  PHE A 136      -1.086  -0.787 -32.826  1.00 77.10           C  
ATOM   1041  N   LEU A 137      -4.563   2.935 -37.774  1.00 52.63           N  
ATOM   1042  CA  LEU A 137      -5.408   3.273 -38.917  1.00 53.45           C  
ATOM   1043  C   LEU A 137      -6.033   2.012 -39.451  1.00 53.37           C  
ATOM   1044  O   LEU A 137      -7.232   1.974 -39.786  1.00 49.02           O  
ATOM   1045  CB  LEU A 137      -4.585   3.938 -40.033  1.00 53.06           C  
ATOM   1046  CG  LEU A 137      -5.247   4.203 -41.387  1.00 50.64           C  
ATOM   1047  CD1 LEU A 137      -6.534   5.004 -41.220  1.00 61.11           C  
ATOM   1048  CD2 LEU A 137      -4.287   4.962 -42.272  1.00 48.44           C  
ATOM   1049  N   MET A 138      -5.189   0.989 -39.534  1.00 51.28           N  
ATOM   1050  CA  MET A 138      -5.575  -0.264 -40.110  1.00 52.72           C  
ATOM   1051  C   MET A 138      -4.515  -1.336 -39.897  1.00 55.03           C  
ATOM   1052  O   MET A 138      -3.374  -1.055 -39.497  1.00 53.54           O  
ATOM   1053  CB  MET A 138      -5.889  -0.093 -41.597  1.00 52.67           C  
ATOM   1054  CG  MET A 138      -4.682  -0.068 -42.500  1.00 56.45           C  
ATOM   1055  SD  MET A 138      -5.267   0.221 -44.177  1.00 70.23           S  
ATOM   1056  CE  MET A 138      -5.446  -1.448 -44.761  1.00 73.50           C  
ATOM   1057  N   VAL A 139      -4.920  -2.576 -40.149  1.00 55.39           N  
ATOM   1058  CA  VAL A 139      -4.007  -3.684 -40.139  1.00 52.95           C  
ATOM   1059  C   VAL A 139      -4.020  -4.343 -41.510  1.00 55.27           C  
ATOM   1060  O   VAL A 139      -5.064  -4.752 -41.993  1.00 58.94           O  
ATOM   1061  CB  VAL A 139      -4.359  -4.647 -39.008  1.00 47.49           C  
ATOM   1062  CG1 VAL A 139      -3.691  -5.990 -39.215  1.00 48.06           C  
ATOM   1063  CG2 VAL A 139      -3.896  -4.045 -37.697  1.00 47.48           C  
ATOM   1064  N   VAL A 140      -2.872  -4.394 -42.168  1.00 57.82           N  
ATOM   1065  CA  VAL A 140      -2.786  -5.213 -43.369  1.00 70.21           C  
ATOM   1066  C   VAL A 140      -2.363  -6.598 -42.931  1.00 71.14           C  
ATOM   1067  O   VAL A 140      -1.360  -6.764 -42.232  1.00 70.96           O  
ATOM   1068  CB  VAL A 140      -1.862  -4.651 -44.491  1.00 74.01           C  
ATOM   1069  CG1 VAL A 140      -2.453  -3.378 -45.068  1.00 77.54           C  
ATOM   1070  CG2 VAL A 140      -0.438  -4.411 -44.000  1.00 80.07           C  
ATOM   1071  N   GLY A 141      -3.156  -7.588 -43.312  1.00 69.44           N  
ATOM   1072  CA  GLY A 141      -2.904  -8.932 -42.859  1.00 68.24           C  
ATOM   1073  C   GLY A 141      -2.411  -9.760 -43.996  1.00 68.41           C  
ATOM   1074  O   GLY A 141      -2.700  -9.470 -45.152  1.00 75.64           O  
ATOM   1075  N   VAL A 142      -1.635 -10.778 -43.668  1.00 70.88           N  
ATOM   1076  CA  VAL A 142      -1.371 -11.840 -44.629  1.00 72.14           C  
ATOM   1077  C   VAL A 142      -1.733 -13.184 -44.034  1.00 73.26           C  
ATOM   1078  O   VAL A 142      -1.543 -13.468 -42.830  1.00 67.58           O  
ATOM   1079  CB  VAL A 142       0.068 -11.855 -45.184  1.00 68.35           C  
ATOM   1080  CG1 VAL A 142       0.312 -10.632 -46.051  1.00 64.42           C  
ATOM   1081  CG2 VAL A 142       1.082 -11.976 -44.060  1.00 67.53           C  
ATOM   1082  N   VAL A 143      -2.254 -14.014 -44.919  1.00 72.59           N  
ATOM   1083  CA  VAL A 143      -2.863 -15.242 -44.512  1.00 70.03           C  
ATOM   1084  C   VAL A 143      -2.547 -16.310 -45.559  1.00 78.30           C  
ATOM   1085  O   VAL A 143      -2.520 -16.033 -46.761  1.00 81.80           O  
ATOM   1086  CB  VAL A 143      -4.367 -15.020 -44.319  1.00 56.09           C  
ATOM   1087  CG1 VAL A 143      -5.168 -15.834 -45.320  1.00 52.97           C  
ATOM   1088  CG2 VAL A 143      -4.740 -15.363 -42.902  1.00 54.11           C  
ATOM   1089  N   SER A 144      -2.272 -17.518 -45.078  1.00 88.00           N  
ATOM   1090  CA  SER A 144      -1.998 -18.665 -45.928  1.00 89.82           C  
ATOM   1091  C   SER A 144      -3.289 -19.295 -46.401  1.00 87.97           C  
ATOM   1092  O   SER A 144      -4.221 -19.454 -45.613  1.00 92.10           O  
ATOM   1093  CB  SER A 144      -1.206 -19.707 -45.157  1.00 89.97           C  
ATOM   1094  OG  SER A 144      -0.595 -20.598 -46.061  1.00100.11           O  
ATOM   1095  N   THR A 145      -3.330 -19.662 -47.680  1.00 93.73           N  
ATOM   1096  CA  THR A 145      -4.525 -20.275 -48.294  1.00100.62           C  
ATOM   1097  C   THR A 145      -4.628 -21.806 -48.173  1.00103.48           C  
ATOM   1098  O   THR A 145      -5.676 -22.325 -47.787  1.00103.39           O  
ATOM   1099  CB  THR A 145      -4.737 -19.842 -49.764  1.00 99.63           C  
ATOM   1100  OG1 THR A 145      -3.489 -19.418 -50.346  1.00 98.23           O  
ATOM   1101  CG2 THR A 145      -5.760 -18.699 -49.822  1.00 96.35           C  
ATOM   1102  N   ASP A 146      -3.559 -22.525 -48.502  1.00108.54           N  
ATOM   1103  CA  ASP A 146      -3.552 -23.986 -48.341  1.00110.11           C  
ATOM   1104  C   ASP A 146      -2.727 -24.444 -47.136  1.00104.56           C  
ATOM   1105  O   ASP A 146      -2.466 -25.638 -46.968  1.00112.19           O  
ATOM   1106  CB  ASP A 146      -3.104 -24.694 -49.634  1.00114.49           C  
ATOM   1107  CG  ASP A 146      -1.840 -24.084 -50.242  1.00113.84           C  
ATOM   1108  OD1 ASP A 146      -1.826 -23.855 -51.480  1.00109.39           O  
ATOM   1109  OD2 ASP A 146      -0.865 -23.843 -49.491  1.00105.42           O  
ATOM   1110  N   GLY A 147      -2.326 -23.484 -46.304  1.00 99.52           N  
ATOM   1111  CA  GLY A 147      -1.543 -23.753 -45.100  1.00 89.09           C  
ATOM   1112  C   GLY A 147      -0.058 -24.006 -45.309  1.00 90.33           C  
ATOM   1113  O   GLY A 147       0.652 -24.323 -44.355  1.00 94.98           O  
ATOM   1114  N   SER A 148       0.433 -23.864 -46.540  1.00 93.01           N  
ATOM   1115  CA  SER A 148       1.867 -24.076 -46.804  1.00103.68           C  
ATOM   1116  C   SER A 148       2.748 -23.132 -45.984  1.00107.26           C  
ATOM   1117  O   SER A 148       3.901 -23.443 -45.695  1.00119.92           O  
ATOM   1118  CB  SER A 148       2.213 -23.995 -48.308  1.00106.83           C  
ATOM   1119  OG  SER A 148       1.515 -22.961 -48.985  1.00109.83           O  
ATOM   1120  N   MET A 149       2.175 -22.000 -45.586  1.00104.17           N  
ATOM   1121  CA  MET A 149       2.901 -20.950 -44.891  1.00 92.15           C  
ATOM   1122  C   MET A 149       2.492 -20.888 -43.422  1.00 82.21           C  
ATOM   1123  O   MET A 149       1.299 -20.875 -43.103  1.00 78.52           O  
ATOM   1124  CB  MET A 149       2.651 -19.600 -45.580  1.00103.87           C  
ATOM   1125  CG  MET A 149       2.958 -19.564 -47.079  1.00104.52           C  
ATOM   1126  SD  MET A 149       3.786 -18.036 -47.582  1.00114.34           S  
ATOM   1127  CE  MET A 149       5.405 -18.240 -46.829  1.00 99.67           C  
ATOM   1128  N   THR A 150       3.476 -20.851 -42.525  1.00 72.77           N  
ATOM   1129  CA  THR A 150       3.153 -20.748 -41.108  1.00 66.95           C  
ATOM   1130  C   THR A 150       2.956 -19.329 -40.619  1.00 65.84           C  
ATOM   1131  O   THR A 150       3.043 -18.378 -41.382  1.00 70.50           O  
ATOM   1132  CB  THR A 150       4.134 -21.514 -40.196  1.00 63.76           C  
ATOM   1133  OG1 THR A 150       3.551 -21.596 -38.892  1.00 81.10           O  
ATOM   1134  CG2 THR A 150       5.461 -20.840 -40.059  1.00 58.97           C  
ATOM   1135  N   LYS A 151       2.652 -19.205 -39.336  1.00 69.19           N  
ATOM   1136  CA  LYS A 151       2.658 -17.934 -38.619  1.00 71.80           C  
ATOM   1137  C   LYS A 151       3.920 -17.119 -38.923  1.00 74.68           C  
ATOM   1138  O   LYS A 151       3.831 -16.005 -39.450  1.00 72.06           O  
ATOM   1139  CB  LYS A 151       2.591 -18.217 -37.125  1.00 68.09           C  
ATOM   1140  CG  LYS A 151       1.829 -17.201 -36.313  1.00 70.21           C  
ATOM   1141  CD  LYS A 151       1.407 -17.777 -34.964  1.00 72.74           C  
ATOM   1142  CE  LYS A 151       2.595 -18.057 -34.056  1.00 69.95           C  
ATOM   1143  NZ  LYS A 151       3.509 -19.072 -34.647  1.00 72.14           N1+
ATOM   1144  N   GLU A 152       5.084 -17.694 -38.606  1.00 74.75           N  
ATOM   1145  CA  GLU A 152       6.365 -17.002 -38.764  1.00 73.26           C  
ATOM   1146  C   GLU A 152       6.824 -16.893 -40.214  1.00 71.43           C  
ATOM   1147  O   GLU A 152       7.690 -16.089 -40.506  1.00 80.01           O  
ATOM   1148  CB  GLU A 152       7.487 -17.580 -37.873  1.00 75.87           C  
ATOM   1149  CG  GLU A 152       7.348 -19.050 -37.490  1.00 83.75           C  
ATOM   1150  CD  GLU A 152       6.635 -19.255 -36.151  1.00 93.51           C  
ATOM   1151  OE1 GLU A 152       7.167 -18.798 -35.103  1.00 92.54           O  
ATOM   1152  OE2 GLU A 152       5.545 -19.883 -36.140  1.00 87.37           O  
ATOM   1153  N   ASP A 153       6.250 -17.673 -41.121  1.00 68.31           N  
ATOM   1154  CA  ASP A 153       6.623 -17.570 -42.538  1.00 69.67           C  
ATOM   1155  C   ASP A 153       5.980 -16.325 -43.136  1.00 67.31           C  
ATOM   1156  O   ASP A 153       6.645 -15.539 -43.825  1.00 68.53           O  
ATOM   1157  CB  ASP A 153       6.201 -18.816 -43.347  1.00 75.34           C  
ATOM   1158  CG  ASP A 153       6.803 -20.115 -42.815  1.00 80.86           C  
ATOM   1159  OD1 ASP A 153       6.237 -21.182 -43.130  1.00 90.19           O  
ATOM   1160  OD2 ASP A 153       7.818 -20.089 -42.075  1.00 80.63           O  
ATOM   1161  N   LEU A 154       4.681 -16.176 -42.869  1.00 61.77           N  
ATOM   1162  CA  LEU A 154       3.905 -15.023 -43.269  1.00 56.13           C  
ATOM   1163  C   LEU A 154       4.495 -13.750 -42.641  1.00 61.45           C  
ATOM   1164  O   LEU A 154       4.800 -12.779 -43.332  1.00 65.27           O  
ATOM   1165  CB  LEU A 154       2.484 -15.224 -42.816  1.00 50.56           C  
ATOM   1166  CG  LEU A 154       1.819 -16.455 -43.402  1.00 50.96           C  
ATOM   1167  CD1 LEU A 154       0.717 -16.912 -42.474  1.00 49.60           C  
ATOM   1168  CD2 LEU A 154       1.237 -16.129 -44.769  1.00 59.79           C  
ATOM   1169  N   SER A 155       4.671 -13.772 -41.327  1.00 61.09           N  
ATOM   1170  CA  SER A 155       5.411 -12.746 -40.623  1.00 56.90           C  
ATOM   1171  C   SER A 155       6.633 -12.330 -41.423  1.00 58.73           C  
ATOM   1172  O   SER A 155       6.761 -11.171 -41.849  1.00 67.29           O  
ATOM   1173  CB  SER A 155       5.845 -13.291 -39.272  1.00 59.28           C  
ATOM   1174  OG  SER A 155       6.030 -12.262 -38.334  1.00 67.83           O  
ATOM   1175  N   ASN A 156       7.524 -13.277 -41.655  1.00 53.52           N  
ATOM   1176  CA  ASN A 156       8.730 -12.970 -42.403  1.00 58.03           C  
ATOM   1177  C   ASN A 156       8.490 -12.360 -43.781  1.00 56.58           C  
ATOM   1178  O   ASN A 156       9.260 -11.530 -44.218  1.00 62.58           O  
ATOM   1179  CB  ASN A 156       9.615 -14.190 -42.540  1.00 58.66           C  
ATOM   1180  CG  ASN A 156      10.922 -13.872 -43.195  1.00 56.58           C  
ATOM   1181  OD1 ASN A 156      11.138 -14.215 -44.348  1.00 55.94           O  
ATOM   1182  ND2 ASN A 156      11.790 -13.187 -42.476  1.00 56.62           N  
ATOM   1183  N   TYR A 157       7.433 -12.755 -44.469  1.00 58.26           N  
ATOM   1184  CA  TYR A 157       7.142 -12.104 -45.741  1.00 61.54           C  
ATOM   1185  C   TYR A 157       6.756 -10.625 -45.544  1.00 63.13           C  
ATOM   1186  O   TYR A 157       7.359  -9.733 -46.144  1.00 63.59           O  
ATOM   1187  CB  TYR A 157       6.076 -12.855 -46.522  1.00 54.26           C  
ATOM   1188  CG  TYR A 157       5.866 -12.267 -47.886  1.00 59.07           C  
ATOM   1189  CD1 TYR A 157       6.563 -12.769 -48.977  1.00 60.88           C  
ATOM   1190  CD2 TYR A 157       4.978 -11.195 -48.093  1.00 62.97           C  
ATOM   1191  CE1 TYR A 157       6.381 -12.256 -50.259  1.00 69.98           C  
ATOM   1192  CE2 TYR A 157       4.783 -10.669 -49.367  1.00 73.99           C  
ATOM   1193  CZ  TYR A 157       5.495 -11.205 -50.461  1.00 81.64           C  
ATOM   1194  OH  TYR A 157       5.338 -10.716 -51.764  1.00 85.99           O  
ATOM   1195  N   ILE A 158       5.750 -10.392 -44.705  1.00 63.43           N  
ATOM   1196  CA  ILE A 158       5.373  -9.064 -44.232  1.00 59.99           C  
ATOM   1197  C   ILE A 158       6.598  -8.175 -44.016  1.00 53.92           C  
ATOM   1198  O   ILE A 158       6.707  -7.094 -44.604  1.00 50.48           O  
ATOM   1199  CB  ILE A 158       4.556  -9.175 -42.918  1.00 64.23           C  
ATOM   1200  CG1 ILE A 158       3.122  -9.606 -43.209  1.00 71.04           C  
ATOM   1201  CG2 ILE A 158       4.543  -7.874 -42.123  1.00 63.12           C  
ATOM   1202  CD1 ILE A 158       2.308  -8.573 -43.963  1.00 83.24           C  
ATOM   1203  N   VAL A 159       7.523  -8.618 -43.178  1.00 46.06           N  
ATOM   1204  CA  VAL A 159       8.623  -7.742 -42.872  1.00 44.20           C  
ATOM   1205  C   VAL A 159       9.552  -7.623 -44.051  1.00 44.26           C  
ATOM   1206  O   VAL A 159       9.941  -6.528 -44.371  1.00 53.33           O  
ATOM   1207  CB  VAL A 159       9.423  -8.173 -41.637  1.00 44.59           C  
ATOM   1208  CG1 VAL A 159      10.782  -7.494 -41.631  1.00 40.68           C  
ATOM   1209  CG2 VAL A 159       8.661  -7.861 -40.365  1.00 42.15           C  
ATOM   1210  N   SER A 160       9.900  -8.718 -44.718  1.00 45.42           N  
ATOM   1211  CA  SER A 160      10.962  -8.637 -45.732  1.00 47.30           C  
ATOM   1212  C   SER A 160      10.548  -8.140 -47.086  1.00 48.66           C  
ATOM   1213  O   SER A 160      11.375  -8.114 -47.981  1.00 52.33           O  
ATOM   1214  CB  SER A 160      11.746  -9.945 -45.933  1.00 47.82           C  
ATOM   1215  OG  SER A 160      11.549 -10.872 -44.869  1.00 52.27           O  
ATOM   1216  N   ASN A 161       9.296  -7.735 -47.250  1.00 55.55           N  
ATOM   1217  CA  ASN A 161       8.748  -7.437 -48.591  1.00 60.40           C  
ATOM   1218  C   ASN A 161       7.791  -6.277 -48.614  1.00 63.45           C  
ATOM   1219  O   ASN A 161       7.927  -5.376 -49.438  1.00 70.86           O  
ATOM   1220  CB  ASN A 161       7.979  -8.645 -49.126  1.00 55.43           C  
ATOM   1221  CG  ASN A 161       8.869  -9.798 -49.398  1.00 52.13           C  
ATOM   1222  OD1 ASN A 161       9.462  -9.850 -50.457  1.00 52.52           O  
ATOM   1223  ND2 ASN A 161       9.025 -10.705 -48.419  1.00 52.58           N  
ATOM   1224  N   ILE A 162       6.804  -6.364 -47.726  1.00 60.06           N  
ATOM   1225  CA  ILE A 162       5.702  -5.443 -47.613  1.00 59.29           C  
ATOM   1226  C   ILE A 162       6.066  -4.296 -46.693  1.00 58.25           C  
ATOM   1227  O   ILE A 162       5.544  -3.215 -46.867  1.00 63.13           O  
ATOM   1228  CB  ILE A 162       4.459  -6.150 -47.016  1.00 64.55           C  
ATOM   1229  CG1 ILE A 162       4.115  -7.405 -47.812  1.00 70.25           C  
ATOM   1230  CG2 ILE A 162       3.252  -5.230 -46.958  1.00 61.84           C  
ATOM   1231  CD1 ILE A 162       3.916  -7.152 -49.286  1.00 73.77           C  
ATOM   1232  N   GLN A 163       6.937  -4.511 -45.711  1.00 58.57           N  
ATOM   1233  CA  GLN A 163       7.197  -3.470 -44.695  1.00 61.86           C  
ATOM   1234  C   GLN A 163       7.928  -2.235 -45.214  1.00 63.01           C  
ATOM   1235  O   GLN A 163       7.423  -1.107 -45.087  1.00 55.63           O  
ATOM   1236  CB  GLN A 163       7.938  -4.029 -43.488  1.00 62.05           C  
ATOM   1237  CG  GLN A 163       8.203  -3.016 -42.393  1.00 61.61           C  
ATOM   1238  CD  GLN A 163       9.043  -3.627 -41.297  1.00 75.29           C  
ATOM   1239  OE1 GLN A 163      10.171  -4.025 -41.537  1.00 87.46           O  
ATOM   1240  NE2 GLN A 163       8.488  -3.743 -40.097  1.00 83.27           N  
ATOM   1241  N   ASP A 164       9.111  -2.423 -45.788  1.00 64.89           N  
ATOM   1242  CA  ASP A 164       9.847  -1.252 -46.242  1.00 70.38           C  
ATOM   1243  C   ASP A 164       9.070  -0.311 -47.199  1.00 70.80           C  
ATOM   1244  O   ASP A 164       9.007   0.887 -46.910  1.00 86.06           O  
ATOM   1245  CB  ASP A 164      11.276  -1.581 -46.689  1.00 81.21           C  
ATOM   1246  CG  ASP A 164      12.215  -1.852 -45.496  1.00 90.70           C  
ATOM   1247  OD1 ASP A 164      11.698  -2.018 -44.361  1.00 87.19           O  
ATOM   1248  OD2 ASP A 164      13.462  -1.891 -45.692  1.00 91.45           O  
ATOM   1249  N   PRO A 165       8.433  -0.834 -48.285  1.00 60.69           N  
ATOM   1250  CA  PRO A 165       7.601   0.019 -49.159  1.00 61.55           C  
ATOM   1251  C   PRO A 165       6.366   0.686 -48.500  1.00 66.03           C  
ATOM   1252  O   PRO A 165       5.980   1.807 -48.873  1.00 75.18           O  
ATOM   1253  CB  PRO A 165       7.151  -0.938 -50.262  1.00 53.28           C  
ATOM   1254  CG  PRO A 165       7.245  -2.255 -49.652  1.00 51.35           C  
ATOM   1255  CD  PRO A 165       8.482  -2.196 -48.816  1.00 55.48           C  
ATOM   1256  N   LEU A 166       5.760   0.013 -47.535  1.00 65.93           N  
ATOM   1257  CA  LEU A 166       4.634   0.573 -46.802  1.00 61.30           C  
ATOM   1258  C   LEU A 166       5.093   1.689 -45.883  1.00 61.76           C  
ATOM   1259  O   LEU A 166       4.409   2.699 -45.753  1.00 60.70           O  
ATOM   1260  CB  LEU A 166       3.974  -0.508 -45.970  1.00 56.34           C  
ATOM   1261  CG  LEU A 166       2.479  -0.654 -46.099  1.00 53.41           C  
ATOM   1262  CD1 LEU A 166       2.048  -0.371 -47.520  1.00 54.46           C  
ATOM   1263  CD2 LEU A 166       2.121  -2.077 -45.703  1.00 58.33           C  
ATOM   1264  N   SER A 167       6.252   1.498 -45.252  1.00 58.31           N  
ATOM   1265  CA  SER A 167       6.800   2.491 -44.341  1.00 57.90           C  
ATOM   1266  C   SER A 167       7.269   3.736 -45.094  1.00 54.87           C  
ATOM   1267  O   SER A 167       7.612   4.747 -44.475  1.00 60.68           O  
ATOM   1268  CB  SER A 167       7.992   1.920 -43.622  1.00 54.81           C  
ATOM   1269  OG  SER A 167       9.093   2.123 -44.466  1.00 60.13           O  
ATOM   1270  N   ARG A 168       7.311   3.646 -46.419  1.00 50.06           N  
ATOM   1271  CA  ARG A 168       7.636   4.801 -47.246  1.00 48.24           C  
ATOM   1272  C   ARG A 168       6.454   5.308 -48.033  1.00 43.82           C  
ATOM   1273  O   ARG A 168       6.590   6.279 -48.750  1.00 49.26           O  
ATOM   1274  CB  ARG A 168       8.832   4.526 -48.174  1.00 47.23           C  
ATOM   1275  CG  ARG A 168      10.151   4.518 -47.427  1.00 50.66           C  
ATOM   1276  CD  ARG A 168      11.374   4.499 -48.316  1.00 53.01           C  
ATOM   1277  NE  ARG A 168      12.384   3.595 -47.763  1.00 59.42           N  
ATOM   1278  CZ  ARG A 168      12.466   2.299 -48.072  1.00 66.09           C  
ATOM   1279  NH1 ARG A 168      11.601   1.756 -48.937  1.00 67.52           N  
ATOM   1280  NH2 ARG A 168      13.404   1.539 -47.524  1.00 63.71           N  
ATOM   1281  N   THR A 169       5.311   4.642 -47.921  1.00 40.48           N  
ATOM   1282  CA  THR A 169       4.054   5.115 -48.514  1.00 39.49           C  
ATOM   1283  C   THR A 169       3.741   6.494 -47.987  1.00 40.47           C  
ATOM   1284  O   THR A 169       3.820   6.754 -46.775  1.00 39.78           O  
ATOM   1285  CB  THR A 169       2.870   4.208 -48.105  1.00 40.20           C  
ATOM   1286  OG1 THR A 169       3.120   2.875 -48.555  1.00 45.04           O  
ATOM   1287  CG2 THR A 169       1.510   4.717 -48.632  1.00 35.05           C  
ATOM   1288  N   LYS A 170       3.366   7.385 -48.886  1.00 43.09           N  
ATOM   1289  CA  LYS A 170       2.993   8.709 -48.445  1.00 47.16           C  
ATOM   1290  C   LYS A 170       1.936   8.598 -47.365  1.00 46.02           C  
ATOM   1291  O   LYS A 170       0.911   7.921 -47.539  1.00 45.09           O  
ATOM   1292  CB  LYS A 170       2.452   9.548 -49.594  1.00 53.33           C  
ATOM   1293  CG  LYS A 170       2.382  11.029 -49.267  1.00 55.22           C  
ATOM   1294  CD  LYS A 170       1.018  11.579 -49.647  1.00 61.28           C  
ATOM   1295  CE  LYS A 170       0.955  13.075 -49.424  1.00 65.14           C  
ATOM   1296  NZ  LYS A 170       2.138  13.746 -50.039  1.00 69.48           N1+
ATOM   1297  N   GLY A 171       2.230   9.249 -46.242  1.00 48.17           N  
ATOM   1298  CA  GLY A 171       1.283   9.446 -45.144  1.00 46.64           C  
ATOM   1299  C   GLY A 171       1.305   8.452 -43.992  1.00 47.46           C  
ATOM   1300  O   GLY A 171       0.486   8.582 -43.069  1.00 46.70           O  
ATOM   1301  N   VAL A 172       2.207   7.458 -44.025  1.00 46.33           N  
ATOM   1302  CA  VAL A 172       2.197   6.480 -42.942  1.00 45.53           C  
ATOM   1303  C   VAL A 172       3.304   6.793 -41.986  1.00 46.84           C  
ATOM   1304  O   VAL A 172       4.473   6.866 -42.364  1.00 48.81           O  
ATOM   1305  CB  VAL A 172       2.100   4.992 -43.374  1.00 43.85           C  
ATOM   1306  CG1 VAL A 172       1.631   4.894 -44.817  1.00 45.88           C  
ATOM   1307  CG2 VAL A 172       3.383   4.222 -43.126  1.00 43.12           C  
ATOM   1308  N   GLY A 173       2.897   7.042 -40.747  1.00 44.88           N  
ATOM   1309  CA  GLY A 173       3.781   7.677 -39.792  1.00 48.67           C  
ATOM   1310  C   GLY A 173       4.542   6.686 -38.950  1.00 46.78           C  
ATOM   1311  O   GLY A 173       5.683   6.943 -38.541  1.00 45.38           O  
ATOM   1312  N   ASP A 174       3.871   5.582 -38.653  1.00 44.36           N  
ATOM   1313  CA  ASP A 174       4.465   4.484 -37.945  1.00 45.86           C  
ATOM   1314  C   ASP A 174       3.765   3.174 -38.330  1.00 47.64           C  
ATOM   1315  O   ASP A 174       2.741   3.165 -39.038  1.00 44.46           O  
ATOM   1316  CB  ASP A 174       4.446   4.704 -36.433  1.00 47.78           C  
ATOM   1317  CG  ASP A 174       5.460   3.832 -35.719  1.00 57.47           C  
ATOM   1318  OD1 ASP A 174       6.270   3.202 -36.424  1.00 61.11           O  
ATOM   1319  OD2 ASP A 174       5.466   3.759 -34.471  1.00 68.09           O  
ATOM   1320  N   PHE A 175       4.363   2.076 -37.881  1.00 46.85           N  
ATOM   1321  CA  PHE A 175       3.842   0.771 -38.110  1.00 49.17           C  
ATOM   1322  C   PHE A 175       4.339  -0.154 -37.020  1.00 50.64           C  
ATOM   1323  O   PHE A 175       5.456  -0.025 -36.545  1.00 46.54           O  
ATOM   1324  CB  PHE A 175       4.309   0.278 -39.472  1.00 53.52           C  
ATOM   1325  CG  PHE A 175       5.798   0.195 -39.602  1.00 52.87           C  
ATOM   1326  CD1 PHE A 175       6.470  -0.989 -39.311  1.00 53.36           C  
ATOM   1327  CD2 PHE A 175       6.532   1.295 -40.011  1.00 53.24           C  
ATOM   1328  CE1 PHE A 175       7.840  -1.064 -39.422  1.00 52.33           C  
ATOM   1329  CE2 PHE A 175       7.911   1.222 -40.136  1.00 53.39           C  
ATOM   1330  CZ  PHE A 175       8.563   0.038 -39.846  1.00 54.40           C  
ATOM   1331  N   GLN A 176       3.498  -1.092 -36.618  1.00 59.78           N  
ATOM   1332  CA  GLN A 176       3.960  -2.136 -35.736  1.00 66.33           C  
ATOM   1333  C   GLN A 176       3.684  -3.447 -36.400  1.00 69.72           C  
ATOM   1334  O   GLN A 176       2.587  -3.676 -36.932  1.00 71.04           O  
ATOM   1335  CB  GLN A 176       3.272  -2.087 -34.388  1.00 69.01           C  
ATOM   1336  CG  GLN A 176       4.135  -2.719 -33.323  1.00 79.08           C  
ATOM   1337  CD  GLN A 176       3.331  -3.524 -32.336  1.00 83.65           C  
ATOM   1338  OE1 GLN A 176       2.304  -3.056 -31.840  1.00 84.96           O  
ATOM   1339  NE2 GLN A 176       3.797  -4.744 -32.032  1.00 80.96           N  
ATOM   1340  N   VAL A 177       4.693  -4.305 -36.377  1.00 68.08           N  
ATOM   1341  CA  VAL A 177       4.565  -5.599 -37.009  1.00 66.34           C  
ATOM   1342  C   VAL A 177       4.151  -6.669 -35.991  1.00 64.72           C  
ATOM   1343  O   VAL A 177       4.732  -6.771 -34.916  1.00 61.57           O  
ATOM   1344  CB  VAL A 177       5.835  -5.957 -37.808  1.00 70.93           C  
ATOM   1345  CG1 VAL A 177       7.094  -5.977 -36.921  1.00 67.58           C  
ATOM   1346  CG2 VAL A 177       5.614  -7.253 -38.577  1.00 76.63           C  
ATOM   1347  N   PHE A 178       3.116  -7.441 -36.326  1.00 69.92           N  
ATOM   1348  CA  PHE A 178       2.597  -8.510 -35.438  1.00 65.76           C  
ATOM   1349  C   PHE A 178       3.289  -9.854 -35.707  1.00 60.64           C  
ATOM   1350  O   PHE A 178       2.699 -10.807 -36.218  1.00 64.20           O  
ATOM   1351  CB  PHE A 178       1.055  -8.586 -35.494  1.00 60.00           C  
ATOM   1352  CG  PHE A 178       0.374  -7.364 -34.937  1.00 62.08           C  
ATOM   1353  CD1 PHE A 178       0.764  -6.824 -33.702  1.00 68.87           C  
ATOM   1354  CD2 PHE A 178      -0.637  -6.737 -35.632  1.00 63.68           C  
ATOM   1355  CE1 PHE A 178       0.149  -5.692 -33.171  1.00 66.17           C  
ATOM   1356  CE2 PHE A 178      -1.260  -5.603 -35.106  1.00 67.73           C  
ATOM   1357  CZ  PHE A 178      -0.872  -5.079 -33.875  1.00 63.51           C  
ATOM   1358  N   GLY A 179       4.565  -9.888 -35.349  1.00 57.19           N  
ATOM   1359  CA  GLY A 179       5.486 -10.965 -35.685  1.00 61.38           C  
ATOM   1360  C   GLY A 179       6.917 -10.433 -35.833  1.00 67.52           C  
ATOM   1361  O   GLY A 179       7.335  -9.462 -35.159  1.00 68.29           O  
ATOM   1362  N   SER A 180       7.674 -11.077 -36.712  1.00 60.07           N  
ATOM   1363  CA  SER A 180       9.034 -10.692 -36.960  1.00 58.16           C  
ATOM   1364  C   SER A 180       9.547 -11.386 -38.201  1.00 61.42           C  
ATOM   1365  O   SER A 180       9.021 -12.411 -38.628  1.00 64.82           O  
ATOM   1366  CB  SER A 180       9.909 -11.045 -35.764  1.00 58.37           C  
ATOM   1367  OG  SER A 180       9.813 -12.420 -35.458  1.00 66.77           O  
ATOM   1368  N   GLN A 181      10.581 -10.803 -38.789  1.00 63.84           N  
ATOM   1369  CA  GLN A 181      11.314 -11.463 -39.850  1.00 62.84           C  
ATOM   1370  C   GLN A 181      12.188 -12.541 -39.235  1.00 63.69           C  
ATOM   1371  O   GLN A 181      12.419 -12.565 -38.016  1.00 59.88           O  
ATOM   1372  CB  GLN A 181      12.195 -10.470 -40.612  1.00 59.09           C  
ATOM   1373  CG  GLN A 181      12.867  -9.459 -39.717  1.00 54.54           C  
ATOM   1374  CD  GLN A 181      14.283  -9.195 -40.135  1.00 54.93           C  
ATOM   1375  OE1 GLN A 181      14.537  -8.721 -41.246  1.00 49.26           O  
ATOM   1376  NE2 GLN A 181      15.233  -9.510 -39.238  1.00 63.40           N  
ATOM   1377  N   TYR A 182      12.686 -13.422 -40.096  1.00 63.27           N  
ATOM   1378  CA  TYR A 182      13.545 -14.511 -39.674  1.00 58.68           C  
ATOM   1379  C   TYR A 182      14.850 -14.035 -39.094  1.00 53.63           C  
ATOM   1380  O   TYR A 182      15.217 -12.863 -39.219  1.00 55.67           O  
ATOM   1381  CB  TYR A 182      13.874 -15.408 -40.855  1.00 60.20           C  
ATOM   1382  CG  TYR A 182      12.771 -16.307 -41.336  1.00 55.67           C  
ATOM   1383  CD1 TYR A 182      11.848 -16.851 -40.441  1.00 54.78           C  
ATOM   1384  CD2 TYR A 182      12.697 -16.663 -42.688  1.00 52.18           C  
ATOM   1385  CE1 TYR A 182      10.853 -17.692 -40.884  1.00 54.98           C  
ATOM   1386  CE2 TYR A 182      11.722 -17.518 -43.139  1.00 53.31           C  
ATOM   1387  CZ  TYR A 182      10.799 -18.016 -42.234  1.00 56.71           C  
ATOM   1388  OH  TYR A 182       9.805 -18.841 -42.675  1.00 64.78           O  
ATOM   1389  N   SER A 183      15.550 -14.970 -38.470  1.00 51.70           N  
ATOM   1390  CA  SER A 183      16.936 -14.759 -38.091  1.00 63.23           C  
ATOM   1391  C   SER A 183      17.668 -16.071 -37.877  1.00 63.92           C  
ATOM   1392  O   SER A 183      17.052 -17.101 -37.580  1.00 64.15           O  
ATOM   1393  CB  SER A 183      17.028 -13.912 -36.830  1.00 65.96           C  
ATOM   1394  OG  SER A 183      16.087 -14.385 -35.898  1.00 79.72           O  
ATOM   1395  N   MET A 184      18.990 -16.035 -38.013  1.00 62.35           N  
ATOM   1396  CA  MET A 184      19.754 -17.221 -37.728  1.00 60.34           C  
ATOM   1397  C   MET A 184      19.789 -17.466 -36.229  1.00 65.28           C  
ATOM   1398  O   MET A 184      20.584 -16.873 -35.475  1.00 64.14           O  
ATOM   1399  CB  MET A 184      21.144 -17.163 -38.330  1.00 62.31           C  
ATOM   1400  CG  MET A 184      21.727 -18.551 -38.531  1.00 62.41           C  
ATOM   1401  SD  MET A 184      20.559 -19.576 -39.418  1.00 61.61           S  
ATOM   1402  CE  MET A 184      21.126 -19.384 -41.099  1.00 64.71           C  
ATOM   1403  N   ARG A 185      18.878 -18.344 -35.822  1.00 67.06           N  
ATOM   1404  CA  ARG A 185      18.715 -18.734 -34.440  1.00 67.94           C  
ATOM   1405  C   ARG A 185      19.647 -19.884 -34.054  1.00 75.51           C  
ATOM   1406  O   ARG A 185      19.565 -20.992 -34.604  1.00 76.79           O  
ATOM   1407  CB  ARG A 185      17.253 -19.079 -34.194  1.00 66.55           C  
ATOM   1408  CG  ARG A 185      16.342 -17.873 -34.326  1.00 67.88           C  
ATOM   1409  CD  ARG A 185      16.970 -16.658 -33.636  1.00 77.57           C  
ATOM   1410  NE  ARG A 185      17.302 -16.914 -32.228  1.00 76.60           N  
ATOM   1411  CZ  ARG A 185      16.765 -16.287 -31.184  1.00 63.21           C  
ATOM   1412  NH1 ARG A 185      15.875 -15.320 -31.352  1.00 52.92           N  
ATOM   1413  NH2 ARG A 185      17.141 -16.638 -29.967  1.00 60.01           N  
ATOM   1414  N   ILE A 186      20.550 -19.595 -33.119  1.00 75.76           N  
ATOM   1415  CA  ILE A 186      21.531 -20.568 -32.653  1.00 70.39           C  
ATOM   1416  C   ILE A 186      21.200 -20.958 -31.233  1.00 75.03           C  
ATOM   1417  O   ILE A 186      21.311 -20.142 -30.299  1.00 74.57           O  
ATOM   1418  CB  ILE A 186      22.937 -19.982 -32.652  1.00 67.65           C  
ATOM   1419  CG1 ILE A 186      23.221 -19.324 -34.005  1.00 64.99           C  
ATOM   1420  CG2 ILE A 186      23.943 -21.056 -32.257  1.00 64.32           C  
ATOM   1421  CD1 ILE A 186      24.651 -18.878 -34.167  1.00 64.01           C  
ATOM   1422  N   TRP A 187      20.814 -22.221 -31.083  1.00 74.02           N  
ATOM   1423  CA  TRP A 187      20.241 -22.721 -29.840  1.00 72.01           C  
ATOM   1424  C   TRP A 187      21.237 -23.507 -29.006  1.00 74.05           C  
ATOM   1425  O   TRP A 187      21.332 -24.747 -29.138  1.00 78.51           O  
ATOM   1426  CB  TRP A 187      19.026 -23.591 -30.144  1.00 66.89           C  
ATOM   1427  CG  TRP A 187      17.916 -22.846 -30.781  1.00 65.46           C  
ATOM   1428  CD1 TRP A 187      17.356 -23.087 -32.011  1.00 64.32           C  
ATOM   1429  CD2 TRP A 187      17.221 -21.726 -30.233  1.00 64.71           C  
ATOM   1430  NE1 TRP A 187      16.354 -22.190 -32.254  1.00 63.06           N  
ATOM   1431  CE2 TRP A 187      16.244 -21.342 -31.179  1.00 65.16           C  
ATOM   1432  CE3 TRP A 187      17.328 -21.007 -29.033  1.00 64.86           C  
ATOM   1433  CZ2 TRP A 187      15.380 -20.261 -30.963  1.00 61.82           C  
ATOM   1434  CZ3 TRP A 187      16.464 -19.944 -28.814  1.00 63.77           C  
ATOM   1435  CH2 TRP A 187      15.503 -19.584 -29.774  1.00 65.69           C  
ATOM   1436  N   LEU A 188      21.955 -22.790 -28.137  1.00 66.06           N  
ATOM   1437  CA  LEU A 188      22.973 -23.406 -27.294  1.00 65.95           C  
ATOM   1438  C   LEU A 188      22.377 -24.468 -26.364  1.00 75.05           C  
ATOM   1439  O   LEU A 188      21.359 -24.221 -25.687  1.00 73.44           O  
ATOM   1440  CB  LEU A 188      23.753 -22.351 -26.506  1.00 60.37           C  
ATOM   1441  CG  LEU A 188      25.020 -21.781 -27.149  1.00 56.71           C  
ATOM   1442  CD1 LEU A 188      24.733 -21.103 -28.449  1.00 62.18           C  
ATOM   1443  CD2 LEU A 188      25.638 -20.736 -26.269  1.00 58.09           C  
ATOM   1444  N   ASP A 189      23.006 -25.653 -26.392  1.00 82.91           N  
ATOM   1445  CA  ASP A 189      22.738 -26.785 -25.485  1.00 85.01           C  
ATOM   1446  C   ASP A 189      23.879 -26.921 -24.446  1.00 82.42           C  
ATOM   1447  O   ASP A 189      25.030 -27.082 -24.856  1.00 75.77           O  
ATOM   1448  CB  ASP A 189      22.599 -28.067 -26.300  1.00 87.39           C  
ATOM   1449  CG  ASP A 189      22.190 -29.250 -25.455  1.00 97.44           C  
ATOM   1450  OD1 ASP A 189      21.309 -30.013 -25.912  1.00107.14           O  
ATOM   1451  OD2 ASP A 189      22.736 -29.419 -24.338  1.00 94.80           O  
ATOM   1452  N   PRO A 190      23.562 -26.865 -23.111  1.00 82.08           N  
ATOM   1453  CA  PRO A 190      24.570 -26.557 -22.082  1.00 84.55           C  
ATOM   1454  C   PRO A 190      25.324 -27.759 -21.524  1.00 98.83           C  
ATOM   1455  O   PRO A 190      26.382 -27.570 -20.889  1.00108.13           O  
ATOM   1456  CB  PRO A 190      23.749 -25.898 -20.978  1.00 77.46           C  
ATOM   1457  CG  PRO A 190      22.404 -26.511 -21.105  1.00 76.75           C  
ATOM   1458  CD  PRO A 190      22.256 -27.123 -22.477  1.00 79.46           C  
ATOM   1459  N   ALA A 191      24.777 -28.962 -21.747  1.00 96.84           N  
ATOM   1460  CA  ALA A 191      25.507 -30.224 -21.547  1.00 95.43           C  
ATOM   1461  C   ALA A 191      26.599 -30.432 -22.620  1.00 97.23           C  
ATOM   1462  O   ALA A 191      27.791 -30.532 -22.287  1.00 97.61           O  
ATOM   1463  CB  ALA A 191      24.553 -31.403 -21.523  1.00 88.71           C  
ATOM   1464  N   LYS A 192      26.197 -30.490 -23.897  1.00 84.32           N  
ATOM   1465  CA  LYS A 192      27.160 -30.582 -25.008  1.00 71.63           C  
ATOM   1466  C   LYS A 192      28.237 -29.514 -24.838  1.00 65.43           C  
ATOM   1467  O   LYS A 192      29.422 -29.759 -24.972  1.00 65.65           O  
ATOM   1468  CB  LYS A 192      26.468 -30.407 -26.368  1.00 65.20           C  
ATOM   1469  CG  LYS A 192      25.287 -31.329 -26.629  1.00 66.42           C  
ATOM   1470  CD  LYS A 192      24.770 -31.078 -28.038  1.00 75.51           C  
ATOM   1471  CE  LYS A 192      23.457 -31.777 -28.352  1.00 77.05           C  
ATOM   1472  NZ  LYS A 192      23.713 -33.148 -28.866  1.00 82.79           N1+
ATOM   1473  N   LEU A 193      27.799 -28.319 -24.504  1.00 68.45           N  
ATOM   1474  CA  LEU A 193      28.672 -27.180 -24.406  1.00 75.04           C  
ATOM   1475  C   LEU A 193      29.658 -27.340 -23.238  1.00 80.37           C  
ATOM   1476  O   LEU A 193      30.756 -26.723 -23.221  1.00 73.64           O  
ATOM   1477  CB  LEU A 193      27.798 -25.939 -24.301  1.00 73.45           C  
ATOM   1478  CG  LEU A 193      28.429 -24.578 -24.415  1.00 78.19           C  
ATOM   1479  CD1 LEU A 193      27.560 -23.784 -25.365  1.00 74.61           C  
ATOM   1480  CD2 LEU A 193      28.496 -23.980 -23.010  1.00 87.86           C  
ATOM   1481  N   ASN A 194      29.267 -28.197 -22.288  1.00 80.89           N  
ATOM   1482  CA  ASN A 194      30.161 -28.639 -21.213  1.00 82.33           C  
ATOM   1483  C   ASN A 194      31.252 -29.591 -21.681  1.00 82.62           C  
ATOM   1484  O   ASN A 194      32.415 -29.435 -21.279  1.00 87.75           O  
ATOM   1485  CB  ASN A 194      29.390 -29.317 -20.085  1.00 78.79           C  
ATOM   1486  CG  ASN A 194      30.189 -29.397 -18.790  1.00 76.79           C  
ATOM   1487  OD1 ASN A 194      29.692 -29.938 -17.810  1.00 83.43           O  
ATOM   1488  ND2 ASN A 194      31.412 -28.836 -18.766  1.00 65.30           N  
ATOM   1489  N   SER A 195      30.867 -30.579 -22.498  1.00 71.33           N  
ATOM   1490  CA  SER A 195      31.787 -31.598 -22.983  1.00 63.67           C  
ATOM   1491  C   SER A 195      33.054 -30.951 -23.478  1.00 72.04           C  
ATOM   1492  O   SER A 195      34.089 -31.052 -22.824  1.00 82.85           O  
ATOM   1493  CB  SER A 195      31.164 -32.415 -24.097  1.00 61.40           C  
ATOM   1494  OG  SER A 195      29.812 -32.664 -23.804  1.00 60.67           O  
ATOM   1495  N   TYR A 196      32.970 -30.240 -24.597  1.00 71.79           N  
ATOM   1496  CA  TYR A 196      34.164 -29.677 -25.212  1.00 75.88           C  
ATOM   1497  C   TYR A 196      34.711 -28.492 -24.387  1.00 78.93           C  
ATOM   1498  O   TYR A 196      35.662 -27.816 -24.794  1.00 78.52           O  
ATOM   1499  CB  TYR A 196      33.896 -29.308 -26.676  1.00 76.83           C  
ATOM   1500  CG  TYR A 196      33.115 -30.355 -27.465  1.00 79.69           C  
ATOM   1501  CD1 TYR A 196      33.753 -31.236 -28.332  1.00 76.92           C  
ATOM   1502  CD2 TYR A 196      31.724 -30.449 -27.348  1.00 85.68           C  
ATOM   1503  CE1 TYR A 196      33.025 -32.174 -29.061  1.00 76.75           C  
ATOM   1504  CE2 TYR A 196      30.991 -31.392 -28.057  1.00 77.82           C  
ATOM   1505  CZ  TYR A 196      31.639 -32.249 -28.913  1.00 78.42           C  
ATOM   1506  OH  TYR A 196      30.888 -33.177 -29.615  1.00 78.92           O  
ATOM   1507  N   GLN A 197      34.113 -28.284 -23.211  1.00 84.03           N  
ATOM   1508  CA  GLN A 197      34.461 -27.201 -22.269  1.00 90.83           C  
ATOM   1509  C   GLN A 197      34.435 -25.804 -22.877  1.00 95.08           C  
ATOM   1510  O   GLN A 197      35.461 -25.089 -22.846  1.00 88.92           O  
ATOM   1511  CB  GLN A 197      35.804 -27.445 -21.574  1.00 88.73           C  
ATOM   1512  CG  GLN A 197      35.893 -28.775 -20.847  1.00 95.94           C  
ATOM   1513  CD  GLN A 197      36.801 -29.762 -21.554  1.00 91.26           C  
ATOM   1514  OE1 GLN A 197      38.034 -29.621 -21.546  1.00 91.70           O  
ATOM   1515  NE2 GLN A 197      36.202 -30.769 -22.162  1.00 78.77           N  
ATOM   1516  N   LEU A 198      33.258 -25.424 -23.397  1.00 85.60           N  
ATOM   1517  CA  LEU A 198      33.055 -24.115 -24.019  1.00 80.95           C  
ATOM   1518  C   LEU A 198      31.979 -23.287 -23.306  1.00 90.36           C  
ATOM   1519  O   LEU A 198      31.046 -23.847 -22.719  1.00 86.86           O  
ATOM   1520  CB  LEU A 198      32.732 -24.280 -25.500  1.00 76.17           C  
ATOM   1521  CG  LEU A 198      33.877 -24.816 -26.370  1.00 76.38           C  
ATOM   1522  CD1 LEU A 198      33.374 -25.729 -27.495  1.00 69.52           C  
ATOM   1523  CD2 LEU A 198      34.724 -23.660 -26.898  1.00 73.85           C  
ATOM   1524  N   THR A 199      32.161 -21.959 -23.322  1.00 96.43           N  
ATOM   1525  CA  THR A 199      31.179 -20.981 -22.821  1.00 94.81           C  
ATOM   1526  C   THR A 199      30.323 -20.461 -23.982  1.00 87.43           C  
ATOM   1527  O   THR A 199      30.745 -20.502 -25.136  1.00 86.10           O  
ATOM   1528  CB  THR A 199      31.835 -19.755 -22.105  1.00102.81           C  
ATOM   1529  OG1 THR A 199      32.848 -19.166 -22.935  1.00 99.59           O  
ATOM   1530  CG2 THR A 199      32.433 -20.130 -20.739  1.00101.12           C  
ATOM   1531  N   PRO A 200      29.104 -19.982 -23.692  1.00 82.86           N  
ATOM   1532  CA  PRO A 200      28.422 -19.276 -24.755  1.00 81.87           C  
ATOM   1533  C   PRO A 200      29.234 -18.083 -25.263  1.00 81.85           C  
ATOM   1534  O   PRO A 200      29.211 -17.812 -26.464  1.00 74.67           O  
ATOM   1535  CB  PRO A 200      27.119 -18.855 -24.085  1.00 82.40           C  
ATOM   1536  CG  PRO A 200      26.827 -20.026 -23.205  1.00 73.17           C  
ATOM   1537  CD  PRO A 200      28.173 -20.323 -22.603  1.00 80.13           C  
ATOM   1538  N   GLY A 201      29.963 -17.406 -24.370  1.00 78.99           N  
ATOM   1539  CA  GLY A 201      30.935 -16.390 -24.790  1.00 80.81           C  
ATOM   1540  C   GLY A 201      31.752 -16.806 -26.017  1.00 79.87           C  
ATOM   1541  O   GLY A 201      31.699 -16.143 -27.063  1.00 74.03           O  
ATOM   1542  N   ASP A 202      32.492 -17.912 -25.880  1.00 79.26           N  
ATOM   1543  CA  ASP A 202      33.261 -18.539 -26.978  1.00 79.32           C  
ATOM   1544  C   ASP A 202      32.508 -18.664 -28.316  1.00 71.91           C  
ATOM   1545  O   ASP A 202      32.917 -18.073 -29.316  1.00 70.36           O  
ATOM   1546  CB  ASP A 202      33.759 -19.926 -26.553  1.00 86.32           C  
ATOM   1547  CG  ASP A 202      34.954 -19.870 -25.610  1.00 92.14           C  
ATOM   1548  OD1 ASP A 202      35.135 -20.851 -24.857  1.00 88.31           O  
ATOM   1549  OD2 ASP A 202      35.715 -18.871 -25.634  1.00 97.02           O  
ATOM   1550  N   VAL A 203      31.420 -19.431 -28.333  1.00 58.95           N  
ATOM   1551  CA  VAL A 203      30.592 -19.535 -29.528  1.00 59.70           C  
ATOM   1552  C   VAL A 203      30.303 -18.164 -30.140  1.00 60.83           C  
ATOM   1553  O   VAL A 203      30.400 -18.001 -31.349  1.00 66.33           O  
ATOM   1554  CB  VAL A 203      29.245 -20.254 -29.262  1.00 59.96           C  
ATOM   1555  CG1 VAL A 203      28.447 -20.421 -30.550  1.00 49.58           C  
ATOM   1556  CG2 VAL A 203      29.462 -21.600 -28.590  1.00 58.52           C  
ATOM   1557  N   SER A 204      29.946 -17.185 -29.313  1.00 61.70           N  
ATOM   1558  CA  SER A 204      29.703 -15.831 -29.808  1.00 64.43           C  
ATOM   1559  C   SER A 204      30.973 -15.225 -30.395  1.00 64.56           C  
ATOM   1560  O   SER A 204      30.924 -14.618 -31.467  1.00 69.13           O  
ATOM   1561  CB  SER A 204      29.125 -14.920 -28.716  1.00 66.64           C  
ATOM   1562  OG  SER A 204      29.458 -13.559 -28.938  1.00 58.39           O  
ATOM   1563  N   SER A 205      32.101 -15.405 -29.714  1.00 59.13           N  
ATOM   1564  CA  SER A 205      33.374 -14.889 -30.216  1.00 63.87           C  
ATOM   1565  C   SER A 205      33.777 -15.449 -31.585  1.00 66.32           C  
ATOM   1566  O   SER A 205      34.498 -14.781 -32.354  1.00 63.39           O  
ATOM   1567  CB  SER A 205      34.484 -15.132 -29.203  1.00 69.19           C  
ATOM   1568  OG  SER A 205      34.490 -14.106 -28.228  1.00 82.60           O  
ATOM   1569  N   ALA A 206      33.307 -16.674 -31.860  1.00 68.36           N  
ATOM   1570  CA  ALA A 206      33.548 -17.391 -33.120  1.00 67.50           C  
ATOM   1571  C   ALA A 206      32.711 -16.823 -34.251  1.00 67.85           C  
ATOM   1572  O   ALA A 206      33.235 -16.495 -35.315  1.00 74.09           O  
ATOM   1573  CB  ALA A 206      33.287 -18.887 -32.966  1.00 63.13           C  
ATOM   1574  N   ILE A 207      31.412 -16.697 -34.017  1.00 70.12           N  
ATOM   1575  CA  ILE A 207      30.494 -16.203 -35.042  1.00 68.22           C  
ATOM   1576  C   ILE A 207      30.892 -14.806 -35.550  1.00 64.16           C  
ATOM   1577  O   ILE A 207      30.822 -14.539 -36.754  1.00 54.12           O  
ATOM   1578  CB  ILE A 207      29.042 -16.244 -34.547  1.00 67.66           C  
ATOM   1579  CG1 ILE A 207      28.690 -17.656 -34.091  1.00 66.19           C  
ATOM   1580  CG2 ILE A 207      28.094 -15.883 -35.671  1.00 76.20           C  
ATOM   1581  CD1 ILE A 207      27.633 -17.682 -33.012  1.00 73.37           C  
ATOM   1582  N   GLN A 208      31.337 -13.951 -34.623  1.00 66.09           N  
ATOM   1583  CA  GLN A 208      31.888 -12.623 -34.907  1.00 63.57           C  
ATOM   1584  C   GLN A 208      33.146 -12.677 -35.772  1.00 70.08           C  
ATOM   1585  O   GLN A 208      33.403 -11.777 -36.593  1.00 71.32           O  
ATOM   1586  CB  GLN A 208      32.256 -11.948 -33.603  1.00 67.00           C  
ATOM   1587  CG  GLN A 208      31.083 -11.478 -32.768  1.00 72.13           C  
ATOM   1588  CD  GLN A 208      31.549 -10.666 -31.586  1.00 82.30           C  
ATOM   1589  OE1 GLN A 208      30.857 -10.577 -30.580  1.00 99.39           O  
ATOM   1590  NE2 GLN A 208      32.741 -10.076 -31.694  1.00 85.22           N  
ATOM   1591  N   ALA A 209      33.934 -13.735 -35.584  1.00 70.43           N  
ATOM   1592  CA  ALA A 209      35.162 -13.920 -36.348  1.00 62.54           C  
ATOM   1593  C   ALA A 209      35.001 -14.755 -37.612  1.00 61.73           C  
ATOM   1594  O   ALA A 209      35.919 -14.840 -38.417  1.00 69.04           O  
ATOM   1595  CB  ALA A 209      36.224 -14.522 -35.460  1.00 63.21           C  
ATOM   1596  N   GLN A 210      33.846 -15.364 -37.815  1.00 61.62           N  
ATOM   1597  CA  GLN A 210      33.760 -16.364 -38.856  1.00 65.60           C  
ATOM   1598  C   GLN A 210      32.627 -16.139 -39.831  1.00 67.55           C  
ATOM   1599  O   GLN A 210      32.556 -16.774 -40.885  1.00 77.95           O  
ATOM   1600  CB  GLN A 210      33.635 -17.735 -38.216  1.00 70.57           C  
ATOM   1601  CG  GLN A 210      34.486 -18.813 -38.860  1.00 73.77           C  
ATOM   1602  CD  GLN A 210      34.564 -20.038 -37.978  1.00 77.75           C  
ATOM   1603  OE1 GLN A 210      35.023 -19.972 -36.826  1.00 71.00           O  
ATOM   1604  NE2 GLN A 210      34.087 -21.162 -38.502  1.00 74.94           N  
ATOM   1605  N   ASN A 211      31.711 -15.265 -39.464  1.00 69.63           N  
ATOM   1606  CA  ASN A 211      30.638 -14.889 -40.367  1.00 69.73           C  
ATOM   1607  C   ASN A 211      30.753 -13.404 -40.513  1.00 67.17           C  
ATOM   1608  O   ASN A 211      29.971 -12.646 -39.915  1.00 61.97           O  
ATOM   1609  CB  ASN A 211      29.278 -15.287 -39.799  1.00 69.21           C  
ATOM   1610  CG  ASN A 211      28.136 -14.557 -40.458  1.00 67.01           C  
ATOM   1611  OD1 ASN A 211      28.140 -14.305 -41.674  1.00 61.14           O  
ATOM   1612  ND2 ASN A 211      27.149 -14.199 -39.653  1.00 64.80           N  
ATOM   1613  N   VAL A 212      31.788 -13.005 -41.253  1.00 67.06           N  
ATOM   1614  CA  VAL A 212      32.091 -11.607 -41.462  1.00 65.64           C  
ATOM   1615  C   VAL A 212      32.016 -11.327 -42.934  1.00 71.52           C  
ATOM   1616  O   VAL A 212      32.217 -12.220 -43.737  1.00 79.09           O  
ATOM   1617  CB  VAL A 212      33.506 -11.222 -41.012  1.00 59.99           C  
ATOM   1618  CG1 VAL A 212      33.593  -9.696 -40.901  1.00 68.76           C  
ATOM   1619  CG2 VAL A 212      33.846 -11.860 -39.679  1.00 57.62           C  
ATOM   1620  N   GLN A 213      31.713 -10.081 -43.270  1.00 72.77           N  
ATOM   1621  CA  GLN A 213      32.004  -9.540 -44.583  1.00 69.37           C  
ATOM   1622  C   GLN A 213      33.185  -8.530 -44.458  1.00 74.50           C  
ATOM   1623  O   GLN A 213      32.978  -7.340 -44.207  1.00 72.58           O  
ATOM   1624  CB  GLN A 213      30.753  -8.862 -45.099  1.00 63.22           C  
ATOM   1625  CG  GLN A 213      30.841  -8.415 -46.530  1.00 59.15           C  
ATOM   1626  CD  GLN A 213      30.218  -9.398 -47.500  1.00 59.74           C  
ATOM   1627  OE1 GLN A 213      30.625  -9.461 -48.644  1.00 66.09           O  
ATOM   1628  NE2 GLN A 213      29.210 -10.144 -47.060  1.00 59.91           N  
ATOM   1629  N   ILE A 214      34.421  -9.013 -44.600  1.00 76.99           N  
ATOM   1630  CA  ILE A 214      35.600  -8.159 -44.382  1.00 75.86           C  
ATOM   1631  C   ILE A 214      35.938  -7.459 -45.683  1.00 82.77           C  
ATOM   1632  O   ILE A 214      35.628  -7.982 -46.762  1.00 92.20           O  
ATOM   1633  CB  ILE A 214      36.846  -8.922 -43.818  1.00 73.71           C  
ATOM   1634  CG1 ILE A 214      37.875  -9.258 -44.915  1.00 79.21           C  
ATOM   1635  CG2 ILE A 214      36.455 -10.120 -42.941  1.00 64.99           C  
ATOM   1636  CD1 ILE A 214      37.689 -10.592 -45.624  1.00 89.62           C  
ATOM   1637  N   SER A 215      36.553  -6.279 -45.590  1.00 83.09           N  
ATOM   1638  CA  SER A 215      36.911  -5.513 -46.791  1.00 79.70           C  
ATOM   1639  C   SER A 215      38.284  -5.944 -47.261  1.00 76.84           C  
ATOM   1640  O   SER A 215      39.281  -5.613 -46.626  1.00 76.47           O  
ATOM   1641  CB  SER A 215      36.886  -4.011 -46.513  1.00 78.62           C  
ATOM   1642  OG  SER A 215      37.949  -3.618 -45.662  1.00 83.61           O  
ATOM   1643  N   SER A 216      38.332  -6.680 -48.371  1.00 78.54           N  
ATOM   1644  CA  SER A 216      39.560  -7.388 -48.766  1.00 81.14           C  
ATOM   1645  C   SER A 216      40.439  -6.724 -49.825  1.00 79.26           C  
ATOM   1646  O   SER A 216      41.182  -7.404 -50.531  1.00 78.38           O  
ATOM   1647  CB  SER A 216      39.244  -8.823 -49.173  1.00 79.23           C  
ATOM   1648  OG  SER A 216      39.637  -9.700 -48.127  1.00 93.19           O  
ATOM   1649  N   GLY A 217      40.370  -5.401 -49.913  1.00 78.55           N  
ATOM   1650  CA  GLY A 217      41.034  -4.657 -50.976  1.00 77.50           C  
ATOM   1651  C   GLY A 217      40.792  -5.162 -52.388  1.00 76.99           C  
ATOM   1652  O   GLY A 217      39.825  -5.883 -52.667  1.00 79.28           O  
ATOM   1653  N   GLN A 218      41.690  -4.778 -53.283  1.00 76.73           N  
ATOM   1654  CA  GLN A 218      41.595  -5.183 -54.672  1.00 73.98           C  
ATOM   1655  C   GLN A 218      42.960  -5.318 -55.362  1.00 74.78           C  
ATOM   1656  O   GLN A 218      43.946  -4.646 -54.990  1.00 66.62           O  
ATOM   1657  CB  GLN A 218      40.710  -4.209 -55.432  1.00 74.95           C  
ATOM   1658  CG  GLN A 218      41.104  -2.759 -55.251  1.00 76.04           C  
ATOM   1659  CD  GLN A 218      40.568  -1.949 -56.379  1.00 72.86           C  
ATOM   1660  OE1 GLN A 218      39.716  -2.427 -57.116  1.00 69.98           O  
ATOM   1661  NE2 GLN A 218      41.057  -0.728 -56.533  1.00 76.34           N  
ATOM   1662  N   LEU A 219      42.974  -6.174 -56.389  1.00 77.42           N  
ATOM   1663  CA  LEU A 219      44.176  -6.557 -57.147  1.00 71.73           C  
ATOM   1664  C   LEU A 219      44.974  -5.402 -57.769  1.00 69.86           C  
ATOM   1665  O   LEU A 219      46.019  -5.060 -57.249  1.00 81.58           O  
ATOM   1666  CB  LEU A 219      43.841  -7.637 -58.174  1.00 67.26           C  
ATOM   1667  CG  LEU A 219      44.623  -8.944 -57.981  1.00 68.58           C  
ATOM   1668  CD1 LEU A 219      45.119  -9.160 -56.554  1.00 66.93           C  
ATOM   1669  CD2 LEU A 219      43.800 -10.153 -58.417  1.00 69.70           C  
ATOM   1670  N   GLY A 220      44.515  -4.782 -58.848  1.00 63.30           N  
ATOM   1671  CA  GLY A 220      45.295  -3.662 -59.388  1.00 69.17           C  
ATOM   1672  C   GLY A 220      45.176  -2.316 -58.662  1.00 72.97           C  
ATOM   1673  O   GLY A 220      45.285  -1.256 -59.296  1.00 83.97           O  
ATOM   1674  N   GLY A 221      44.978  -2.341 -57.347  1.00 64.32           N  
ATOM   1675  CA  GLY A 221      44.429  -1.188 -56.649  1.00 64.65           C  
ATOM   1676  C   GLY A 221      45.272   0.072 -56.677  1.00 67.63           C  
ATOM   1677  O   GLY A 221      46.492   0.003 -56.711  1.00 70.88           O  
ATOM   1678  N   LEU A 222      44.613   1.227 -56.630  1.00 66.32           N  
ATOM   1679  CA  LEU A 222      45.295   2.530 -56.606  1.00 64.16           C  
ATOM   1680  C   LEU A 222      45.805   2.945 -55.187  1.00 65.65           C  
ATOM   1681  O   LEU A 222      45.221   2.567 -54.176  1.00 62.39           O  
ATOM   1682  CB  LEU A 222      44.413   3.609 -57.286  1.00 58.15           C  
ATOM   1683  CG  LEU A 222      44.100   3.325 -58.772  1.00 57.31           C  
ATOM   1684  CD1 LEU A 222      42.941   4.117 -59.348  1.00 59.14           C  
ATOM   1685  CD2 LEU A 222      45.330   3.546 -59.630  1.00 69.46           C  
ATOM   1686  N   PRO A 223      46.954   3.646 -55.112  1.00 74.24           N  
ATOM   1687  CA  PRO A 223      47.826   3.891 -56.254  1.00 81.53           C  
ATOM   1688  C   PRO A 223      48.419   2.540 -56.685  1.00 86.77           C  
ATOM   1689  O   PRO A 223      48.721   1.710 -55.812  1.00 86.45           O  
ATOM   1690  CB  PRO A 223      48.906   4.804 -55.671  1.00 68.29           C  
ATOM   1691  CG  PRO A 223      49.011   4.353 -54.263  1.00 66.34           C  
ATOM   1692  CD  PRO A 223      47.603   4.043 -53.847  1.00 74.27           C  
ATOM   1693  N   ALA A 224      48.515   2.311 -58.003  1.00 80.29           N  
ATOM   1694  CA  ALA A 224      49.207   1.143 -58.565  1.00 71.36           C  
ATOM   1695  C   ALA A 224      50.631   1.507 -59.031  1.00 72.88           C  
ATOM   1696  O   ALA A 224      51.075   2.654 -58.861  1.00 75.13           O  
ATOM   1697  CB  ALA A 224      48.388   0.545 -59.690  1.00 64.32           C  
ATOM   1698  N   VAL A 225      51.353   0.539 -59.590  1.00 73.65           N  
ATOM   1699  CA  VAL A 225      52.726   0.785 -60.065  1.00 75.93           C  
ATOM   1700  C   VAL A 225      52.705   1.247 -61.518  1.00 79.51           C  
ATOM   1701  O   VAL A 225      51.744   0.954 -62.252  1.00 80.14           O  
ATOM   1702  CB  VAL A 225      53.662  -0.438 -59.898  1.00 72.97           C  
ATOM   1703  CG1 VAL A 225      53.444  -1.109 -58.546  1.00 70.35           C  
ATOM   1704  CG2 VAL A 225      53.478  -1.438 -61.037  1.00 75.37           C  
ATOM   1705  N   LYS A 226      53.749   1.977 -61.925  1.00 80.72           N  
ATOM   1706  CA  LYS A 226      53.813   2.490 -63.291  1.00 80.25           C  
ATOM   1707  C   LYS A 226      53.945   1.249 -64.140  1.00 81.35           C  
ATOM   1708  O   LYS A 226      54.735   0.337 -63.850  1.00 86.42           O  
ATOM   1709  CB  LYS A 226      54.969   3.481 -63.537  1.00 86.25           C  
ATOM   1710  CG  LYS A 226      55.588   4.168 -62.304  1.00105.12           C  
ATOM   1711  CD  LYS A 226      54.645   5.050 -61.464  1.00110.32           C  
ATOM   1712  CE  LYS A 226      53.960   6.153 -62.266  1.00111.47           C  
ATOM   1713  NZ  LYS A 226      54.952   6.946 -63.041  1.00117.20           N1+
ATOM   1714  N   GLY A 227      53.110   1.168 -65.155  1.00 81.57           N  
ATOM   1715  CA  GLY A 227      53.093  -0.037 -65.945  1.00 74.56           C  
ATOM   1716  C   GLY A 227      51.865  -0.897 -65.811  1.00 67.29           C  
ATOM   1717  O   GLY A 227      51.553  -1.596 -66.757  1.00 66.67           O  
ATOM   1718  N   GLN A 228      51.155  -0.834 -64.676  1.00 70.80           N  
ATOM   1719  CA  GLN A 228      50.109  -1.841 -64.338  1.00 76.07           C  
ATOM   1720  C   GLN A 228      48.948  -2.017 -65.347  1.00 77.58           C  
ATOM   1721  O   GLN A 228      48.484  -1.049 -65.947  1.00 79.64           O  
ATOM   1722  CB  GLN A 228      49.609  -1.672 -62.899  1.00 73.53           C  
ATOM   1723  CG  GLN A 228      48.280  -2.366 -62.578  1.00 81.90           C  
ATOM   1724  CD  GLN A 228      48.408  -3.846 -62.252  1.00 87.27           C  
ATOM   1725  OE1 GLN A 228      48.905  -4.238 -61.187  1.00 89.09           O  
ATOM   1726  NE2 GLN A 228      47.937  -4.681 -63.165  1.00 93.88           N  
ATOM   1727  N   GLN A 229      48.509  -3.268 -65.516  1.00 78.19           N  
ATOM   1728  CA  GLN A 229      47.597  -3.672 -66.597  1.00 88.83           C  
ATOM   1729  C   GLN A 229      46.183  -4.112 -66.156  1.00 85.79           C  
ATOM   1730  O   GLN A 229      45.206  -3.413 -66.408  1.00 77.96           O  
ATOM   1731  CB  GLN A 229      48.254  -4.786 -67.432  1.00 97.90           C  
ATOM   1732  CG  GLN A 229      49.219  -4.303 -68.505  1.00 91.74           C  
ATOM   1733  CD  GLN A 229      48.548  -3.394 -69.511  1.00 89.76           C  
ATOM   1734  OE1 GLN A 229      49.045  -2.310 -69.815  1.00 92.19           O  
ATOM   1735  NE2 GLN A 229      47.402  -3.824 -70.020  1.00 86.77           N  
ATOM   1736  N   LEU A 230      46.097  -5.294 -65.540  1.00 87.81           N  
ATOM   1737  CA  LEU A 230      44.874  -5.830 -64.911  1.00 88.81           C  
ATOM   1738  C   LEU A 230      44.536  -5.189 -63.545  1.00 82.89           C  
ATOM   1739  O   LEU A 230      45.430  -4.847 -62.749  1.00 76.07           O  
ATOM   1740  CB  LEU A 230      44.985  -7.374 -64.761  1.00103.18           C  
ATOM   1741  CG  LEU A 230      44.593  -8.209 -63.492  1.00103.07           C  
ATOM   1742  CD1 LEU A 230      44.259  -9.665 -63.832  1.00100.26           C  
ATOM   1743  CD2 LEU A 230      45.630  -8.185 -62.366  1.00 87.58           C  
ATOM   1744  N   ASN A 231      43.235  -5.069 -63.279  1.00 77.53           N  
ATOM   1745  CA  ASN A 231      42.700  -4.534 -62.016  1.00 77.53           C  
ATOM   1746  C   ASN A 231      41.466  -5.343 -61.617  1.00 74.90           C  
ATOM   1747  O   ASN A 231      40.578  -5.562 -62.446  1.00 73.68           O  
ATOM   1748  CB  ASN A 231      42.354  -3.044 -62.194  1.00 74.92           C  
ATOM   1749  CG  ASN A 231      41.369  -2.530 -61.165  1.00 68.68           C  
ATOM   1750  OD1 ASN A 231      41.617  -2.589 -59.959  1.00 69.18           O  
ATOM   1751  ND2 ASN A 231      40.255  -1.995 -61.642  1.00 63.59           N  
ATOM   1752  N   ALA A 232      41.393  -5.811 -60.376  1.00 69.22           N  
ATOM   1753  CA  ALA A 232      40.184  -6.539 -60.004  1.00 72.28           C  
ATOM   1754  C   ALA A 232      39.910  -6.592 -58.508  1.00 71.55           C  
ATOM   1755  O   ALA A 232      40.840  -6.519 -57.708  1.00 63.88           O  
ATOM   1756  CB  ALA A 232      40.164  -7.942 -60.635  1.00 69.85           C  
ATOM   1757  N   THR A 233      38.621  -6.711 -58.160  1.00 73.63           N  
ATOM   1758  CA  THR A 233      38.172  -6.864 -56.770  1.00 72.50           C  
ATOM   1759  C   THR A 233      38.645  -8.191 -56.207  1.00 70.48           C  
ATOM   1760  O   THR A 233      38.452  -9.238 -56.824  1.00 76.86           O  
ATOM   1761  CB  THR A 233      36.626  -6.750 -56.612  1.00 69.13           C  
ATOM   1762  OG1 THR A 233      36.239  -5.367 -56.543  1.00 65.05           O  
ATOM   1763  CG2 THR A 233      36.151  -7.446 -55.328  1.00 63.38           C  
ATOM   1764  N   ILE A 234      39.282  -8.130 -55.045  1.00 68.46           N  
ATOM   1765  CA  ILE A 234      39.570  -9.321 -54.272  1.00 67.90           C  
ATOM   1766  C   ILE A 234      38.413  -9.549 -53.315  1.00 71.35           C  
ATOM   1767  O   ILE A 234      38.194  -8.751 -52.368  1.00 67.00           O  
ATOM   1768  CB  ILE A 234      40.825  -9.132 -53.427  1.00 69.12           C  
ATOM   1769  CG1 ILE A 234      42.013  -8.785 -54.314  1.00 72.37           C  
ATOM   1770  CG2 ILE A 234      41.093 -10.368 -52.589  1.00 68.66           C  
ATOM   1771  CD1 ILE A 234      43.182  -8.221 -53.537  1.00 76.39           C  
ATOM   1772  N   ILE A 235      37.674 -10.632 -53.553  1.00 66.73           N  
ATOM   1773  CA  ILE A 235      36.614 -10.996 -52.617  1.00 67.97           C  
ATOM   1774  C   ILE A 235      37.148 -11.971 -51.552  1.00 69.42           C  
ATOM   1775  O   ILE A 235      37.644 -13.061 -51.862  1.00 73.45           O  
ATOM   1776  CB  ILE A 235      35.266 -11.369 -53.316  1.00 69.83           C  
ATOM   1777  CG1 ILE A 235      34.840 -12.835 -53.119  1.00 71.27           C  
ATOM   1778  CG2 ILE A 235      35.269 -10.946 -54.781  1.00 71.25           C  
ATOM   1779  CD1 ILE A 235      33.371 -13.100 -53.424  1.00 68.29           C  
ATOM   1780  N   GLY A 236      37.120 -11.514 -50.302  1.00 71.74           N  
ATOM   1781  CA  GLY A 236      37.651 -12.263 -49.163  1.00 70.96           C  
ATOM   1782  C   GLY A 236      36.475 -12.828 -48.427  1.00 75.08           C  
ATOM   1783  O   GLY A 236      35.430 -13.063 -49.034  1.00 79.51           O  
ATOM   1784  N   LYS A 237      36.622 -13.032 -47.122  1.00 78.87           N  
ATOM   1785  CA  LYS A 237      35.542 -13.638 -46.332  1.00 74.72           C  
ATOM   1786  C   LYS A 237      34.231 -12.910 -46.585  1.00 69.11           C  
ATOM   1787  O   LYS A 237      34.195 -11.676 -46.615  1.00 63.52           O  
ATOM   1788  CB  LYS A 237      35.893 -13.647 -44.838  1.00 73.19           C  
ATOM   1789  CG  LYS A 237      36.730 -14.845 -44.385  1.00 79.30           C  
ATOM   1790  CD  LYS A 237      35.900 -16.141 -44.345  1.00 86.83           C  
ATOM   1791  CE  LYS A 237      36.562 -17.285 -43.579  1.00 82.17           C  
ATOM   1792  NZ  LYS A 237      37.068 -16.850 -42.240  1.00 96.50           N1+
ATOM   1793  N   THR A 238      33.167 -13.670 -46.822  1.00 70.30           N  
ATOM   1794  CA  THR A 238      31.818 -13.064 -46.896  1.00 74.54           C  
ATOM   1795  C   THR A 238      30.856 -13.602 -45.807  1.00 74.50           C  
ATOM   1796  O   THR A 238      31.195 -14.545 -45.073  1.00 80.38           O  
ATOM   1797  CB  THR A 238      31.177 -13.169 -48.300  1.00 66.35           C  
ATOM   1798  OG1 THR A 238      31.060 -14.542 -48.659  1.00 70.77           O  
ATOM   1799  CG2 THR A 238      32.013 -12.462 -49.342  1.00 63.41           C  
ATOM   1800  N   ARG A 239      29.689 -12.971 -45.681  1.00 70.76           N  
ATOM   1801  CA  ARG A 239      28.704 -13.352 -44.667  1.00 74.11           C  
ATOM   1802  C   ARG A 239      28.064 -14.654 -45.051  1.00 71.30           C  
ATOM   1803  O   ARG A 239      27.769 -14.865 -46.226  1.00 70.97           O  
ATOM   1804  CB  ARG A 239      27.625 -12.282 -44.485  1.00 74.31           C  
ATOM   1805  CG  ARG A 239      28.147 -11.077 -43.737  1.00 75.07           C  
ATOM   1806  CD  ARG A 239      27.030 -10.248 -43.162  1.00 73.74           C  
ATOM   1807  NE  ARG A 239      27.596  -9.152 -42.383  1.00 74.69           N  
ATOM   1808  CZ  ARG A 239      28.088  -9.278 -41.156  1.00 72.22           C  
ATOM   1809  NH1 ARG A 239      28.089 -10.452 -40.546  1.00 74.24           N  
ATOM   1810  NH2 ARG A 239      28.577  -8.225 -40.530  1.00 75.99           N  
ATOM   1811  N   LEU A 240      27.871 -15.529 -44.065  1.00 65.61           N  
ATOM   1812  CA  LEU A 240      27.264 -16.816 -44.322  1.00 65.22           C  
ATOM   1813  C   LEU A 240      25.777 -16.567 -44.483  1.00 68.90           C  
ATOM   1814  O   LEU A 240      25.284 -15.498 -44.123  1.00 68.06           O  
ATOM   1815  CB  LEU A 240      27.552 -17.819 -43.209  1.00 67.03           C  
ATOM   1816  CG  LEU A 240      28.966 -17.848 -42.620  1.00 72.00           C  
ATOM   1817  CD1 LEU A 240      28.925 -18.615 -41.311  1.00 68.91           C  
ATOM   1818  CD2 LEU A 240      30.029 -18.406 -43.567  1.00 69.00           C  
ATOM   1819  N   GLN A 241      25.069 -17.546 -45.039  1.00 72.19           N  
ATOM   1820  CA  GLN A 241      23.719 -17.328 -45.521  1.00 66.86           C  
ATOM   1821  C   GLN A 241      22.774 -18.465 -45.157  1.00 66.94           C  
ATOM   1822  O   GLN A 241      21.554 -18.302 -45.270  1.00 70.07           O  
ATOM   1823  CB  GLN A 241      23.763 -17.113 -47.029  1.00 68.16           C  
ATOM   1824  CG  GLN A 241      22.459 -16.689 -47.679  1.00 73.26           C  
ATOM   1825  CD  GLN A 241      22.684 -15.650 -48.764  1.00 79.11           C  
ATOM   1826  OE1 GLN A 241      23.802 -15.115 -48.917  1.00 69.01           O  
ATOM   1827  NE2 GLN A 241      21.617 -15.336 -49.513  1.00 80.14           N  
ATOM   1828  N   THR A 242      23.319 -19.599 -44.701  1.00 66.25           N  
ATOM   1829  CA  THR A 242      22.485 -20.796 -44.395  1.00 68.20           C  
ATOM   1830  C   THR A 242      22.824 -21.579 -43.110  1.00 70.10           C  
ATOM   1831  O   THR A 242      23.963 -21.526 -42.595  1.00 66.70           O  
ATOM   1832  CB  THR A 242      22.526 -21.806 -45.543  1.00 60.99           C  
ATOM   1833  OG1 THR A 242      23.889 -22.181 -45.770  1.00 59.01           O  
ATOM   1834  CG2 THR A 242      21.952 -21.199 -46.799  1.00 62.11           C  
ATOM   1835  N   ALA A 243      21.834 -22.326 -42.615  1.00 65.67           N  
ATOM   1836  CA  ALA A 243      22.048 -23.132 -41.427  1.00 69.09           C  
ATOM   1837  C   ALA A 243      23.359 -23.928 -41.524  1.00 78.64           C  
ATOM   1838  O   ALA A 243      24.192 -23.846 -40.618  1.00 85.65           O  
ATOM   1839  CB  ALA A 243      20.863 -24.034 -41.143  1.00 65.87           C  
ATOM   1840  N   GLU A 244      23.573 -24.649 -42.627  1.00 81.23           N  
ATOM   1841  CA  GLU A 244      24.814 -25.427 -42.780  1.00 83.81           C  
ATOM   1842  C   GLU A 244      26.118 -24.608 -42.677  1.00 80.97           C  
ATOM   1843  O   GLU A 244      27.062 -25.044 -42.012  1.00 82.56           O  
ATOM   1844  CB  GLU A 244      24.804 -26.320 -44.031  1.00 90.82           C  
ATOM   1845  CG  GLU A 244      24.732 -25.595 -45.367  1.00106.66           C  
ATOM   1846  CD  GLU A 244      23.303 -25.266 -45.781  1.00125.55           C  
ATOM   1847  OE1 GLU A 244      23.079 -25.064 -46.997  1.00126.51           O  
ATOM   1848  OE2 GLU A 244      22.400 -25.208 -44.903  1.00130.29           O  
ATOM   1849  N   GLN A 245      26.176 -23.436 -43.311  1.00 73.03           N  
ATOM   1850  CA  GLN A 245      27.391 -22.616 -43.254  1.00 71.99           C  
ATOM   1851  C   GLN A 245      27.737 -22.303 -41.808  1.00 72.55           C  
ATOM   1852  O   GLN A 245      28.919 -22.359 -41.410  1.00 62.26           O  
ATOM   1853  CB  GLN A 245      27.205 -21.301 -43.992  1.00 69.38           C  
ATOM   1854  CG  GLN A 245      26.575 -21.431 -45.347  1.00 66.88           C  
ATOM   1855  CD  GLN A 245      26.926 -20.264 -46.226  1.00 74.09           C  
ATOM   1856  OE1 GLN A 245      28.066 -19.813 -46.232  1.00 81.67           O  
ATOM   1857  NE2 GLN A 245      25.955 -19.768 -46.983  1.00 78.94           N  
ATOM   1858  N   PHE A 246      26.675 -21.965 -41.059  1.00 74.98           N  
ATOM   1859  CA  PHE A 246      26.702 -21.644 -39.622  1.00 73.81           C  
ATOM   1860  C   PHE A 246      27.021 -22.843 -38.728  1.00 75.32           C  
ATOM   1861  O   PHE A 246      27.761 -22.716 -37.750  1.00 75.77           O  
ATOM   1862  CB  PHE A 246      25.364 -21.043 -39.184  1.00 67.47           C  
ATOM   1863  CG  PHE A 246      25.271 -19.574 -39.402  1.00 72.70           C  
ATOM   1864  CD1 PHE A 246      24.603 -19.066 -40.506  1.00 72.93           C  
ATOM   1865  CD2 PHE A 246      25.873 -18.680 -38.510  1.00 76.62           C  
ATOM   1866  CE1 PHE A 246      24.535 -17.693 -40.718  1.00 69.96           C  
ATOM   1867  CE2 PHE A 246      25.808 -17.300 -38.721  1.00 73.31           C  
ATOM   1868  CZ  PHE A 246      25.132 -16.809 -39.826  1.00 69.57           C  
ATOM   1869  N   GLU A 247      26.451 -23.998 -39.056  1.00 67.12           N  
ATOM   1870  CA  GLU A 247      26.775 -25.216 -38.353  1.00 65.51           C  
ATOM   1871  C   GLU A 247      28.257 -25.517 -38.467  1.00 67.46           C  
ATOM   1872  O   GLU A 247      28.868 -25.989 -37.525  1.00 70.47           O  
ATOM   1873  CB  GLU A 247      25.975 -26.369 -38.917  1.00 68.39           C  
ATOM   1874  CG  GLU A 247      24.482 -26.237 -38.711  1.00 68.68           C  
ATOM   1875  CD  GLU A 247      23.717 -27.371 -39.354  1.00 78.30           C  
ATOM   1876  OE1 GLU A 247      22.736 -27.833 -38.733  1.00 89.85           O  
ATOM   1877  OE2 GLU A 247      24.091 -27.814 -40.468  1.00 82.49           O  
ATOM   1878  N   ASN A 248      28.847 -25.217 -39.614  1.00 76.09           N  
ATOM   1879  CA  ASN A 248      30.266 -25.497 -39.819  1.00 80.90           C  
ATOM   1880  C   ASN A 248      31.250 -24.507 -39.251  1.00 74.37           C  
ATOM   1881  O   ASN A 248      32.449 -24.647 -39.465  1.00 76.81           O  
ATOM   1882  CB  ASN A 248      30.569 -25.745 -41.291  1.00 88.29           C  
ATOM   1883  CG  ASN A 248      30.545 -27.206 -41.621  1.00 96.13           C  
ATOM   1884  OD1 ASN A 248      31.570 -27.776 -41.994  1.00113.14           O  
ATOM   1885  ND2 ASN A 248      29.385 -27.844 -41.426  1.00 89.59           N  
ATOM   1886  N   ILE A 249      30.752 -23.507 -38.539  1.00 75.12           N  
ATOM   1887  CA  ILE A 249      31.625 -22.573 -37.859  1.00 74.62           C  
ATOM   1888  C   ILE A 249      32.495 -23.414 -36.945  1.00 76.39           C  
ATOM   1889  O   ILE A 249      32.035 -24.402 -36.381  1.00 80.44           O  
ATOM   1890  CB  ILE A 249      30.822 -21.506 -37.093  1.00 74.99           C  
ATOM   1891  CG1 ILE A 249      30.070 -20.627 -38.091  1.00 71.84           C  
ATOM   1892  CG2 ILE A 249      31.722 -20.651 -36.205  1.00 79.17           C  
ATOM   1893  CD1 ILE A 249      29.294 -19.484 -37.470  1.00 76.92           C  
ATOM   1894  N   LEU A 250      33.757 -23.031 -36.830  1.00 77.37           N  
ATOM   1895  CA  LEU A 250      34.761 -23.825 -36.131  1.00 84.67           C  
ATOM   1896  C   LEU A 250      35.047 -23.313 -34.709  1.00 82.10           C  
ATOM   1897  O   LEU A 250      35.530 -22.187 -34.522  1.00 79.43           O  
ATOM   1898  CB  LEU A 250      36.039 -23.828 -36.970  1.00 93.48           C  
ATOM   1899  CG  LEU A 250      37.328 -24.432 -36.435  1.00 94.50           C  
ATOM   1900  CD1 LEU A 250      37.298 -25.935 -36.666  1.00 92.44           C  
ATOM   1901  CD2 LEU A 250      38.513 -23.762 -37.122  1.00 94.68           C  
ATOM   1902  N   LEU A 251      34.760 -24.152 -33.716  1.00 81.76           N  
ATOM   1903  CA  LEU A 251      34.942 -23.776 -32.315  1.00 85.39           C  
ATOM   1904  C   LEU A 251      36.266 -24.241 -31.741  1.00 83.56           C  
ATOM   1905  O   LEU A 251      36.995 -23.461 -31.139  1.00 90.39           O  
ATOM   1906  CB  LEU A 251      33.804 -24.314 -31.451  1.00 86.89           C  
ATOM   1907  CG  LEU A 251      32.454 -23.611 -31.533  1.00 91.36           C  
ATOM   1908  CD1 LEU A 251      31.746 -23.951 -32.830  1.00 94.33           C  
ATOM   1909  CD2 LEU A 251      31.592 -24.038 -30.362  1.00 97.25           C  
ATOM   1910  N   LYS A 252      36.571 -25.517 -31.924  1.00 89.34           N  
ATOM   1911  CA  LYS A 252      37.728 -26.124 -31.273  1.00103.39           C  
ATOM   1912  C   LYS A 252      38.322 -27.214 -32.149  1.00113.79           C  
ATOM   1913  O   LYS A 252      37.631 -27.800 -33.001  1.00102.91           O  
ATOM   1914  CB  LYS A 252      37.299 -26.730 -29.932  1.00104.19           C  
ATOM   1915  CG  LYS A 252      38.369 -26.831 -28.861  1.00 98.30           C  
ATOM   1916  CD  LYS A 252      37.797 -27.494 -27.613  1.00 97.27           C  
ATOM   1917  CE  LYS A 252      38.793 -27.440 -26.464  1.00 99.66           C  
ATOM   1918  NZ  LYS A 252      38.140 -27.690 -25.153  1.00 97.25           N1+
ATOM   1919  N   VAL A 253      39.612 -27.467 -31.934  1.00119.32           N  
ATOM   1920  CA  VAL A 253      40.275 -28.652 -32.468  1.00121.23           C  
ATOM   1921  C   VAL A 253      40.714 -29.582 -31.337  1.00123.97           C  
ATOM   1922  O   VAL A 253      41.486 -29.177 -30.461  1.00126.84           O  
ATOM   1923  CB  VAL A 253      41.494 -28.283 -33.325  1.00110.49           C  
ATOM   1924  CG1 VAL A 253      41.121 -28.329 -34.796  1.00101.84           C  
ATOM   1925  CG2 VAL A 253      42.053 -26.923 -32.898  1.00109.29           C  
ATOM   1926  N   ASN A 254      40.192 -30.809 -31.342  1.00118.26           N  
ATOM   1927  CA  ASN A 254      40.709 -31.876 -30.490  1.00125.58           C  
ATOM   1928  C   ASN A 254      42.220 -32.025 -30.770  1.00139.47           C  
ATOM   1929  O   ASN A 254      42.625 -32.006 -31.948  1.00140.35           O  
ATOM   1930  CB  ASN A 254      40.007 -33.216 -30.807  1.00123.16           C  
ATOM   1931  CG  ASN A 254      38.520 -33.236 -30.444  1.00109.88           C  
ATOM   1932  OD1 ASN A 254      38.037 -32.436 -29.640  1.00 91.91           O  
ATOM   1933  ND2 ASN A 254      37.792 -34.185 -31.032  1.00101.35           N  
ATOM   1934  N   PRO A 255      43.066 -32.168 -29.710  1.00138.46           N  
ATOM   1935  CA  PRO A 255      44.468 -32.500 -30.018  1.00126.69           C  
ATOM   1936  C   PRO A 255      44.494 -33.869 -30.708  1.00122.68           C  
ATOM   1937  O   PRO A 255      45.370 -34.139 -31.532  1.00116.52           O  
ATOM   1938  CB  PRO A 255      45.133 -32.543 -28.637  1.00115.14           C  
ATOM   1939  CG  PRO A 255      44.017 -32.854 -27.696  1.00113.39           C  
ATOM   1940  CD  PRO A 255      42.820 -32.138 -28.254  1.00120.87           C  
ATOM   1941  N   ASP A 256      43.487 -34.682 -30.379  1.00116.27           N  
ATOM   1942  CA  ASP A 256      43.161 -35.948 -31.029  1.00112.79           C  
ATOM   1943  C   ASP A 256      42.866 -35.822 -32.524  1.00114.05           C  
ATOM   1944  O   ASP A 256      42.127 -36.647 -33.068  1.00106.56           O  
ATOM   1945  CB  ASP A 256      41.925 -36.567 -30.364  1.00119.12           C  
ATOM   1946  CG  ASP A 256      41.927 -36.415 -28.856  1.00137.65           C  
ATOM   1947  OD1 ASP A 256      41.799 -35.272 -28.361  1.00143.82           O  
ATOM   1948  OD2 ASP A 256      42.042 -37.446 -28.162  1.00145.87           O  
ATOM   1949  N   GLY A 257      43.418 -34.794 -33.174  1.00121.79           N  
ATOM   1950  CA  GLY A 257      43.291 -34.604 -34.628  1.00127.52           C  
ATOM   1951  C   GLY A 257      42.086 -33.810 -35.123  1.00134.94           C  
ATOM   1952  O   GLY A 257      42.245 -32.823 -35.846  1.00126.26           O  
ATOM   1953  N   SER A 258      40.885 -34.247 -34.729  1.00142.35           N  
ATOM   1954  CA  SER A 258      39.611 -33.692 -35.216  1.00131.39           C  
ATOM   1955  C   SER A 258      39.288 -32.279 -34.710  1.00137.48           C  
ATOM   1956  O   SER A 258      40.126 -31.594 -34.101  1.00131.11           O  
ATOM   1957  CB  SER A 258      38.444 -34.636 -34.880  1.00124.46           C  
ATOM   1958  OG  SER A 258      38.106 -34.578 -33.500  1.00107.67           O  
ATOM   1959  N   GLN A 259      38.051 -31.861 -34.974  1.00133.28           N  
ATOM   1960  CA  GLN A 259      37.600 -30.508 -34.673  1.00121.99           C  
ATOM   1961  C   GLN A 259      36.151 -30.481 -34.162  1.00114.43           C  
ATOM   1962  O   GLN A 259      35.355 -31.399 -34.428  1.00 95.26           O  
ATOM   1963  CB  GLN A 259      37.776 -29.597 -35.905  1.00121.10           C  
ATOM   1964  CG  GLN A 259      36.669 -29.674 -36.961  1.00115.64           C  
ATOM   1965  CD  GLN A 259      36.823 -30.823 -37.946  1.00111.55           C  
ATOM   1966  OE1 GLN A 259      37.565 -30.728 -38.928  1.00100.69           O  
ATOM   1967  NE2 GLN A 259      36.093 -31.906 -37.703  1.00115.31           N  
ATOM   1968  N   VAL A 260      35.820 -29.424 -33.420  1.00108.12           N  
ATOM   1969  CA  VAL A 260      34.458 -29.227 -32.942  1.00 99.50           C  
ATOM   1970  C   VAL A 260      33.757 -28.105 -33.710  1.00100.49           C  
ATOM   1971  O   VAL A 260      34.140 -26.931 -33.646  1.00 97.74           O  
ATOM   1972  CB  VAL A 260      34.392 -28.947 -31.437  1.00 96.64           C  
ATOM   1973  CG1 VAL A 260      33.016 -29.331 -30.915  1.00 95.18           C  
ATOM   1974  CG2 VAL A 260      35.490 -29.693 -30.694  1.00 94.97           C  
ATOM   1975  N   ARG A 261      32.735 -28.503 -34.456  1.00102.65           N  
ATOM   1976  CA  ARG A 261      31.940 -27.599 -35.267  1.00104.26           C  
ATOM   1977  C   ARG A 261      30.769 -27.107 -34.402  1.00109.91           C  
ATOM   1978  O   ARG A 261      30.517 -27.661 -33.328  1.00121.92           O  
ATOM   1979  CB  ARG A 261      31.440 -28.332 -36.528  1.00106.16           C  
ATOM   1980  CG  ARG A 261      32.524 -28.876 -37.458  1.00109.36           C  
ATOM   1981  CD  ARG A 261      33.143 -27.760 -38.293  1.00124.90           C  
ATOM   1982  NE  ARG A 261      34.434 -28.113 -38.882  1.00120.63           N  
ATOM   1983  CZ  ARG A 261      35.324 -27.230 -39.332  1.00122.70           C  
ATOM   1984  NH1 ARG A 261      35.084 -25.925 -39.266  1.00123.17           N  
ATOM   1985  NH2 ARG A 261      36.468 -27.655 -39.847  1.00124.34           N  
ATOM   1986  N   LEU A 262      30.059 -26.074 -34.850  1.00 96.67           N  
ATOM   1987  CA  LEU A 262      28.969 -25.517 -34.058  1.00 81.71           C  
ATOM   1988  C   LEU A 262      27.761 -26.445 -34.004  1.00 77.39           C  
ATOM   1989  O   LEU A 262      27.023 -26.433 -33.026  1.00 77.01           O  
ATOM   1990  CB  LEU A 262      28.592 -24.109 -34.550  1.00 84.15           C  
ATOM   1991  CG  LEU A 262      27.508 -23.271 -33.854  1.00 77.34           C  
ATOM   1992  CD1 LEU A 262      27.684 -23.254 -32.348  1.00 76.25           C  
ATOM   1993  CD2 LEU A 262      27.501 -21.853 -34.395  1.00 71.64           C  
ATOM   1994  N   LYS A 263      27.565 -27.268 -35.029  1.00 79.40           N  
ATOM   1995  CA  LYS A 263      26.449 -28.237 -35.005  1.00 88.47           C  
ATOM   1996  C   LYS A 263      26.615 -29.268 -33.885  1.00 93.58           C  
ATOM   1997  O   LYS A 263      25.743 -30.127 -33.688  1.00 95.36           O  
ATOM   1998  CB  LYS A 263      26.239 -28.937 -36.360  1.00 83.11           C  
ATOM   1999  CG  LYS A 263      27.389 -29.812 -36.837  1.00 82.84           C  
ATOM   2000  CD  LYS A 263      27.102 -30.442 -38.196  1.00 90.45           C  
ATOM   2001  CE  LYS A 263      28.402 -30.698 -38.949  1.00 98.19           C  
ATOM   2002  NZ  LYS A 263      28.330 -31.930 -39.776  1.00 97.77           N1+
ATOM   2003  N   ASP A 264      27.733 -29.154 -33.159  1.00 91.47           N  
ATOM   2004  CA  ASP A 264      28.115 -30.103 -32.115  1.00 93.93           C  
ATOM   2005  C   ASP A 264      27.625 -29.615 -30.765  1.00 89.53           C  
ATOM   2006  O   ASP A 264      27.396 -30.403 -29.844  1.00 92.24           O  
ATOM   2007  CB  ASP A 264      29.646 -30.271 -32.068  1.00 96.75           C  
ATOM   2008  CG  ASP A 264      30.222 -30.992 -33.304  1.00 98.10           C  
ATOM   2009  OD1 ASP A 264      29.540 -31.884 -33.878  1.00 99.13           O  
ATOM   2010  OD2 ASP A 264      31.380 -30.676 -33.682  1.00 89.65           O  
ATOM   2011  N   VAL A 265      27.454 -28.302 -30.668  1.00 88.03           N  
ATOM   2012  CA  VAL A 265      27.212 -27.627 -29.393  1.00 78.53           C  
ATOM   2013  C   VAL A 265      25.809 -26.966 -29.340  1.00 74.56           C  
ATOM   2014  O   VAL A 265      25.358 -26.533 -28.276  1.00 79.06           O  
ATOM   2015  CB  VAL A 265      28.384 -26.640 -29.097  1.00 67.39           C  
ATOM   2016  CG1 VAL A 265      27.958 -25.188 -29.207  1.00 62.53           C  
ATOM   2017  CG2 VAL A 265      29.001 -26.919 -27.745  1.00 64.62           C  
ATOM   2018  N   ALA A 266      25.112 -26.933 -30.477  1.00 68.29           N  
ATOM   2019  CA  ALA A 266      23.838 -26.222 -30.583  1.00 71.89           C  
ATOM   2020  C   ALA A 266      23.000 -26.664 -31.798  1.00 71.45           C  
ATOM   2021  O   ALA A 266      23.467 -27.425 -32.637  1.00 65.24           O  
ATOM   2022  CB  ALA A 266      24.095 -24.712 -30.630  1.00 75.17           C  
ATOM   2023  N   ASP A 267      21.759 -26.189 -31.867  1.00 74.26           N  
ATOM   2024  CA  ASP A 267      20.916 -26.361 -33.040  1.00 79.34           C  
ATOM   2025  C   ASP A 267      20.855 -25.027 -33.775  1.00 84.69           C  
ATOM   2026  O   ASP A 267      20.703 -23.970 -33.151  1.00 96.52           O  
ATOM   2027  CB  ASP A 267      19.494 -26.780 -32.650  1.00 96.28           C  
ATOM   2028  CG  ASP A 267      19.444 -28.088 -31.857  1.00107.71           C  
ATOM   2029  OD1 ASP A 267      20.087 -29.076 -32.272  1.00108.67           O  
ATOM   2030  OD2 ASP A 267      18.733 -28.130 -30.823  1.00113.04           O  
ATOM   2031  N   VAL A 268      20.982 -25.076 -35.098  1.00 85.03           N  
ATOM   2032  CA  VAL A 268      20.991 -23.868 -35.922  1.00 85.05           C  
ATOM   2033  C   VAL A 268      19.871 -23.937 -36.948  1.00 83.31           C  
ATOM   2034  O   VAL A 268      19.607 -24.990 -37.515  1.00 90.55           O  
ATOM   2035  CB  VAL A 268      22.354 -23.638 -36.620  1.00 79.48           C  
ATOM   2036  CG1 VAL A 268      22.257 -22.493 -37.601  1.00 80.62           C  
ATOM   2037  CG2 VAL A 268      23.442 -23.319 -35.605  1.00 74.91           C  
ATOM   2038  N   GLY A 269      19.203 -22.808 -37.160  1.00 84.00           N  
ATOM   2039  CA  GLY A 269      18.134 -22.702 -38.155  1.00 82.74           C  
ATOM   2040  C   GLY A 269      17.427 -21.371 -38.020  1.00 78.95           C  
ATOM   2041  O   GLY A 269      17.472 -20.760 -36.945  1.00 87.21           O  
ATOM   2042  N   LEU A 270      16.784 -20.917 -39.099  1.00 70.49           N  
ATOM   2043  CA  LEU A 270      16.086 -19.629 -39.084  1.00 65.56           C  
ATOM   2044  C   LEU A 270      14.861 -19.718 -38.194  1.00 68.21           C  
ATOM   2045  O   LEU A 270      14.153 -20.722 -38.205  1.00 71.51           O  
ATOM   2046  CB  LEU A 270      15.652 -19.159 -40.487  1.00 61.25           C  
ATOM   2047  CG  LEU A 270      16.531 -19.108 -41.754  1.00 59.31           C  
ATOM   2048  CD1 LEU A 270      15.720 -18.489 -42.860  1.00 54.41           C  
ATOM   2049  CD2 LEU A 270      17.837 -18.337 -41.636  1.00 59.22           C  
ATOM   2050  N   GLY A 271      14.631 -18.669 -37.412  1.00 70.49           N  
ATOM   2051  CA  GLY A 271      13.408 -18.525 -36.635  1.00 67.76           C  
ATOM   2052  C   GLY A 271      13.137 -17.060 -36.411  1.00 67.66           C  
ATOM   2053  O   GLY A 271      13.678 -16.206 -37.110  1.00 73.35           O  
ATOM   2054  N   GLY A 272      12.308 -16.760 -35.422  1.00 71.01           N  
ATOM   2055  CA  GLY A 272      11.900 -15.381 -35.161  1.00 72.26           C  
ATOM   2056  C   GLY A 272      13.032 -14.545 -34.608  1.00 71.10           C  
ATOM   2057  O   GLY A 272      13.734 -14.966 -33.673  1.00 75.84           O  
ATOM   2058  N   GLN A 273      13.226 -13.370 -35.196  1.00 62.77           N  
ATOM   2059  CA  GLN A 273      14.137 -12.395 -34.633  1.00 60.87           C  
ATOM   2060  C   GLN A 273      13.584 -12.034 -33.292  1.00 64.82           C  
ATOM   2061  O   GLN A 273      14.319 -11.699 -32.385  1.00 71.12           O  
ATOM   2062  CB  GLN A 273      14.184 -11.175 -35.516  1.00 62.15           C  
ATOM   2063  CG  GLN A 273      14.801  -9.946 -34.912  1.00 58.41           C  
ATOM   2064  CD  GLN A 273      14.825  -8.844 -35.931  1.00 66.19           C  
ATOM   2065  OE1 GLN A 273      15.821  -8.167 -36.097  1.00 68.76           O  
ATOM   2066  NE2 GLN A 273      13.720  -8.674 -36.646  1.00 79.99           N  
ATOM   2067  N   ASP A 274      12.270 -12.123 -33.162  1.00 66.45           N  
ATOM   2068  CA  ASP A 274      11.648 -11.899 -31.885  1.00 70.41           C  
ATOM   2069  C   ASP A 274      10.452 -12.819 -31.750  1.00 65.44           C  
ATOM   2070  O   ASP A 274       9.704 -12.979 -32.712  1.00 60.62           O  
ATOM   2071  CB  ASP A 274      11.219 -10.441 -31.767  1.00 81.84           C  
ATOM   2072  CG  ASP A 274      10.820 -10.080 -30.363  1.00 89.70           C  
ATOM   2073  OD1 ASP A 274      11.654 -10.294 -29.452  1.00 87.04           O  
ATOM   2074  OD2 ASP A 274       9.676  -9.601 -30.176  1.00 95.37           O  
ATOM   2075  N   TYR A 275      10.275 -13.401 -30.559  1.00 62.94           N  
ATOM   2076  CA  TYR A 275       9.254 -14.437 -30.337  1.00 64.76           C  
ATOM   2077  C   TYR A 275       7.969 -14.018 -29.611  1.00 67.90           C  
ATOM   2078  O   TYR A 275       7.037 -14.819 -29.552  1.00 71.28           O  
ATOM   2079  CB  TYR A 275       9.867 -15.680 -29.664  1.00 63.75           C  
ATOM   2080  CG  TYR A 275      10.515 -16.635 -30.661  1.00 65.24           C  
ATOM   2081  CD1 TYR A 275       9.759 -17.610 -31.309  1.00 63.28           C  
ATOM   2082  CD2 TYR A 275      11.892 -16.544 -30.971  1.00 64.55           C  
ATOM   2083  CE1 TYR A 275      10.342 -18.466 -32.229  1.00 63.84           C  
ATOM   2084  CE2 TYR A 275      12.489 -17.394 -31.892  1.00 59.02           C  
ATOM   2085  CZ  TYR A 275      11.702 -18.344 -32.518  1.00 64.34           C  
ATOM   2086  OH  TYR A 275      12.258 -19.195 -33.437  1.00 70.52           O  
ATOM   2087  N   SER A 276       7.902 -12.773 -29.120  1.00 67.06           N  
ATOM   2088  CA  SER A 276       6.853 -12.333 -28.179  1.00 66.90           C  
ATOM   2089  C   SER A 276       5.485 -12.106 -28.781  1.00 69.24           C  
ATOM   2090  O   SER A 276       4.505 -12.680 -28.325  1.00 82.92           O  
ATOM   2091  CB  SER A 276       7.264 -11.058 -27.447  1.00 69.03           C  
ATOM   2092  OG  SER A 276       8.554 -11.189 -26.880  1.00 78.55           O  
ATOM   2093  N   ILE A 277       5.410 -11.235 -29.776  1.00 72.02           N  
ATOM   2094  CA  ILE A 277       4.130 -10.860 -30.391  1.00 71.38           C  
ATOM   2095  C   ILE A 277       3.819 -11.829 -31.540  1.00 66.79           C  
ATOM   2096  O   ILE A 277       4.713 -12.196 -32.292  1.00 66.95           O  
ATOM   2097  CB  ILE A 277       4.120  -9.377 -30.851  1.00 68.63           C  
ATOM   2098  CG1 ILE A 277       5.216  -9.085 -31.919  1.00 90.59           C  
ATOM   2099  CG2 ILE A 277       4.267  -8.429 -29.670  1.00 58.68           C  
ATOM   2100  CD1 ILE A 277       6.614  -9.721 -31.776  1.00 83.46           C  
ATOM   2101  N   ASN A 278       2.572 -12.278 -31.629  1.00 64.48           N  
ATOM   2102  CA  ASN A 278       2.117 -13.204 -32.668  1.00 63.78           C  
ATOM   2103  C   ASN A 278       0.660 -12.949 -32.894  1.00 67.41           C  
ATOM   2104  O   ASN A 278       0.010 -12.325 -32.039  1.00 67.14           O  
ATOM   2105  CB  ASN A 278       2.268 -14.646 -32.229  1.00 61.89           C  
ATOM   2106  CG  ASN A 278       3.699 -15.059 -32.127  1.00 65.62           C  
ATOM   2107  OD1 ASN A 278       4.318 -15.422 -33.125  1.00 66.09           O  
ATOM   2108  ND2 ASN A 278       4.249 -14.994 -30.916  1.00 67.52           N  
ATOM   2109  N   ALA A 279       0.133 -13.443 -34.016  1.00 65.51           N  
ATOM   2110  CA  ALA A 279      -1.243 -13.137 -34.387  1.00 64.37           C  
ATOM   2111  C   ALA A 279      -1.929 -14.249 -35.096  1.00 63.06           C  
ATOM   2112  O   ALA A 279      -1.290 -15.059 -35.739  1.00 67.00           O  
ATOM   2113  CB  ALA A 279      -1.288 -11.903 -35.262  1.00 74.67           C  
ATOM   2114  N   GLN A 280      -3.250 -14.261 -34.997  1.00 65.65           N  
ATOM   2115  CA  GLN A 280      -4.057 -15.175 -35.793  1.00 73.61           C  
ATOM   2116  C   GLN A 280      -5.399 -14.545 -36.127  1.00 75.89           C  
ATOM   2117  O   GLN A 280      -5.911 -13.724 -35.361  1.00 76.60           O  
ATOM   2118  CB  GLN A 280      -4.236 -16.505 -35.087  1.00 72.96           C  
ATOM   2119  CG  GLN A 280      -4.404 -16.344 -33.599  1.00 88.44           C  
ATOM   2120  CD  GLN A 280      -5.032 -17.553 -32.959  1.00101.67           C  
ATOM   2121  OE1 GLN A 280      -4.378 -18.584 -32.781  1.00105.50           O  
ATOM   2122  NE2 GLN A 280      -6.314 -17.434 -32.597  1.00110.12           N  
ATOM   2123  N   PHE A 281      -5.948 -14.946 -37.276  1.00 72.42           N  
ATOM   2124  CA  PHE A 281      -7.071 -14.260 -37.890  1.00 69.19           C  
ATOM   2125  C   PHE A 281      -8.194 -15.187 -38.248  1.00 72.01           C  
ATOM   2126  O   PHE A 281      -8.012 -16.083 -39.069  1.00 76.57           O  
ATOM   2127  CB  PHE A 281      -6.626 -13.560 -39.164  1.00 67.18           C  
ATOM   2128  CG  PHE A 281      -7.735 -12.859 -39.879  1.00 64.11           C  
ATOM   2129  CD1 PHE A 281      -8.451 -11.843 -39.252  1.00 64.05           C  
ATOM   2130  CD2 PHE A 281      -8.066 -13.207 -41.171  1.00 63.51           C  
ATOM   2131  CE1 PHE A 281      -9.470 -11.186 -39.906  1.00 59.79           C  
ATOM   2132  CE2 PHE A 281      -9.084 -12.547 -41.837  1.00 60.51           C  
ATOM   2133  CZ  PHE A 281      -9.786 -11.540 -41.205  1.00 58.75           C  
ATOM   2134  N   ASN A 282      -9.365 -14.915 -37.666  1.00 77.95           N  
ATOM   2135  CA  ASN A 282     -10.563 -15.756 -37.792  1.00 72.58           C  
ATOM   2136  C   ASN A 282     -10.252 -17.180 -37.421  1.00 79.79           C  
ATOM   2137  O   ASN A 282     -10.936 -18.099 -37.872  1.00 89.43           O  
ATOM   2138  CB  ASN A 282     -11.172 -15.699 -39.196  1.00 66.54           C  
ATOM   2139  CG  ASN A 282     -12.188 -14.588 -39.341  1.00 74.75           C  
ATOM   2140  OD1 ASN A 282     -12.776 -14.137 -38.355  1.00 83.19           O  
ATOM   2141  ND2 ASN A 282     -12.397 -14.130 -40.571  1.00 70.34           N  
ATOM   2142  N   GLY A 283      -9.209 -17.357 -36.607  1.00 78.44           N  
ATOM   2143  CA  GLY A 283      -8.775 -18.684 -36.208  1.00 74.38           C  
ATOM   2144  C   GLY A 283      -7.407 -19.107 -36.715  1.00 78.02           C  
ATOM   2145  O   GLY A 283      -6.555 -19.522 -35.917  1.00 81.86           O  
ATOM   2146  N   SER A 284      -7.173 -19.025 -38.026  1.00 76.32           N  
ATOM   2147  CA  SER A 284      -5.936 -19.615 -38.568  1.00 80.71           C  
ATOM   2148  C   SER A 284      -4.771 -18.635 -38.599  1.00 83.29           C  
ATOM   2149  O   SER A 284      -4.990 -17.426 -38.719  1.00 90.71           O  
ATOM   2150  CB  SER A 284      -6.153 -20.309 -39.923  1.00 79.75           C  
ATOM   2151  OG  SER A 284      -7.113 -19.633 -40.694  1.00 90.79           O  
ATOM   2152  N   PRO A 285      -3.531 -19.152 -38.445  1.00 83.39           N  
ATOM   2153  CA  PRO A 285      -2.305 -18.359 -38.454  1.00 81.78           C  
ATOM   2154  C   PRO A 285      -2.272 -17.217 -39.461  1.00 79.64           C  
ATOM   2155  O   PRO A 285      -2.698 -17.366 -40.610  1.00 82.98           O  
ATOM   2156  CB  PRO A 285      -1.250 -19.403 -38.766  1.00 84.81           C  
ATOM   2157  CG  PRO A 285      -1.730 -20.579 -37.972  1.00 87.17           C  
ATOM   2158  CD  PRO A 285      -3.241 -20.534 -38.009  1.00 83.24           C  
ATOM   2159  N   ALA A 286      -1.789 -16.071 -38.997  1.00 74.66           N  
ATOM   2160  CA  ALA A 286      -1.694 -14.886 -39.819  1.00 70.89           C  
ATOM   2161  C   ALA A 286      -0.569 -14.034 -39.299  1.00 69.15           C  
ATOM   2162  O   ALA A 286      -0.032 -14.274 -38.210  1.00 64.79           O  
ATOM   2163  CB  ALA A 286      -2.993 -14.102 -39.771  1.00 68.75           C  
ATOM   2164  N   SER A 287      -0.205 -13.040 -40.093  1.00 69.97           N  
ATOM   2165  CA  SER A 287       0.639 -11.973 -39.601  1.00 70.59           C  
ATOM   2166  C   SER A 287      -0.016 -10.636 -39.892  1.00 70.58           C  
ATOM   2167  O   SER A 287      -1.054 -10.575 -40.564  1.00 69.56           O  
ATOM   2168  CB  SER A 287       2.010 -12.037 -40.237  1.00 74.41           C  
ATOM   2169  OG  SER A 287       2.963 -11.539 -39.330  1.00 75.64           O  
ATOM   2170  N   GLY A 288       0.584  -9.564 -39.388  1.00 70.88           N  
ATOM   2171  CA  GLY A 288      -0.009  -8.248 -39.572  1.00 72.23           C  
ATOM   2172  C   GLY A 288       0.889  -7.045 -39.383  1.00 67.78           C  
ATOM   2173  O   GLY A 288       1.792  -7.060 -38.542  1.00 64.97           O  
ATOM   2174  N   ILE A 289       0.640  -6.017 -40.198  1.00 62.45           N  
ATOM   2175  CA  ILE A 289       1.138  -4.689 -39.939  1.00 54.75           C  
ATOM   2176  C   ILE A 289       0.003  -3.770 -39.468  1.00 52.48           C  
ATOM   2177  O   ILE A 289      -0.951  -3.471 -40.193  1.00 46.08           O  
ATOM   2178  CB  ILE A 289       1.835  -4.084 -41.162  1.00 58.35           C  
ATOM   2179  CG1 ILE A 289       3.269  -4.560 -41.281  1.00 60.78           C  
ATOM   2180  CG2 ILE A 289       2.006  -2.583 -40.950  1.00 74.56           C  
ATOM   2181  CD1 ILE A 289       4.280  -3.535 -40.763  1.00 56.57           C  
ATOM   2182  N   ALA A 290       0.110  -3.335 -38.225  1.00 55.04           N  
ATOM   2183  CA  ALA A 290      -0.635  -2.172 -37.766  1.00 55.86           C  
ATOM   2184  C   ALA A 290       0.048  -0.877 -38.266  1.00 58.06           C  
ATOM   2185  O   ALA A 290       1.261  -0.681 -38.118  1.00 56.16           O  
ATOM   2186  CB  ALA A 290      -0.705  -2.177 -36.252  1.00 55.17           C  
ATOM   2187  N   ILE A 291      -0.743   0.004 -38.860  1.00 56.17           N  
ATOM   2188  CA  ILE A 291      -0.242   1.264 -39.388  1.00 52.09           C  
ATOM   2189  C   ILE A 291      -0.842   2.408 -38.623  1.00 50.41           C  
ATOM   2190  O   ILE A 291      -2.042   2.442 -38.405  1.00 54.67           O  
ATOM   2191  CB  ILE A 291      -0.635   1.435 -40.865  1.00 51.37           C  
ATOM   2192  CG1 ILE A 291       0.050   0.346 -41.690  1.00 47.99           C  
ATOM   2193  CG2 ILE A 291      -0.305   2.838 -41.355  1.00 50.47           C  
ATOM   2194  CD1 ILE A 291       0.392   0.761 -43.090  1.00 49.85           C  
ATOM   2195  N   LYS A 292      -0.005   3.344 -38.215  1.00 49.88           N  
ATOM   2196  CA  LYS A 292      -0.498   4.587 -37.658  1.00 50.65           C  
ATOM   2197  C   LYS A 292      -0.253   5.709 -38.650  1.00 50.67           C  
ATOM   2198  O   LYS A 292       0.774   5.726 -39.347  1.00 53.95           O  
ATOM   2199  CB  LYS A 292       0.225   4.885 -36.369  1.00 51.51           C  
ATOM   2200  CG  LYS A 292       0.142   3.770 -35.358  1.00 55.67           C  
ATOM   2201  CD  LYS A 292       0.936   4.204 -34.152  1.00 63.98           C  
ATOM   2202  CE  LYS A 292       0.319   3.697 -32.870  1.00 68.29           C  
ATOM   2203  NZ  LYS A 292       0.838   4.557 -31.777  1.00 68.32           N1+
ATOM   2204  N   LEU A 293      -1.188   6.646 -38.721  1.00 47.16           N  
ATOM   2205  CA  LEU A 293      -1.073   7.762 -39.655  1.00 45.25           C  
ATOM   2206  C   LEU A 293       0.057   8.676 -39.239  1.00 47.80           C  
ATOM   2207  O   LEU A 293       0.426   8.714 -38.070  1.00 52.41           O  
ATOM   2208  CB  LEU A 293      -2.344   8.555 -39.581  1.00 44.96           C  
ATOM   2209  CG  LEU A 293      -2.970   9.198 -40.787  1.00 45.67           C  
ATOM   2210  CD1 LEU A 293      -3.529   8.127 -41.714  1.00 45.86           C  
ATOM   2211  CD2 LEU A 293      -4.085  10.066 -40.214  1.00 42.93           C  
ATOM   2212  N   ALA A 294       0.627   9.418 -40.173  1.00 47.19           N  
ATOM   2213  CA  ALA A 294       1.537  10.472 -39.767  1.00 46.30           C  
ATOM   2214  C   ALA A 294       0.631  11.597 -39.315  1.00 49.52           C  
ATOM   2215  O   ALA A 294      -0.482  11.717 -39.849  1.00 50.79           O  
ATOM   2216  CB  ALA A 294       2.389  10.904 -40.933  1.00 45.09           C  
ATOM   2217  N   THR A 295       1.061  12.403 -38.336  1.00 50.36           N  
ATOM   2218  CA  THR A 295       0.203  13.511 -37.867  1.00 52.79           C  
ATOM   2219  C   THR A 295       0.111  14.499 -39.001  1.00 54.42           C  
ATOM   2220  O   THR A 295       1.124  14.797 -39.639  1.00 51.64           O  
ATOM   2221  CB  THR A 295       0.662  14.220 -36.551  1.00 56.62           C  
ATOM   2222  OG1 THR A 295       1.305  15.455 -36.838  1.00 61.64           O  
ATOM   2223  CG2 THR A 295       1.598  13.362 -35.674  1.00 63.15           C  
ATOM   2224  N   GLY A 296      -1.100  14.961 -39.296  1.00 57.71           N  
ATOM   2225  CA  GLY A 296      -1.290  15.822 -40.472  1.00 58.70           C  
ATOM   2226  C   GLY A 296      -1.766  15.109 -41.731  1.00 60.97           C  
ATOM   2227  O   GLY A 296      -2.404  15.725 -42.609  1.00 62.47           O  
ATOM   2228  N   ALA A 297      -1.476  13.811 -41.828  1.00 55.77           N  
ATOM   2229  CA  ALA A 297      -1.833  13.051 -43.014  1.00 51.98           C  
ATOM   2230  C   ALA A 297      -3.335  12.797 -43.080  1.00 53.18           C  
ATOM   2231  O   ALA A 297      -4.015  12.847 -42.068  1.00 50.24           O  
ATOM   2232  CB  ALA A 297      -1.069  11.753 -43.032  1.00 54.04           C  
ATOM   2233  N   ASN A 298      -3.848  12.527 -44.278  1.00 59.54           N  
ATOM   2234  CA  ASN A 298      -5.267  12.214 -44.469  1.00 54.47           C  
ATOM   2235  C   ASN A 298      -5.533  10.759 -44.299  1.00 57.74           C  
ATOM   2236  O   ASN A 298      -4.859   9.924 -44.911  1.00 61.47           O  
ATOM   2237  CB  ASN A 298      -5.711  12.557 -45.873  1.00 53.99           C  
ATOM   2238  CG  ASN A 298      -7.172  12.898 -45.931  1.00 59.47           C  
ATOM   2239  OD1 ASN A 298      -7.608  13.876 -45.314  1.00 65.41           O  
ATOM   2240  ND2 ASN A 298      -7.945  12.112 -46.673  1.00 60.80           N  
ATOM   2241  N   ALA A 299      -6.538  10.439 -43.494  1.00 64.88           N  
ATOM   2242  CA  ALA A 299      -6.896   9.037 -43.291  1.00 60.42           C  
ATOM   2243  C   ALA A 299      -7.413   8.427 -44.588  1.00 58.18           C  
ATOM   2244  O   ALA A 299      -6.997   7.330 -44.957  1.00 62.55           O  
ATOM   2245  CB  ALA A 299      -7.892   8.875 -42.165  1.00 60.56           C  
ATOM   2246  N   LEU A 300      -8.274   9.132 -45.314  1.00 52.15           N  
ATOM   2247  CA  LEU A 300      -8.770   8.537 -46.552  1.00 51.25           C  
ATOM   2248  C   LEU A 300      -7.722   8.308 -47.614  1.00 56.06           C  
ATOM   2249  O   LEU A 300      -7.759   7.328 -48.337  1.00 58.79           O  
ATOM   2250  CB  LEU A 300      -9.944   9.289 -47.127  1.00 46.27           C  
ATOM   2251  CG  LEU A 300     -11.168   8.579 -46.585  1.00 45.92           C  
ATOM   2252  CD1 LEU A 300     -12.322   9.554 -46.659  1.00 48.56           C  
ATOM   2253  CD2 LEU A 300     -11.472   7.264 -47.302  1.00 45.63           C  
ATOM   2254  N   ASP A 301      -6.771   9.214 -47.696  1.00 63.51           N  
ATOM   2255  CA  ASP A 301      -5.807   9.156 -48.766  1.00 66.88           C  
ATOM   2256  C   ASP A 301      -4.762   8.087 -48.555  1.00 62.09           C  
ATOM   2257  O   ASP A 301      -4.385   7.395 -49.500  1.00 62.19           O  
ATOM   2258  CB  ASP A 301      -5.131  10.517 -48.939  1.00 79.35           C  
ATOM   2259  CG  ASP A 301      -5.929  11.460 -49.827  1.00 83.58           C  
ATOM   2260  OD1 ASP A 301      -5.604  12.666 -49.826  1.00 80.02           O  
ATOM   2261  OD2 ASP A 301      -6.875  10.997 -50.522  1.00 97.03           O  
ATOM   2262  N   THR A 302      -4.278   7.963 -47.323  1.00 55.51           N  
ATOM   2263  CA  THR A 302      -3.124   7.111 -47.122  1.00 50.55           C  
ATOM   2264  C   THR A 302      -3.610   5.681 -47.034  1.00 42.44           C  
ATOM   2265  O   THR A 302      -2.892   4.745 -47.315  1.00 39.63           O  
ATOM   2266  CB  THR A 302      -2.124   7.646 -46.043  1.00 53.92           C  
ATOM   2267  OG1 THR A 302      -2.395   7.116 -44.744  1.00 54.07           O  
ATOM   2268  CG2 THR A 302      -2.124   9.202 -46.022  1.00 54.56           C  
ATOM   2269  N   ALA A 303      -4.881   5.543 -46.717  1.00 41.26           N  
ATOM   2270  CA  ALA A 303      -5.608   4.317 -47.025  1.00 43.28           C  
ATOM   2271  C   ALA A 303      -5.502   3.927 -48.531  1.00 40.35           C  
ATOM   2272  O   ALA A 303      -4.982   2.866 -48.868  1.00 39.82           O  
ATOM   2273  CB  ALA A 303      -7.060   4.451 -46.586  1.00 43.31           C  
ATOM   2274  N   LYS A 304      -5.979   4.795 -49.412  1.00 38.46           N  
ATOM   2275  CA  LYS A 304      -5.864   4.612 -50.836  1.00 42.92           C  
ATOM   2276  C   LYS A 304      -4.430   4.217 -51.247  1.00 48.55           C  
ATOM   2277  O   LYS A 304      -4.228   3.334 -52.083  1.00 52.09           O  
ATOM   2278  CB  LYS A 304      -6.254   5.925 -51.497  1.00 46.62           C  
ATOM   2279  CG  LYS A 304      -6.667   5.864 -52.953  1.00 57.52           C  
ATOM   2280  CD  LYS A 304      -7.753   6.915 -53.236  1.00 69.26           C  
ATOM   2281  CE  LYS A 304      -7.930   7.215 -54.725  1.00 79.90           C  
ATOM   2282  NZ  LYS A 304      -6.720   7.833 -55.368  1.00 76.50           N1+
ATOM   2283  N   ALA A 305      -3.438   4.856 -50.636  1.00 51.57           N  
ATOM   2284  CA  ALA A 305      -2.060   4.739 -51.073  1.00 49.69           C  
ATOM   2285  C   ALA A 305      -1.437   3.430 -50.622  1.00 57.08           C  
ATOM   2286  O   ALA A 305      -0.434   3.008 -51.190  1.00 64.40           O  
ATOM   2287  CB  ALA A 305      -1.257   5.893 -50.524  1.00 45.38           C  
ATOM   2288  N   ILE A 306      -1.984   2.799 -49.583  1.00 56.68           N  
ATOM   2289  CA  ILE A 306      -1.408   1.540 -49.145  1.00 56.01           C  
ATOM   2290  C   ILE A 306      -2.145   0.439 -49.899  1.00 58.19           C  
ATOM   2291  O   ILE A 306      -1.537  -0.475 -50.476  1.00 58.90           O  
ATOM   2292  CB  ILE A 306      -1.337   1.373 -47.599  1.00 55.20           C  
ATOM   2293  CG1 ILE A 306      -2.599   0.832 -46.996  1.00 61.54           C  
ATOM   2294  CG2 ILE A 306      -1.091   2.701 -46.901  1.00 49.96           C  
ATOM   2295  CD1 ILE A 306      -2.872   1.535 -45.682  1.00 77.49           C  
ATOM   2296  N   ARG A 307      -3.457   0.576 -49.966  1.00 54.30           N  
ATOM   2297  CA  ARG A 307      -4.203  -0.229 -50.870  1.00 57.04           C  
ATOM   2298  C   ARG A 307      -3.377  -0.316 -52.156  1.00 56.78           C  
ATOM   2299  O   ARG A 307      -3.375  -1.328 -52.846  1.00 61.68           O  
ATOM   2300  CB  ARG A 307      -5.524   0.454 -51.139  1.00 64.47           C  
ATOM   2301  CG  ARG A 307      -6.686  -0.490 -51.354  1.00 79.63           C  
ATOM   2302  CD  ARG A 307      -7.259  -1.003 -50.043  1.00 80.90           C  
ATOM   2303  NE  ARG A 307      -7.516   0.069 -49.084  1.00 81.58           N  
ATOM   2304  CZ  ARG A 307      -8.073  -0.115 -47.890  1.00 89.85           C  
ATOM   2305  NH1 ARG A 307      -8.450  -1.331 -47.492  1.00 86.48           N  
ATOM   2306  NH2 ARG A 307      -8.253   0.923 -47.084  1.00 97.79           N  
ATOM   2307  N   GLN A 308      -2.638   0.743 -52.438  1.00 54.71           N  
ATOM   2308  CA  GLN A 308      -1.918   0.891 -53.698  1.00 57.71           C  
ATOM   2309  C   GLN A 308      -0.532   0.272 -53.696  1.00 51.84           C  
ATOM   2310  O   GLN A 308       0.044  -0.010 -54.738  1.00 48.72           O  
ATOM   2311  CB  GLN A 308      -1.807   2.381 -54.047  1.00 67.73           C  
ATOM   2312  CG  GLN A 308      -1.241   2.701 -55.424  1.00 76.19           C  
ATOM   2313  CD  GLN A 308      -1.861   1.854 -56.505  1.00 79.74           C  
ATOM   2314  OE1 GLN A 308      -1.184   1.023 -57.114  1.00 87.80           O  
ATOM   2315  NE2 GLN A 308      -3.161   2.032 -56.728  1.00 81.67           N  
ATOM   2316  N   THR A 309       0.034   0.099 -52.523  1.00 54.64           N  
ATOM   2317  CA  THR A 309       1.399  -0.379 -52.451  1.00 54.22           C  
ATOM   2318  C   THR A 309       1.272  -1.872 -52.432  1.00 56.34           C  
ATOM   2319  O   THR A 309       1.867  -2.546 -53.268  1.00 57.51           O  
ATOM   2320  CB  THR A 309       2.160   0.227 -51.250  1.00 51.16           C  
ATOM   2321  OG1 THR A 309       2.485   1.576 -51.580  1.00 54.52           O  
ATOM   2322  CG2 THR A 309       3.450  -0.494 -50.967  1.00 45.84           C  
ATOM   2323  N   ILE A 310       0.428  -2.397 -51.547  1.00 58.46           N  
ATOM   2324  CA  ILE A 310       0.211  -3.828 -51.592  1.00 61.25           C  
ATOM   2325  C   ILE A 310      -0.494  -4.210 -52.891  1.00 58.83           C  
ATOM   2326  O   ILE A 310      -0.367  -5.330 -53.331  1.00 63.23           O  
ATOM   2327  CB  ILE A 310      -0.421  -4.443 -50.314  1.00 61.73           C  
ATOM   2328  CG1 ILE A 310      -1.931  -4.437 -50.396  1.00 69.23           C  
ATOM   2329  CG2 ILE A 310       0.108  -3.765 -49.039  1.00 54.27           C  
ATOM   2330  CD1 ILE A 310      -2.519  -3.177 -49.796  1.00 87.38           C  
ATOM   2331  N   ALA A 311      -1.164  -3.257 -53.536  1.00 64.03           N  
ATOM   2332  CA  ALA A 311      -1.735  -3.480 -54.883  1.00 65.93           C  
ATOM   2333  C   ALA A 311      -0.748  -4.013 -55.925  1.00 63.85           C  
ATOM   2334  O   ALA A 311      -1.089  -4.878 -56.725  1.00 72.23           O  
ATOM   2335  CB  ALA A 311      -2.403  -2.224 -55.414  1.00 64.41           C  
ATOM   2336  N   ASN A 312       0.469  -3.504 -55.937  1.00 62.58           N  
ATOM   2337  CA  ASN A 312       1.403  -3.941 -56.963  1.00 69.89           C  
ATOM   2338  C   ASN A 312       2.607  -4.561 -56.332  1.00 71.56           C  
ATOM   2339  O   ASN A 312       3.713  -4.427 -56.837  1.00 73.03           O  
ATOM   2340  CB  ASN A 312       1.814  -2.783 -57.854  1.00 77.33           C  
ATOM   2341  CG  ASN A 312       2.055  -1.533 -57.062  1.00 80.21           C  
ATOM   2342  OD1 ASN A 312       2.741  -1.581 -56.036  1.00 79.80           O  
ATOM   2343  ND2 ASN A 312       1.457  -0.410 -57.496  1.00 75.23           N  
ATOM   2344  N   LEU A 313       2.370  -5.212 -55.199  1.00 73.55           N  
ATOM   2345  CA  LEU A 313       3.304  -6.154 -54.614  1.00 64.33           C  
ATOM   2346  C   LEU A 313       2.704  -7.545 -54.655  1.00 63.82           C  
ATOM   2347  O   LEU A 313       3.438  -8.520 -54.589  1.00 67.53           O  
ATOM   2348  CB  LEU A 313       3.641  -5.764 -53.175  1.00 60.30           C  
ATOM   2349  CG  LEU A 313       4.798  -4.778 -52.987  1.00 58.26           C  
ATOM   2350  CD1 LEU A 313       5.019  -4.570 -51.513  1.00 60.19           C  
ATOM   2351  CD2 LEU A 313       6.106  -5.250 -53.603  1.00 60.63           C  
ATOM   2352  N   GLU A 314       1.372  -7.619 -54.763  1.00 65.83           N  
ATOM   2353  CA  GLU A 314       0.619  -8.881 -54.783  1.00 66.80           C  
ATOM   2354  C   GLU A 314       1.067  -9.848 -55.855  1.00 63.79           C  
ATOM   2355  O   GLU A 314       1.200 -11.043 -55.590  1.00 64.85           O  
ATOM   2356  CB  GLU A 314      -0.879  -8.636 -54.912  1.00 73.98           C  
ATOM   2357  CG  GLU A 314      -1.525  -8.371 -53.565  1.00 95.01           C  
ATOM   2358  CD  GLU A 314      -3.028  -8.561 -53.559  1.00104.35           C  
ATOM   2359  OE1 GLU A 314      -3.718  -7.947 -54.408  1.00107.98           O  
ATOM   2360  OE2 GLU A 314      -3.512  -9.317 -52.683  1.00110.68           O  
ATOM   2361  N   PRO A 315       1.307  -9.341 -57.069  1.00 62.88           N  
ATOM   2362  CA  PRO A 315       1.833 -10.192 -58.131  1.00 68.90           C  
ATOM   2363  C   PRO A 315       3.254 -10.820 -57.900  1.00 72.68           C  
ATOM   2364  O   PRO A 315       3.892 -11.259 -58.865  1.00 83.26           O  
ATOM   2365  CB  PRO A 315       1.843  -9.239 -59.351  1.00 65.94           C  
ATOM   2366  CG  PRO A 315       1.877  -7.869 -58.770  1.00 63.09           C  
ATOM   2367  CD  PRO A 315       0.975  -7.998 -57.579  1.00 63.98           C  
ATOM   2368  N   PHE A 316       3.751 -10.859 -56.664  1.00 66.64           N  
ATOM   2369  CA  PHE A 316       5.095 -11.405 -56.394  1.00 64.27           C  
ATOM   2370  C   PHE A 316       5.068 -12.325 -55.171  1.00 70.81           C  
ATOM   2371  O   PHE A 316       6.076 -12.981 -54.866  1.00 71.61           O  
ATOM   2372  CB  PHE A 316       6.171 -10.309 -56.189  1.00 59.77           C  
ATOM   2373  CG  PHE A 316       6.278  -9.317 -57.307  1.00 58.26           C  
ATOM   2374  CD1 PHE A 316       7.124  -9.544 -58.382  1.00 67.77           C  
ATOM   2375  CD2 PHE A 316       5.554  -8.138 -57.281  1.00 61.54           C  
ATOM   2376  CE1 PHE A 316       7.235  -8.624 -59.430  1.00 64.84           C  
ATOM   2377  CE2 PHE A 316       5.648  -7.221 -58.321  1.00 64.81           C  
ATOM   2378  CZ  PHE A 316       6.492  -7.463 -59.397  1.00 63.17           C  
ATOM   2379  N   MET A 317       3.922 -12.357 -54.478  1.00 75.41           N  
ATOM   2380  CA  MET A 317       3.719 -13.191 -53.287  1.00 79.31           C  
ATOM   2381  C   MET A 317       3.580 -14.673 -53.653  1.00 81.27           C  
ATOM   2382  O   MET A 317       2.962 -14.993 -54.663  1.00 81.93           O  
ATOM   2383  CB  MET A 317       2.447 -12.784 -52.563  1.00 80.58           C  
ATOM   2384  CG  MET A 317       2.282 -11.312 -52.273  1.00 90.06           C  
ATOM   2385  SD  MET A 317       1.000 -11.159 -51.016  1.00104.72           S  
ATOM   2386  CE  MET A 317      -0.465 -11.584 -51.956  1.00 99.49           C  
ATOM   2387  N   PRO A 318       4.119 -15.581 -52.812  1.00 83.68           N  
ATOM   2388  CA  PRO A 318       4.061 -17.025 -53.060  1.00 77.55           C  
ATOM   2389  C   PRO A 318       2.651 -17.472 -53.309  1.00 77.26           C  
ATOM   2390  O   PRO A 318       1.713 -16.855 -52.813  1.00 71.40           O  
ATOM   2391  CB  PRO A 318       4.524 -17.629 -51.737  1.00 86.97           C  
ATOM   2392  CG  PRO A 318       5.388 -16.582 -51.118  1.00 90.14           C  
ATOM   2393  CD  PRO A 318       4.777 -15.268 -51.528  1.00 89.94           C  
ATOM   2394  N   GLN A 319       2.514 -18.554 -54.064  1.00 89.81           N  
ATOM   2395  CA  GLN A 319       1.215 -19.098 -54.458  1.00 95.39           C  
ATOM   2396  C   GLN A 319       0.221 -19.354 -53.315  1.00 98.58           C  
ATOM   2397  O   GLN A 319      -0.991 -19.326 -53.532  1.00 94.48           O  
ATOM   2398  CB  GLN A 319       1.407 -20.364 -55.291  1.00 99.42           C  
ATOM   2399  CG  GLN A 319       1.331 -20.124 -56.791  1.00104.44           C  
ATOM   2400  CD  GLN A 319      -0.105 -20.017 -57.288  1.00110.79           C  
ATOM   2401  OE1 GLN A 319      -1.009 -20.699 -56.791  1.00100.61           O  
ATOM   2402  NE2 GLN A 319      -0.321 -19.158 -58.279  1.00122.46           N  
ATOM   2403  N   GLY A 320       0.715 -19.571 -52.099  1.00100.24           N  
ATOM   2404  CA  GLY A 320      -0.193 -19.860 -50.989  1.00110.34           C  
ATOM   2405  C   GLY A 320      -0.532 -18.724 -50.041  1.00112.42           C  
ATOM   2406  O   GLY A 320      -0.498 -18.924 -48.822  1.00121.67           O  
ATOM   2407  N   MET A 321      -0.888 -17.550 -50.575  1.00 99.49           N  
ATOM   2408  CA  MET A 321      -0.964 -16.338 -49.742  1.00 89.17           C  
ATOM   2409  C   MET A 321      -1.860 -15.227 -50.253  1.00 87.99           C  
ATOM   2410  O   MET A 321      -1.707 -14.771 -51.386  1.00 92.11           O  
ATOM   2411  CB  MET A 321       0.428 -15.751 -49.546  1.00 90.05           C  
ATOM   2412  CG  MET A 321       0.458 -14.529 -48.643  1.00 96.36           C  
ATOM   2413  SD  MET A 321       2.082 -13.756 -48.536  1.00 88.07           S  
ATOM   2414  CE  MET A 321       3.062 -15.125 -47.936  1.00 82.52           C  
ATOM   2415  N   LYS A 322      -2.764 -14.765 -49.392  1.00 82.66           N  
ATOM   2416  CA  LYS A 322      -3.615 -13.633 -49.730  1.00 82.14           C  
ATOM   2417  C   LYS A 322      -3.495 -12.482 -48.725  1.00 85.12           C  
ATOM   2418  O   LYS A 322      -3.299 -12.696 -47.514  1.00 82.24           O  
ATOM   2419  CB  LYS A 322      -5.066 -14.071 -49.922  1.00 78.00           C  
ATOM   2420  CG  LYS A 322      -5.859 -14.264 -48.650  1.00 76.59           C  
ATOM   2421  CD  LYS A 322      -7.324 -14.510 -48.964  1.00 88.89           C  
ATOM   2422  CE  LYS A 322      -7.955 -13.324 -49.692  1.00 97.26           C  
ATOM   2423  NZ  LYS A 322      -9.448 -13.403 -49.737  1.00102.41           N1+
ATOM   2424  N   VAL A 323      -3.573 -11.258 -49.244  1.00 79.87           N  
ATOM   2425  CA  VAL A 323      -3.551 -10.090 -48.382  1.00 73.38           C  
ATOM   2426  C   VAL A 323      -4.977  -9.860 -47.943  1.00 78.04           C  
ATOM   2427  O   VAL A 323      -5.909 -10.022 -48.733  1.00 78.03           O  
ATOM   2428  CB  VAL A 323      -3.019  -8.840 -49.095  1.00 69.13           C  
ATOM   2429  CG1 VAL A 323      -3.382  -7.584 -48.311  1.00 64.57           C  
ATOM   2430  CG2 VAL A 323      -1.518  -8.937 -49.298  1.00 66.04           C  
ATOM   2431  N   VAL A 324      -5.131  -9.486 -46.678  1.00 81.66           N  
ATOM   2432  CA  VAL A 324      -6.434  -9.260 -46.074  1.00 77.17           C  
ATOM   2433  C   VAL A 324      -6.385  -8.056 -45.116  1.00 81.33           C  
ATOM   2434  O   VAL A 324      -5.301  -7.682 -44.623  1.00 75.44           O  
ATOM   2435  CB  VAL A 324      -6.934 -10.533 -45.368  1.00 73.05           C  
ATOM   2436  CG1 VAL A 324      -5.819 -11.198 -44.579  1.00 68.38           C  
ATOM   2437  CG2 VAL A 324      -8.106 -10.205 -44.464  1.00 82.55           C  
ATOM   2438  N   TYR A 325      -7.555  -7.457 -44.858  1.00 76.76           N  
ATOM   2439  CA  TYR A 325      -7.634  -6.237 -44.046  1.00 68.49           C  
ATOM   2440  C   TYR A 325      -8.399  -6.399 -42.742  1.00 66.14           C  
ATOM   2441  O   TYR A 325      -9.497  -5.862 -42.584  1.00 66.60           O  
ATOM   2442  CB  TYR A 325      -8.185  -5.074 -44.870  1.00 69.57           C  
ATOM   2443  CG  TYR A 325      -7.334  -4.789 -46.087  1.00 77.96           C  
ATOM   2444  CD1 TYR A 325      -6.149  -4.039 -45.983  1.00 77.28           C  
ATOM   2445  CD2 TYR A 325      -7.688  -5.298 -47.339  1.00 77.53           C  
ATOM   2446  CE1 TYR A 325      -5.355  -3.787 -47.090  1.00 70.18           C  
ATOM   2447  CE2 TYR A 325      -6.902  -5.053 -48.449  1.00 78.14           C  
ATOM   2448  CZ  TYR A 325      -5.740  -4.302 -48.309  1.00 78.79           C  
ATOM   2449  OH  TYR A 325      -4.977  -4.058 -49.410  1.00 85.10           O  
ATOM   2450  N   PRO A 326      -7.792  -7.109 -41.780  1.00 68.13           N  
ATOM   2451  CA  PRO A 326      -8.359  -7.398 -40.454  1.00 73.49           C  
ATOM   2452  C   PRO A 326      -9.004  -6.178 -39.800  1.00 75.14           C  
ATOM   2453  O   PRO A 326     -10.214  -6.135 -39.569  1.00 78.24           O  
ATOM   2454  CB  PRO A 326      -7.131  -7.808 -39.635  1.00 74.45           C  
ATOM   2455  CG  PRO A 326      -6.169  -8.338 -40.634  1.00 75.04           C  
ATOM   2456  CD  PRO A 326      -6.388  -7.544 -41.885  1.00 69.92           C  
ATOM   2457  N   TYR A 327      -8.185  -5.190 -39.501  1.00 74.50           N  
ATOM   2458  CA  TYR A 327      -8.694  -3.993 -38.906  1.00 75.25           C  
ATOM   2459  C   TYR A 327      -8.588  -2.880 -39.935  1.00 74.60           C  
ATOM   2460  O   TYR A 327      -7.709  -2.920 -40.793  1.00 80.64           O  
ATOM   2461  CB  TYR A 327      -7.906  -3.696 -37.649  1.00 72.14           C  
ATOM   2462  CG  TYR A 327      -8.389  -2.498 -36.904  1.00 70.18           C  
ATOM   2463  CD1 TYR A 327      -9.531  -2.543 -36.123  1.00 67.23           C  
ATOM   2464  CD2 TYR A 327      -7.689  -1.317 -36.976  1.00 73.31           C  
ATOM   2465  CE1 TYR A 327      -9.954  -1.429 -35.428  1.00 67.95           C  
ATOM   2466  CE2 TYR A 327      -8.103  -0.197 -36.292  1.00 72.36           C  
ATOM   2467  CZ  TYR A 327      -9.230  -0.253 -35.523  1.00 69.41           C  
ATOM   2468  OH  TYR A 327      -9.592   0.894 -34.854  1.00 73.69           O  
ATOM   2469  N   ASP A 328      -9.497  -1.910 -39.855  1.00 67.38           N  
ATOM   2470  CA  ASP A 328      -9.603  -0.847 -40.835  1.00 64.71           C  
ATOM   2471  C   ASP A 328     -10.614   0.135 -40.335  1.00 66.53           C  
ATOM   2472  O   ASP A 328     -11.634  -0.230 -39.777  1.00 65.44           O  
ATOM   2473  CB  ASP A 328     -10.062  -1.374 -42.189  1.00 70.68           C  
ATOM   2474  CG  ASP A 328      -9.880  -0.360 -43.317  1.00 76.67           C  
ATOM   2475  OD1 ASP A 328      -9.349   0.746 -43.069  1.00 80.98           O  
ATOM   2476  OD2 ASP A 328     -10.266  -0.679 -44.467  1.00 76.78           O  
ATOM   2477  N   THR A 329     -10.321   1.397 -40.578  1.00 70.90           N  
ATOM   2478  CA  THR A 329     -11.023   2.502 -39.988  1.00 65.68           C  
ATOM   2479  C   THR A 329     -11.672   3.293 -41.088  1.00 70.87           C  
ATOM   2480  O   THR A 329     -12.709   3.920 -40.900  1.00 77.94           O  
ATOM   2481  CB  THR A 329      -9.997   3.361 -39.275  1.00 61.59           C  
ATOM   2482  OG1 THR A 329      -9.892   2.899 -37.927  1.00 57.83           O  
ATOM   2483  CG2 THR A 329     -10.356   4.846 -39.339  1.00 67.75           C  
ATOM   2484  N   THR A 330     -11.059   3.238 -42.259  1.00 70.40           N  
ATOM   2485  CA  THR A 330     -11.519   4.026 -43.376  1.00 71.10           C  
ATOM   2486  C   THR A 330     -12.956   3.694 -43.813  1.00 77.75           C  
ATOM   2487  O   THR A 330     -13.685   4.609 -44.169  1.00 89.68           O  
ATOM   2488  CB  THR A 330     -10.486   4.072 -44.534  1.00 67.93           C  
ATOM   2489  OG1 THR A 330      -9.905   2.778 -44.725  1.00 67.94           O  
ATOM   2490  CG2 THR A 330      -9.354   5.021 -44.175  1.00 65.59           C  
ATOM   2491  N   PRO A 331     -13.401   2.410 -43.733  1.00 81.61           N  
ATOM   2492  CA  PRO A 331     -14.798   2.231 -44.146  1.00 73.73           C  
ATOM   2493  C   PRO A 331     -15.728   3.227 -43.463  1.00 67.60           C  
ATOM   2494  O   PRO A 331     -16.670   3.679 -44.098  1.00 68.19           O  
ATOM   2495  CB  PRO A 331     -15.125   0.798 -43.714  1.00 73.01           C  
ATOM   2496  CG  PRO A 331     -13.818   0.104 -43.765  1.00 80.06           C  
ATOM   2497  CD  PRO A 331     -12.809   1.127 -43.300  1.00 83.05           C  
ATOM   2498  N   VAL A 332     -15.455   3.598 -42.210  1.00 60.72           N  
ATOM   2499  CA  VAL A 332     -16.352   4.536 -41.516  1.00 62.67           C  
ATOM   2500  C   VAL A 332     -16.403   5.952 -42.097  1.00 65.23           C  
ATOM   2501  O   VAL A 332     -17.419   6.623 -41.985  1.00 66.11           O  
ATOM   2502  CB  VAL A 332     -16.176   4.594 -39.970  1.00 61.83           C  
ATOM   2503  CG1 VAL A 332     -14.960   5.412 -39.531  1.00 60.25           C  
ATOM   2504  CG2 VAL A 332     -17.428   5.192 -39.347  1.00 59.56           C  
ATOM   2505  N   VAL A 333     -15.332   6.424 -42.711  1.00 65.27           N  
ATOM   2506  CA  VAL A 333     -15.414   7.768 -43.247  1.00 66.58           C  
ATOM   2507  C   VAL A 333     -16.125   7.819 -44.603  1.00 66.39           C  
ATOM   2508  O   VAL A 333     -17.029   8.629 -44.783  1.00 65.14           O  
ATOM   2509  CB  VAL A 333     -14.073   8.511 -43.208  1.00 70.46           C  
ATOM   2510  CG1 VAL A 333     -13.631   8.672 -41.762  1.00 72.33           C  
ATOM   2511  CG2 VAL A 333     -13.027   7.754 -43.991  1.00 75.01           C  
ATOM   2512  N   SER A 334     -15.760   6.939 -45.532  1.00 67.12           N  
ATOM   2513  CA  SER A 334     -16.554   6.753 -46.753  1.00 72.49           C  
ATOM   2514  C   SER A 334     -18.056   6.664 -46.416  1.00 76.77           C  
ATOM   2515  O   SER A 334     -18.853   7.498 -46.851  1.00 89.69           O  
ATOM   2516  CB  SER A 334     -16.136   5.484 -47.482  1.00 69.37           C  
ATOM   2517  OG  SER A 334     -14.839   5.092 -47.092  1.00 73.62           O  
ATOM   2518  N   ALA A 335     -18.426   5.662 -45.626  1.00 69.26           N  
ATOM   2519  CA  ALA A 335     -19.787   5.512 -45.130  1.00 63.69           C  
ATOM   2520  C   ALA A 335     -20.402   6.809 -44.582  1.00 68.35           C  
ATOM   2521  O   ALA A 335     -21.471   7.225 -45.044  1.00 67.44           O  
ATOM   2522  CB  ALA A 335     -19.827   4.414 -44.075  1.00 61.04           C  
ATOM   2523  N   SER A 336     -19.717   7.423 -43.606  1.00 73.54           N  
ATOM   2524  CA  SER A 336     -20.139   8.659 -42.917  1.00 69.71           C  
ATOM   2525  C   SER A 336     -20.473   9.826 -43.835  1.00 70.28           C  
ATOM   2526  O   SER A 336     -21.583  10.346 -43.801  1.00 71.54           O  
ATOM   2527  CB  SER A 336     -19.057   9.124 -41.952  1.00 70.33           C  
ATOM   2528  OG  SER A 336     -19.291   8.633 -40.651  1.00 83.24           O  
ATOM   2529  N   ILE A 337     -19.509  10.249 -44.645  1.00 70.17           N  
ATOM   2530  CA  ILE A 337     -19.756  11.365 -45.556  1.00 71.63           C  
ATOM   2531  C   ILE A 337     -20.748  10.974 -46.670  1.00 74.34           C  
ATOM   2532  O   ILE A 337     -21.534  11.821 -47.088  1.00 86.14           O  
ATOM   2533  CB  ILE A 337     -18.454  12.121 -46.045  1.00 67.73           C  
ATOM   2534  CG1 ILE A 337     -17.420  11.154 -46.663  1.00 71.79           C  
ATOM   2535  CG2 ILE A 337     -17.829  12.965 -44.918  1.00 48.61           C  
ATOM   2536  CD1 ILE A 337     -17.814  10.518 -47.991  1.00 75.13           C  
ATOM   2537  N   HIS A 338     -20.755   9.705 -47.108  1.00 74.74           N  
ATOM   2538  CA  HIS A 338     -21.792   9.221 -48.050  1.00 79.95           C  
ATOM   2539  C   HIS A 338     -23.176   9.344 -47.446  1.00 77.23           C  
ATOM   2540  O   HIS A 338     -24.102   9.823 -48.097  1.00 79.80           O  
ATOM   2541  CB  HIS A 338     -21.565   7.774 -48.511  1.00 89.90           C  
ATOM   2542  CG  HIS A 338     -22.575   7.281 -49.517  1.00102.71           C  
ATOM   2543  ND1 HIS A 338     -23.036   8.055 -50.564  1.00110.47           N  
ATOM   2544  CD2 HIS A 338     -23.181   6.075 -49.652  1.00108.36           C  
ATOM   2545  CE1 HIS A 338     -23.890   7.354 -51.289  1.00113.89           C  
ATOM   2546  NE2 HIS A 338     -23.996   6.149 -50.758  1.00117.21           N  
ATOM   2547  N   GLU A 339     -23.310   8.926 -46.193  1.00 77.75           N  
ATOM   2548  CA  GLU A 339     -24.589   8.989 -45.519  1.00 78.57           C  
ATOM   2549  C   GLU A 339     -25.099  10.414 -45.448  1.00 73.65           C  
ATOM   2550  O   GLU A 339     -26.298  10.642 -45.632  1.00 77.06           O  
ATOM   2551  CB  GLU A 339     -24.529   8.361 -44.127  1.00 89.02           C  
ATOM   2552  CG  GLU A 339     -25.788   7.568 -43.787  1.00104.92           C  
ATOM   2553  CD  GLU A 339     -25.872   6.238 -44.532  1.00106.08           C  
ATOM   2554  OE1 GLU A 339     -25.377   5.226 -43.988  1.00115.15           O  
ATOM   2555  OE2 GLU A 339     -26.436   6.196 -45.651  1.00101.30           O  
ATOM   2556  N   VAL A 340     -24.193  11.367 -45.208  1.00 69.08           N  
ATOM   2557  CA  VAL A 340     -24.577  12.789 -45.174  1.00 64.50           C  
ATOM   2558  C   VAL A 340     -24.968  13.225 -46.566  1.00 60.49           C  
ATOM   2559  O   VAL A 340     -26.063  13.759 -46.754  1.00 61.58           O  
ATOM   2560  CB  VAL A 340     -23.511  13.752 -44.597  1.00 61.16           C  
ATOM   2561  CG1 VAL A 340     -24.135  15.093 -44.293  1.00 61.83           C  
ATOM   2562  CG2 VAL A 340     -22.965  13.232 -43.293  1.00 69.57           C  
ATOM   2563  N   VAL A 341     -24.094  12.971 -47.538  1.00 54.81           N  
ATOM   2564  CA  VAL A 341     -24.399  13.305 -48.920  1.00 57.23           C  
ATOM   2565  C   VAL A 341     -25.862  12.963 -49.201  1.00 64.22           C  
ATOM   2566  O   VAL A 341     -26.632  13.816 -49.674  1.00 62.51           O  
ATOM   2567  CB  VAL A 341     -23.464  12.583 -49.912  1.00 55.86           C  
ATOM   2568  CG1 VAL A 341     -24.093  12.494 -51.300  1.00 54.56           C  
ATOM   2569  CG2 VAL A 341     -22.120  13.289 -49.985  1.00 54.52           C  
ATOM   2570  N   LYS A 342     -26.229  11.727 -48.852  1.00 66.84           N  
ATOM   2571  CA  LYS A 342     -27.571  11.198 -49.019  1.00 72.47           C  
ATOM   2572  C   LYS A 342     -28.627  12.028 -48.267  1.00 76.53           C  
ATOM   2573  O   LYS A 342     -29.660  12.401 -48.837  1.00 80.06           O  
ATOM   2574  CB  LYS A 342     -27.600   9.751 -48.532  1.00 79.82           C  
ATOM   2575  CG  LYS A 342     -28.416   8.794 -49.387  1.00 87.80           C  
ATOM   2576  CD  LYS A 342     -28.228   7.356 -48.925  1.00 94.45           C  
ATOM   2577  CE  LYS A 342     -29.207   7.023 -47.809  1.00100.36           C  
ATOM   2578  NZ  LYS A 342     -28.713   5.899 -46.971  1.00105.63           N1+
ATOM   2579  N   THR A 343     -28.390  12.339 -46.999  1.00 66.02           N  
ATOM   2580  CA  THR A 343     -29.404  13.104 -46.295  1.00 63.46           C  
ATOM   2581  C   THR A 343     -29.398  14.577 -46.694  1.00 70.06           C  
ATOM   2582  O   THR A 343     -30.285  15.330 -46.278  1.00 71.11           O  
ATOM   2583  CB  THR A 343     -29.316  12.968 -44.772  1.00 59.23           C  
ATOM   2584  OG1 THR A 343     -28.799  14.185 -44.203  1.00 50.57           O  
ATOM   2585  CG2 THR A 343     -28.508  11.692 -44.380  1.00 54.79           C  
ATOM   2586  N   LEU A 344     -28.400  14.986 -47.484  1.00 70.76           N  
ATOM   2587  CA  LEU A 344     -28.427  16.305 -48.103  1.00 70.50           C  
ATOM   2588  C   LEU A 344     -29.373  16.249 -49.285  1.00 72.11           C  
ATOM   2589  O   LEU A 344     -30.337  17.017 -49.318  1.00 79.19           O  
ATOM   2590  CB  LEU A 344     -27.036  16.798 -48.519  1.00 74.40           C  
ATOM   2591  CG  LEU A 344     -26.879  18.294 -48.876  1.00 70.80           C  
ATOM   2592  CD1 LEU A 344     -25.595  18.886 -48.324  1.00 70.06           C  
ATOM   2593  CD2 LEU A 344     -26.914  18.522 -50.372  1.00 68.28           C  
ATOM   2594  N   GLY A 345     -29.114  15.321 -50.218  1.00 68.51           N  
ATOM   2595  CA  GLY A 345     -29.968  15.073 -51.401  1.00 59.69           C  
ATOM   2596  C   GLY A 345     -31.438  14.894 -51.063  1.00 66.50           C  
ATOM   2597  O   GLY A 345     -32.308  15.249 -51.842  1.00 72.42           O  
ATOM   2598  N   GLU A 346     -31.724  14.343 -49.891  1.00 72.92           N  
ATOM   2599  CA  GLU A 346     -33.094  14.208 -49.447  1.00 74.95           C  
ATOM   2600  C   GLU A 346     -33.640  15.555 -49.059  1.00 75.97           C  
ATOM   2601  O   GLU A 346     -34.684  15.973 -49.579  1.00 75.24           O  
ATOM   2602  CB  GLU A 346     -33.168  13.278 -48.254  1.00 80.55           C  
ATOM   2603  CG  GLU A 346     -33.275  11.834 -48.673  1.00 86.39           C  
ATOM   2604  CD  GLU A 346     -32.859  10.895 -47.577  1.00 92.38           C  
ATOM   2605  OE1 GLU A 346     -32.730  11.344 -46.414  1.00 97.24           O  
ATOM   2606  OE2 GLU A 346     -32.662   9.705 -47.893  1.00 93.73           O  
ATOM   2607  N   ALA A 347     -32.922  16.227 -48.151  1.00 71.53           N  
ATOM   2608  CA  ALA A 347     -33.315  17.540 -47.656  1.00 67.26           C  
ATOM   2609  C   ALA A 347     -33.689  18.400 -48.832  1.00 69.94           C  
ATOM   2610  O   ALA A 347     -34.636  19.165 -48.739  1.00 77.03           O  
ATOM   2611  CB  ALA A 347     -32.196  18.192 -46.873  1.00 60.91           C  
ATOM   2612  N   ILE A 348     -32.964  18.257 -49.945  1.00 69.03           N  
ATOM   2613  CA  ILE A 348     -33.207  19.119 -51.110  1.00 70.30           C  
ATOM   2614  C   ILE A 348     -34.478  18.737 -51.874  1.00 75.61           C  
ATOM   2615  O   ILE A 348     -35.222  19.623 -52.295  1.00 77.74           O  
ATOM   2616  CB  ILE A 348     -31.934  19.486 -51.986  1.00 67.65           C  
ATOM   2617  CG1 ILE A 348     -32.288  19.679 -53.443  1.00 67.41           C  
ATOM   2618  CG2 ILE A 348     -30.793  18.492 -51.927  1.00 64.21           C  
ATOM   2619  CD1 ILE A 348     -32.301  21.132 -53.831  1.00 72.70           C  
ATOM   2620  N   LEU A 349     -34.751  17.431 -51.999  1.00 86.48           N  
ATOM   2621  CA  LEU A 349     -36.031  16.947 -52.562  1.00 80.12           C  
ATOM   2622  C   LEU A 349     -37.197  17.334 -51.645  1.00 76.32           C  
ATOM   2623  O   LEU A 349     -38.253  17.783 -52.106  1.00 73.98           O  
ATOM   2624  CB  LEU A 349     -36.014  15.430 -52.813  1.00 75.77           C  
ATOM   2625  CG  LEU A 349     -37.329  14.802 -53.320  1.00 80.40           C  
ATOM   2626  CD1 LEU A 349     -37.718  15.312 -54.704  1.00 81.93           C  
ATOM   2627  CD2 LEU A 349     -37.291  13.276 -53.322  1.00 77.81           C  
ATOM   2628  N   LEU A 350     -36.975  17.179 -50.346  1.00 70.28           N  
ATOM   2629  CA  LEU A 350     -37.983  17.476 -49.347  1.00 71.91           C  
ATOM   2630  C   LEU A 350     -38.351  18.949 -49.291  1.00 66.35           C  
ATOM   2631  O   LEU A 350     -39.529  19.267 -49.299  1.00 68.69           O  
ATOM   2632  CB  LEU A 350     -37.493  17.019 -47.984  1.00 77.24           C  
ATOM   2633  CG  LEU A 350     -38.472  16.264 -47.101  1.00 75.69           C  
ATOM   2634  CD1 LEU A 350     -39.615  15.649 -47.899  1.00 67.07           C  
ATOM   2635  CD2 LEU A 350     -37.647  15.207 -46.384  1.00 70.68           C  
ATOM   2636  N   VAL A 351     -37.339  19.824 -49.228  1.00 66.97           N  
ATOM   2637  CA  VAL A 351     -37.488  21.302 -49.286  1.00 62.08           C  
ATOM   2638  C   VAL A 351     -38.195  21.719 -50.575  1.00 59.05           C  
ATOM   2639  O   VAL A 351     -39.131  22.515 -50.523  1.00 56.52           O  
ATOM   2640  CB  VAL A 351     -36.129  22.061 -49.124  1.00 61.28           C  
ATOM   2641  CG1 VAL A 351     -36.174  23.460 -49.701  1.00 58.30           C  
ATOM   2642  CG2 VAL A 351     -35.740  22.183 -47.666  1.00 64.28           C  
ATOM   2643  N   PHE A 352     -37.779  21.160 -51.712  1.00 53.76           N  
ATOM   2644  CA  PHE A 352     -38.519  21.347 -52.959  1.00 59.32           C  
ATOM   2645  C   PHE A 352     -40.040  21.043 -52.893  1.00 64.22           C  
ATOM   2646  O   PHE A 352     -40.837  21.874 -53.325  1.00 70.81           O  
ATOM   2647  CB  PHE A 352     -37.873  20.579 -54.096  1.00 58.46           C  
ATOM   2648  CG  PHE A 352     -38.687  20.567 -55.347  1.00 61.83           C  
ATOM   2649  CD1 PHE A 352     -38.550  21.575 -56.284  1.00 63.18           C  
ATOM   2650  CD2 PHE A 352     -39.595  19.538 -55.589  1.00 68.83           C  
ATOM   2651  CE1 PHE A 352     -39.290  21.566 -57.455  1.00 71.34           C  
ATOM   2652  CE2 PHE A 352     -40.343  19.514 -56.757  1.00 75.48           C  
ATOM   2653  CZ  PHE A 352     -40.191  20.533 -57.693  1.00 78.85           C  
ATOM   2654  N   LEU A 353     -40.442  19.875 -52.376  1.00 64.56           N  
ATOM   2655  CA  LEU A 353     -41.874  19.577 -52.168  1.00 62.60           C  
ATOM   2656  C   LEU A 353     -42.566  20.599 -51.288  1.00 65.62           C  
ATOM   2657  O   LEU A 353     -43.608  21.123 -51.683  1.00 71.45           O  
ATOM   2658  CB  LEU A 353     -42.111  18.188 -51.581  1.00 57.75           C  
ATOM   2659  CG  LEU A 353     -42.233  16.983 -52.512  1.00 55.25           C  
ATOM   2660  CD1 LEU A 353     -41.932  17.260 -53.978  1.00 49.70           C  
ATOM   2661  CD2 LEU A 353     -41.292  15.924 -51.960  1.00 54.38           C  
ATOM   2662  N   VAL A 354     -42.008  20.910 -50.114  1.00 59.65           N  
ATOM   2663  CA  VAL A 354     -42.709  21.846 -49.236  1.00 63.53           C  
ATOM   2664  C   VAL A 354     -42.738  23.278 -49.789  1.00 75.58           C  
ATOM   2665  O   VAL A 354     -43.488  24.123 -49.302  1.00 84.67           O  
ATOM   2666  CB  VAL A 354     -42.257  21.811 -47.757  1.00 59.98           C  
ATOM   2667  CG1 VAL A 354     -41.372  20.613 -47.489  1.00 60.07           C  
ATOM   2668  CG2 VAL A 354     -41.551  23.089 -47.357  1.00 61.03           C  
ATOM   2669  N   MET A 355     -41.934  23.559 -50.810  1.00 81.53           N  
ATOM   2670  CA  MET A 355     -42.034  24.850 -51.474  1.00 81.74           C  
ATOM   2671  C   MET A 355     -43.107  24.744 -52.524  1.00 84.37           C  
ATOM   2672  O   MET A 355     -43.923  25.653 -52.672  1.00 96.12           O  
ATOM   2673  CB  MET A 355     -40.720  25.257 -52.123  1.00 89.13           C  
ATOM   2674  CG  MET A 355     -39.829  26.128 -51.248  1.00 89.85           C  
ATOM   2675  SD  MET A 355     -38.369  26.765 -52.111  1.00 96.94           S  
ATOM   2676  CE  MET A 355     -37.624  25.287 -52.811  1.00 94.67           C  
ATOM   2677  N   TYR A 356     -43.110  23.619 -53.236  1.00 78.57           N  
ATOM   2678  CA  TYR A 356     -44.120  23.343 -54.256  1.00 78.11           C  
ATOM   2679  C   TYR A 356     -45.535  23.290 -53.709  1.00 80.33           C  
ATOM   2680  O   TYR A 356     -46.485  23.536 -54.445  1.00 78.02           O  
ATOM   2681  CB  TYR A 356     -43.825  22.031 -54.963  1.00 78.42           C  
ATOM   2682  CG  TYR A 356     -44.807  21.715 -56.050  1.00 80.47           C  
ATOM   2683  CD1 TYR A 356     -45.723  20.684 -55.900  1.00 84.88           C  
ATOM   2684  CD2 TYR A 356     -44.825  22.452 -57.223  1.00 83.70           C  
ATOM   2685  CE1 TYR A 356     -46.631  20.388 -56.895  1.00 90.84           C  
ATOM   2686  CE2 TYR A 356     -45.726  22.169 -58.226  1.00 93.30           C  
ATOM   2687  CZ  TYR A 356     -46.628  21.135 -58.060  1.00 97.05           C  
ATOM   2688  OH  TYR A 356     -47.533  20.853 -59.061  1.00 95.61           O  
ATOM   2689  N   LEU A 357     -45.666  22.943 -52.428  1.00 80.09           N  
ATOM   2690  CA  LEU A 357     -46.961  22.893 -51.761  1.00 81.94           C  
ATOM   2691  C   LEU A 357     -47.543  24.282 -51.668  1.00 85.83           C  
ATOM   2692  O   LEU A 357     -48.715  24.501 -51.945  1.00 95.07           O  
ATOM   2693  CB  LEU A 357     -46.814  22.340 -50.345  1.00 79.25           C  
ATOM   2694  CG  LEU A 357     -48.122  22.078 -49.592  1.00 73.57           C  
ATOM   2695  CD1 LEU A 357     -48.756  20.803 -50.133  1.00 74.95           C  
ATOM   2696  CD2 LEU A 357     -47.888  21.975 -48.091  1.00 65.37           C  
ATOM   2697  N   PHE A 358     -46.695  25.213 -51.264  1.00 92.19           N  
ATOM   2698  CA  PHE A 358     -47.099  26.575 -50.978  1.00 95.64           C  
ATOM   2699  C   PHE A 358     -47.028  27.508 -52.214  1.00 95.05           C  
ATOM   2700  O   PHE A 358     -47.658  28.577 -52.224  1.00 93.02           O  
ATOM   2701  CB  PHE A 358     -46.231  27.134 -49.838  1.00 91.62           C  
ATOM   2702  CG  PHE A 358     -46.603  26.646 -48.447  1.00 86.29           C  
ATOM   2703  CD1 PHE A 358     -47.434  27.416 -47.616  1.00 88.71           C  
ATOM   2704  CD2 PHE A 358     -46.069  25.468 -47.935  1.00 82.04           C  
ATOM   2705  CE1 PHE A 358     -47.744  27.004 -46.322  1.00 85.28           C  
ATOM   2706  CE2 PHE A 358     -46.374  25.050 -46.642  1.00 83.08           C  
ATOM   2707  CZ  PHE A 358     -47.213  25.818 -45.836  1.00 85.12           C  
ATOM   2708  N   LEU A 359     -46.266  27.126 -53.241  1.00 83.10           N  
ATOM   2709  CA  LEU A 359     -46.126  27.993 -54.417  1.00 80.04           C  
ATOM   2710  C   LEU A 359     -46.990  27.530 -55.586  1.00 77.73           C  
ATOM   2711  O   LEU A 359     -47.106  28.214 -56.600  1.00 80.84           O  
ATOM   2712  CB  LEU A 359     -44.659  28.143 -54.845  1.00 77.64           C  
ATOM   2713  CG  LEU A 359     -43.787  29.259 -54.249  1.00 69.79           C  
ATOM   2714  CD1 LEU A 359     -43.594  29.082 -52.757  1.00 69.63           C  
ATOM   2715  CD2 LEU A 359     -42.421  29.283 -54.913  1.00 65.52           C  
ATOM   2716  N   GLN A 360     -47.602  26.366 -55.432  1.00 74.82           N  
ATOM   2717  CA  GLN A 360     -48.482  25.800 -56.467  1.00 77.29           C  
ATOM   2718  C   GLN A 360     -47.984  25.958 -57.923  1.00 70.00           C  
ATOM   2719  O   GLN A 360     -48.764  26.315 -58.788  1.00 68.96           O  
ATOM   2720  CB  GLN A 360     -49.913  26.366 -56.315  1.00 79.23           C  
ATOM   2721  CG  GLN A 360     -50.793  25.666 -55.273  1.00 78.79           C  
ATOM   2722  CD  GLN A 360     -51.087  26.496 -54.021  1.00 77.75           C  
ATOM   2723  OE1 GLN A 360     -51.583  27.625 -54.107  1.00 78.50           O  
ATOM   2724  NE2 GLN A 360     -50.818  25.922 -52.852  1.00 73.05           N  
ATOM   2725  N   ASN A 361     -46.708  25.672 -58.192  1.00 70.90           N  
ATOM   2726  CA  ASN A 361     -46.054  26.158 -59.420  1.00 70.39           C  
ATOM   2727  C   ASN A 361     -44.628  25.647 -59.673  1.00 71.40           C  
ATOM   2728  O   ASN A 361     -43.690  26.123 -59.028  1.00 70.31           O  
ATOM   2729  CB  ASN A 361     -45.972  27.683 -59.308  1.00 69.89           C  
ATOM   2730  CG  ASN A 361     -46.146  28.399 -60.634  1.00 72.26           C  
ATOM   2731  OD1 ASN A 361     -45.641  27.967 -61.670  1.00 69.61           O  
ATOM   2732  ND2 ASN A 361     -46.852  29.534 -60.595  1.00 69.95           N  
ATOM   2733  N   PHE A 362     -44.441  24.697 -60.598  1.00 76.96           N  
ATOM   2734  CA  PHE A 362     -43.085  24.427 -61.115  1.00 85.80           C  
ATOM   2735  C   PHE A 362     -42.763  25.724 -61.805  1.00 82.90           C  
ATOM   2736  O   PHE A 362     -43.678  26.424 -62.218  1.00 92.39           O  
ATOM   2737  CB  PHE A 362     -43.027  23.278 -62.128  1.00 89.22           C  
ATOM   2738  CG  PHE A 362     -43.684  22.003 -61.661  1.00116.77           C  
ATOM   2739  CD1 PHE A 362     -43.309  21.393 -60.457  1.00119.61           C  
ATOM   2740  CD2 PHE A 362     -44.675  21.382 -62.446  1.00131.99           C  
ATOM   2741  CE1 PHE A 362     -43.918  20.205 -60.039  1.00124.26           C  
ATOM   2742  CE2 PHE A 362     -45.282  20.193 -62.034  1.00124.01           C  
ATOM   2743  CZ  PHE A 362     -44.902  19.607 -60.828  1.00126.61           C  
ATOM   2744  N   ARG A 363     -41.489  26.068 -61.927  1.00 75.38           N  
ATOM   2745  CA  ARG A 363     -41.083  27.436 -62.341  1.00 67.07           C  
ATOM   2746  C   ARG A 363     -40.896  28.264 -61.108  1.00 61.63           C  
ATOM   2747  O   ARG A 363     -39.782  28.437 -60.664  1.00 65.53           O  
ATOM   2748  CB  ARG A 363     -42.058  28.127 -63.298  1.00 55.94           C  
ATOM   2749  CG  ARG A 363     -41.803  27.723 -64.712  1.00 56.74           C  
ATOM   2750  CD  ARG A 363     -42.551  28.580 -65.690  1.00 65.48           C  
ATOM   2751  NE  ARG A 363     -42.594  27.882 -66.973  1.00 83.72           N  
ATOM   2752  CZ  ARG A 363     -41.783  28.097 -68.009  1.00 82.48           C  
ATOM   2753  NH1 ARG A 363     -40.837  29.029 -67.969  1.00 91.61           N  
ATOM   2754  NH2 ARG A 363     -41.934  27.371 -69.104  1.00 80.84           N  
ATOM   2755  N   ALA A 364     -41.987  28.748 -60.536  1.00 59.60           N  
ATOM   2756  CA  ALA A 364     -41.916  29.421 -59.254  1.00 61.68           C  
ATOM   2757  C   ALA A 364     -41.288  28.563 -58.151  1.00 69.61           C  
ATOM   2758  O   ALA A 364     -40.776  29.113 -57.169  1.00 70.82           O  
ATOM   2759  CB  ALA A 364     -43.282  29.908 -58.841  1.00 63.97           C  
ATOM   2760  N   THR A 365     -41.324  27.232 -58.314  1.00 76.63           N  
ATOM   2761  CA  THR A 365     -40.672  26.335 -57.363  1.00 76.81           C  
ATOM   2762  C   THR A 365     -39.338  25.903 -57.871  1.00 79.89           C  
ATOM   2763  O   THR A 365     -38.377  25.806 -57.098  1.00 79.95           O  
ATOM   2764  CB  THR A 365     -41.470  25.082 -57.077  1.00 76.50           C  
ATOM   2765  OG1 THR A 365     -42.819  25.463 -56.818  1.00 88.49           O  
ATOM   2766  CG2 THR A 365     -40.891  24.385 -55.839  1.00 73.01           C  
ATOM   2767  N   LEU A 366     -39.270  25.634 -59.169  1.00 78.25           N  
ATOM   2768  CA  LEU A 366     -37.974  25.387 -59.775  1.00 74.39           C  
ATOM   2769  C   LEU A 366     -36.898  26.412 -59.370  1.00 72.19           C  
ATOM   2770  O   LEU A 366     -35.827  26.018 -58.925  1.00 72.98           O  
ATOM   2771  CB  LEU A 366     -38.091  25.357 -61.272  1.00 71.27           C  
ATOM   2772  CG  LEU A 366     -37.043  24.369 -61.702  1.00 77.30           C  
ATOM   2773  CD1 LEU A 366     -37.749  23.031 -61.948  1.00 84.23           C  
ATOM   2774  CD2 LEU A 366     -36.384  24.914 -62.949  1.00 82.56           C  
ATOM   2775  N   ILE A 367     -37.203  27.715 -59.486  1.00 73.92           N  
ATOM   2776  CA  ILE A 367     -36.190  28.799 -59.339  1.00 64.77           C  
ATOM   2777  C   ILE A 367     -35.403  28.803 -58.009  1.00 65.89           C  
ATOM   2778  O   ILE A 367     -34.186  28.708 -58.045  1.00 73.13           O  
ATOM   2779  CB  ILE A 367     -36.648  30.254 -59.779  1.00 59.35           C  
ATOM   2780  CG1 ILE A 367     -37.390  30.986 -58.694  1.00 58.85           C  
ATOM   2781  CG2 ILE A 367     -37.415  30.340 -61.107  1.00 57.73           C  
ATOM   2782  CD1 ILE A 367     -36.436  31.836 -57.895  1.00 68.22           C  
ATOM   2783  N   PRO A 368     -36.074  28.860 -56.838  1.00 68.19           N  
ATOM   2784  CA  PRO A 368     -35.251  28.893 -55.619  1.00 66.99           C  
ATOM   2785  C   PRO A 368     -34.468  27.592 -55.373  1.00 70.52           C  
ATOM   2786  O   PRO A 368     -33.695  27.503 -54.423  1.00 72.77           O  
ATOM   2787  CB  PRO A 368     -36.274  29.072 -54.496  1.00 62.44           C  
ATOM   2788  CG  PRO A 368     -37.573  29.371 -55.169  1.00 63.32           C  
ATOM   2789  CD  PRO A 368     -37.504  28.734 -56.510  1.00 65.88           C  
ATOM   2790  N   THR A 369     -34.662  26.580 -56.205  1.00 69.00           N  
ATOM   2791  CA  THR A 369     -34.006  25.308 -55.925  1.00 68.58           C  
ATOM   2792  C   THR A 369     -32.725  25.218 -56.751  1.00 69.51           C  
ATOM   2793  O   THR A 369     -31.736  24.606 -56.310  1.00 68.35           O  
ATOM   2794  CB  THR A 369     -34.966  24.090 -56.076  1.00 64.42           C  
ATOM   2795  OG1 THR A 369     -34.721  23.399 -57.310  1.00 63.62           O  
ATOM   2796  CG2 THR A 369     -36.432  24.541 -55.996  1.00 54.77           C  
ATOM   2797  N   ILE A 370     -32.762  25.842 -57.938  1.00 64.91           N  
ATOM   2798  CA  ILE A 370     -31.558  26.215 -58.689  1.00 61.92           C  
ATOM   2799  C   ILE A 370     -30.616  27.073 -57.797  1.00 64.03           C  
ATOM   2800  O   ILE A 370     -29.420  27.134 -58.041  1.00 61.64           O  
ATOM   2801  CB  ILE A 370     -31.919  26.982 -59.974  1.00 55.78           C  
ATOM   2802  CG1 ILE A 370     -32.823  26.135 -60.856  1.00 57.84           C  
ATOM   2803  CG2 ILE A 370     -30.677  27.365 -60.753  1.00 54.67           C  
ATOM   2804  CD1 ILE A 370     -33.405  26.857 -62.064  1.00 56.15           C  
ATOM   2805  N   ALA A 371     -31.146  27.700 -56.744  1.00 61.06           N  
ATOM   2806  CA  ALA A 371     -30.289  28.409 -55.797  1.00 64.05           C  
ATOM   2807  C   ALA A 371     -29.458  27.487 -54.964  1.00 66.72           C  
ATOM   2808  O   ALA A 371     -28.535  27.935 -54.292  1.00 80.27           O  
ATOM   2809  CB  ALA A 371     -31.087  29.304 -54.869  1.00 66.45           C  
ATOM   2810  N   VAL A 372     -29.785  26.206 -54.973  1.00 65.46           N  
ATOM   2811  CA  VAL A 372     -29.158  25.325 -54.013  1.00 60.13           C  
ATOM   2812  C   VAL A 372     -27.847  24.783 -54.582  1.00 58.15           C  
ATOM   2813  O   VAL A 372     -26.790  24.995 -53.962  1.00 59.34           O  
ATOM   2814  CB  VAL A 372     -30.137  24.288 -53.421  1.00 56.90           C  
ATOM   2815  CG1 VAL A 372     -29.509  23.540 -52.266  1.00 59.43           C  
ATOM   2816  CG2 VAL A 372     -31.359  24.994 -52.877  1.00 57.30           C  
ATOM   2817  N   PRO A 373     -27.886  24.153 -55.770  1.00 54.83           N  
ATOM   2818  CA  PRO A 373     -26.600  23.756 -56.359  1.00 62.36           C  
ATOM   2819  C   PRO A 373     -25.550  24.880 -56.213  1.00 64.18           C  
ATOM   2820  O   PRO A 373     -24.452  24.658 -55.642  1.00 63.76           O  
ATOM   2821  CB  PRO A 373     -26.931  23.472 -57.852  1.00 58.74           C  
ATOM   2822  CG  PRO A 373     -28.356  23.877 -58.031  1.00 61.34           C  
ATOM   2823  CD  PRO A 373     -29.006  23.850 -56.665  1.00 56.40           C  
ATOM   2824  N   VAL A 374     -25.929  26.075 -56.668  1.00 61.33           N  
ATOM   2825  CA  VAL A 374     -25.077  27.266 -56.599  1.00 63.50           C  
ATOM   2826  C   VAL A 374     -24.481  27.554 -55.195  1.00 65.44           C  
ATOM   2827  O   VAL A 374     -23.292  27.346 -54.959  1.00 77.35           O  
ATOM   2828  CB  VAL A 374     -25.768  28.515 -57.204  1.00 55.63           C  
ATOM   2829  CG1 VAL A 374     -24.880  29.726 -57.030  1.00 52.89           C  
ATOM   2830  CG2 VAL A 374     -26.044  28.297 -58.688  1.00 53.87           C  
ATOM   2831  N   VAL A 375     -25.287  28.008 -54.257  1.00 60.01           N  
ATOM   2832  CA  VAL A 375     -24.731  28.430 -52.983  1.00 57.30           C  
ATOM   2833  C   VAL A 375     -23.887  27.340 -52.310  1.00 64.89           C  
ATOM   2834  O   VAL A 375     -22.723  27.584 -51.941  1.00 61.27           O  
ATOM   2835  CB  VAL A 375     -25.842  28.937 -52.066  1.00 50.26           C  
ATOM   2836  CG1 VAL A 375     -25.363  28.984 -50.622  1.00 46.99           C  
ATOM   2837  CG2 VAL A 375     -26.327  30.290 -52.575  1.00 43.87           C  
ATOM   2838  N   LEU A 376     -24.468  26.144 -52.180  1.00 68.34           N  
ATOM   2839  CA  LEU A 376     -23.738  24.974 -51.686  1.00 65.07           C  
ATOM   2840  C   LEU A 376     -22.421  24.722 -52.409  1.00 63.62           C  
ATOM   2841  O   LEU A 376     -21.389  24.630 -51.749  1.00 65.64           O  
ATOM   2842  CB  LEU A 376     -24.594  23.732 -51.764  1.00 62.84           C  
ATOM   2843  CG  LEU A 376     -25.766  23.740 -50.806  1.00 64.11           C  
ATOM   2844  CD1 LEU A 376     -26.381  22.358 -50.814  1.00 64.64           C  
ATOM   2845  CD2 LEU A 376     -25.324  24.108 -49.403  1.00 66.94           C  
ATOM   2846  N   LEU A 377     -22.431  24.612 -53.740  1.00 53.87           N  
ATOM   2847  CA  LEU A 377     -21.143  24.478 -54.435  1.00 55.25           C  
ATOM   2848  C   LEU A 377     -20.225  25.620 -54.111  1.00 52.23           C  
ATOM   2849  O   LEU A 377     -19.133  25.416 -53.624  1.00 53.18           O  
ATOM   2850  CB  LEU A 377     -21.291  24.372 -55.937  1.00 54.46           C  
ATOM   2851  CG  LEU A 377     -21.159  22.953 -56.464  1.00 51.76           C  
ATOM   2852  CD1 LEU A 377     -21.481  21.905 -55.417  1.00 49.64           C  
ATOM   2853  CD2 LEU A 377     -22.107  22.831 -57.640  1.00 54.68           C  
ATOM   2854  N   GLY A 378     -20.695  26.826 -54.366  1.00 54.26           N  
ATOM   2855  CA  GLY A 378     -20.041  28.034 -53.879  1.00 55.88           C  
ATOM   2856  C   GLY A 378     -19.380  27.854 -52.531  1.00 52.06           C  
ATOM   2857  O   GLY A 378     -18.173  28.018 -52.431  1.00 52.80           O  
ATOM   2858  N   THR A 379     -20.149  27.479 -51.509  1.00 48.23           N  
ATOM   2859  CA  THR A 379     -19.583  27.282 -50.168  1.00 48.47           C  
ATOM   2860  C   THR A 379     -18.361  26.366 -50.131  1.00 46.58           C  
ATOM   2861  O   THR A 379     -17.375  26.719 -49.509  1.00 48.24           O  
ATOM   2862  CB  THR A 379     -20.644  26.863 -49.136  1.00 52.38           C  
ATOM   2863  OG1 THR A 379     -21.507  27.975 -48.902  1.00 60.12           O  
ATOM   2864  CG2 THR A 379     -20.010  26.489 -47.816  1.00 50.45           C  
ATOM   2865  N   PHE A 380     -18.403  25.214 -50.800  1.00 48.58           N  
ATOM   2866  CA  PHE A 380     -17.188  24.391 -50.952  1.00 51.80           C  
ATOM   2867  C   PHE A 380     -15.975  25.224 -51.412  1.00 51.41           C  
ATOM   2868  O   PHE A 380     -14.877  25.102 -50.854  1.00 46.57           O  
ATOM   2869  CB  PHE A 380     -17.408  23.246 -51.930  1.00 50.29           C  
ATOM   2870  CG  PHE A 380     -18.272  22.176 -51.394  1.00 56.26           C  
ATOM   2871  CD1 PHE A 380     -19.618  22.109 -51.754  1.00 60.85           C  
ATOM   2872  CD2 PHE A 380     -17.760  21.236 -50.518  1.00 58.10           C  
ATOM   2873  CE1 PHE A 380     -20.443  21.111 -51.247  1.00 60.96           C  
ATOM   2874  CE2 PHE A 380     -18.572  20.231 -50.018  1.00 60.24           C  
ATOM   2875  CZ  PHE A 380     -19.917  20.175 -50.374  1.00 60.96           C  
ATOM   2876  N   GLY A 381     -16.183  26.062 -52.428  1.00 50.34           N  
ATOM   2877  CA  GLY A 381     -15.160  26.997 -52.865  1.00 51.34           C  
ATOM   2878  C   GLY A 381     -14.570  27.802 -51.702  1.00 51.56           C  
ATOM   2879  O   GLY A 381     -13.346  27.853 -51.511  1.00 49.42           O  
ATOM   2880  N   VAL A 382     -15.422  28.445 -50.912  1.00 49.10           N  
ATOM   2881  CA  VAL A 382     -14.869  29.361 -49.935  1.00 51.84           C  
ATOM   2882  C   VAL A 382     -14.204  28.549 -48.850  1.00 54.74           C  
ATOM   2883  O   VAL A 382     -13.222  28.987 -48.296  1.00 63.29           O  
ATOM   2884  CB  VAL A 382     -15.855  30.428 -49.361  1.00 48.30           C  
ATOM   2885  CG1 VAL A 382     -16.985  30.742 -50.323  1.00 43.72           C  
ATOM   2886  CG2 VAL A 382     -16.415  30.000 -48.033  1.00 49.68           C  
ATOM   2887  N   LEU A 383     -14.730  27.361 -48.570  1.00 56.63           N  
ATOM   2888  CA  LEU A 383     -14.128  26.470 -47.586  1.00 61.86           C  
ATOM   2889  C   LEU A 383     -12.685  26.147 -47.974  1.00 63.99           C  
ATOM   2890  O   LEU A 383     -11.777  26.248 -47.152  1.00 57.86           O  
ATOM   2891  CB  LEU A 383     -14.930  25.180 -47.481  1.00 66.23           C  
ATOM   2892  CG  LEU A 383     -16.206  25.237 -46.660  1.00 66.43           C  
ATOM   2893  CD1 LEU A 383     -17.082  24.085 -47.110  1.00 72.71           C  
ATOM   2894  CD2 LEU A 383     -15.883  25.128 -45.180  1.00 64.43           C  
ATOM   2895  N   ALA A 384     -12.505  25.745 -49.233  1.00 66.52           N  
ATOM   2896  CA  ALA A 384     -11.197  25.540 -49.845  1.00 59.18           C  
ATOM   2897  C   ALA A 384     -10.314  26.769 -49.699  1.00 59.09           C  
ATOM   2898  O   ALA A 384      -9.199  26.663 -49.191  1.00 56.67           O  
ATOM   2899  CB  ALA A 384     -11.366  25.205 -51.308  1.00 57.99           C  
ATOM   2900  N   ALA A 385     -10.821  27.924 -50.142  1.00 57.86           N  
ATOM   2901  CA  ALA A 385     -10.151  29.223 -49.941  1.00 54.64           C  
ATOM   2902  C   ALA A 385      -9.714  29.482 -48.509  1.00 56.58           C  
ATOM   2903  O   ALA A 385      -8.571  29.801 -48.268  1.00 66.32           O  
ATOM   2904  CB  ALA A 385     -11.029  30.360 -50.407  1.00 50.73           C  
ATOM   2905  N   PHE A 386     -10.613  29.335 -47.549  1.00 60.78           N  
ATOM   2906  CA  PHE A 386     -10.257  29.588 -46.150  1.00 62.79           C  
ATOM   2907  C   PHE A 386      -9.566  28.384 -45.531  1.00 57.02           C  
ATOM   2908  O   PHE A 386      -9.457  28.260 -44.312  1.00 53.22           O  
ATOM   2909  CB  PHE A 386     -11.465  30.118 -45.355  1.00 71.23           C  
ATOM   2910  CG  PHE A 386     -11.760  31.578 -45.641  1.00 94.61           C  
ATOM   2911  CD1 PHE A 386     -11.251  32.199 -46.812  1.00 97.94           C  
ATOM   2912  CD2 PHE A 386     -12.523  32.346 -44.761  1.00100.88           C  
ATOM   2913  CE1 PHE A 386     -11.498  33.540 -47.098  1.00 96.50           C  
ATOM   2914  CE2 PHE A 386     -12.778  33.690 -45.048  1.00108.65           C  
ATOM   2915  CZ  PHE A 386     -12.265  34.287 -46.215  1.00105.78           C  
ATOM   2916  N   GLY A 387      -9.097  27.509 -46.418  1.00 52.62           N  
ATOM   2917  CA  GLY A 387      -8.363  26.303 -46.075  1.00 53.33           C  
ATOM   2918  C   GLY A 387      -8.961  25.351 -45.064  1.00 56.08           C  
ATOM   2919  O   GLY A 387      -8.323  25.058 -44.065  1.00 53.61           O  
ATOM   2920  N   PHE A 388     -10.170  24.860 -45.326  1.00 61.16           N  
ATOM   2921  CA  PHE A 388     -10.839  23.923 -44.423  1.00 68.31           C  
ATOM   2922  C   PHE A 388     -10.839  22.519 -45.054  1.00 65.66           C  
ATOM   2923  O   PHE A 388     -10.033  22.250 -45.941  1.00 67.20           O  
ATOM   2924  CB  PHE A 388     -12.268  24.405 -44.101  1.00 77.12           C  
ATOM   2925  CG  PHE A 388     -12.336  25.544 -43.105  1.00 80.65           C  
ATOM   2926  CD1 PHE A 388     -11.980  25.360 -41.782  1.00 78.87           C  
ATOM   2927  CD2 PHE A 388     -12.791  26.803 -43.490  1.00 88.52           C  
ATOM   2928  CE1 PHE A 388     -12.057  26.407 -40.876  1.00 75.41           C  
ATOM   2929  CE2 PHE A 388     -12.864  27.853 -42.582  1.00 76.47           C  
ATOM   2930  CZ  PHE A 388     -12.505  27.649 -41.273  1.00 70.12           C  
ATOM   2931  N   SER A 389     -11.716  21.630 -44.602  1.00 56.63           N  
ATOM   2932  CA  SER A 389     -11.877  20.369 -45.274  1.00 51.88           C  
ATOM   2933  C   SER A 389     -13.350  19.970 -45.271  1.00 55.52           C  
ATOM   2934  O   SER A 389     -14.155  20.575 -44.556  1.00 53.42           O  
ATOM   2935  CB  SER A 389     -11.016  19.316 -44.591  1.00 52.81           C  
ATOM   2936  OG  SER A 389     -11.630  18.862 -43.407  1.00 53.47           O  
ATOM   2937  N   ILE A 390     -13.695  18.968 -46.094  1.00 57.51           N  
ATOM   2938  CA  ILE A 390     -15.045  18.389 -46.182  1.00 48.66           C  
ATOM   2939  C   ILE A 390     -15.121  17.364 -45.081  1.00 52.23           C  
ATOM   2940  O   ILE A 390     -14.508  16.299 -45.183  1.00 52.99           O  
ATOM   2941  CB  ILE A 390     -15.239  17.649 -47.508  1.00 49.61           C  
ATOM   2942  CG1 ILE A 390     -15.114  18.612 -48.699  1.00 50.16           C  
ATOM   2943  CG2 ILE A 390     -16.571  16.914 -47.517  1.00 54.14           C  
ATOM   2944  CD1 ILE A 390     -15.189  17.954 -50.071  1.00 50.14           C  
ATOM   2945  N   ASN A 391     -15.831  17.700 -44.008  1.00 57.38           N  
ATOM   2946  CA  ASN A 391     -15.930  16.837 -42.819  1.00 58.44           C  
ATOM   2947  C   ASN A 391     -17.318  16.898 -42.237  1.00 63.43           C  
ATOM   2948  O   ASN A 391     -18.153  17.654 -42.738  1.00 69.63           O  
ATOM   2949  CB  ASN A 391     -14.908  17.239 -41.752  1.00 62.91           C  
ATOM   2950  CG  ASN A 391     -15.046  18.682 -41.312  1.00 57.40           C  
ATOM   2951  OD1 ASN A 391     -15.997  19.063 -40.625  1.00 56.18           O  
ATOM   2952  ND2 ASN A 391     -14.078  19.483 -41.688  1.00 54.88           N  
ATOM   2953  N   THR A 392     -17.572  16.131 -41.176  1.00 67.22           N  
ATOM   2954  CA  THR A 392     -18.934  16.048 -40.636  1.00 68.93           C  
ATOM   2955  C   THR A 392     -19.459  17.402 -40.219  1.00 65.44           C  
ATOM   2956  O   THR A 392     -20.638  17.700 -40.472  1.00 64.39           O  
ATOM   2957  CB  THR A 392     -19.113  15.036 -39.489  1.00 72.08           C  
ATOM   2958  OG1 THR A 392     -18.097  15.245 -38.520  1.00 77.32           O  
ATOM   2959  CG2 THR A 392     -19.042  13.581 -40.010  1.00 81.87           C  
ATOM   2960  N   LEU A 393     -18.601  18.243 -39.637  1.00 58.21           N  
ATOM   2961  CA  LEU A 393     -19.079  19.578 -39.303  1.00 55.55           C  
ATOM   2962  C   LEU A 393     -19.382  20.458 -40.500  1.00 57.79           C  
ATOM   2963  O   LEU A 393     -20.434  21.093 -40.530  1.00 59.53           O  
ATOM   2964  CB  LEU A 393     -18.217  20.265 -38.276  1.00 59.57           C  
ATOM   2965  CG  LEU A 393     -18.883  19.716 -37.012  1.00 70.28           C  
ATOM   2966  CD1 LEU A 393     -17.864  19.415 -35.925  1.00 73.74           C  
ATOM   2967  CD2 LEU A 393     -20.043  20.586 -36.513  1.00 72.63           C  
ATOM   2968  N   THR A 394     -18.508  20.469 -41.508  1.00 57.10           N  
ATOM   2969  CA  THR A 394     -18.752  21.361 -42.626  1.00 53.93           C  
ATOM   2970  C   THR A 394     -19.980  20.932 -43.397  1.00 55.76           C  
ATOM   2971  O   THR A 394     -20.851  21.756 -43.634  1.00 58.96           O  
ATOM   2972  CB  THR A 394     -17.498  21.717 -43.474  1.00 56.72           C  
ATOM   2973  OG1 THR A 394     -17.123  20.650 -44.352  1.00 60.85           O  
ATOM   2974  CG2 THR A 394     -16.356  22.062 -42.560  1.00 55.52           C  
ATOM   2975  N   MET A 395     -20.080  19.634 -43.698  1.00 63.33           N  
ATOM   2976  CA  MET A 395     -21.259  19.025 -44.342  1.00 63.82           C  
ATOM   2977  C   MET A 395     -22.580  19.275 -43.628  1.00 66.87           C  
ATOM   2978  O   MET A 395     -23.607  19.402 -44.288  1.00 68.36           O  
ATOM   2979  CB  MET A 395     -21.063  17.535 -44.479  1.00 66.30           C  
ATOM   2980  CG  MET A 395     -20.071  17.176 -45.546  1.00 77.60           C  
ATOM   2981  SD  MET A 395     -20.909  16.921 -47.106  1.00 93.26           S  
ATOM   2982  CE  MET A 395     -21.213  18.601 -47.632  1.00101.16           C  
ATOM   2983  N   PHE A 396     -22.561  19.332 -42.292  1.00 64.97           N  
ATOM   2984  CA  PHE A 396     -23.745  19.752 -41.528  1.00 63.45           C  
ATOM   2985  C   PHE A 396     -24.154  21.177 -41.835  1.00 63.68           C  
ATOM   2986  O   PHE A 396     -25.348  21.477 -41.932  1.00 66.42           O  
ATOM   2987  CB  PHE A 396     -23.542  19.582 -40.028  1.00 58.97           C  
ATOM   2988  CG  PHE A 396     -23.657  18.157 -39.574  1.00 67.41           C  
ATOM   2989  CD1 PHE A 396     -24.092  17.160 -40.460  1.00 72.10           C  
ATOM   2990  CD2 PHE A 396     -23.368  17.800 -38.266  1.00 68.16           C  
ATOM   2991  CE1 PHE A 396     -24.205  15.839 -40.052  1.00 70.92           C  
ATOM   2992  CE2 PHE A 396     -23.483  16.483 -37.852  1.00 68.97           C  
ATOM   2993  CZ  PHE A 396     -23.894  15.501 -38.744  1.00 70.93           C  
ATOM   2994  N   GLY A 397     -23.149  22.040 -41.982  1.00 62.48           N  
ATOM   2995  CA  GLY A 397     -23.341  23.405 -42.427  1.00 60.40           C  
ATOM   2996  C   GLY A 397     -24.214  23.393 -43.655  1.00 60.93           C  
ATOM   2997  O   GLY A 397     -25.287  23.982 -43.654  1.00 59.57           O  
ATOM   2998  N   MET A 398     -23.777  22.670 -44.679  1.00 62.50           N  
ATOM   2999  CA  MET A 398     -24.478  22.629 -45.954  1.00 67.42           C  
ATOM   3000  C   MET A 398     -25.919  22.136 -45.825  1.00 75.31           C  
ATOM   3001  O   MET A 398     -26.807  22.675 -46.473  1.00 88.69           O  
ATOM   3002  CB  MET A 398     -23.727  21.756 -46.950  1.00 68.35           C  
ATOM   3003  CG  MET A 398     -22.232  21.999 -46.991  1.00 77.72           C  
ATOM   3004  SD  MET A 398     -21.666  23.119 -48.283  1.00 86.02           S  
ATOM   3005  CE  MET A 398     -19.922  22.731 -48.241  1.00 84.69           C  
ATOM   3006  N   VAL A 399     -26.162  21.115 -45.003  1.00 75.50           N  
ATOM   3007  CA  VAL A 399     -27.512  20.566 -44.871  1.00 69.88           C  
ATOM   3008  C   VAL A 399     -28.393  21.566 -44.140  1.00 71.08           C  
ATOM   3009  O   VAL A 399     -29.485  21.913 -44.605  1.00 74.21           O  
ATOM   3010  CB  VAL A 399     -27.533  19.220 -44.123  1.00 70.01           C  
ATOM   3011  CG1 VAL A 399     -28.940  18.923 -43.621  1.00 67.74           C  
ATOM   3012  CG2 VAL A 399     -27.037  18.096 -45.026  1.00 69.27           C  
ATOM   3013  N   LEU A 400     -27.907  22.034 -42.996  1.00 67.58           N  
ATOM   3014  CA  LEU A 400     -28.620  23.053 -42.259  1.00 66.22           C  
ATOM   3015  C   LEU A 400     -28.780  24.320 -43.065  1.00 74.63           C  
ATOM   3016  O   LEU A 400     -29.619  25.159 -42.749  1.00 84.12           O  
ATOM   3017  CB  LEU A 400     -27.927  23.360 -40.951  1.00 59.57           C  
ATOM   3018  CG  LEU A 400     -28.654  22.796 -39.740  1.00 58.56           C  
ATOM   3019  CD1 LEU A 400     -28.858  21.288 -39.885  1.00 60.97           C  
ATOM   3020  CD2 LEU A 400     -27.858  23.130 -38.490  1.00 49.91           C  
ATOM   3021  N   ALA A 401     -27.992  24.466 -44.118  1.00 78.91           N  
ATOM   3022  CA  ALA A 401     -28.075  25.682 -44.905  1.00 83.57           C  
ATOM   3023  C   ALA A 401     -29.147  25.622 -45.973  1.00 81.23           C  
ATOM   3024  O   ALA A 401     -29.569  26.667 -46.431  1.00 90.77           O  
ATOM   3025  CB  ALA A 401     -26.725  26.055 -45.512  1.00 90.83           C  
ATOM   3026  N   ILE A 402     -29.588  24.426 -46.372  1.00 77.26           N  
ATOM   3027  CA  ILE A 402     -30.626  24.327 -47.412  1.00 80.96           C  
ATOM   3028  C   ILE A 402     -31.947  24.905 -46.897  1.00 84.63           C  
ATOM   3029  O   ILE A 402     -32.692  25.522 -47.652  1.00 84.20           O  
ATOM   3030  CB  ILE A 402     -30.827  22.901 -47.971  1.00 82.55           C  
ATOM   3031  CG1 ILE A 402     -29.494  22.295 -48.402  1.00 92.44           C  
ATOM   3032  CG2 ILE A 402     -31.727  22.930 -49.196  1.00 74.74           C  
ATOM   3033  CD1 ILE A 402     -29.610  20.900 -48.991  1.00103.26           C  
ATOM   3034  N   GLY A 403     -32.222  24.721 -45.610  1.00 89.23           N  
ATOM   3035  CA  GLY A 403     -33.299  25.453 -44.956  1.00 91.74           C  
ATOM   3036  C   GLY A 403     -33.188  26.971 -45.093  1.00 97.41           C  
ATOM   3037  O   GLY A 403     -34.107  27.606 -45.606  1.00107.57           O  
ATOM   3038  N   LEU A 404     -32.065  27.548 -44.653  1.00 98.44           N  
ATOM   3039  CA  LEU A 404     -31.841  29.013 -44.632  1.00 93.09           C  
ATOM   3040  C   LEU A 404     -31.624  29.677 -46.004  1.00 86.51           C  
ATOM   3041  O   LEU A 404     -32.165  30.755 -46.282  1.00 84.35           O  
ATOM   3042  CB  LEU A 404     -30.641  29.336 -43.733  1.00104.07           C  
ATOM   3043  CG  LEU A 404     -30.759  29.497 -42.205  1.00115.04           C  
ATOM   3044  CD1 LEU A 404     -31.437  30.808 -41.807  1.00122.98           C  
ATOM   3045  CD2 LEU A 404     -31.432  28.317 -41.525  1.00118.23           C  
ATOM   3046  N   LEU A 405     -30.792  29.032 -46.820  1.00 84.40           N  
ATOM   3047  CA  LEU A 405     -30.486  29.390 -48.212  1.00 83.03           C  
ATOM   3048  C   LEU A 405     -31.666  29.907 -49.026  1.00 80.44           C  
ATOM   3049  O   LEU A 405     -31.564  30.977 -49.621  1.00 92.42           O  
ATOM   3050  CB  LEU A 405     -29.883  28.164 -48.914  1.00 87.54           C  
ATOM   3051  CG  LEU A 405     -29.453  28.041 -50.378  1.00 91.44           C  
ATOM   3052  CD1 LEU A 405     -28.539  26.832 -50.497  1.00 98.11           C  
ATOM   3053  CD2 LEU A 405     -30.614  27.894 -51.347  1.00 89.21           C  
ATOM   3054  N   VAL A 406     -32.764  29.148 -49.064  1.00 72.58           N  
ATOM   3055  CA  VAL A 406     -33.925  29.482 -49.914  1.00 72.78           C  
ATOM   3056  C   VAL A 406     -34.756  30.697 -49.494  1.00 73.73           C  
ATOM   3057  O   VAL A 406     -35.316  31.377 -50.351  1.00 72.16           O  
ATOM   3058  CB  VAL A 406     -34.893  28.297 -50.114  1.00 73.82           C  
ATOM   3059  CG1 VAL A 406     -34.158  27.084 -50.679  1.00 73.41           C  
ATOM   3060  CG2 VAL A 406     -35.634  27.975 -48.822  1.00 70.00           C  
ATOM   3061  N   ASP A 407     -34.849  30.960 -48.193  1.00 76.82           N  
ATOM   3062  CA  ASP A 407     -35.550  32.141 -47.696  1.00 85.43           C  
ATOM   3063  C   ASP A 407     -35.439  33.391 -48.580  1.00 88.11           C  
ATOM   3064  O   ASP A 407     -36.454  33.988 -48.941  1.00 89.26           O  
ATOM   3065  CB  ASP A 407     -35.114  32.454 -46.269  1.00 91.96           C  
ATOM   3066  CG  ASP A 407     -35.751  31.525 -45.268  1.00106.27           C  
ATOM   3067  OD1 ASP A 407     -35.939  30.338 -45.623  1.00108.67           O  
ATOM   3068  OD2 ASP A 407     -36.078  31.977 -44.140  1.00115.39           O  
ATOM   3069  N   ASP A 408     -34.222  33.773 -48.947  1.00 82.02           N  
ATOM   3070  CA  ASP A 408     -34.038  34.987 -49.711  1.00 77.80           C  
ATOM   3071  C   ASP A 408     -34.501  34.844 -51.169  1.00 72.92           C  
ATOM   3072  O   ASP A 408     -35.100  35.768 -51.728  1.00 74.74           O  
ATOM   3073  CB  ASP A 408     -32.603  35.478 -49.576  1.00 88.10           C  
ATOM   3074  CG  ASP A 408     -32.130  35.461 -48.133  1.00110.66           C  
ATOM   3075  OD1 ASP A 408     -31.780  34.364 -47.647  1.00124.88           O  
ATOM   3076  OD2 ASP A 408     -32.120  36.530 -47.475  1.00124.97           O  
ATOM   3077  N   ALA A 409     -34.268  33.688 -51.775  1.00 64.26           N  
ATOM   3078  CA  ALA A 409     -34.786  33.444 -53.123  1.00 66.70           C  
ATOM   3079  C   ALA A 409     -36.322  33.485 -53.174  1.00 71.85           C  
ATOM   3080  O   ALA A 409     -36.898  34.026 -54.109  1.00 80.06           O  
ATOM   3081  CB  ALA A 409     -34.274  32.125 -53.675  1.00 65.70           C  
ATOM   3082  N   ILE A 410     -36.986  32.909 -52.176  1.00 74.87           N  
ATOM   3083  CA  ILE A 410     -38.452  32.928 -52.136  1.00 67.92           C  
ATOM   3084  C   ILE A 410     -38.972  34.369 -51.940  1.00 67.81           C  
ATOM   3085  O   ILE A 410     -39.839  34.792 -52.704  1.00 71.06           O  
ATOM   3086  CB  ILE A 410     -39.049  31.954 -51.089  1.00 62.07           C  
ATOM   3087  CG1 ILE A 410     -38.211  30.676 -50.981  1.00 60.07           C  
ATOM   3088  CG2 ILE A 410     -40.451  31.557 -51.503  1.00 62.96           C  
ATOM   3089  CD1 ILE A 410     -38.468  29.805 -49.757  1.00 57.97           C  
ATOM   3090  N   VAL A 411     -38.430  35.115 -50.961  1.00 60.49           N  
ATOM   3091  CA  VAL A 411     -38.736  36.560 -50.779  1.00 59.31           C  
ATOM   3092  C   VAL A 411     -38.814  37.283 -52.147  1.00 66.85           C  
ATOM   3093  O   VAL A 411     -39.747  38.087 -52.395  1.00 69.85           O  
ATOM   3094  CB  VAL A 411     -37.699  37.313 -49.871  1.00 54.51           C  
ATOM   3095  CG1 VAL A 411     -37.822  38.815 -50.024  1.00 54.28           C  
ATOM   3096  CG2 VAL A 411     -37.849  36.998 -48.398  1.00 50.59           C  
ATOM   3097  N   VAL A 412     -37.841  36.993 -53.022  1.00 60.36           N  
ATOM   3098  CA  VAL A 412     -37.754  37.618 -54.346  1.00 56.49           C  
ATOM   3099  C   VAL A 412     -38.888  37.159 -55.272  1.00 60.87           C  
ATOM   3100  O   VAL A 412     -39.587  37.984 -55.868  1.00 65.36           O  
ATOM   3101  CB  VAL A 412     -36.346  37.413 -54.960  1.00 54.30           C  
ATOM   3102  CG1 VAL A 412     -36.333  37.563 -56.474  1.00 52.77           C  
ATOM   3103  CG2 VAL A 412     -35.364  38.388 -54.340  1.00 59.61           C  
ATOM   3104  N   VAL A 413     -39.076  35.847 -55.366  1.00 62.41           N  
ATOM   3105  CA  VAL A 413     -40.119  35.241 -56.190  1.00 69.15           C  
ATOM   3106  C   VAL A 413     -41.513  35.693 -55.743  1.00 75.35           C  
ATOM   3107  O   VAL A 413     -42.399  35.968 -56.566  1.00 77.48           O  
ATOM   3108  CB  VAL A 413     -39.978  33.706 -56.148  1.00 70.61           C  
ATOM   3109  CG1 VAL A 413     -41.163  32.985 -56.773  1.00 64.81           C  
ATOM   3110  CG2 VAL A 413     -38.722  33.332 -56.885  1.00 73.83           C  
ATOM   3111  N   GLU A 414     -41.683  35.786 -54.431  1.00 73.05           N  
ATOM   3112  CA  GLU A 414     -42.922  36.227 -53.842  1.00 73.98           C  
ATOM   3113  C   GLU A 414     -43.285  37.656 -54.279  1.00 77.66           C  
ATOM   3114  O   GLU A 414     -44.436  37.913 -54.663  1.00 81.69           O  
ATOM   3115  CB  GLU A 414     -42.824  36.103 -52.327  1.00 82.07           C  
ATOM   3116  CG  GLU A 414     -44.008  35.388 -51.702  1.00 92.78           C  
ATOM   3117  CD  GLU A 414     -43.597  34.313 -50.713  1.00 95.33           C  
ATOM   3118  OE1 GLU A 414     -43.111  34.656 -49.595  1.00 94.90           O  
ATOM   3119  OE2 GLU A 414     -43.786  33.122 -51.067  1.00 87.48           O  
ATOM   3120  N   ASN A 415     -42.309  38.572 -54.249  1.00 74.91           N  
ATOM   3121  CA  ASN A 415     -42.522  39.932 -54.755  1.00 63.91           C  
ATOM   3122  C   ASN A 415     -42.777  40.031 -56.236  1.00 59.78           C  
ATOM   3123  O   ASN A 415     -43.695  40.726 -56.663  1.00 59.46           O  
ATOM   3124  CB  ASN A 415     -41.378  40.827 -54.395  1.00 64.42           C  
ATOM   3125  CG  ASN A 415     -41.536  41.377 -53.031  1.00 75.75           C  
ATOM   3126  OD1 ASN A 415     -41.800  40.627 -52.098  1.00 84.84           O  
ATOM   3127  ND2 ASN A 415     -41.422  42.696 -52.896  1.00 80.52           N  
ATOM   3128  N   VAL A 416     -41.983  39.334 -57.031  1.00 55.67           N  
ATOM   3129  CA  VAL A 416     -42.216  39.368 -58.460  1.00 60.43           C  
ATOM   3130  C   VAL A 416     -43.636  38.912 -58.748  1.00 62.56           C  
ATOM   3131  O   VAL A 416     -44.327  39.473 -59.590  1.00 61.33           O  
ATOM   3132  CB  VAL A 416     -41.198  38.515 -59.215  1.00 60.91           C  
ATOM   3133  CG1 VAL A 416     -41.511  38.497 -60.721  1.00 55.35           C  
ATOM   3134  CG2 VAL A 416     -39.800  39.046 -58.904  1.00 59.74           C  
ATOM   3135  N   GLU A 417     -44.063  37.904 -58.004  1.00 66.74           N  
ATOM   3136  CA  GLU A 417     -45.385  37.365 -58.152  1.00 72.18           C  
ATOM   3137  C   GLU A 417     -46.385  38.434 -57.748  1.00 65.92           C  
ATOM   3138  O   GLU A 417     -47.358  38.698 -58.466  1.00 60.11           O  
ATOM   3139  CB  GLU A 417     -45.534  36.140 -57.261  1.00 85.60           C  
ATOM   3140  CG  GLU A 417     -46.478  35.096 -57.814  1.00 98.80           C  
ATOM   3141  CD  GLU A 417     -45.758  34.068 -58.654  1.00101.40           C  
ATOM   3142  OE1 GLU A 417     -45.187  34.443 -59.702  1.00101.52           O  
ATOM   3143  OE2 GLU A 417     -45.775  32.880 -58.257  1.00108.75           O  
ATOM   3144  N   ARG A 418     -46.132  39.048 -56.596  1.00 61.54           N  
ATOM   3145  CA  ARG A 418     -47.012  40.078 -56.095  1.00 61.27           C  
ATOM   3146  C   ARG A 418     -47.124  41.247 -57.079  1.00 64.87           C  
ATOM   3147  O   ARG A 418     -48.196  41.405 -57.661  1.00 72.15           O  
ATOM   3148  CB  ARG A 418     -46.623  40.524 -54.699  1.00 58.83           C  
ATOM   3149  CG  ARG A 418     -47.440  41.694 -54.202  1.00 64.74           C  
ATOM   3150  CD  ARG A 418     -46.778  42.321 -52.994  1.00 77.21           C  
ATOM   3151  NE  ARG A 418     -45.443  42.826 -53.303  1.00 87.43           N  
ATOM   3152  CZ  ARG A 418     -45.134  44.116 -53.412  1.00 99.79           C  
ATOM   3153  NH1 ARG A 418     -46.068  45.042 -53.226  1.00112.79           N  
ATOM   3154  NH2 ARG A 418     -43.888  44.489 -53.694  1.00101.01           N  
ATOM   3155  N   VAL A 419     -46.057  42.029 -57.313  1.00 62.67           N  
ATOM   3156  CA  VAL A 419     -46.205  43.216 -58.188  1.00 65.75           C  
ATOM   3157  C   VAL A 419     -46.603  42.828 -59.594  1.00 68.10           C  
ATOM   3158  O   VAL A 419     -46.996  43.677 -60.385  1.00 77.21           O  
ATOM   3159  CB  VAL A 419     -44.995  44.200 -58.265  1.00 67.75           C  
ATOM   3160  CG1 VAL A 419     -44.367  44.458 -56.898  1.00 72.44           C  
ATOM   3161  CG2 VAL A 419     -43.971  43.779 -59.310  1.00 61.57           C  
ATOM   3162  N   MET A 420     -46.499  41.543 -59.898  1.00 68.48           N  
ATOM   3163  CA  MET A 420     -46.997  41.024 -61.154  1.00 68.14           C  
ATOM   3164  C   MET A 420     -48.520  40.917 -61.155  1.00 71.23           C  
ATOM   3165  O   MET A 420     -49.156  41.148 -62.178  1.00 68.50           O  
ATOM   3166  CB  MET A 420     -46.420  39.654 -61.381  1.00 68.71           C  
ATOM   3167  CG  MET A 420     -46.321  39.273 -62.828  1.00 76.74           C  
ATOM   3168  SD  MET A 420     -45.321  37.796 -62.854  1.00 82.67           S  
ATOM   3169  CE  MET A 420     -46.383  36.688 -61.929  1.00 95.23           C  
ATOM   3170  N   ALA A 421     -49.089  40.549 -60.007  1.00 78.35           N  
ATOM   3171  CA  ALA A 421     -50.524  40.304 -59.865  1.00 74.48           C  
ATOM   3172  C   ALA A 421     -51.255  41.565 -59.425  1.00 73.79           C  
ATOM   3173  O   ALA A 421     -52.455  41.753 -59.702  1.00 80.71           O  
ATOM   3174  CB  ALA A 421     -50.757  39.178 -58.877  1.00 77.65           C  
ATOM   3175  N   GLU A 422     -50.518  42.438 -58.755  1.00 69.22           N  
ATOM   3176  CA  GLU A 422     -51.021  43.748 -58.356  1.00 70.63           C  
ATOM   3177  C   GLU A 422     -51.139  44.803 -59.487  1.00 72.00           C  
ATOM   3178  O   GLU A 422     -51.916  45.759 -59.363  1.00 70.89           O  
ATOM   3179  CB  GLU A 422     -50.116  44.275 -57.281  1.00 69.15           C  
ATOM   3180  CG  GLU A 422     -50.801  45.134 -56.272  1.00 80.01           C  
ATOM   3181  CD  GLU A 422     -49.793  45.658 -55.285  1.00 99.77           C  
ATOM   3182  OE1 GLU A 422     -49.745  46.899 -55.100  1.00114.54           O  
ATOM   3183  OE2 GLU A 422     -49.037  44.824 -54.724  1.00 93.79           O  
ATOM   3184  N   GLU A 423     -50.375  44.636 -60.574  1.00 68.23           N  
ATOM   3185  CA  GLU A 423     -50.328  45.630 -61.647  1.00 66.38           C  
ATOM   3186  C   GLU A 423     -50.354  45.086 -63.072  1.00 66.89           C  
ATOM   3187  O   GLU A 423     -50.304  45.857 -64.042  1.00 70.56           O  
ATOM   3188  CB  GLU A 423     -49.084  46.491 -61.513  1.00 68.40           C  
ATOM   3189  CG  GLU A 423     -48.997  47.330 -60.257  1.00 73.43           C  
ATOM   3190  CD  GLU A 423     -47.591  47.872 -60.078  1.00 81.76           C  
ATOM   3191  OE1 GLU A 423     -46.929  47.521 -59.054  1.00 75.85           O  
ATOM   3192  OE2 GLU A 423     -47.145  48.613 -60.999  1.00 77.20           O  
ATOM   3193  N   GLY A 424     -50.410  43.774 -63.217  1.00 67.75           N  
ATOM   3194  CA  GLY A 424     -50.457  43.159 -64.558  1.00 77.71           C  
ATOM   3195  C   GLY A 424     -49.208  43.364 -65.406  1.00 77.75           C  
ATOM   3196  O   GLY A 424     -49.262  43.282 -66.645  1.00 75.75           O  
ATOM   3197  N   LEU A 425     -48.091  43.630 -64.723  1.00 78.26           N  
ATOM   3198  CA  LEU A 425     -46.782  43.834 -65.343  1.00 74.90           C  
ATOM   3199  C   LEU A 425     -46.139  42.528 -65.743  1.00 77.98           C  
ATOM   3200  O   LEU A 425     -46.472  41.462 -65.199  1.00 79.79           O  
ATOM   3201  CB  LEU A 425     -45.846  44.507 -64.357  1.00 71.64           C  
ATOM   3202  CG  LEU A 425     -45.748  46.007 -64.225  1.00 67.49           C  
ATOM   3203  CD1 LEU A 425     -47.002  46.690 -64.723  1.00 72.60           C  
ATOM   3204  CD2 LEU A 425     -45.509  46.269 -62.749  1.00 67.12           C  
ATOM   3205  N   SER A 426     -45.187  42.627 -66.674  1.00 79.02           N  
ATOM   3206  CA  SER A 426     -44.454  41.459 -67.152  1.00 74.48           C  
ATOM   3207  C   SER A 426     -43.513  40.943 -66.075  1.00 79.06           C  
ATOM   3208  O   SER A 426     -43.069  41.702 -65.197  1.00 68.29           O  
ATOM   3209  CB  SER A 426     -43.706  41.734 -68.462  1.00 67.41           C  
ATOM   3210  OG  SER A 426     -42.712  42.727 -68.316  1.00 67.92           O  
ATOM   3211  N   PRO A 427     -43.248  39.628 -66.111  1.00 84.60           N  
ATOM   3212  CA  PRO A 427     -42.280  39.056 -65.208  1.00 82.80           C  
ATOM   3213  C   PRO A 427     -41.002  39.897 -65.078  1.00 74.57           C  
ATOM   3214  O   PRO A 427     -40.579  40.153 -63.950  1.00 66.66           O  
ATOM   3215  CB  PRO A 427     -42.044  37.685 -65.834  1.00 82.98           C  
ATOM   3216  CG  PRO A 427     -43.430  37.304 -66.246  1.00 69.35           C  
ATOM   3217  CD  PRO A 427     -43.955  38.569 -66.861  1.00 74.88           C  
ATOM   3218  N   ARG A 428     -40.439  40.357 -66.202  1.00 69.18           N  
ATOM   3219  CA  ARG A 428     -39.265  41.234 -66.163  1.00 67.23           C  
ATOM   3220  C   ARG A 428     -39.580  42.476 -65.355  1.00 67.29           C  
ATOM   3221  O   ARG A 428     -39.022  42.682 -64.283  1.00 69.37           O  
ATOM   3222  CB  ARG A 428     -38.779  41.611 -67.569  1.00 70.60           C  
ATOM   3223  CG  ARG A 428     -37.459  42.382 -67.612  1.00 80.07           C  
ATOM   3224  CD  ARG A 428     -37.123  42.933 -68.992  1.00 89.05           C  
ATOM   3225  NE  ARG A 428     -38.217  43.769 -69.491  1.00109.97           N  
ATOM   3226  CZ  ARG A 428     -39.148  43.348 -70.353  1.00119.40           C  
ATOM   3227  NH1 ARG A 428     -39.089  42.106 -70.822  1.00127.73           N  
ATOM   3228  NH2 ARG A 428     -40.139  44.156 -70.747  1.00101.31           N  
ATOM   3229  N   GLU A 429     -40.515  43.279 -65.845  1.00 69.24           N  
ATOM   3230  CA  GLU A 429     -40.800  44.578 -65.238  1.00 68.25           C  
ATOM   3231  C   GLU A 429     -41.202  44.487 -63.780  1.00 60.92           C  
ATOM   3232  O   GLU A 429     -40.820  45.319 -62.963  1.00 58.05           O  
ATOM   3233  CB  GLU A 429     -41.840  45.329 -66.056  1.00 74.23           C  
ATOM   3234  CG  GLU A 429     -41.338  45.690 -67.448  1.00 88.20           C  
ATOM   3235  CD  GLU A 429     -40.099  46.577 -67.441  1.00 98.76           C  
ATOM   3236  OE1 GLU A 429     -40.106  47.611 -66.720  1.00106.14           O  
ATOM   3237  OE2 GLU A 429     -39.127  46.241 -68.166  1.00 92.19           O  
ATOM   3238  N   ALA A 430     -41.956  43.444 -63.471  1.00 63.55           N  
ATOM   3239  CA  ALA A 430     -42.342  43.130 -62.110  1.00 62.36           C  
ATOM   3240  C   ALA A 430     -41.070  43.031 -61.279  1.00 60.85           C  
ATOM   3241  O   ALA A 430     -40.987  43.593 -60.180  1.00 55.81           O  
ATOM   3242  CB  ALA A 430     -43.121  41.815 -62.086  1.00 59.83           C  
ATOM   3243  N   ALA A 431     -40.073  42.348 -61.851  1.00 61.30           N  
ATOM   3244  CA  ALA A 431     -38.823  42.035 -61.171  1.00 57.74           C  
ATOM   3245  C   ALA A 431     -37.936  43.252 -61.010  1.00 61.34           C  
ATOM   3246  O   ALA A 431     -37.370  43.432 -59.927  1.00 62.31           O  
ATOM   3247  CB  ALA A 431     -38.082  40.904 -61.863  1.00 52.61           C  
ATOM   3248  N   ARG A 432     -37.812  44.101 -62.041  1.00 60.89           N  
ATOM   3249  CA  ARG A 432     -37.031  45.335 -61.823  1.00 63.10           C  
ATOM   3250  C   ARG A 432     -37.651  46.244 -60.768  1.00 63.56           C  
ATOM   3251  O   ARG A 432     -36.952  46.618 -59.804  1.00 59.31           O  
ATOM   3252  CB  ARG A 432     -36.582  46.099 -63.080  1.00 61.31           C  
ATOM   3253  CG  ARG A 432     -37.343  45.846 -64.354  1.00 66.76           C  
ATOM   3254  CD  ARG A 432     -37.170  47.020 -65.303  1.00 67.06           C  
ATOM   3255  NE  ARG A 432     -35.768  47.328 -65.532  1.00 75.45           N  
ATOM   3256  CZ  ARG A 432     -35.057  46.858 -66.553  1.00 84.78           C  
ATOM   3257  NH1 ARG A 432     -35.611  46.054 -67.458  1.00 84.23           N  
ATOM   3258  NH2 ARG A 432     -33.784  47.200 -66.670  1.00 91.72           N  
ATOM   3259  N   LYS A 433     -38.948  46.552 -60.907  1.00 64.38           N  
ATOM   3260  CA  LYS A 433     -39.670  47.242 -59.808  1.00 65.53           C  
ATOM   3261  C   LYS A 433     -39.544  46.555 -58.431  1.00 63.45           C  
ATOM   3262  O   LYS A 433     -39.342  47.237 -57.433  1.00 62.82           O  
ATOM   3263  CB  LYS A 433     -41.140  47.589 -60.135  1.00 58.96           C  
ATOM   3264  CG  LYS A 433     -41.943  48.121 -58.934  1.00 54.15           C  
ATOM   3265  CD  LYS A 433     -43.122  49.016 -59.335  1.00 57.14           C  
ATOM   3266  CE  LYS A 433     -44.204  49.098 -58.242  1.00 56.91           C  
ATOM   3267  NZ  LYS A 433     -45.308  50.104 -58.482  1.00 52.06           N1+
ATOM   3268  N   SER A 434     -39.632  45.226 -58.363  1.00 65.62           N  
ATOM   3269  CA  SER A 434     -39.559  44.564 -57.039  1.00 69.85           C  
ATOM   3270  C   SER A 434     -38.183  44.674 -56.377  1.00 69.54           C  
ATOM   3271  O   SER A 434     -38.097  45.051 -55.224  1.00 64.99           O  
ATOM   3272  CB  SER A 434     -40.046  43.118 -57.077  1.00 62.09           C  
ATOM   3273  OG  SER A 434     -39.652  42.526 -58.295  1.00 65.68           O  
ATOM   3274  N   MET A 435     -37.117  44.396 -57.122  1.00 75.44           N  
ATOM   3275  CA  MET A 435     -35.748  44.548 -56.609  1.00 77.60           C  
ATOM   3276  C   MET A 435     -35.430  45.968 -56.142  1.00 83.40           C  
ATOM   3277  O   MET A 435     -34.514  46.158 -55.339  1.00 77.68           O  
ATOM   3278  CB  MET A 435     -34.720  44.109 -57.657  1.00 80.35           C  
ATOM   3279  CG  MET A 435     -34.808  42.642 -58.030  1.00 79.10           C  
ATOM   3280  SD  MET A 435     -35.159  41.657 -56.569  1.00 76.42           S  
ATOM   3281  CE  MET A 435     -33.514  41.402 -55.928  1.00 88.22           C  
ATOM   3282  N   GLY A 436     -36.175  46.951 -56.668  1.00 91.81           N  
ATOM   3283  CA  GLY A 436     -36.122  48.359 -56.228  1.00 85.39           C  
ATOM   3284  C   GLY A 436     -36.463  48.522 -54.753  1.00 81.59           C  
ATOM   3285  O   GLY A 436     -35.777  49.219 -54.039  1.00 83.67           O  
ATOM   3286  N   GLN A 437     -37.537  47.885 -54.301  1.00 82.43           N  
ATOM   3287  CA  GLN A 437     -37.791  47.669 -52.878  1.00 79.77           C  
ATOM   3288  C   GLN A 437     -36.984  46.418 -52.518  1.00 77.53           C  
ATOM   3289  O   GLN A 437     -36.260  45.920 -53.367  1.00 90.20           O  
ATOM   3290  CB  GLN A 437     -39.288  47.459 -52.673  1.00 84.85           C  
ATOM   3291  CG  GLN A 437     -40.000  46.852 -53.892  1.00 88.94           C  
ATOM   3292  CD  GLN A 437     -41.362  47.476 -54.192  1.00 99.73           C  
ATOM   3293  OE1 GLN A 437     -41.624  48.623 -53.823  1.00107.92           O  
ATOM   3294  NE2 GLN A 437     -42.231  46.729 -54.881  1.00101.26           N  
ATOM   3295  N   ILE A 438     -37.064  45.918 -51.291  1.00 67.51           N  
ATOM   3296  CA  ILE A 438     -36.443  44.596 -50.918  1.00 68.71           C  
ATOM   3297  C   ILE A 438     -34.923  44.350 -51.025  1.00 67.15           C  
ATOM   3298  O   ILE A 438     -34.363  43.745 -50.110  1.00 71.32           O  
ATOM   3299  CB  ILE A 438     -37.183  43.321 -51.464  1.00 69.27           C  
ATOM   3300  CG1 ILE A 438     -36.646  42.864 -52.819  1.00 69.22           C  
ATOM   3301  CG2 ILE A 438     -38.703  43.467 -51.449  1.00 70.87           C  
ATOM   3302  CD1 ILE A 438     -37.342  41.638 -53.359  1.00 73.43           C  
ATOM   3303  N   GLN A 439     -34.256  44.766 -52.111  1.00 70.16           N  
ATOM   3304  CA  GLN A 439     -32.760  44.756 -52.164  1.00 71.33           C  
ATOM   3305  C   GLN A 439     -32.220  45.270 -50.816  1.00 65.63           C  
ATOM   3306  O   GLN A 439     -31.274  44.729 -50.257  1.00 59.22           O  
ATOM   3307  CB  GLN A 439     -32.226  45.587 -53.348  1.00 74.00           C  
ATOM   3308  CG  GLN A 439     -30.770  45.333 -53.766  1.00 85.26           C  
ATOM   3309  CD  GLN A 439     -30.484  45.676 -55.246  1.00 94.23           C  
ATOM   3310  OE1 GLN A 439     -31.347  46.223 -55.953  1.00 88.68           O  
ATOM   3311  NE2 GLN A 439     -29.269  45.337 -55.722  1.00 88.74           N  
ATOM   3312  N   GLY A 440     -32.893  46.293 -50.297  1.00 64.09           N  
ATOM   3313  CA  GLY A 440     -32.759  46.721 -48.929  1.00 59.60           C  
ATOM   3314  C   GLY A 440     -32.845  45.601 -47.933  1.00 57.45           C  
ATOM   3315  O   GLY A 440     -31.847  44.992 -47.610  1.00 58.31           O  
ATOM   3316  N   ALA A 441     -34.049  45.338 -47.447  1.00 67.51           N  
ATOM   3317  CA  ALA A 441     -34.288  44.324 -46.407  1.00 72.93           C  
ATOM   3318  C   ALA A 441     -33.444  43.049 -46.552  1.00 73.36           C  
ATOM   3319  O   ALA A 441     -32.831  42.616 -45.582  1.00 78.29           O  
ATOM   3320  CB  ALA A 441     -35.775  43.986 -46.317  1.00 70.76           C  
ATOM   3321  N   LEU A 442     -33.399  42.468 -47.752  1.00 73.18           N  
ATOM   3322  CA  LEU A 442     -32.581  41.266 -48.030  1.00 75.74           C  
ATOM   3323  C   LEU A 442     -31.166  41.287 -47.441  1.00 72.88           C  
ATOM   3324  O   LEU A 442     -30.758  40.343 -46.750  1.00 72.97           O  
ATOM   3325  CB  LEU A 442     -32.490  41.014 -49.541  1.00 77.17           C  
ATOM   3326  CG  LEU A 442     -33.064  39.739 -50.159  1.00 75.54           C  
ATOM   3327  CD1 LEU A 442     -34.309  39.264 -49.441  1.00 79.35           C  
ATOM   3328  CD2 LEU A 442     -33.359  39.970 -51.633  1.00 82.62           C  
ATOM   3329  N   VAL A 443     -30.422  42.351 -47.736  1.00 64.10           N  
ATOM   3330  CA  VAL A 443     -29.070  42.483 -47.225  1.00 64.03           C  
ATOM   3331  C   VAL A 443     -29.075  42.891 -45.772  1.00 73.51           C  
ATOM   3332  O   VAL A 443     -28.206  42.474 -45.007  1.00 88.30           O  
ATOM   3333  CB  VAL A 443     -28.228  43.494 -48.004  1.00 58.83           C  
ATOM   3334  CG1 VAL A 443     -26.845  43.593 -47.373  1.00 53.34           C  
ATOM   3335  CG2 VAL A 443     -28.121  43.065 -49.460  1.00 59.41           C  
ATOM   3336  N   GLY A 444     -30.042  43.721 -45.398  1.00 74.30           N  
ATOM   3337  CA  GLY A 444     -30.232  44.077 -44.003  1.00 67.72           C  
ATOM   3338  C   GLY A 444     -30.402  42.844 -43.134  1.00 64.18           C  
ATOM   3339  O   GLY A 444     -29.660  42.674 -42.186  1.00 58.51           O  
ATOM   3340  N   ILE A 445     -31.356  41.974 -43.473  1.00 66.44           N  
ATOM   3341  CA  ILE A 445     -31.764  40.898 -42.561  1.00 75.81           C  
ATOM   3342  C   ILE A 445     -30.725  39.793 -42.500  1.00 77.55           C  
ATOM   3343  O   ILE A 445     -30.400  39.298 -41.418  1.00 77.25           O  
ATOM   3344  CB  ILE A 445     -33.198  40.339 -42.841  1.00 83.11           C  
ATOM   3345  CG1 ILE A 445     -33.268  39.552 -44.179  1.00 92.33           C  
ATOM   3346  CG2 ILE A 445     -34.235  41.461 -42.720  1.00 76.82           C  
ATOM   3347  CD1 ILE A 445     -34.602  38.880 -44.503  1.00 91.63           C  
ATOM   3348  N   ALA A 446     -30.189  39.434 -43.663  1.00 83.73           N  
ATOM   3349  CA  ALA A 446     -29.170  38.400 -43.747  1.00 82.82           C  
ATOM   3350  C   ALA A 446     -27.903  38.846 -43.040  1.00 77.44           C  
ATOM   3351  O   ALA A 446     -27.131  38.016 -42.592  1.00 79.92           O  
ATOM   3352  CB  ALA A 446     -28.893  38.033 -45.194  1.00 87.34           C  
ATOM   3353  N   MET A 447     -27.722  40.161 -42.919  1.00 80.77           N  
ATOM   3354  CA  MET A 447     -26.600  40.767 -42.182  1.00 83.93           C  
ATOM   3355  C   MET A 447     -26.744  40.657 -40.668  1.00 80.55           C  
ATOM   3356  O   MET A 447     -25.769  40.490 -39.958  1.00 80.53           O  
ATOM   3357  CB  MET A 447     -26.461  42.234 -42.561  1.00 88.73           C  
ATOM   3358  CG  MET A 447     -25.057  42.786 -42.441  1.00104.28           C  
ATOM   3359  SD  MET A 447     -24.957  44.414 -43.206  1.00118.31           S  
ATOM   3360  CE  MET A 447     -25.467  45.471 -41.841  1.00135.31           C  
ATOM   3361  N   VAL A 448     -27.970  40.787 -40.183  1.00 94.51           N  
ATOM   3362  CA  VAL A 448     -28.291  40.530 -38.783  1.00 96.99           C  
ATOM   3363  C   VAL A 448     -28.052  39.044 -38.552  1.00 93.09           C  
ATOM   3364  O   VAL A 448     -27.182  38.651 -37.771  1.00 87.52           O  
ATOM   3365  CB  VAL A 448     -29.774  40.873 -38.473  1.00 98.54           C  
ATOM   3366  CG1 VAL A 448     -30.247  40.208 -37.183  1.00 99.24           C  
ATOM   3367  CG2 VAL A 448     -29.976  42.379 -38.405  1.00 95.32           C  
ATOM   3368  N   LEU A 449     -28.823  38.238 -39.276  1.00 87.66           N  
ATOM   3369  CA  LEU A 449     -28.800  36.805 -39.156  1.00 80.33           C  
ATOM   3370  C   LEU A 449     -27.364  36.255 -39.042  1.00 82.48           C  
ATOM   3371  O   LEU A 449     -27.111  35.364 -38.240  1.00 87.22           O  
ATOM   3372  CB  LEU A 449     -29.575  36.217 -40.327  1.00 74.19           C  
ATOM   3373  CG  LEU A 449     -29.560  34.721 -40.626  1.00 87.34           C  
ATOM   3374  CD1 LEU A 449     -28.206  34.266 -41.209  1.00 84.67           C  
ATOM   3375  CD2 LEU A 449     -30.006  33.903 -39.409  1.00 86.71           C  
ATOM   3376  N   SER A 450     -26.430  36.810 -39.811  1.00 82.26           N  
ATOM   3377  CA  SER A 450     -25.029  36.375 -39.777  1.00 81.71           C  
ATOM   3378  C   SER A 450     -24.261  36.707 -38.500  1.00 81.22           C  
ATOM   3379  O   SER A 450     -23.338  35.988 -38.116  1.00 81.60           O  
ATOM   3380  CB  SER A 450     -24.286  36.943 -40.967  1.00 88.80           C  
ATOM   3381  OG  SER A 450     -24.638  36.202 -42.117  1.00107.43           O  
ATOM   3382  N   ALA A 451     -24.643  37.797 -37.846  1.00 79.57           N  
ATOM   3383  CA  ALA A 451     -24.066  38.159 -36.562  1.00 74.12           C  
ATOM   3384  C   ALA A 451     -24.446  37.185 -35.459  1.00 74.40           C  
ATOM   3385  O   ALA A 451     -23.943  37.310 -34.351  1.00 77.23           O  
ATOM   3386  CB  ALA A 451     -24.477  39.558 -36.182  1.00 70.78           C  
ATOM   3387  N   VAL A 452     -25.340  36.236 -35.761  1.00 78.61           N  
ATOM   3388  CA  VAL A 452     -25.668  35.113 -34.855  1.00 81.47           C  
ATOM   3389  C   VAL A 452     -24.486  34.171 -34.867  1.00 84.21           C  
ATOM   3390  O   VAL A 452     -23.954  33.808 -33.819  1.00 94.85           O  
ATOM   3391  CB  VAL A 452     -26.920  34.303 -35.308  1.00 78.47           C  
ATOM   3392  CG1 VAL A 452     -26.993  32.950 -34.624  1.00 69.74           C  
ATOM   3393  CG2 VAL A 452     -28.207  35.064 -35.044  1.00 81.73           C  
ATOM   3394  N   PHE A 453     -24.075  33.805 -36.075  1.00 78.33           N  
ATOM   3395  CA  PHE A 453     -23.074  32.780 -36.277  1.00 76.88           C  
ATOM   3396  C   PHE A 453     -21.653  33.301 -36.162  1.00 76.21           C  
ATOM   3397  O   PHE A 453     -20.743  32.562 -35.790  1.00 68.12           O  
ATOM   3398  CB  PHE A 453     -23.295  32.136 -37.633  1.00 80.22           C  
ATOM   3399  CG  PHE A 453     -24.657  31.532 -37.787  1.00 82.10           C  
ATOM   3400  CD1 PHE A 453     -24.956  30.306 -37.200  1.00 78.64           C  
ATOM   3401  CD2 PHE A 453     -25.651  32.195 -38.503  1.00 84.35           C  
ATOM   3402  CE1 PHE A 453     -26.217  29.752 -37.329  1.00 79.28           C  
ATOM   3403  CE2 PHE A 453     -26.919  31.641 -38.641  1.00 81.43           C  
ATOM   3404  CZ  PHE A 453     -27.199  30.418 -38.053  1.00 82.10           C  
ATOM   3405  N   LEU A 454     -21.478  34.582 -36.460  1.00 77.87           N  
ATOM   3406  CA  LEU A 454     -20.160  35.201 -36.422  1.00 76.97           C  
ATOM   3407  C   LEU A 454     -19.374  35.044 -35.123  1.00 76.19           C  
ATOM   3408  O   LEU A 454     -18.240  34.575 -35.177  1.00 78.47           O  
ATOM   3409  CB  LEU A 454     -20.209  36.668 -36.852  1.00 76.69           C  
ATOM   3410  CG  LEU A 454     -20.005  36.842 -38.357  1.00 78.71           C  
ATOM   3411  CD1 LEU A 454     -19.423  38.222 -38.619  1.00 78.64           C  
ATOM   3412  CD2 LEU A 454     -19.108  35.748 -38.935  1.00 70.34           C  
ATOM   3413  N   PRO A 455     -19.958  35.417 -33.959  1.00 75.55           N  
ATOM   3414  CA  PRO A 455     -19.133  35.370 -32.733  1.00 73.74           C  
ATOM   3415  C   PRO A 455     -18.570  33.979 -32.514  1.00 75.56           C  
ATOM   3416  O   PRO A 455     -17.489  33.847 -31.965  1.00 81.25           O  
ATOM   3417  CB  PRO A 455     -20.114  35.716 -31.611  1.00 72.12           C  
ATOM   3418  CG  PRO A 455     -21.460  35.439 -32.188  1.00 75.71           C  
ATOM   3419  CD  PRO A 455     -21.373  35.694 -33.660  1.00 72.40           C  
ATOM   3420  N   MET A 456     -19.303  32.966 -32.984  1.00 78.02           N  
ATOM   3421  CA  MET A 456     -18.930  31.553 -32.914  1.00 68.53           C  
ATOM   3422  C   MET A 456     -17.494  31.244 -33.388  1.00 65.42           C  
ATOM   3423  O   MET A 456     -16.797  30.449 -32.778  1.00 64.28           O  
ATOM   3424  CB  MET A 456     -19.930  30.769 -33.748  1.00 68.25           C  
ATOM   3425  CG  MET A 456     -20.435  29.517 -33.079  1.00 79.69           C  
ATOM   3426  SD  MET A 456     -21.176  28.287 -34.182  1.00 91.55           S  
ATOM   3427  CE  MET A 456     -22.500  29.186 -34.998  1.00 89.69           C  
ATOM   3428  N   ALA A 457     -17.057  31.886 -34.469  1.00 66.24           N  
ATOM   3429  CA  ALA A 457     -15.726  31.672 -35.044  1.00 65.85           C  
ATOM   3430  C   ALA A 457     -14.539  31.965 -34.106  1.00 72.43           C  
ATOM   3431  O   ALA A 457     -13.515  31.303 -34.214  1.00 81.97           O  
ATOM   3432  CB  ALA A 457     -15.576  32.446 -36.348  1.00 52.41           C  
ATOM   3433  N   PHE A 458     -14.684  32.918 -33.182  1.00 74.09           N  
ATOM   3434  CA  PHE A 458     -13.553  33.427 -32.357  1.00 79.55           C  
ATOM   3435  C   PHE A 458     -13.203  32.613 -31.096  1.00 84.14           C  
ATOM   3436  O   PHE A 458     -12.323  33.003 -30.307  1.00 82.89           O  
ATOM   3437  CB  PHE A 458     -13.744  34.933 -32.025  1.00 76.32           C  
ATOM   3438  CG  PHE A 458     -13.936  35.776 -33.243  1.00 76.04           C  
ATOM   3439  CD1 PHE A 458     -12.843  36.299 -33.919  1.00 77.23           C  
ATOM   3440  CD2 PHE A 458     -15.206  35.981 -33.770  1.00 78.44           C  
ATOM   3441  CE1 PHE A 458     -13.009  37.038 -35.086  1.00 76.67           C  
ATOM   3442  CE2 PHE A 458     -15.380  36.716 -34.929  1.00 75.66           C  
ATOM   3443  CZ  PHE A 458     -14.277  37.247 -35.587  1.00 78.64           C  
ATOM   3444  N   PHE A 459     -13.864  31.473 -30.923  1.00 85.73           N  
ATOM   3445  CA  PHE A 459     -13.647  30.652 -29.739  1.00 91.33           C  
ATOM   3446  C   PHE A 459     -12.470  29.679 -29.913  1.00 96.66           C  
ATOM   3447  O   PHE A 459     -12.181  29.256 -31.039  1.00 97.15           O  
ATOM   3448  CB  PHE A 459     -14.956  29.974 -29.336  1.00 84.07           C  
ATOM   3449  CG  PHE A 459     -15.978  30.946 -28.807  1.00 88.83           C  
ATOM   3450  CD1 PHE A 459     -16.107  31.168 -27.436  1.00 98.26           C  
ATOM   3451  CD2 PHE A 459     -16.786  31.672 -29.667  1.00 87.97           C  
ATOM   3452  CE1 PHE A 459     -17.034  32.073 -26.937  1.00 86.78           C  
ATOM   3453  CE2 PHE A 459     -17.718  32.580 -29.170  1.00 86.34           C  
ATOM   3454  CZ  PHE A 459     -17.838  32.783 -27.808  1.00 81.19           C  
ATOM   3455  N   GLY A 460     -11.786  29.356 -28.807  1.00 88.46           N  
ATOM   3456  CA  GLY A 460     -10.576  28.517 -28.843  1.00 77.24           C  
ATOM   3457  C   GLY A 460     -10.713  27.070 -28.384  1.00 74.51           C  
ATOM   3458  O   GLY A 460     -11.818  26.575 -28.136  1.00 75.29           O  
ATOM   3459  N   GLY A 461      -9.580  26.382 -28.282  1.00 72.41           N  
ATOM   3460  CA  GLY A 461      -9.573  24.967 -27.908  1.00 80.85           C  
ATOM   3461  C   GLY A 461     -10.234  24.104 -28.964  1.00 88.15           C  
ATOM   3462  O   GLY A 461     -10.614  24.597 -30.027  1.00 94.61           O  
ATOM   3463  N   SER A 462     -10.392  22.817 -28.674  1.00 90.63           N  
ATOM   3464  CA  SER A 462     -10.965  21.879 -29.643  1.00 86.63           C  
ATOM   3465  C   SER A 462     -12.341  22.317 -30.112  1.00 86.34           C  
ATOM   3466  O   SER A 462     -12.595  22.389 -31.310  1.00 90.44           O  
ATOM   3467  CB  SER A 462     -11.035  20.480 -29.052  1.00 91.84           C  
ATOM   3468  OG  SER A 462      -9.763  20.107 -28.556  1.00103.73           O  
ATOM   3469  N   THR A 463     -13.219  22.617 -29.161  1.00 89.57           N  
ATOM   3470  CA  THR A 463     -14.535  23.194 -29.450  1.00 90.32           C  
ATOM   3471  C   THR A 463     -14.501  24.358 -30.450  1.00 88.17           C  
ATOM   3472  O   THR A 463     -15.236  24.329 -31.439  1.00 85.31           O  
ATOM   3473  CB  THR A 463     -15.224  23.677 -28.168  1.00 95.15           C  
ATOM   3474  OG1 THR A 463     -14.555  23.112 -27.026  1.00101.58           O  
ATOM   3475  CG2 THR A 463     -16.681  23.265 -28.176  1.00 93.47           C  
ATOM   3476  N   GLY A 464     -13.658  25.367 -30.191  1.00 78.10           N  
ATOM   3477  CA  GLY A 464     -13.499  26.505 -31.100  1.00 72.63           C  
ATOM   3478  C   GLY A 464     -13.330  26.087 -32.554  1.00 76.98           C  
ATOM   3479  O   GLY A 464     -14.069  26.564 -33.442  1.00 75.00           O  
ATOM   3480  N   VAL A 465     -12.351  25.200 -32.783  1.00 71.26           N  
ATOM   3481  CA  VAL A 465     -12.165  24.482 -34.053  1.00 64.14           C  
ATOM   3482  C   VAL A 465     -13.456  23.899 -34.607  1.00 65.15           C  
ATOM   3483  O   VAL A 465     -13.756  24.093 -35.783  1.00 59.75           O  
ATOM   3484  CB  VAL A 465     -11.226  23.279 -33.908  1.00 60.55           C  
ATOM   3485  CG1 VAL A 465     -10.796  22.787 -35.279  1.00 64.31           C  
ATOM   3486  CG2 VAL A 465     -10.023  23.640 -33.069  1.00 64.66           C  
ATOM   3487  N   ILE A 466     -14.190  23.157 -33.772  1.00 67.53           N  
ATOM   3488  CA  ILE A 466     -15.484  22.595 -34.180  1.00 71.04           C  
ATOM   3489  C   ILE A 466     -16.541  23.683 -34.463  1.00 73.00           C  
ATOM   3490  O   ILE A 466     -17.289  23.553 -35.440  1.00 73.09           O  
ATOM   3491  CB  ILE A 466     -15.981  21.490 -33.209  1.00 66.15           C  
ATOM   3492  CG1 ILE A 466     -15.483  20.132 -33.674  1.00 66.73           C  
ATOM   3493  CG2 ILE A 466     -17.502  21.372 -33.182  1.00 63.42           C  
ATOM   3494  CD1 ILE A 466     -14.159  19.714 -33.107  1.00 69.52           C  
ATOM   3495  N   TYR A 467     -16.574  24.743 -33.637  1.00 70.52           N  
ATOM   3496  CA  TYR A 467     -17.519  25.867 -33.790  1.00 69.78           C  
ATOM   3497  C   TYR A 467     -17.276  26.609 -35.087  1.00 75.84           C  
ATOM   3498  O   TYR A 467     -18.180  26.686 -35.932  1.00 74.21           O  
ATOM   3499  CB  TYR A 467     -17.388  26.881 -32.660  1.00 71.56           C  
ATOM   3500  CG  TYR A 467     -17.981  26.477 -31.351  1.00 77.14           C  
ATOM   3501  CD1 TYR A 467     -18.811  25.354 -31.252  1.00 89.03           C  
ATOM   3502  CD2 TYR A 467     -17.741  27.232 -30.210  1.00 73.45           C  
ATOM   3503  CE1 TYR A 467     -19.361  24.980 -30.042  1.00 89.12           C  
ATOM   3504  CE2 TYR A 467     -18.287  26.873 -29.001  1.00 81.46           C  
ATOM   3505  CZ  TYR A 467     -19.095  25.748 -28.927  1.00 90.70           C  
ATOM   3506  OH  TYR A 467     -19.643  25.387 -27.725  1.00111.20           O  
ATOM   3507  N   ARG A 468     -16.068  27.186 -35.220  1.00 75.96           N  
ATOM   3508  CA  ARG A 468     -15.537  27.626 -36.514  1.00 69.38           C  
ATOM   3509  C   ARG A 468     -15.796  26.465 -37.449  1.00 67.59           C  
ATOM   3510  O   ARG A 468     -16.131  25.385 -36.979  1.00 77.64           O  
ATOM   3511  CB  ARG A 468     -14.051  27.830 -36.391  1.00 62.21           C  
ATOM   3512  CG  ARG A 468     -13.515  28.816 -37.396  1.00 67.80           C  
ATOM   3513  CD  ARG A 468     -12.056  29.189 -37.132  1.00 70.81           C  
ATOM   3514  NE  ARG A 468     -11.785  29.537 -35.744  1.00 67.76           N  
ATOM   3515  CZ  ARG A 468     -11.239  28.703 -34.865  1.00 75.17           C  
ATOM   3516  NH1 ARG A 468     -10.899  27.477 -35.229  1.00 81.49           N  
ATOM   3517  NH2 ARG A 468     -11.038  29.082 -33.613  1.00 87.20           N  
ATOM   3518  N   GLN A 469     -15.670  26.619 -38.751  1.00 59.50           N  
ATOM   3519  CA  GLN A 469     -15.989  25.444 -39.588  1.00 68.94           C  
ATOM   3520  C   GLN A 469     -17.484  25.171 -39.711  1.00 68.67           C  
ATOM   3521  O   GLN A 469     -17.988  24.973 -40.812  1.00 71.37           O  
ATOM   3522  CB  GLN A 469     -15.353  24.158 -39.052  1.00 70.77           C  
ATOM   3523  CG  GLN A 469     -13.846  24.077 -39.167  1.00 72.83           C  
ATOM   3524  CD  GLN A 469     -13.429  22.757 -39.745  1.00 76.87           C  
ATOM   3525  OE1 GLN A 469     -14.206  21.795 -39.710  1.00 81.55           O  
ATOM   3526  NE2 GLN A 469     -12.220  22.697 -40.306  1.00 77.77           N  
ATOM   3527  N   PHE A 470     -18.198  25.130 -38.591  1.00 69.79           N  
ATOM   3528  CA  PHE A 470     -19.647  25.231 -38.698  1.00 71.11           C  
ATOM   3529  C   PHE A 470     -20.075  26.648 -39.052  1.00 71.45           C  
ATOM   3530  O   PHE A 470     -20.603  26.898 -40.137  1.00 68.52           O  
ATOM   3531  CB  PHE A 470     -20.401  24.760 -37.469  1.00 74.56           C  
ATOM   3532  CG  PHE A 470     -21.815  24.494 -37.787  1.00 77.63           C  
ATOM   3533  CD1 PHE A 470     -22.178  23.273 -38.359  1.00 76.00           C  
ATOM   3534  CD2 PHE A 470     -22.760  25.507 -37.670  1.00 78.07           C  
ATOM   3535  CE1 PHE A 470     -23.481  23.035 -38.745  1.00 76.65           C  
ATOM   3536  CE2 PHE A 470     -24.065  25.282 -38.058  1.00 79.20           C  
ATOM   3537  CZ  PHE A 470     -24.423  24.043 -38.596  1.00 84.06           C  
ATOM   3538  N   SER A 471     -19.849  27.570 -38.121  1.00 75.18           N  
ATOM   3539  CA  SER A 471     -19.610  28.975 -38.476  1.00 81.74           C  
ATOM   3540  C   SER A 471     -18.690  29.055 -39.711  1.00 84.01           C  
ATOM   3541  O   SER A 471     -17.769  28.244 -39.886  1.00 94.61           O  
ATOM   3542  CB  SER A 471     -18.936  29.697 -37.304  1.00 76.29           C  
ATOM   3543  OG  SER A 471     -18.786  31.076 -37.564  1.00 77.12           O  
ATOM   3544  N   ILE A 472     -18.924  30.056 -40.540  1.00 70.19           N  
ATOM   3545  CA  ILE A 472     -18.270  30.202 -41.849  1.00 70.05           C  
ATOM   3546  C   ILE A 472     -18.991  29.346 -42.855  1.00 67.26           C  
ATOM   3547  O   ILE A 472     -19.463  29.869 -43.845  1.00 77.71           O  
ATOM   3548  CB  ILE A 472     -16.671  30.104 -41.975  1.00 71.63           C  
ATOM   3549  CG1 ILE A 472     -16.208  28.751 -42.540  1.00 68.57           C  
ATOM   3550  CG2 ILE A 472     -15.856  30.629 -40.768  1.00 63.30           C  
ATOM   3551  CD1 ILE A 472     -16.034  28.806 -44.039  1.00 66.72           C  
ATOM   3552  N   THR A 473     -19.107  28.043 -42.637  1.00 60.08           N  
ATOM   3553  CA  THR A 473     -19.918  27.302 -43.596  1.00 58.33           C  
ATOM   3554  C   THR A 473     -21.301  27.950 -43.659  1.00 59.65           C  
ATOM   3555  O   THR A 473     -21.773  28.287 -44.738  1.00 65.22           O  
ATOM   3556  CB  THR A 473     -20.001  25.802 -43.315  1.00 55.49           C  
ATOM   3557  OG1 THR A 473     -18.685  25.258 -43.390  1.00 58.36           O  
ATOM   3558  CG2 THR A 473     -20.860  25.113 -44.359  1.00 51.96           C  
ATOM   3559  N   ILE A 474     -21.921  28.183 -42.507  1.00 61.50           N  
ATOM   3560  CA  ILE A 474     -23.217  28.849 -42.490  1.00 59.59           C  
ATOM   3561  C   ILE A 474     -23.087  30.243 -43.075  1.00 59.80           C  
ATOM   3562  O   ILE A 474     -23.710  30.526 -44.095  1.00 61.71           O  
ATOM   3563  CB  ILE A 474     -23.854  28.887 -41.085  1.00 59.64           C  
ATOM   3564  CG1 ILE A 474     -24.350  27.500 -40.703  1.00 59.52           C  
ATOM   3565  CG2 ILE A 474     -25.059  29.807 -41.057  1.00 56.33           C  
ATOM   3566  CD1 ILE A 474     -25.488  27.022 -41.582  1.00 67.02           C  
ATOM   3567  N   VAL A 475     -22.254  31.091 -42.468  1.00 55.66           N  
ATOM   3568  CA  VAL A 475     -22.161  32.475 -42.922  1.00 54.66           C  
ATOM   3569  C   VAL A 475     -21.761  32.612 -44.421  1.00 58.87           C  
ATOM   3570  O   VAL A 475     -22.444  33.300 -45.193  1.00 63.41           O  
ATOM   3571  CB  VAL A 475     -21.433  33.408 -41.902  1.00 51.17           C  
ATOM   3572  CG1 VAL A 475     -20.935  32.629 -40.696  1.00 52.35           C  
ATOM   3573  CG2 VAL A 475     -20.326  34.223 -42.542  1.00 44.86           C  
ATOM   3574  N   SER A 476     -20.716  31.928 -44.858  1.00 57.95           N  
ATOM   3575  CA  SER A 476     -20.427  31.886 -46.287  1.00 62.99           C  
ATOM   3576  C   SER A 476     -21.701  31.664 -47.076  1.00 63.57           C  
ATOM   3577  O   SER A 476     -22.105  32.513 -47.861  1.00 66.81           O  
ATOM   3578  CB  SER A 476     -19.464  30.755 -46.615  1.00 67.30           C  
ATOM   3579  OG  SER A 476     -18.248  30.977 -45.951  1.00 82.24           O  
ATOM   3580  N   ALA A 477     -22.336  30.520 -46.862  1.00 59.91           N  
ATOM   3581  CA  ALA A 477     -23.510  30.183 -47.621  1.00 60.98           C  
ATOM   3582  C   ALA A 477     -24.569  31.271 -47.495  1.00 66.14           C  
ATOM   3583  O   ALA A 477     -25.343  31.481 -48.426  1.00 70.77           O  
ATOM   3584  CB  ALA A 477     -24.055  28.837 -47.188  1.00 61.97           C  
ATOM   3585  N   MET A 478     -24.588  31.976 -46.364  1.00 67.31           N  
ATOM   3586  CA  MET A 478     -25.600  33.004 -46.131  1.00 71.33           C  
ATOM   3587  C   MET A 478     -25.342  34.215 -46.980  1.00 66.94           C  
ATOM   3588  O   MET A 478     -26.275  34.765 -47.569  1.00 68.44           O  
ATOM   3589  CB  MET A 478     -25.667  33.418 -44.662  1.00 95.28           C  
ATOM   3590  CG  MET A 478     -26.484  32.490 -43.773  1.00110.64           C  
ATOM   3591  SD  MET A 478     -28.050  31.992 -44.513  1.00129.49           S  
ATOM   3592  CE  MET A 478     -28.865  33.586 -44.723  1.00139.49           C  
ATOM   3593  N   ALA A 479     -24.071  34.622 -47.024  1.00 65.06           N  
ATOM   3594  CA  ALA A 479     -23.588  35.702 -47.901  1.00 62.64           C  
ATOM   3595  C   ALA A 479     -23.790  35.324 -49.364  1.00 61.22           C  
ATOM   3596  O   ALA A 479     -24.420  36.047 -50.124  1.00 69.48           O  
ATOM   3597  CB  ALA A 479     -22.119  35.988 -47.631  1.00 59.04           C  
ATOM   3598  N   LEU A 480     -23.276  34.166 -49.742  1.00 56.77           N  
ATOM   3599  CA  LEU A 480     -23.499  33.632 -51.055  1.00 53.96           C  
ATOM   3600  C   LEU A 480     -24.959  33.598 -51.477  1.00 59.89           C  
ATOM   3601  O   LEU A 480     -25.240  33.722 -52.675  1.00 63.67           O  
ATOM   3602  CB  LEU A 480     -22.903  32.249 -51.158  1.00 50.02           C  
ATOM   3603  CG  LEU A 480     -21.608  32.370 -51.922  1.00 52.19           C  
ATOM   3604  CD1 LEU A 480     -20.815  31.074 -51.797  1.00 54.92           C  
ATOM   3605  CD2 LEU A 480     -21.919  32.742 -53.372  1.00 48.07           C  
ATOM   3606  N   SER A 481     -25.883  33.425 -50.526  1.00 56.68           N  
ATOM   3607  CA  SER A 481     -27.282  33.246 -50.905  1.00 64.21           C  
ATOM   3608  C   SER A 481     -27.903  34.584 -51.245  1.00 69.64           C  
ATOM   3609  O   SER A 481     -28.789  34.662 -52.123  1.00 67.71           O  
ATOM   3610  CB  SER A 481     -28.086  32.575 -49.807  1.00 70.93           C  
ATOM   3611  OG  SER A 481     -28.524  33.547 -48.864  1.00 90.58           O  
ATOM   3612  N   VAL A 482     -27.444  35.627 -50.536  1.00 66.45           N  
ATOM   3613  CA  VAL A 482     -27.887  36.993 -50.819  1.00 62.35           C  
ATOM   3614  C   VAL A 482     -27.338  37.443 -52.163  1.00 65.22           C  
ATOM   3615  O   VAL A 482     -28.105  37.940 -52.997  1.00 65.31           O  
ATOM   3616  CB  VAL A 482     -27.544  38.008 -49.715  1.00 54.60           C  
ATOM   3617  CG1 VAL A 482     -28.024  37.494 -48.376  1.00 52.91           C  
ATOM   3618  CG2 VAL A 482     -26.064  38.301 -49.678  1.00 52.03           C  
ATOM   3619  N   ILE A 483     -26.037  37.232 -52.394  1.00 62.49           N  
ATOM   3620  CA  ILE A 483     -25.461  37.554 -53.710  1.00 63.30           C  
ATOM   3621  C   ILE A 483     -26.188  36.754 -54.829  1.00 57.35           C  
ATOM   3622  O   ILE A 483     -26.482  37.274 -55.905  1.00 52.67           O  
ATOM   3623  CB  ILE A 483     -23.894  37.467 -53.787  1.00 61.94           C  
ATOM   3624  CG1 ILE A 483     -23.453  36.198 -54.501  1.00 67.66           C  
ATOM   3625  CG2 ILE A 483     -23.197  37.638 -52.437  1.00 53.88           C  
ATOM   3626  CD1 ILE A 483     -23.130  36.436 -55.956  1.00 72.69           C  
ATOM   3627  N   VAL A 484     -26.516  35.501 -54.551  1.00 55.68           N  
ATOM   3628  CA  VAL A 484     -27.253  34.710 -55.515  1.00 51.82           C  
ATOM   3629  C   VAL A 484     -28.644  35.268 -55.697  1.00 51.00           C  
ATOM   3630  O   VAL A 484     -29.037  35.511 -56.829  1.00 50.25           O  
ATOM   3631  CB  VAL A 484     -27.221  33.218 -55.172  1.00 51.65           C  
ATOM   3632  CG1 VAL A 484     -28.420  32.494 -55.737  1.00 54.08           C  
ATOM   3633  CG2 VAL A 484     -25.962  32.625 -55.764  1.00 54.15           C  
ATOM   3634  N   ALA A 485     -29.369  35.504 -54.597  1.00 55.91           N  
ATOM   3635  CA  ALA A 485     -30.681  36.210 -54.656  1.00 60.86           C  
ATOM   3636  C   ALA A 485     -30.656  37.549 -55.453  1.00 66.06           C  
ATOM   3637  O   ALA A 485     -31.513  37.764 -56.318  1.00 60.84           O  
ATOM   3638  CB  ALA A 485     -31.263  36.423 -53.261  1.00 55.47           C  
ATOM   3639  N   LEU A 486     -29.670  38.421 -55.168  1.00 64.18           N  
ATOM   3640  CA  LEU A 486     -29.506  39.699 -55.873  1.00 57.71           C  
ATOM   3641  C   LEU A 486     -29.066  39.573 -57.319  1.00 59.74           C  
ATOM   3642  O   LEU A 486     -29.535  40.326 -58.132  1.00 62.10           O  
ATOM   3643  CB  LEU A 486     -28.536  40.600 -55.151  1.00 61.02           C  
ATOM   3644  CG  LEU A 486     -28.863  40.915 -53.690  1.00 72.41           C  
ATOM   3645  CD1 LEU A 486     -27.855  41.914 -53.093  1.00 61.76           C  
ATOM   3646  CD2 LEU A 486     -30.331  41.342 -53.506  1.00 66.93           C  
ATOM   3647  N   ILE A 487     -28.190  38.619 -57.642  1.00 61.18           N  
ATOM   3648  CA  ILE A 487     -27.695  38.407 -59.027  1.00 56.91           C  
ATOM   3649  C   ILE A 487     -28.470  37.429 -59.942  1.00 59.65           C  
ATOM   3650  O   ILE A 487     -28.984  37.857 -60.985  1.00 61.86           O  
ATOM   3651  CB  ILE A 487     -26.204  38.055 -59.033  1.00 54.52           C  
ATOM   3652  CG1 ILE A 487     -25.396  39.304 -58.736  1.00 53.18           C  
ATOM   3653  CG2 ILE A 487     -25.781  37.491 -60.372  1.00 56.34           C  
ATOM   3654  CD1 ILE A 487     -24.156  39.032 -57.927  1.00 51.49           C  
ATOM   3655  N   LEU A 488     -28.536  36.136 -59.575  1.00 58.49           N  
ATOM   3656  CA  LEU A 488     -29.256  35.108 -60.377  1.00 53.58           C  
ATOM   3657  C   LEU A 488     -30.786  35.092 -60.265  1.00 54.55           C  
ATOM   3658  O   LEU A 488     -31.490  35.063 -61.284  1.00 53.62           O  
ATOM   3659  CB  LEU A 488     -28.779  33.702 -60.053  1.00 51.05           C  
ATOM   3660  CG  LEU A 488     -28.634  32.751 -61.256  1.00 55.80           C  
ATOM   3661  CD1 LEU A 488     -28.904  31.293 -60.889  1.00 59.14           C  
ATOM   3662  CD2 LEU A 488     -29.453  33.144 -62.475  1.00 53.77           C  
ATOM   3663  N   THR A 489     -31.293  35.076 -59.032  1.00 57.04           N  
ATOM   3664  CA  THR A 489     -32.726  34.909 -58.784  1.00 55.33           C  
ATOM   3665  C   THR A 489     -33.553  35.855 -59.654  1.00 54.00           C  
ATOM   3666  O   THR A 489     -34.227  35.381 -60.558  1.00 52.91           O  
ATOM   3667  CB  THR A 489     -33.084  35.073 -57.290  1.00 60.13           C  
ATOM   3668  OG1 THR A 489     -32.259  34.222 -56.481  1.00 61.06           O  
ATOM   3669  CG2 THR A 489     -34.538  34.737 -57.043  1.00 59.72           C  
ATOM   3670  N   PRO A 490     -33.461  37.194 -59.431  1.00 59.12           N  
ATOM   3671  CA  PRO A 490     -34.358  38.065 -60.214  1.00 58.90           C  
ATOM   3672  C   PRO A 490     -34.146  37.929 -61.737  1.00 59.73           C  
ATOM   3673  O   PRO A 490     -35.055  38.205 -62.506  1.00 62.61           O  
ATOM   3674  CB  PRO A 490     -33.995  39.482 -59.732  1.00 57.54           C  
ATOM   3675  CG  PRO A 490     -32.589  39.388 -59.226  1.00 55.71           C  
ATOM   3676  CD  PRO A 490     -32.391  37.972 -58.751  1.00 59.05           C  
ATOM   3677  N   ALA A 491     -32.965  37.487 -62.161  1.00 58.55           N  
ATOM   3678  CA  ALA A 491     -32.682  37.345 -63.573  1.00 60.17           C  
ATOM   3679  C   ALA A 491     -33.488  36.184 -64.080  1.00 66.05           C  
ATOM   3680  O   ALA A 491     -34.017  36.244 -65.188  1.00 76.73           O  
ATOM   3681  CB  ALA A 491     -31.200  37.111 -63.817  1.00 62.29           C  
ATOM   3682  N   LEU A 492     -33.587  35.134 -63.263  1.00 63.30           N  
ATOM   3683  CA  LEU A 492     -34.412  33.969 -63.589  1.00 62.54           C  
ATOM   3684  C   LEU A 492     -35.911  34.274 -63.593  1.00 67.28           C  
ATOM   3685  O   LEU A 492     -36.638  33.781 -64.457  1.00 68.94           O  
ATOM   3686  CB  LEU A 492     -34.133  32.816 -62.636  1.00 58.02           C  
ATOM   3687  CG  LEU A 492     -32.817  32.095 -62.867  1.00 57.88           C  
ATOM   3688  CD1 LEU A 492     -32.585  31.070 -61.778  1.00 55.04           C  
ATOM   3689  CD2 LEU A 492     -32.765  31.438 -64.241  1.00 62.41           C  
ATOM   3690  N   CYS A 493     -36.373  35.076 -62.635  1.00 66.39           N  
ATOM   3691  CA  CYS A 493     -37.761  35.527 -62.642  1.00 70.16           C  
ATOM   3692  C   CYS A 493     -38.146  36.142 -63.986  1.00 72.70           C  
ATOM   3693  O   CYS A 493     -39.160  35.784 -64.579  1.00 77.57           O  
ATOM   3694  CB  CYS A 493     -38.000  36.523 -61.522  1.00 70.64           C  
ATOM   3695  SG  CYS A 493     -37.885  35.765 -59.893  1.00 78.45           S  
ATOM   3696  N   ALA A 494     -37.310  37.043 -64.477  1.00 73.45           N  
ATOM   3697  CA  ALA A 494     -37.568  37.730 -65.733  1.00 75.28           C  
ATOM   3698  C   ALA A 494     -37.610  36.780 -66.921  1.00 73.10           C  
ATOM   3699  O   ALA A 494     -38.093  37.146 -67.991  1.00 80.32           O  
ATOM   3700  CB  ALA A 494     -36.516  38.815 -65.962  1.00 82.25           C  
ATOM   3701  N   THR A 495     -37.083  35.574 -66.747  1.00 70.29           N  
ATOM   3702  CA  THR A 495     -36.993  34.635 -67.860  1.00 70.20           C  
ATOM   3703  C   THR A 495     -37.734  33.328 -67.598  1.00 72.35           C  
ATOM   3704  O   THR A 495     -37.737  32.440 -68.444  1.00 77.53           O  
ATOM   3705  CB  THR A 495     -35.524  34.347 -68.259  1.00 69.62           C  
ATOM   3706  OG1 THR A 495     -34.754  33.990 -67.100  1.00 67.29           O  
ATOM   3707  CG2 THR A 495     -34.906  35.555 -68.910  1.00 66.44           C  
ATOM   3708  N   MET A 496     -38.369  33.198 -66.438  1.00 74.73           N  
ATOM   3709  CA  MET A 496     -39.030  31.938 -66.111  1.00 71.35           C  
ATOM   3710  C   MET A 496     -40.470  32.001 -65.609  1.00 70.39           C  
ATOM   3711  O   MET A 496     -41.211  31.059 -65.836  1.00 78.41           O  
ATOM   3712  CB  MET A 496     -38.166  31.093 -65.176  1.00 81.48           C  
ATOM   3713  CG  MET A 496     -37.088  30.286 -65.897  1.00 87.52           C  
ATOM   3714  SD  MET A 496     -35.928  29.462 -64.780  1.00 87.58           S  
ATOM   3715  CE  MET A 496     -36.994  28.253 -63.991  1.00 95.30           C  
ATOM   3716  N   LEU A 497     -40.881  33.077 -64.943  1.00 63.10           N  
ATOM   3717  CA  LEU A 497     -42.270  33.192 -64.491  1.00 63.64           C  
ATOM   3718  C   LEU A 497     -43.256  33.417 -65.662  1.00 74.16           C  
ATOM   3719  O   LEU A 497     -42.794  33.630 -66.790  1.00 78.79           O  
ATOM   3720  CB  LEU A 497     -42.371  34.299 -63.459  1.00 58.89           C  
ATOM   3721  CG  LEU A 497     -42.099  33.907 -62.014  1.00 59.69           C  
ATOM   3722  CD1 LEU A 497     -41.161  32.717 -61.890  1.00 57.33           C  
ATOM   3723  CD2 LEU A 497     -41.517  35.120 -61.305  1.00 62.08           C  
ATOM   3724  N   LYS A 498     -44.585  33.367 -65.417  1.00 78.62           N  
ATOM   3725  CA  LYS A 498     -45.578  33.561 -66.513  1.00 78.82           C  
ATOM   3726  C   LYS A 498     -46.830  34.554 -66.427  1.00 92.49           C  
ATOM   3727  O   LYS A 498     -46.762  35.635 -67.007  1.00 84.80           O  
ATOM   3728  CB  LYS A 498     -45.905  32.222 -67.167  1.00 72.79           C  
ATOM   3729  CG  LYS A 498     -44.792  31.694 -68.046  1.00 75.81           C  
ATOM   3730  CD  LYS A 498     -45.124  30.333 -68.654  1.00 92.00           C  
ATOM   3731  CE  LYS A 498     -46.059  30.423 -69.869  1.00 96.55           C  
ATOM   3732  NZ  LYS A 498     -46.010  29.215 -70.751  1.00 89.15           N1+
ATOM   3733  N   PRO A 499     -47.974  34.193 -65.766  1.00109.58           N  
ATOM   3734  CA  PRO A 499     -49.116  35.125 -65.926  1.00108.58           C  
ATOM   3735  C   PRO A 499     -49.072  36.325 -64.959  1.00115.52           C  
ATOM   3736  O   PRO A 499     -49.839  36.395 -63.987  1.00116.32           O  
ATOM   3737  CB  PRO A 499     -50.345  34.236 -65.655  1.00100.37           C  
ATOM   3738  CG  PRO A 499     -49.846  33.172 -64.732  1.00105.37           C  
ATOM   3739  CD  PRO A 499     -48.325  33.100 -64.833  1.00116.63           C  
ATOM   3740  N   PHE A 512     -58.132  20.272 -55.473  1.00 90.01           N  
ATOM   3741  CA  PHE A 512     -57.111  19.372 -54.921  1.00112.66           C  
ATOM   3742  C   PHE A 512     -55.896  20.195 -54.412  1.00110.44           C  
ATOM   3743  O   PHE A 512     -55.272  19.889 -53.369  1.00 91.27           O  
ATOM   3744  CB  PHE A 512     -56.733  18.285 -55.968  1.00116.13           C  
ATOM   3745  CG  PHE A 512     -56.609  16.872 -55.399  1.00125.06           C  
ATOM   3746  CD1 PHE A 512     -57.476  16.411 -54.385  1.00123.35           C  
ATOM   3747  CD2 PHE A 512     -55.643  15.986 -55.893  1.00119.46           C  
ATOM   3748  CE1 PHE A 512     -57.355  15.122 -53.863  1.00112.02           C  
ATOM   3749  CE2 PHE A 512     -55.524  14.695 -55.374  1.00120.14           C  
ATOM   3750  CZ  PHE A 512     -56.378  14.263 -54.359  1.00113.03           C  
ATOM   3751  N   PHE A 513     -55.574  21.244 -55.166  1.00115.22           N  
ATOM   3752  CA  PHE A 513     -54.718  22.326 -54.684  1.00120.07           C  
ATOM   3753  C   PHE A 513     -55.587  23.416 -54.050  1.00119.59           C  
ATOM   3754  O   PHE A 513     -55.220  23.988 -53.019  1.00122.39           O  
ATOM   3755  CB  PHE A 513     -53.854  22.924 -55.814  1.00127.48           C  
ATOM   3756  CG  PHE A 513     -52.387  22.509 -55.781  1.00132.46           C  
ATOM   3757  CD1 PHE A 513     -51.666  22.469 -54.577  1.00129.44           C  
ATOM   3758  CD2 PHE A 513     -51.711  22.199 -56.967  1.00126.81           C  
ATOM   3759  CE1 PHE A 513     -50.324  22.101 -54.557  1.00119.26           C  
ATOM   3760  CE2 PHE A 513     -50.369  21.833 -56.949  1.00122.83           C  
ATOM   3761  CZ  PHE A 513     -49.676  21.784 -55.745  1.00121.20           C  
ATOM   3762  N   GLY A 514     -56.735  23.695 -54.671  1.00113.29           N  
ATOM   3763  CA  GLY A 514     -57.706  24.663 -54.148  1.00104.73           C  
ATOM   3764  C   GLY A 514     -58.242  24.249 -52.791  1.00101.88           C  
ATOM   3765  O   GLY A 514     -58.610  25.108 -51.964  1.00 94.28           O  
ATOM   3766  N   TRP A 515     -58.283  22.927 -52.590  1.00 98.82           N  
ATOM   3767  CA  TRP A 515     -58.543  22.280 -51.298  1.00106.93           C  
ATOM   3768  C   TRP A 515     -57.638  22.894 -50.225  1.00107.80           C  
ATOM   3769  O   TRP A 515     -58.118  23.447 -49.228  1.00 93.42           O  
ATOM   3770  CB  TRP A 515     -58.302  20.767 -51.453  1.00124.18           C  
ATOM   3771  CG  TRP A 515     -58.336  19.862 -50.190  1.00141.48           C  
ATOM   3772  CD1 TRP A 515     -58.240  20.249 -48.870  1.00125.33           C  
ATOM   3773  CD2 TRP A 515     -58.413  18.412 -50.173  1.00148.30           C  
ATOM   3774  NE1 TRP A 515     -58.274  19.141 -48.046  1.00126.97           N  
ATOM   3775  CE2 TRP A 515     -58.378  18.005 -48.812  1.00141.66           C  
ATOM   3776  CE3 TRP A 515     -58.515  17.422 -51.178  1.00134.20           C  
ATOM   3777  CZ2 TRP A 515     -58.442  16.650 -48.430  1.00134.63           C  
ATOM   3778  CZ3 TRP A 515     -58.574  16.080 -50.796  1.00127.97           C  
ATOM   3779  CH2 TRP A 515     -58.538  15.709 -49.433  1.00136.40           C  
ATOM   3780  N   PHE A 516     -56.328  22.817 -50.463  1.00111.32           N  
ATOM   3781  CA  PHE A 516     -55.329  23.382 -49.561  1.00102.71           C  
ATOM   3782  C   PHE A 516     -55.542  24.867 -49.268  1.00102.61           C  
ATOM   3783  O   PHE A 516     -55.659  25.246 -48.103  1.00110.65           O  
ATOM   3784  CB  PHE A 516     -53.905  23.155 -50.097  1.00104.91           C  
ATOM   3785  CG  PHE A 516     -52.809  23.567 -49.131  1.00103.31           C  
ATOM   3786  CD1 PHE A 516     -52.007  22.610 -48.521  1.00 94.45           C  
ATOM   3787  CD2 PHE A 516     -52.576  24.916 -48.832  1.00 98.27           C  
ATOM   3788  CE1 PHE A 516     -51.009  22.989 -47.635  1.00 88.09           C  
ATOM   3789  CE2 PHE A 516     -51.584  25.290 -47.947  1.00 86.28           C  
ATOM   3790  CZ  PHE A 516     -50.798  24.325 -47.348  1.00 82.22           C  
ATOM   3791  N   ASN A 517     -55.562  25.709 -50.305  1.00 94.98           N  
ATOM   3792  CA  ASN A 517     -55.588  27.170 -50.100  1.00 92.91           C  
ATOM   3793  C   ASN A 517     -56.754  27.620 -49.232  1.00101.63           C  
ATOM   3794  O   ASN A 517     -56.601  28.498 -48.365  1.00 91.90           O  
ATOM   3795  CB  ASN A 517     -55.601  27.915 -51.429  1.00 86.61           C  
ATOM   3796  CG  ASN A 517     -54.378  27.627 -52.262  1.00 89.50           C  
ATOM   3797  OD1 ASN A 517     -53.256  27.900 -51.844  1.00101.30           O  
ATOM   3798  ND2 ASN A 517     -54.583  27.062 -53.444  1.00 85.72           N  
ATOM   3799  N   ARG A 518     -57.913  27.001 -49.471  1.00108.22           N  
ATOM   3800  CA  ARG A 518     -59.090  27.212 -48.644  1.00106.19           C  
ATOM   3801  C   ARG A 518     -58.795  26.752 -47.219  1.00101.14           C  
ATOM   3802  O   ARG A 518     -59.031  27.504 -46.267  1.00 92.94           O  
ATOM   3803  CB  ARG A 518     -60.297  26.479 -49.231  1.00112.44           C  
ATOM   3804  CG  ARG A 518     -61.610  26.807 -48.534  1.00121.90           C  
ATOM   3805  CD  ARG A 518     -62.804  26.586 -49.450  1.00130.48           C  
ATOM   3806  NE  ARG A 518     -63.188  27.800 -50.181  1.00135.39           N  
ATOM   3807  CZ  ARG A 518     -64.310  28.500 -49.981  1.00134.81           C  
ATOM   3808  NH1 ARG A 518     -65.199  28.123 -49.068  1.00135.55           N  
ATOM   3809  NH2 ARG A 518     -64.551  29.585 -50.706  1.00132.65           N  
ATOM   3810  N   MET A 519     -58.258  25.531 -47.096  1.00102.16           N  
ATOM   3811  CA  MET A 519     -57.809  24.955 -45.813  1.00103.65           C  
ATOM   3812  C   MET A 519     -56.895  25.901 -45.045  1.00 99.26           C  
ATOM   3813  O   MET A 519     -56.988  26.016 -43.817  1.00 83.69           O  
ATOM   3814  CB  MET A 519     -57.041  23.655 -46.044  1.00121.30           C  
ATOM   3815  CG  MET A 519     -57.864  22.381 -45.999  1.00139.17           C  
ATOM   3816  SD  MET A 519     -56.805  20.915 -45.941  1.00167.43           S  
ATOM   3817  CE  MET A 519     -55.854  21.196 -44.440  1.00145.43           C  
ATOM   3818  N   PHE A 520     -55.999  26.564 -45.773  1.00 99.17           N  
ATOM   3819  CA  PHE A 520     -55.115  27.531 -45.152  1.00 93.72           C  
ATOM   3820  C   PHE A 520     -55.868  28.811 -44.793  1.00 87.57           C  
ATOM   3821  O   PHE A 520     -55.729  29.325 -43.670  1.00 71.55           O  
ATOM   3822  CB  PHE A 520     -53.875  27.811 -46.017  1.00 94.70           C  
ATOM   3823  CG  PHE A 520     -52.633  28.069 -45.202  1.00 91.39           C  
ATOM   3824  CD1 PHE A 520     -51.748  27.035 -44.915  1.00 87.89           C  
ATOM   3825  CD2 PHE A 520     -52.375  29.333 -44.680  1.00 95.67           C  
ATOM   3826  CE1 PHE A 520     -50.624  27.255 -44.148  1.00 85.38           C  
ATOM   3827  CE2 PHE A 520     -51.253  29.564 -43.911  1.00 92.23           C  
ATOM   3828  CZ  PHE A 520     -50.379  28.524 -43.643  1.00 96.04           C  
ATOM   3829  N   LEU A 521     -56.683  29.281 -45.745  1.00 92.00           N  
ATOM   3830  CA  LEU A 521     -57.446  30.533 -45.623  1.00102.57           C  
ATOM   3831  C   LEU A 521     -58.257  30.562 -44.331  1.00100.27           C  
ATOM   3832  O   LEU A 521     -58.279  31.565 -43.604  1.00 98.99           O  
ATOM   3833  CB  LEU A 521     -58.346  30.756 -46.863  1.00104.20           C  
ATOM   3834  CG  LEU A 521     -58.813  32.168 -47.315  1.00108.67           C  
ATOM   3835  CD1 LEU A 521     -60.334  32.308 -47.287  1.00110.03           C  
ATOM   3836  CD2 LEU A 521     -58.124  33.350 -46.614  1.00 90.77           C  
ATOM   3837  N   SER A 522     -58.899  29.435 -44.050  1.00 96.39           N  
ATOM   3838  CA  SER A 522     -59.658  29.256 -42.828  1.00 98.18           C  
ATOM   3839  C   SER A 522     -58.774  29.472 -41.602  1.00 95.38           C  
ATOM   3840  O   SER A 522     -59.019  30.410 -40.828  1.00 90.81           O  
ATOM   3841  CB  SER A 522     -60.285  27.867 -42.822  1.00 94.54           C  
ATOM   3842  OG  SER A 522     -59.506  27.016 -43.632  1.00 94.16           O  
ATOM   3843  N   THR A 523     -57.741  28.630 -41.461  1.00 91.33           N  
ATOM   3844  CA  THR A 523     -56.802  28.667 -40.321  1.00 88.66           C  
ATOM   3845  C   THR A 523     -56.222  30.045 -40.077  1.00 87.13           C  
ATOM   3846  O   THR A 523     -55.968  30.414 -38.934  1.00 85.08           O  
ATOM   3847  CB  THR A 523     -55.609  27.721 -40.524  1.00 82.88           C  
ATOM   3848  OG1 THR A 523     -56.054  26.546 -41.219  1.00 80.63           O  
ATOM   3849  CG2 THR A 523     -54.929  27.367 -39.161  1.00 69.20           C  
ATOM   3850  N   THR A 524     -56.010  30.789 -41.159  1.00 85.61           N  
ATOM   3851  CA  THR A 524     -55.556  32.163 -41.067  1.00 92.26           C  
ATOM   3852  C   THR A 524     -56.509  33.002 -40.217  1.00 90.66           C  
ATOM   3853  O   THR A 524     -56.097  33.603 -39.219  1.00 78.61           O  
ATOM   3854  CB  THR A 524     -55.404  32.768 -42.463  1.00 97.32           C  
ATOM   3855  OG1 THR A 524     -54.312  32.122 -43.132  1.00 98.01           O  
ATOM   3856  CG2 THR A 524     -55.147  34.268 -42.370  1.00104.57           C  
ATOM   3857  N   HIS A 525     -57.781  33.016 -40.616  1.00 97.14           N  
ATOM   3858  CA  HIS A 525     -58.837  33.682 -39.853  1.00100.91           C  
ATOM   3859  C   HIS A 525     -58.861  33.165 -38.422  1.00100.98           C  
ATOM   3860  O   HIS A 525     -58.918  33.946 -37.461  1.00101.54           O  
ATOM   3861  CB  HIS A 525     -60.193  33.451 -40.508  1.00 94.81           C  
ATOM   3862  CG  HIS A 525     -60.263  33.921 -41.923  1.00 90.57           C  
ATOM   3863  ND1 HIS A 525     -60.591  33.082 -42.969  1.00 90.01           N  
ATOM   3864  CD2 HIS A 525     -60.036  35.138 -42.468  1.00 87.00           C  
ATOM   3865  CE1 HIS A 525     -60.577  33.768 -44.097  1.00 89.58           C  
ATOM   3866  NE2 HIS A 525     -60.233  35.015 -43.822  1.00 97.26           N  
ATOM   3867  N   GLY A 526     -58.805  31.840 -38.299  1.00100.89           N  
ATOM   3868  CA  GLY A 526     -58.697  31.172 -37.008  1.00100.41           C  
ATOM   3869  C   GLY A 526     -57.568  31.780 -36.216  1.00100.15           C  
ATOM   3870  O   GLY A 526     -57.755  32.209 -35.074  1.00103.30           O  
ATOM   3871  N   TYR A 527     -56.404  31.852 -36.851  1.00 97.18           N  
ATOM   3872  CA  TYR A 527     -55.223  32.437 -36.238  1.00100.86           C  
ATOM   3873  C   TYR A 527     -55.473  33.909 -35.902  1.00104.27           C  
ATOM   3874  O   TYR A 527     -55.143  34.369 -34.799  1.00103.57           O  
ATOM   3875  CB  TYR A 527     -54.006  32.223 -37.155  1.00107.21           C  
ATOM   3876  CG  TYR A 527     -52.782  33.077 -36.877  1.00114.03           C  
ATOM   3877  CD1 TYR A 527     -52.340  34.010 -37.823  1.00118.85           C  
ATOM   3878  CD2 TYR A 527     -52.057  32.949 -35.689  1.00103.88           C  
ATOM   3879  CE1 TYR A 527     -51.228  34.806 -37.588  1.00114.30           C  
ATOM   3880  CE2 TYR A 527     -50.941  33.740 -35.448  1.00106.95           C  
ATOM   3881  CZ  TYR A 527     -50.532  34.670 -36.399  1.00109.44           C  
ATOM   3882  OH  TYR A 527     -49.422  35.462 -36.187  1.00105.13           O  
ATOM   3883  N   GLU A 528     -56.099  34.619 -36.840  1.00103.95           N  
ATOM   3884  CA  GLU A 528     -56.357  36.051 -36.721  1.00112.29           C  
ATOM   3885  C   GLU A 528     -57.145  36.357 -35.449  1.00122.02           C  
ATOM   3886  O   GLU A 528     -56.640  37.051 -34.542  1.00114.36           O  
ATOM   3887  CB  GLU A 528     -57.148  36.507 -37.933  1.00112.55           C  
ATOM   3888  CG  GLU A 528     -56.647  37.755 -38.618  1.00110.58           C  
ATOM   3889  CD  GLU A 528     -57.270  37.894 -39.995  1.00114.39           C  
ATOM   3890  OE1 GLU A 528     -57.437  36.867 -40.709  1.00100.98           O  
ATOM   3891  OE2 GLU A 528     -57.597  39.039 -40.362  1.00115.97           O  
ATOM   3892  N   ARG A 529     -58.369  35.813 -35.385  1.00119.09           N  
ATOM   3893  CA  ARG A 529     -59.250  35.981 -34.221  1.00118.58           C  
ATOM   3894  C   ARG A 529     -58.559  35.484 -32.958  1.00113.99           C  
ATOM   3895  O   ARG A 529     -58.868  35.927 -31.854  1.00107.15           O  
ATOM   3896  CB  ARG A 529     -60.608  35.287 -34.422  1.00115.06           C  
ATOM   3897  CG  ARG A 529     -60.554  33.786 -34.681  1.00116.15           C  
ATOM   3898  CD  ARG A 529     -61.902  33.232 -35.130  1.00113.56           C  
ATOM   3899  NE  ARG A 529     -62.302  33.741 -36.447  1.00120.94           N  
ATOM   3900  CZ  ARG A 529     -62.605  32.986 -37.504  1.00126.45           C  
ATOM   3901  NH1 ARG A 529     -62.577  31.657 -37.424  1.00121.06           N  
ATOM   3902  NH2 ARG A 529     -62.956  33.566 -38.648  1.00123.76           N  
ATOM   3903  N   GLY A 530     -57.609  34.571 -33.149  1.00108.80           N  
ATOM   3904  CA  GLY A 530     -56.784  34.062 -32.070  1.00101.85           C  
ATOM   3905  C   GLY A 530     -55.830  35.101 -31.515  1.00 98.51           C  
ATOM   3906  O   GLY A 530     -55.745  35.293 -30.292  1.00 90.48           O  
ATOM   3907  N   VAL A 531     -55.103  35.776 -32.401  1.00 93.59           N  
ATOM   3908  CA  VAL A 531     -54.145  36.775 -31.939  1.00 99.07           C  
ATOM   3909  C   VAL A 531     -54.890  37.927 -31.272  1.00113.19           C  
ATOM   3910  O   VAL A 531     -54.345  38.609 -30.380  1.00102.42           O  
ATOM   3911  CB  VAL A 531     -53.278  37.309 -33.078  1.00 91.16           C  
ATOM   3912  CG1 VAL A 531     -52.117  38.111 -32.513  1.00 81.99           C  
ATOM   3913  CG2 VAL A 531     -52.768  36.154 -33.914  1.00 90.97           C  
ATOM   3914  N   ALA A 532     -56.141  38.117 -31.714  1.00111.54           N  
ATOM   3915  CA  ALA A 532     -57.049  39.097 -31.136  1.00 98.22           C  
ATOM   3916  C   ALA A 532     -57.162  38.926 -29.618  1.00 97.80           C  
ATOM   3917  O   ALA A 532     -56.790  39.842 -28.879  1.00 97.33           O  
ATOM   3918  CB  ALA A 532     -58.406  39.013 -31.804  1.00 98.63           C  
ATOM   3919  N   SER A 533     -57.634  37.752 -29.170  1.00 98.31           N  
ATOM   3920  CA  SER A 533     -57.727  37.391 -27.735  1.00106.50           C  
ATOM   3921  C   SER A 533     -56.452  37.705 -26.953  1.00121.26           C  
ATOM   3922  O   SER A 533     -56.510  38.249 -25.850  1.00127.98           O  
ATOM   3923  CB  SER A 533     -58.014  35.896 -27.547  1.00 95.52           C  
ATOM   3924  OG  SER A 533     -59.091  35.452 -28.340  1.00105.30           O  
ATOM   3925  N   ILE A 534     -55.311  37.333 -27.535  1.00126.59           N  
ATOM   3926  CA  ILE A 534     -54.001  37.451 -26.894  1.00124.05           C  
ATOM   3927  C   ILE A 534     -53.589  38.913 -26.700  1.00124.88           C  
ATOM   3928  O   ILE A 534     -52.994  39.273 -25.676  1.00119.95           O  
ATOM   3929  CB  ILE A 534     -52.928  36.675 -27.696  1.00130.98           C  
ATOM   3930  CG1 ILE A 534     -53.376  35.217 -27.902  1.00127.94           C  
ATOM   3931  CG2 ILE A 534     -51.570  36.756 -27.004  1.00131.46           C  
ATOM   3932  CD1 ILE A 534     -52.383  34.331 -28.633  1.00128.40           C  
ATOM   3933  N   LEU A 535     -53.914  39.745 -27.689  1.00123.10           N  
ATOM   3934  CA  LEU A 535     -53.682  41.183 -27.605  1.00118.10           C  
ATOM   3935  C   LEU A 535     -54.694  41.829 -26.667  1.00121.13           C  
ATOM   3936  O   LEU A 535     -54.380  42.808 -25.972  1.00107.25           O  
ATOM   3937  CB  LEU A 535     -53.776  41.811 -28.993  1.00113.91           C  
ATOM   3938  CG  LEU A 535     -52.604  41.533 -29.932  1.00113.55           C  
ATOM   3939  CD1 LEU A 535     -52.909  42.042 -31.335  1.00110.44           C  
ATOM   3940  CD2 LEU A 535     -51.319  42.137 -29.380  1.00 99.45           C  
ATOM   3941  N   LYS A 536     -55.899  41.250 -26.667  1.00123.04           N  
ATOM   3942  CA  LYS A 536     -57.041  41.658 -25.847  1.00117.68           C  
ATOM   3943  C   LYS A 536     -56.816  41.420 -24.342  1.00123.86           C  
ATOM   3944  O   LYS A 536     -57.270  42.212 -23.519  1.00124.44           O  
ATOM   3945  CB  LYS A 536     -58.268  40.884 -26.322  1.00107.90           C  
ATOM   3946  CG  LYS A 536     -59.620  41.536 -26.122  1.00119.76           C  
ATOM   3947  CD  LYS A 536     -60.694  40.610 -26.693  1.00131.79           C  
ATOM   3948  CE  LYS A 536     -62.109  41.078 -26.383  1.00140.37           C  
ATOM   3949  NZ  LYS A 536     -62.414  42.417 -26.965  1.00157.34           N1+
ATOM   3950  N   HIS A 537     -56.099  40.348 -23.990  1.00131.07           N  
ATOM   3951  CA  HIS A 537     -55.930  39.936 -22.586  1.00126.80           C  
ATOM   3952  C   HIS A 537     -54.536  40.155 -21.999  1.00128.80           C  
ATOM   3953  O   HIS A 537     -54.360  41.070 -21.194  1.00145.71           O  
ATOM   3954  CB  HIS A 537     -56.390  38.493 -22.392  1.00130.80           C  
ATOM   3955  CG  HIS A 537     -57.859  38.310 -22.610  1.00140.63           C  
ATOM   3956  ND1 HIS A 537     -58.418  38.216 -23.868  1.00145.03           N  
ATOM   3957  CD2 HIS A 537     -58.887  38.232 -21.734  1.00137.70           C  
ATOM   3958  CE1 HIS A 537     -59.726  38.074 -23.757  1.00143.12           C  
ATOM   3959  NE2 HIS A 537     -60.037  38.079 -22.473  1.00143.37           N  
ATOM   3960  N   ARG A 538     -53.563  39.325 -22.382  1.00118.35           N  
ATOM   3961  CA  ARG A 538     -52.137  39.510 -22.000  1.00119.69           C  
ATOM   3962  C   ARG A 538     -51.702  38.865 -20.676  1.00123.25           C  
ATOM   3963  O   ARG A 538     -50.685  38.171 -20.632  1.00130.75           O  
ATOM   3964  CB  ARG A 538     -51.698  40.993 -22.036  1.00103.31           C  
ATOM   3965  CG  ARG A 538     -51.672  41.608 -23.425  1.00102.33           C  
ATOM   3966  CD  ARG A 538     -51.392  43.101 -23.383  1.00107.19           C  
ATOM   3967  NE  ARG A 538     -52.044  43.786 -24.506  1.00110.32           N  
ATOM   3968  CZ  ARG A 538     -52.019  45.102 -24.718  1.00102.78           C  
ATOM   3969  NH1 ARG A 538     -51.355  45.903 -23.887  1.00 99.81           N  
ATOM   3970  NH2 ARG A 538     -52.660  45.616 -25.768  1.00 89.31           N  
ATOM   3971  N   ALA A 539     -52.465  39.102 -19.611  1.00127.91           N  
ATOM   3972  CA  ALA A 539     -52.107  38.652 -18.257  1.00132.27           C  
ATOM   3973  C   ALA A 539     -51.830  37.148 -18.092  1.00133.56           C  
ATOM   3974  O   ALA A 539     -50.853  36.788 -17.426  1.00140.39           O  
ATOM   3975  CB  ALA A 539     -53.133  39.133 -17.235  1.00143.09           C  
ATOM   3976  N   PRO A 540     -52.685  36.267 -18.669  1.00128.50           N  
ATOM   3977  CA  PRO A 540     -52.304  34.844 -18.681  1.00128.52           C  
ATOM   3978  C   PRO A 540     -51.074  34.558 -19.545  1.00121.24           C  
ATOM   3979  O   PRO A 540     -50.130  33.913 -19.076  1.00117.90           O  
ATOM   3980  CB  PRO A 540     -53.545  34.134 -19.255  1.00125.69           C  
ATOM   3981  CG  PRO A 540     -54.368  35.206 -19.882  1.00128.43           C  
ATOM   3982  CD  PRO A 540     -54.086  36.450 -19.090  1.00126.80           C  
ATOM   3983  N   TYR A 541     -51.087  35.065 -20.777  1.00112.43           N  
ATOM   3984  CA  TYR A 541     -50.039  34.806 -21.767  1.00117.40           C  
ATOM   3985  C   TYR A 541     -48.640  35.303 -21.387  1.00126.75           C  
ATOM   3986  O   TYR A 541     -47.662  34.551 -21.481  1.00135.84           O  
ATOM   3987  CB  TYR A 541     -50.428  35.426 -23.092  1.00101.15           C  
ATOM   3988  CG  TYR A 541     -51.781  35.027 -23.560  1.00 98.10           C  
ATOM   3989  CD1 TYR A 541     -52.885  35.843 -23.327  1.00105.41           C  
ATOM   3990  CD2 TYR A 541     -51.964  33.837 -24.251  1.00 95.13           C  
ATOM   3991  CE1 TYR A 541     -54.144  35.478 -23.771  1.00107.68           C  
ATOM   3992  CE2 TYR A 541     -53.210  33.459 -24.706  1.00 96.32           C  
ATOM   3993  CZ  TYR A 541     -54.299  34.279 -24.464  1.00104.73           C  
ATOM   3994  OH  TYR A 541     -55.543  33.898 -24.921  1.00113.20           O  
ATOM   3995  N   LEU A 542     -48.552  36.570 -20.980  1.00117.08           N  
ATOM   3996  CA  LEU A 542     -47.291  37.178 -20.576  1.00105.73           C  
ATOM   3997  C   LEU A 542     -46.693  36.472 -19.360  1.00104.80           C  
ATOM   3998  O   LEU A 542     -45.507  36.609 -19.056  1.00110.53           O  
ATOM   3999  CB  LEU A 542     -47.492  38.669 -20.286  1.00106.38           C  
ATOM   4000  CG  LEU A 542     -46.233  39.549 -20.330  1.00109.33           C  
ATOM   4001  CD1 LEU A 542     -46.557  40.873 -21.033  1.00 94.97           C  
ATOM   4002  CD2 LEU A 542     -45.549  39.719 -18.955  1.00 98.79           C  
ATOM   4003  N   LEU A 543     -47.520  35.712 -18.661  1.00106.80           N  
ATOM   4004  CA  LEU A 543     -47.045  34.995 -17.494  1.00109.84           C  
ATOM   4005  C   LEU A 543     -46.768  33.533 -17.815  1.00106.59           C  
ATOM   4006  O   LEU A 543     -45.793  32.973 -17.303  1.00107.17           O  
ATOM   4007  CB  LEU A 543     -48.009  35.169 -16.319  1.00109.62           C  
ATOM   4008  CG  LEU A 543     -47.762  36.368 -15.393  1.00101.40           C  
ATOM   4009  CD1 LEU A 543     -47.736  37.729 -16.094  1.00102.64           C  
ATOM   4010  CD2 LEU A 543     -48.832  36.344 -14.321  1.00103.24           C  
ATOM   4011  N   ILE A 544     -47.608  32.927 -18.666  1.00 97.09           N  
ATOM   4012  CA  ILE A 544     -47.286  31.630 -19.284  1.00 92.81           C  
ATOM   4013  C   ILE A 544     -45.862  31.679 -19.857  1.00108.51           C  
ATOM   4014  O   ILE A 544     -45.085  30.725 -19.705  1.00121.54           O  
ATOM   4015  CB  ILE A 544     -48.248  31.253 -20.419  1.00 73.12           C  
ATOM   4016  CG1 ILE A 544     -49.606  30.873 -19.869  1.00 68.29           C  
ATOM   4017  CG2 ILE A 544     -47.704  30.081 -21.218  1.00 71.86           C  
ATOM   4018  CD1 ILE A 544     -50.660  30.724 -20.952  1.00 68.03           C  
ATOM   4019  N   TYR A 545     -45.527  32.798 -20.506  1.00103.99           N  
ATOM   4020  CA  TYR A 545     -44.173  33.041 -20.987  1.00 95.88           C  
ATOM   4021  C   TYR A 545     -43.125  32.849 -19.894  1.00 93.18           C  
ATOM   4022  O   TYR A 545     -42.165  32.098 -20.082  1.00 93.58           O  
ATOM   4023  CB  TYR A 545     -44.046  34.438 -21.590  1.00 95.17           C  
ATOM   4024  CG  TYR A 545     -42.670  34.744 -22.147  1.00 97.77           C  
ATOM   4025  CD1 TYR A 545     -42.232  34.158 -23.336  1.00 94.46           C  
ATOM   4026  CD2 TYR A 545     -41.804  35.630 -21.489  1.00103.56           C  
ATOM   4027  CE1 TYR A 545     -40.974  34.431 -23.852  1.00 98.02           C  
ATOM   4028  CE2 TYR A 545     -40.541  35.915 -22.000  1.00104.99           C  
ATOM   4029  CZ  TYR A 545     -40.131  35.313 -23.183  1.00105.83           C  
ATOM   4030  OH  TYR A 545     -38.882  35.584 -23.707  1.00109.29           O  
ATOM   4031  N   VAL A 546     -43.304  33.514 -18.756  1.00 89.94           N  
ATOM   4032  CA  VAL A 546     -42.287  33.466 -17.701  1.00 90.80           C  
ATOM   4033  C   VAL A 546     -42.192  32.081 -17.066  1.00 89.31           C  
ATOM   4034  O   VAL A 546     -41.175  31.746 -16.453  1.00 87.55           O  
ATOM   4035  CB  VAL A 546     -42.472  34.589 -16.660  1.00 94.52           C  
ATOM   4036  CG1 VAL A 546     -41.382  34.539 -15.588  1.00 89.42           C  
ATOM   4037  CG2 VAL A 546     -42.457  35.942 -17.367  1.00 95.01           C  
ATOM   4038  N   VAL A 547     -43.246  31.280 -17.247  1.00 92.06           N  
ATOM   4039  CA  VAL A 547     -43.237  29.856 -16.890  1.00 90.22           C  
ATOM   4040  C   VAL A 547     -42.344  29.087 -17.858  1.00 96.81           C  
ATOM   4041  O   VAL A 547     -41.452  28.359 -17.413  1.00103.95           O  
ATOM   4042  CB  VAL A 547     -44.655  29.261 -16.864  1.00 89.21           C  
ATOM   4043  CG1 VAL A 547     -44.624  27.741 -16.710  1.00 79.36           C  
ATOM   4044  CG2 VAL A 547     -45.459  29.921 -15.752  1.00 91.64           C  
ATOM   4045  N   ILE A 548     -42.571  29.267 -19.167  1.00 90.11           N  
ATOM   4046  CA  ILE A 548     -41.653  28.761 -20.216  1.00 84.22           C  
ATOM   4047  C   ILE A 548     -40.170  29.167 -20.019  1.00 86.21           C  
ATOM   4048  O   ILE A 548     -39.296  28.304 -20.004  1.00 87.60           O  
ATOM   4049  CB  ILE A 548     -42.113  29.163 -21.627  1.00 75.90           C  
ATOM   4050  CG1 ILE A 548     -43.508  28.618 -21.894  1.00 76.37           C  
ATOM   4051  CG2 ILE A 548     -41.134  28.644 -22.669  1.00 75.98           C  
ATOM   4052  CD1 ILE A 548     -44.088  29.041 -23.222  1.00 79.10           C  
ATOM   4053  N   VAL A 549     -39.893  30.464 -19.877  1.00 81.08           N  
ATOM   4054  CA  VAL A 549     -38.559  30.932 -19.495  1.00 83.80           C  
ATOM   4055  C   VAL A 549     -37.959  30.122 -18.328  1.00 89.32           C  
ATOM   4056  O   VAL A 549     -36.834  29.623 -18.443  1.00 90.68           O  
ATOM   4057  CB  VAL A 549     -38.556  32.454 -19.190  1.00 86.58           C  
ATOM   4058  CG1 VAL A 549     -37.321  32.887 -18.399  1.00 78.11           C  
ATOM   4059  CG2 VAL A 549     -38.650  33.241 -20.487  1.00 87.76           C  
ATOM   4060  N   ALA A 550     -38.703  29.979 -17.227  1.00 88.63           N  
ATOM   4061  CA  ALA A 550     -38.231  29.190 -16.078  1.00 90.65           C  
ATOM   4062  C   ALA A 550     -38.186  27.674 -16.364  1.00 97.60           C  
ATOM   4063  O   ALA A 550     -37.333  26.957 -15.822  1.00 94.55           O  
ATOM   4064  CB  ALA A 550     -39.042  29.493 -14.828  1.00 76.99           C  
ATOM   4065  N   GLY A 551     -39.089  27.192 -17.221  1.00100.14           N  
ATOM   4066  CA  GLY A 551     -39.049  25.799 -17.701  1.00105.64           C  
ATOM   4067  C   GLY A 551     -37.801  25.505 -18.532  1.00114.60           C  
ATOM   4068  O   GLY A 551     -37.251  24.402 -18.475  1.00114.25           O  
ATOM   4069  N   MET A 552     -37.368  26.504 -19.307  1.00112.61           N  
ATOM   4070  CA  MET A 552     -36.114  26.470 -20.057  1.00 93.09           C  
ATOM   4071  C   MET A 552     -34.886  26.487 -19.128  1.00 90.28           C  
ATOM   4072  O   MET A 552     -33.988  25.660 -19.292  1.00 90.56           O  
ATOM   4073  CB  MET A 552     -36.062  27.632 -21.045  1.00 86.69           C  
ATOM   4074  CG  MET A 552     -34.817  27.654 -21.906  1.00 90.45           C  
ATOM   4075  SD  MET A 552     -34.416  29.291 -22.545  1.00 98.80           S  
ATOM   4076  CE  MET A 552     -33.673  30.111 -21.123  1.00 81.35           C  
ATOM   4077  N   ILE A 553     -34.843  27.407 -18.159  1.00 79.30           N  
ATOM   4078  CA  ILE A 553     -33.770  27.397 -17.154  1.00 78.12           C  
ATOM   4079  C   ILE A 553     -33.664  26.028 -16.497  1.00 81.45           C  
ATOM   4080  O   ILE A 553     -32.576  25.523 -16.273  1.00 85.47           O  
ATOM   4081  CB  ILE A 553     -33.975  28.404 -15.982  1.00 78.51           C  
ATOM   4082  CG1 ILE A 553     -34.547  29.762 -16.449  1.00 77.10           C  
ATOM   4083  CG2 ILE A 553     -32.701  28.494 -15.129  1.00 64.36           C  
ATOM   4084  CD1 ILE A 553     -33.690  30.529 -17.428  1.00 83.79           C  
ATOM   4085  N   TRP A 554     -34.805  25.442 -16.164  1.00 88.71           N  
ATOM   4086  CA  TRP A 554     -34.813  24.196 -15.407  1.00 95.15           C  
ATOM   4087  C   TRP A 554     -34.323  23.005 -16.241  1.00 94.46           C  
ATOM   4088  O   TRP A 554     -33.401  22.283 -15.837  1.00 95.16           O  
ATOM   4089  CB  TRP A 554     -36.208  23.930 -14.833  1.00 97.06           C  
ATOM   4090  CG  TRP A 554     -36.289  22.611 -14.180  1.00 92.32           C  
ATOM   4091  CD1 TRP A 554     -35.684  22.240 -13.020  1.00 89.63           C  
ATOM   4092  CD2 TRP A 554     -36.985  21.462 -14.663  1.00 92.38           C  
ATOM   4093  NE1 TRP A 554     -35.970  20.927 -12.742  1.00 93.87           N  
ATOM   4094  CE2 TRP A 554     -36.769  20.426 -13.735  1.00 92.00           C  
ATOM   4095  CE3 TRP A 554     -37.781  21.210 -15.786  1.00102.86           C  
ATOM   4096  CZ2 TRP A 554     -37.318  19.151 -13.893  1.00 93.96           C  
ATOM   4097  CZ3 TRP A 554     -38.329  19.933 -15.946  1.00104.10           C  
ATOM   4098  CH2 TRP A 554     -38.087  18.922 -15.005  1.00 95.49           C  
ATOM   4099  N   MET A 555     -34.960  22.827 -17.401  1.00 89.46           N  
ATOM   4100  CA  MET A 555     -34.639  21.803 -18.393  1.00 77.89           C  
ATOM   4101  C   MET A 555     -33.186  21.748 -18.852  1.00 85.30           C  
ATOM   4102  O   MET A 555     -32.714  20.700 -19.279  1.00 85.46           O  
ATOM   4103  CB  MET A 555     -35.510  22.022 -19.610  1.00 68.39           C  
ATOM   4104  CG  MET A 555     -36.782  21.232 -19.556  1.00 72.16           C  
ATOM   4105  SD  MET A 555     -36.550  19.572 -20.216  1.00 84.17           S  
ATOM   4106  CE  MET A 555     -35.230  18.862 -19.218  1.00 79.49           C  
ATOM   4107  N   PHE A 556     -32.492  22.882 -18.793  1.00 91.80           N  
ATOM   4108  CA  PHE A 556     -31.083  22.933 -19.140  1.00 92.54           C  
ATOM   4109  C   PHE A 556     -30.237  22.018 -18.274  1.00 96.68           C  
ATOM   4110  O   PHE A 556     -29.469  21.208 -18.802  1.00102.14           O  
ATOM   4111  CB  PHE A 556     -30.539  24.365 -19.106  1.00 99.66           C  
ATOM   4112  CG  PHE A 556     -29.989  24.811 -20.420  1.00104.59           C  
ATOM   4113  CD1 PHE A 556     -28.633  24.667 -20.699  1.00104.76           C  
ATOM   4114  CD2 PHE A 556     -30.830  25.332 -21.395  1.00106.22           C  
ATOM   4115  CE1 PHE A 556     -28.125  25.048 -21.927  1.00113.21           C  
ATOM   4116  CE2 PHE A 556     -30.329  25.719 -22.624  1.00110.31           C  
ATOM   4117  CZ  PHE A 556     -28.975  25.575 -22.893  1.00115.07           C  
ATOM   4118  N   THR A 557     -30.384  22.139 -16.954  1.00100.19           N  
ATOM   4119  CA  THR A 557     -29.624  21.299 -16.013  1.00 94.74           C  
ATOM   4120  C   THR A 557     -30.155  19.871 -15.874  1.00 83.44           C  
ATOM   4121  O   THR A 557     -29.529  19.055 -15.210  1.00 82.15           O  
ATOM   4122  CB  THR A 557     -29.480  21.934 -14.619  1.00 93.38           C  
ATOM   4123  OG1 THR A 557     -30.777  22.333 -14.139  1.00 90.79           O  
ATOM   4124  CG2 THR A 557     -28.504  23.119 -14.676  1.00 88.00           C  
ATOM   4125  N   ARG A 558     -31.281  19.564 -16.508  1.00 78.93           N  
ATOM   4126  CA  ARG A 558     -31.720  18.180 -16.588  1.00 84.26           C  
ATOM   4127  C   ARG A 558     -31.342  17.441 -17.899  1.00 85.40           C  
ATOM   4128  O   ARG A 558     -32.018  16.485 -18.289  1.00 91.39           O  
ATOM   4129  CB  ARG A 558     -33.209  18.044 -16.208  1.00 87.41           C  
ATOM   4130  CG  ARG A 558     -33.403  17.795 -14.708  1.00 92.14           C  
ATOM   4131  CD  ARG A 558     -34.709  17.078 -14.350  1.00101.57           C  
ATOM   4132  NE  ARG A 558     -34.861  15.717 -14.892  1.00 98.40           N  
ATOM   4133  CZ  ARG A 558     -35.685  15.374 -15.892  1.00 98.99           C  
ATOM   4134  NH1 ARG A 558     -36.455  16.279 -16.501  1.00 95.02           N  
ATOM   4135  NH2 ARG A 558     -35.740  14.111 -16.297  1.00 95.02           N  
ATOM   4136  N   ILE A 559     -30.261  17.884 -18.560  1.00 83.47           N  
ATOM   4137  CA  ILE A 559     -29.668  17.208 -19.754  1.00 83.23           C  
ATOM   4138  C   ILE A 559     -28.143  17.218 -19.582  1.00 85.23           C  
ATOM   4139  O   ILE A 559     -27.592  18.226 -19.107  1.00 86.05           O  
ATOM   4140  CB  ILE A 559     -30.003  17.899 -21.108  1.00 79.16           C  
ATOM   4141  CG1 ILE A 559     -31.503  18.127 -21.285  1.00 81.95           C  
ATOM   4142  CG2 ILE A 559     -29.553  17.041 -22.278  1.00 88.10           C  
ATOM   4143  CD1 ILE A 559     -31.855  18.954 -22.502  1.00 72.41           C  
ATOM   4144  N   PRO A 560     -27.447  16.108 -19.961  1.00 81.44           N  
ATOM   4145  CA  PRO A 560     -25.996  16.048 -19.648  1.00 74.09           C  
ATOM   4146  C   PRO A 560     -25.034  16.685 -20.675  1.00 73.03           C  
ATOM   4147  O   PRO A 560     -25.342  16.832 -21.865  1.00 66.39           O  
ATOM   4148  CB  PRO A 560     -25.719  14.538 -19.480  1.00 66.90           C  
ATOM   4149  CG  PRO A 560     -26.947  13.823 -19.998  1.00 69.11           C  
ATOM   4150  CD  PRO A 560     -27.943  14.829 -20.509  1.00 69.71           C  
ATOM   4151  N   THR A 561     -23.871  17.061 -20.174  1.00 74.22           N  
ATOM   4152  CA  THR A 561     -22.804  17.636 -20.958  1.00 80.51           C  
ATOM   4153  C   THR A 561     -22.007  16.590 -21.716  1.00 86.13           C  
ATOM   4154  O   THR A 561     -21.699  15.524 -21.174  1.00100.45           O  
ATOM   4155  CB  THR A 561     -21.838  18.353 -20.000  1.00 87.34           C  
ATOM   4156  OG1 THR A 561     -22.329  19.671 -19.762  1.00 82.40           O  
ATOM   4157  CG2 THR A 561     -20.354  18.376 -20.525  1.00 84.45           C  
ATOM   4158  N   ALA A 562     -21.669  16.908 -22.963  1.00 84.11           N  
ATOM   4159  CA  ALA A 562     -20.647  16.187 -23.719  1.00 83.14           C  
ATOM   4160  C   ALA A 562     -20.048  17.101 -24.799  1.00 92.47           C  
ATOM   4161  O   ALA A 562     -20.419  18.279 -24.947  1.00 93.23           O  
ATOM   4162  CB  ALA A 562     -21.205  14.891 -24.327  1.00 78.00           C  
ATOM   4163  N   PHE A 563     -19.092  16.545 -25.529  1.00 96.25           N  
ATOM   4164  CA  PHE A 563     -18.512  17.163 -26.698  1.00 92.33           C  
ATOM   4165  C   PHE A 563     -18.392  15.978 -27.621  1.00 86.87           C  
ATOM   4166  O   PHE A 563     -17.484  15.157 -27.469  1.00 89.22           O  
ATOM   4167  CB  PHE A 563     -17.143  17.741 -26.338  1.00106.37           C  
ATOM   4168  CG  PHE A 563     -16.212  17.930 -27.510  1.00122.74           C  
ATOM   4169  CD1 PHE A 563     -16.350  19.028 -28.366  1.00129.77           C  
ATOM   4170  CD2 PHE A 563     -15.163  17.037 -27.736  1.00115.55           C  
ATOM   4171  CE1 PHE A 563     -15.478  19.215 -29.434  1.00124.87           C  
ATOM   4172  CE2 PHE A 563     -14.292  17.221 -28.800  1.00115.41           C  
ATOM   4173  CZ  PHE A 563     -14.448  18.310 -29.649  1.00118.84           C  
ATOM   4174  N   LEU A 564     -19.350  15.854 -28.537  1.00 76.68           N  
ATOM   4175  CA  LEU A 564     -19.429  14.695 -29.452  1.00 78.38           C  
ATOM   4176  C   LEU A 564     -19.983  13.425 -28.815  1.00 78.50           C  
ATOM   4177  O   LEU A 564     -19.496  12.974 -27.773  1.00 77.34           O  
ATOM   4178  CB  LEU A 564     -18.087  14.401 -30.172  1.00 73.08           C  
ATOM   4179  CG  LEU A 564     -17.512  15.600 -30.957  1.00 67.09           C  
ATOM   4180  CD1 LEU A 564     -15.994  15.579 -31.096  1.00 60.50           C  
ATOM   4181  CD2 LEU A 564     -18.200  15.801 -32.303  1.00 59.05           C  
ATOM   4182  N   PRO A 565     -21.019  12.853 -29.450  1.00 83.63           N  
ATOM   4183  CA  PRO A 565     -21.587  11.550 -29.116  1.00 88.26           C  
ATOM   4184  C   PRO A 565     -20.650  10.413 -29.493  1.00 86.15           C  
ATOM   4185  O   PRO A 565     -19.872  10.547 -30.439  1.00 98.57           O  
ATOM   4186  CB  PRO A 565     -22.835  11.478 -30.017  1.00 94.85           C  
ATOM   4187  CG  PRO A 565     -22.533  12.380 -31.172  1.00 93.62           C  
ATOM   4188  CD  PRO A 565     -21.762  13.508 -30.545  1.00 87.71           C  
ATOM   4189  N   ASP A 566     -20.735   9.301 -28.773  1.00 82.85           N  
ATOM   4190  CA  ASP A 566     -20.036   8.086 -29.166  1.00 81.93           C  
ATOM   4191  C   ASP A 566     -20.698   7.593 -30.436  1.00 81.86           C  
ATOM   4192  O   ASP A 566     -21.901   7.360 -30.464  1.00 90.14           O  
ATOM   4193  CB  ASP A 566     -20.141   7.012 -28.082  1.00 82.74           C  
ATOM   4194  CG  ASP A 566     -19.861   7.547 -26.683  1.00 92.78           C  
ATOM   4195  OD1 ASP A 566     -19.654   6.726 -25.771  1.00 96.77           O  
ATOM   4196  OD2 ASP A 566     -19.851   8.780 -26.481  1.00 99.79           O  
ATOM   4197  N   GLU A 567     -19.920   7.471 -31.499  1.00 84.15           N  
ATOM   4198  CA  GLU A 567     -20.424   6.927 -32.753  1.00 83.27           C  
ATOM   4199  C   GLU A 567     -20.310   5.415 -32.765  1.00 71.50           C  
ATOM   4200  O   GLU A 567     -19.735   4.829 -31.885  1.00 60.64           O  
ATOM   4201  CB  GLU A 567     -19.635   7.491 -33.933  1.00102.94           C  
ATOM   4202  CG  GLU A 567     -20.463   7.617 -35.189  1.00113.85           C  
ATOM   4203  CD  GLU A 567     -21.716   8.404 -34.902  1.00120.74           C  
ATOM   4204  OE1 GLU A 567     -22.758   7.761 -34.639  1.00122.29           O  
ATOM   4205  OE2 GLU A 567     -21.633   9.654 -34.893  1.00125.88           O  
ATOM   4206  N   ASP A 568     -20.836   4.767 -33.781  1.00 76.11           N  
ATOM   4207  CA  ASP A 568     -20.657   3.343 -33.833  1.00 80.57           C  
ATOM   4208  C   ASP A 568     -19.252   3.021 -34.389  1.00 90.12           C  
ATOM   4209  O   ASP A 568     -18.377   2.586 -33.618  1.00105.55           O  
ATOM   4210  CB  ASP A 568     -21.825   2.694 -34.572  1.00 82.28           C  
ATOM   4211  CG  ASP A 568     -21.765   1.175 -34.583  1.00 83.26           C  
ATOM   4212  OD1 ASP A 568     -20.940   0.616 -35.338  1.00 81.70           O  
ATOM   4213  OD2 ASP A 568     -22.584   0.535 -33.890  1.00 82.08           O  
ATOM   4214  N   GLN A 569     -19.008   3.275 -35.678  1.00 76.57           N  
ATOM   4215  CA  GLN A 569     -17.697   2.976 -36.306  1.00 70.28           C  
ATOM   4216  C   GLN A 569     -17.531   1.582 -36.897  1.00 74.39           C  
ATOM   4217  O   GLN A 569     -16.876   1.425 -37.935  1.00 75.93           O  
ATOM   4218  CB  GLN A 569     -16.515   3.256 -35.376  1.00 66.41           C  
ATOM   4219  CG  GLN A 569     -15.589   4.340 -35.893  1.00 71.12           C  
ATOM   4220  CD  GLN A 569     -15.685   5.640 -35.124  1.00 71.76           C  
ATOM   4221  OE1 GLN A 569     -15.004   5.819 -34.112  1.00 74.34           O  
ATOM   4222  NE2 GLN A 569     -16.509   6.567 -35.614  1.00 70.14           N  
ATOM   4223  N   GLY A 570     -18.099   0.573 -36.234  1.00 76.99           N  
ATOM   4224  CA  GLY A 570     -18.080  -0.816 -36.727  1.00 72.52           C  
ATOM   4225  C   GLY A 570     -16.851  -1.605 -36.310  1.00 72.26           C  
ATOM   4226  O   GLY A 570     -16.505  -2.611 -36.945  1.00 66.31           O  
ATOM   4227  N   VAL A 571     -16.184  -1.132 -35.254  1.00 72.30           N  
ATOM   4228  CA  VAL A 571     -14.985  -1.789 -34.722  1.00 70.93           C  
ATOM   4229  C   VAL A 571     -15.057  -1.903 -33.221  1.00 67.08           C  
ATOM   4230  O   VAL A 571     -15.586  -1.002 -32.552  1.00 75.83           O  
ATOM   4231  CB  VAL A 571     -13.678  -1.037 -35.054  1.00 70.24           C  
ATOM   4232  CG1 VAL A 571     -13.549  -0.806 -36.552  1.00 69.15           C  
ATOM   4233  CG2 VAL A 571     -13.566   0.264 -34.267  1.00 67.31           C  
ATOM   4234  N   LEU A 572     -14.500  -2.998 -32.706  1.00 58.85           N  
ATOM   4235  CA  LEU A 572     -14.499  -3.284 -31.277  1.00 61.53           C  
ATOM   4236  C   LEU A 572     -13.139  -3.830 -30.856  1.00 62.79           C  
ATOM   4237  O   LEU A 572     -12.501  -4.578 -31.616  1.00 67.26           O  
ATOM   4238  CB  LEU A 572     -15.622  -4.272 -30.937  1.00 60.04           C  
ATOM   4239  CG  LEU A 572     -16.065  -4.671 -29.520  1.00 58.30           C  
ATOM   4240  CD1 LEU A 572     -16.344  -3.548 -28.532  1.00 48.61           C  
ATOM   4241  CD2 LEU A 572     -17.319  -5.502 -29.725  1.00 61.44           C  
ATOM   4242  N   PHE A 573     -12.681  -3.423 -29.671  1.00 54.79           N  
ATOM   4243  CA  PHE A 573     -11.504  -4.025 -29.094  1.00 57.56           C  
ATOM   4244  C   PHE A 573     -11.919  -4.915 -27.964  1.00 63.56           C  
ATOM   4245  O   PHE A 573     -12.956  -4.685 -27.327  1.00 70.89           O  
ATOM   4246  CB  PHE A 573     -10.521  -2.991 -28.563  1.00 60.56           C  
ATOM   4247  CG  PHE A 573     -10.004  -2.078 -29.611  1.00 68.17           C  
ATOM   4248  CD1 PHE A 573      -9.221  -2.560 -30.639  1.00 70.59           C  
ATOM   4249  CD2 PHE A 573     -10.319  -0.727 -29.583  1.00 78.96           C  
ATOM   4250  CE1 PHE A 573      -8.752  -1.713 -31.620  1.00 77.09           C  
ATOM   4251  CE2 PHE A 573      -9.855   0.134 -30.561  1.00 77.94           C  
ATOM   4252  CZ  PHE A 573      -9.068  -0.363 -31.581  1.00 82.68           C  
ATOM   4253  N   ALA A 574     -11.101  -5.945 -27.746  1.00 65.58           N  
ATOM   4254  CA  ALA A 574     -11.151  -6.787 -26.563  1.00 58.68           C  
ATOM   4255  C   ALA A 574      -9.727  -6.953 -26.040  1.00 60.06           C  
ATOM   4256  O   ALA A 574      -8.812  -7.308 -26.799  1.00 59.48           O  
ATOM   4257  CB  ALA A 574     -11.758  -8.124 -26.909  1.00 54.74           C  
ATOM   4258  N   GLN A 575      -9.539  -6.642 -24.761  1.00 60.77           N  
ATOM   4259  CA  GLN A 575      -8.305  -6.959 -24.051  1.00 66.24           C  
ATOM   4260  C   GLN A 575      -8.388  -8.326 -23.401  1.00 70.98           C  
ATOM   4261  O   GLN A 575      -9.474  -8.871 -23.220  1.00 79.14           O  
ATOM   4262  CB  GLN A 575      -8.015  -5.926 -22.986  1.00 63.53           C  
ATOM   4263  CG  GLN A 575      -7.615  -4.614 -23.607  1.00 77.34           C  
ATOM   4264  CD  GLN A 575      -6.746  -3.792 -22.685  1.00 91.10           C  
ATOM   4265  OE1 GLN A 575      -6.200  -2.755 -23.083  1.00110.06           O  
ATOM   4266  NE2 GLN A 575      -6.608  -4.246 -21.445  1.00 83.92           N  
ATOM   4267  N   VAL A 576      -7.232  -8.894 -23.086  1.00 69.84           N  
ATOM   4268  CA  VAL A 576      -7.152 -10.111 -22.299  1.00 65.21           C  
ATOM   4269  C   VAL A 576      -5.973  -9.958 -21.350  1.00 69.93           C  
ATOM   4270  O   VAL A 576      -4.888  -9.498 -21.738  1.00 68.82           O  
ATOM   4271  CB  VAL A 576      -6.964 -11.372 -23.159  1.00 63.82           C  
ATOM   4272  CG1 VAL A 576      -7.002 -12.608 -22.295  1.00 69.92           C  
ATOM   4273  CG2 VAL A 576      -8.052 -11.506 -24.196  1.00 72.39           C  
ATOM   4274  N   GLN A 577      -6.197 -10.329 -20.098  1.00 72.47           N  
ATOM   4275  CA  GLN A 577      -5.154 -10.310 -19.108  1.00 75.57           C  
ATOM   4276  C   GLN A 577      -5.282 -11.552 -18.249  1.00 83.43           C  
ATOM   4277  O   GLN A 577      -5.930 -11.526 -17.198  1.00107.71           O  
ATOM   4278  CB  GLN A 577      -5.244  -9.044 -18.253  1.00 75.37           C  
ATOM   4279  CG  GLN A 577      -4.759  -7.774 -18.927  1.00 77.96           C  
ATOM   4280  CD  GLN A 577      -3.263  -7.779 -19.162  1.00 87.39           C  
ATOM   4281  OE1 GLN A 577      -2.686  -6.783 -19.623  1.00 91.44           O  
ATOM   4282  NE2 GLN A 577      -2.614  -8.901 -18.833  1.00 90.85           N  
ATOM   4283  N   THR A 578      -4.696 -12.650 -18.721  1.00 76.82           N  
ATOM   4284  CA  THR A 578      -4.454 -13.842 -17.893  1.00 69.68           C  
ATOM   4285  C   THR A 578      -3.530 -13.460 -16.725  1.00 62.45           C  
ATOM   4286  O   THR A 578      -2.696 -12.576 -16.873  1.00 65.47           O  
ATOM   4287  CB  THR A 578      -3.846 -14.964 -18.742  1.00 70.57           C  
ATOM   4288  OG1 THR A 578      -2.669 -14.478 -19.404  1.00 76.92           O  
ATOM   4289  CG2 THR A 578      -4.839 -15.394 -19.801  1.00 65.49           C  
ATOM   4290  N   PRO A 579      -3.688 -14.103 -15.558  1.00 61.36           N  
ATOM   4291  CA  PRO A 579      -3.145 -13.571 -14.275  1.00 63.16           C  
ATOM   4292  C   PRO A 579      -1.618 -13.413 -14.175  1.00 64.81           C  
ATOM   4293  O   PRO A 579      -0.891 -13.875 -15.052  1.00 64.76           O  
ATOM   4294  CB  PRO A 579      -3.666 -14.570 -13.231  1.00 58.93           C  
ATOM   4295  CG  PRO A 579      -4.840 -15.217 -13.906  1.00 65.78           C  
ATOM   4296  CD  PRO A 579      -4.439 -15.349 -15.345  1.00 62.87           C  
ATOM   4297  N   PRO A 580      -1.119 -12.767 -13.105  1.00 71.79           N  
ATOM   4298  CA  PRO A 580       0.323 -12.540 -13.176  1.00 79.14           C  
ATOM   4299  C   PRO A 580       1.096 -13.867 -13.339  1.00 78.35           C  
ATOM   4300  O   PRO A 580       0.756 -14.860 -12.696  1.00 89.38           O  
ATOM   4301  CB  PRO A 580       0.652 -11.847 -11.831  1.00 80.15           C  
ATOM   4302  CG  PRO A 580      -0.653 -11.574 -11.155  1.00 78.52           C  
ATOM   4303  CD  PRO A 580      -1.651 -12.519 -11.750  1.00 77.68           C  
ATOM   4304  N   GLY A 581       2.098 -13.897 -14.211  1.00 74.04           N  
ATOM   4305  CA  GLY A 581       2.939 -15.091 -14.354  1.00 74.21           C  
ATOM   4306  C   GLY A 581       2.501 -16.143 -15.378  1.00 72.96           C  
ATOM   4307  O   GLY A 581       3.276 -17.054 -15.695  1.00 74.40           O  
ATOM   4308  N   SER A 582       1.277 -16.031 -15.898  1.00 61.60           N  
ATOM   4309  CA  SER A 582       0.786 -16.933 -16.936  1.00 58.77           C  
ATOM   4310  C   SER A 582       1.759 -17.174 -18.091  1.00 65.36           C  
ATOM   4311  O   SER A 582       2.522 -16.280 -18.493  1.00 65.51           O  
ATOM   4312  CB  SER A 582      -0.499 -16.388 -17.535  1.00 62.83           C  
ATOM   4313  OG  SER A 582      -1.491 -16.160 -16.552  1.00 79.03           O  
ATOM   4314  N   SER A 583       1.707 -18.389 -18.632  1.00 68.49           N  
ATOM   4315  CA  SER A 583       2.461 -18.755 -19.818  1.00 63.36           C  
ATOM   4316  C   SER A 583       1.671 -18.366 -21.060  1.00 63.14           C  
ATOM   4317  O   SER A 583       0.520 -17.958 -20.983  1.00 60.93           O  
ATOM   4318  CB  SER A 583       2.688 -20.254 -19.847  1.00 67.92           C  
ATOM   4319  OG  SER A 583       1.597 -20.890 -20.507  1.00 80.79           O  
ATOM   4320  N   ALA A 584       2.287 -18.525 -22.216  1.00 65.09           N  
ATOM   4321  CA  ALA A 584       1.662 -18.111 -23.439  1.00 67.35           C  
ATOM   4322  C   ALA A 584       0.617 -19.125 -23.967  1.00 71.50           C  
ATOM   4323  O   ALA A 584      -0.364 -18.711 -24.588  1.00 74.44           O  
ATOM   4324  CB  ALA A 584       2.717 -17.758 -24.482  1.00 65.00           C  
ATOM   4325  N   GLU A 585       0.780 -20.426 -23.715  1.00 71.72           N  
ATOM   4326  CA  GLU A 585      -0.278 -21.366 -24.127  1.00 78.06           C  
ATOM   4327  C   GLU A 585      -1.552 -21.013 -23.365  1.00 79.21           C  
ATOM   4328  O   GLU A 585      -2.673 -21.278 -23.823  1.00 77.05           O  
ATOM   4329  CB  GLU A 585       0.044 -22.822 -23.799  1.00 83.29           C  
ATOM   4330  CG  GLU A 585       1.501 -23.219 -23.690  1.00 94.56           C  
ATOM   4331  CD  GLU A 585       1.659 -24.733 -23.667  1.00106.23           C  
ATOM   4332  OE1 GLU A 585       2.610 -25.225 -24.301  1.00110.18           O  
ATOM   4333  OE2 GLU A 585       0.829 -25.438 -23.037  1.00103.41           O  
ATOM   4334  N   ARG A 586      -1.344 -20.429 -22.185  1.00 75.82           N  
ATOM   4335  CA  ARG A 586      -2.397 -20.103 -21.231  1.00 77.09           C  
ATOM   4336  C   ARG A 586      -3.243 -18.944 -21.795  1.00 74.43           C  
ATOM   4337  O   ARG A 586      -4.475 -19.051 -21.928  1.00 70.06           O  
ATOM   4338  CB  ARG A 586      -1.748 -19.822 -19.844  1.00 82.17           C  
ATOM   4339  CG  ARG A 586      -2.591 -19.199 -18.730  1.00 85.74           C  
ATOM   4340  CD  ARG A 586      -3.354 -20.210 -17.897  1.00 95.77           C  
ATOM   4341  NE  ARG A 586      -4.600 -20.609 -18.561  1.00117.37           N  
ATOM   4342  CZ  ARG A 586      -5.779 -19.999 -18.404  1.00122.54           C  
ATOM   4343  NH1 ARG A 586      -5.886 -18.947 -17.581  1.00119.24           N  
ATOM   4344  NH2 ARG A 586      -6.855 -20.444 -19.072  1.00104.88           N  
ATOM   4345  N   THR A 587      -2.573 -17.862 -22.182  1.00 71.37           N  
ATOM   4346  CA  THR A 587      -3.260 -16.736 -22.806  1.00 67.15           C  
ATOM   4347  C   THR A 587      -3.963 -17.188 -24.103  1.00 67.60           C  
ATOM   4348  O   THR A 587      -5.105 -16.800 -24.350  1.00 63.53           O  
ATOM   4349  CB  THR A 587      -2.322 -15.517 -23.002  1.00 61.07           C  
ATOM   4350  OG1 THR A 587      -1.613 -15.247 -21.784  1.00 55.07           O  
ATOM   4351  CG2 THR A 587      -3.121 -14.281 -23.340  1.00 60.46           C  
ATOM   4352  N   GLN A 588      -3.299 -18.046 -24.881  1.00 69.21           N  
ATOM   4353  CA  GLN A 588      -3.857 -18.604 -26.123  1.00 82.22           C  
ATOM   4354  C   GLN A 588      -5.225 -19.246 -26.003  1.00 85.85           C  
ATOM   4355  O   GLN A 588      -6.090 -19.042 -26.845  1.00 87.79           O  
ATOM   4356  CB  GLN A 588      -2.922 -19.650 -26.726  1.00 97.07           C  
ATOM   4357  CG  GLN A 588      -1.876 -19.091 -27.670  1.00107.48           C  
ATOM   4358  CD  GLN A 588      -2.469 -18.422 -28.892  1.00102.79           C  
ATOM   4359  OE1 GLN A 588      -3.645 -18.621 -29.239  1.00 88.07           O  
ATOM   4360  NE2 GLN A 588      -1.648 -17.619 -29.561  1.00109.02           N  
ATOM   4361  N   VAL A 589      -5.400 -20.065 -24.978  1.00 93.82           N  
ATOM   4362  CA  VAL A 589      -6.679 -20.719 -24.735  1.00 91.14           C  
ATOM   4363  C   VAL A 589      -7.801 -19.685 -24.552  1.00 91.93           C  
ATOM   4364  O   VAL A 589      -8.849 -19.779 -25.213  1.00 92.78           O  
ATOM   4365  CB  VAL A 589      -6.578 -21.645 -23.520  1.00 80.96           C  
ATOM   4366  CG1 VAL A 589      -7.940 -22.233 -23.184  1.00 79.54           C  
ATOM   4367  CG2 VAL A 589      -5.545 -22.723 -23.808  1.00 73.98           C  
ATOM   4368  N   VAL A 590      -7.554 -18.704 -23.673  1.00 82.22           N  
ATOM   4369  CA  VAL A 590      -8.477 -17.593 -23.403  1.00 74.40           C  
ATOM   4370  C   VAL A 590      -8.882 -16.892 -24.692  1.00 77.58           C  
ATOM   4371  O   VAL A 590     -10.069 -16.600 -24.927  1.00 76.95           O  
ATOM   4372  CB  VAL A 590      -7.839 -16.533 -22.465  1.00 70.69           C  
ATOM   4373  CG1 VAL A 590      -8.753 -15.329 -22.261  1.00 64.18           C  
ATOM   4374  CG2 VAL A 590      -7.501 -17.137 -21.125  1.00 71.85           C  
ATOM   4375  N   VAL A 591      -7.879 -16.618 -25.521  1.00 78.40           N  
ATOM   4376  CA  VAL A 591      -8.091 -15.833 -26.718  1.00 75.07           C  
ATOM   4377  C   VAL A 591      -8.926 -16.639 -27.713  1.00 78.18           C  
ATOM   4378  O   VAL A 591      -9.832 -16.087 -28.344  1.00 77.78           O  
ATOM   4379  CB  VAL A 591      -6.770 -15.315 -27.299  1.00 67.72           C  
ATOM   4380  CG1 VAL A 591      -7.058 -14.347 -28.411  1.00 71.78           C  
ATOM   4381  CG2 VAL A 591      -5.992 -14.567 -26.232  1.00 71.19           C  
ATOM   4382  N   ASP A 592      -8.653 -17.947 -27.794  1.00 83.21           N  
ATOM   4383  CA  ASP A 592      -9.439 -18.879 -28.612  1.00 80.81           C  
ATOM   4384  C   ASP A 592     -10.867 -18.910 -28.125  1.00 78.02           C  
ATOM   4385  O   ASP A 592     -11.801 -18.728 -28.901  1.00 76.62           O  
ATOM   4386  CB  ASP A 592      -8.872 -20.299 -28.557  1.00 90.60           C  
ATOM   4387  CG  ASP A 592      -7.482 -20.414 -29.165  1.00 96.95           C  
ATOM   4388  OD1 ASP A 592      -6.884 -19.385 -29.550  1.00104.14           O  
ATOM   4389  OD2 ASP A 592      -6.980 -21.553 -29.252  1.00101.28           O  
ATOM   4390  N   SER A 593     -11.038 -19.139 -26.833  1.00 80.96           N  
ATOM   4391  CA  SER A 593     -12.363 -19.100 -26.249  1.00 94.75           C  
ATOM   4392  C   SER A 593     -13.155 -17.912 -26.806  1.00 96.73           C  
ATOM   4393  O   SER A 593     -14.212 -18.092 -27.429  1.00 95.14           O  
ATOM   4394  CB  SER A 593     -12.256 -19.033 -24.729  1.00 97.86           C  
ATOM   4395  OG  SER A 593     -11.486 -20.132 -24.270  1.00112.02           O  
ATOM   4396  N   MET A 594     -12.601 -16.716 -26.617  1.00 91.66           N  
ATOM   4397  CA  MET A 594     -13.239 -15.460 -27.003  1.00 85.48           C  
ATOM   4398  C   MET A 594     -13.523 -15.293 -28.497  1.00 77.36           C  
ATOM   4399  O   MET A 594     -14.612 -14.871 -28.880  1.00 76.73           O  
ATOM   4400  CB  MET A 594     -12.384 -14.305 -26.512  1.00 88.42           C  
ATOM   4401  CG  MET A 594     -12.603 -12.997 -27.245  1.00 89.90           C  
ATOM   4402  SD  MET A 594     -11.019 -12.167 -27.271  1.00102.74           S  
ATOM   4403  CE  MET A 594     -10.732 -12.040 -25.505  1.00 94.40           C  
ATOM   4404  N   ARG A 595     -12.530 -15.591 -29.324  1.00 73.28           N  
ATOM   4405  CA  ARG A 595     -12.665 -15.523 -30.776  1.00 79.16           C  
ATOM   4406  C   ARG A 595     -13.767 -16.476 -31.291  1.00 87.84           C  
ATOM   4407  O   ARG A 595     -14.508 -16.144 -32.240  1.00 78.90           O  
ATOM   4408  CB  ARG A 595     -11.304 -15.839 -31.408  1.00 82.22           C  
ATOM   4409  CG  ARG A 595     -11.200 -15.750 -32.931  1.00 97.99           C  
ATOM   4410  CD  ARG A 595     -11.618 -17.025 -33.678  1.00 96.31           C  
ATOM   4411  NE  ARG A 595     -11.496 -18.241 -32.878  1.00101.85           N  
ATOM   4412  CZ  ARG A 595     -10.343 -18.808 -32.539  1.00106.89           C  
ATOM   4413  NH1 ARG A 595      -9.190 -18.268 -32.923  1.00117.56           N  
ATOM   4414  NH2 ARG A 595     -10.347 -19.905 -31.795  1.00104.28           N  
ATOM   4415  N   GLU A 596     -13.856 -17.656 -30.664  1.00 98.83           N  
ATOM   4416  CA  GLU A 596     -14.921 -18.629 -30.926  1.00 99.32           C  
ATOM   4417  C   GLU A 596     -16.288 -18.024 -30.571  1.00 97.61           C  
ATOM   4418  O   GLU A 596     -17.148 -17.854 -31.443  1.00 96.38           O  
ATOM   4419  CB  GLU A 596     -14.708 -19.903 -30.103  1.00107.64           C  
ATOM   4420  CG  GLU A 596     -13.718 -20.919 -30.644  1.00118.65           C  
ATOM   4421  CD  GLU A 596     -13.677 -22.184 -29.786  1.00131.66           C  
ATOM   4422  OE1 GLU A 596     -12.667 -22.406 -29.070  1.00135.67           O  
ATOM   4423  OE2 GLU A 596     -14.668 -22.953 -29.810  1.00126.47           O  
ATOM   4424  N   TYR A 597     -16.475 -17.689 -29.291  1.00 90.74           N  
ATOM   4425  CA  TYR A 597     -17.731 -17.131 -28.807  1.00 85.24           C  
ATOM   4426  C   TYR A 597     -18.306 -16.092 -29.766  1.00 88.79           C  
ATOM   4427  O   TYR A 597     -19.503 -16.117 -30.053  1.00 95.16           O  
ATOM   4428  CB  TYR A 597     -17.561 -16.532 -27.412  1.00 85.60           C  
ATOM   4429  CG  TYR A 597     -18.601 -15.492 -27.075  1.00 88.62           C  
ATOM   4430  CD1 TYR A 597     -18.226 -14.250 -26.579  1.00 87.58           C  
ATOM   4431  CD2 TYR A 597     -19.965 -15.745 -27.273  1.00 88.38           C  
ATOM   4432  CE1 TYR A 597     -19.176 -13.293 -26.273  1.00 95.18           C  
ATOM   4433  CE2 TYR A 597     -20.924 -14.790 -26.984  1.00 93.19           C  
ATOM   4434  CZ  TYR A 597     -20.525 -13.567 -26.479  1.00101.88           C  
ATOM   4435  OH  TYR A 597     -21.475 -12.615 -26.177  1.00114.06           O  
ATOM   4436  N   LEU A 598     -17.451 -15.196 -30.262  1.00 83.98           N  
ATOM   4437  CA  LEU A 598     -17.860 -14.142 -31.190  1.00 77.42           C  
ATOM   4438  C   LEU A 598     -18.244 -14.639 -32.575  1.00 77.40           C  
ATOM   4439  O   LEU A 598     -19.294 -14.271 -33.100  1.00 75.85           O  
ATOM   4440  CB  LEU A 598     -16.760 -13.113 -31.336  1.00 75.66           C  
ATOM   4441  CG  LEU A 598     -16.479 -12.303 -30.095  1.00 80.68           C  
ATOM   4442  CD1 LEU A 598     -15.370 -11.324 -30.436  1.00 79.41           C  
ATOM   4443  CD2 LEU A 598     -17.747 -11.597 -29.632  1.00 82.63           C  
ATOM   4444  N   LEU A 599     -17.398 -15.467 -33.171  1.00 77.93           N  
ATOM   4445  CA  LEU A 599     -17.641 -15.930 -34.540  1.00 87.54           C  
ATOM   4446  C   LEU A 599     -18.836 -16.874 -34.720  1.00 91.40           C  
ATOM   4447  O   LEU A 599     -19.433 -16.927 -35.802  1.00 95.40           O  
ATOM   4448  CB  LEU A 599     -16.366 -16.528 -35.134  1.00 87.35           C  
ATOM   4449  CG  LEU A 599     -15.549 -15.669 -36.104  1.00 81.60           C  
ATOM   4450  CD1 LEU A 599     -15.783 -14.170 -35.975  1.00 80.05           C  
ATOM   4451  CD2 LEU A 599     -14.086 -16.005 -35.908  1.00 85.93           C  
ATOM   4452  N   GLU A 600     -19.185 -17.613 -33.669  1.00 97.61           N  
ATOM   4453  CA  GLU A 600     -20.335 -18.514 -33.727  1.00103.90           C  
ATOM   4454  C   GLU A 600     -21.557 -17.853 -33.136  1.00 92.05           C  
ATOM   4455  O   GLU A 600     -22.595 -17.749 -33.797  1.00 86.80           O  
ATOM   4456  CB  GLU A 600     -20.058 -19.815 -32.982  1.00114.32           C  
ATOM   4457  CG  GLU A 600     -18.882 -20.606 -33.522  1.00121.99           C  
ATOM   4458  CD  GLU A 600     -17.999 -21.122 -32.406  1.00143.64           C  
ATOM   4459  OE1 GLU A 600     -16.757 -21.112 -32.570  1.00153.11           O  
ATOM   4460  OE2 GLU A 600     -18.548 -21.515 -31.350  1.00159.81           O  
ATOM   4461  N   LYS A 601     -21.411 -17.391 -31.896  1.00 83.54           N  
ATOM   4462  CA  LYS A 601     -22.540 -16.858 -31.128  1.00 86.20           C  
ATOM   4463  C   LYS A 601     -22.961 -15.428 -31.472  1.00 84.40           C  
ATOM   4464  O   LYS A 601     -24.027 -14.979 -31.039  1.00 82.85           O  
ATOM   4465  CB  LYS A 601     -22.301 -17.004 -29.619  1.00 84.86           C  
ATOM   4466  CG  LYS A 601     -22.749 -18.340 -29.025  1.00 89.72           C  
ATOM   4467  CD  LYS A 601     -21.945 -19.533 -29.548  1.00 95.23           C  
ATOM   4468  CE  LYS A 601     -22.311 -20.826 -28.832  1.00 97.58           C  
ATOM   4469  NZ  LYS A 601     -23.788 -21.042 -28.767  1.00 98.31           N1+
ATOM   4470  N   GLU A 602     -22.142 -14.721 -32.250  1.00 83.05           N  
ATOM   4471  CA  GLU A 602     -22.444 -13.335 -32.610  1.00 78.47           C  
ATOM   4472  C   GLU A 602     -22.347 -13.110 -34.106  1.00 77.82           C  
ATOM   4473  O   GLU A 602     -22.241 -11.966 -34.552  1.00 72.06           O  
ATOM   4474  CB  GLU A 602     -21.503 -12.363 -31.896  1.00 72.89           C  
ATOM   4475  CG  GLU A 602     -21.424 -12.516 -30.388  1.00 77.22           C  
ATOM   4476  CD  GLU A 602     -22.600 -11.892 -29.653  1.00 87.25           C  
ATOM   4477  OE1 GLU A 602     -23.471 -11.241 -30.295  1.00 87.16           O  
ATOM   4478  OE2 GLU A 602     -22.641 -12.051 -28.411  1.00 88.45           O  
ATOM   4479  N   SER A 603     -22.399 -14.189 -34.882  1.00 80.32           N  
ATOM   4480  CA  SER A 603     -22.092 -14.099 -36.307  1.00 88.67           C  
ATOM   4481  C   SER A 603     -22.873 -12.987 -37.003  1.00 91.92           C  
ATOM   4482  O   SER A 603     -22.446 -12.488 -38.039  1.00 96.01           O  
ATOM   4483  CB  SER A 603     -22.355 -15.428 -37.011  1.00 93.50           C  
ATOM   4484  OG  SER A 603     -23.706 -15.511 -37.440  1.00 92.24           O  
ATOM   4485  N   SER A 604     -24.012 -12.608 -36.428  1.00 98.40           N  
ATOM   4486  CA  SER A 604     -24.911 -11.621 -37.039  1.00102.89           C  
ATOM   4487  C   SER A 604     -24.396 -10.169 -37.010  1.00 96.42           C  
ATOM   4488  O   SER A 604     -24.685  -9.402 -37.935  1.00 88.37           O  
ATOM   4489  CB  SER A 604     -26.281 -11.697 -36.384  1.00109.40           C  
ATOM   4490  OG  SER A 604     -26.158 -11.341 -35.021  1.00127.29           O  
ATOM   4491  N   SER A 605     -23.669  -9.788 -35.951  1.00 90.17           N  
ATOM   4492  CA  SER A 605     -22.943  -8.489 -35.920  1.00 84.07           C  
ATOM   4493  C   SER A 605     -21.477  -8.580 -36.403  1.00 79.89           C  
ATOM   4494  O   SER A 605     -21.024  -7.768 -37.217  1.00 84.38           O  
ATOM   4495  CB  SER A 605     -23.025  -7.804 -34.542  1.00 78.06           C  
ATOM   4496  OG  SER A 605     -22.867  -8.725 -33.472  1.00 81.96           O  
ATOM   4497  N   VAL A 606     -20.758  -9.591 -35.925  1.00 68.65           N  
ATOM   4498  CA  VAL A 606     -19.337  -9.719 -36.181  1.00 61.57           C  
ATOM   4499  C   VAL A 606     -18.980 -10.279 -37.569  1.00 71.31           C  
ATOM   4500  O   VAL A 606     -19.528 -11.297 -38.010  1.00 70.19           O  
ATOM   4501  CB  VAL A 606     -18.696 -10.578 -35.100  1.00 53.76           C  
ATOM   4502  CG1 VAL A 606     -17.196 -10.614 -35.276  1.00 55.67           C  
ATOM   4503  CG2 VAL A 606     -19.045 -10.022 -33.744  1.00 51.36           C  
ATOM   4504  N   SER A 607     -18.037  -9.603 -38.233  1.00 78.66           N  
ATOM   4505  CA  SER A 607     -17.504 -10.016 -39.535  1.00 75.97           C  
ATOM   4506  C   SER A 607     -16.140 -10.716 -39.458  1.00 74.90           C  
ATOM   4507  O   SER A 607     -15.796 -11.485 -40.351  1.00 85.84           O  
ATOM   4508  CB  SER A 607     -17.410  -8.821 -40.483  1.00 75.94           C  
ATOM   4509  OG  SER A 607     -17.238  -9.246 -41.825  1.00 76.13           O  
ATOM   4510  N   SER A 608     -15.361 -10.443 -38.414  1.00 74.78           N  
ATOM   4511  CA  SER A 608     -14.054 -11.101 -38.222  1.00 77.47           C  
ATOM   4512  C   SER A 608     -13.350 -10.720 -36.908  1.00 81.21           C  
ATOM   4513  O   SER A 608     -13.494  -9.591 -36.398  1.00 77.50           O  
ATOM   4514  CB  SER A 608     -13.109 -10.839 -39.404  1.00 70.50           C  
ATOM   4515  OG  SER A 608     -12.401  -9.628 -39.227  1.00 69.07           O  
ATOM   4516  N   VAL A 609     -12.596 -11.677 -36.365  1.00 79.11           N  
ATOM   4517  CA  VAL A 609     -11.759 -11.404 -35.207  1.00 81.99           C  
ATOM   4518  C   VAL A 609     -10.305 -11.710 -35.523  1.00 78.28           C  
ATOM   4519  O   VAL A 609      -9.945 -12.859 -35.799  1.00 78.24           O  
ATOM   4520  CB  VAL A 609     -12.202 -12.178 -33.953  1.00 79.62           C  
ATOM   4521  CG1 VAL A 609     -11.414 -11.706 -32.743  1.00 79.08           C  
ATOM   4522  CG2 VAL A 609     -13.675 -11.956 -33.698  1.00 81.63           C  
ATOM   4523  N   PHE A 610      -9.495 -10.654 -35.496  1.00 70.86           N  
ATOM   4524  CA  PHE A 610      -8.040 -10.749 -35.603  1.00 66.65           C  
ATOM   4525  C   PHE A 610      -7.500 -10.609 -34.179  1.00 65.69           C  
ATOM   4526  O   PHE A 610      -7.776  -9.629 -33.482  1.00 65.45           O  
ATOM   4527  CB  PHE A 610      -7.513  -9.650 -36.542  1.00 68.13           C  
ATOM   4528  CG  PHE A 610      -6.011  -9.610 -36.697  1.00 60.73           C  
ATOM   4529  CD1 PHE A 610      -5.388 -10.313 -37.714  1.00 57.44           C  
ATOM   4530  CD2 PHE A 610      -5.220  -8.809 -35.852  1.00 59.69           C  
ATOM   4531  CE1 PHE A 610      -3.997 -10.255 -37.864  1.00 63.99           C  
ATOM   4532  CE2 PHE A 610      -3.827  -8.766 -35.990  1.00 58.94           C  
ATOM   4533  CZ  PHE A 610      -3.209  -9.488 -37.002  1.00 55.67           C  
ATOM   4534  N   THR A 611      -6.757 -11.613 -33.734  1.00 65.89           N  
ATOM   4535  CA  THR A 611      -6.374 -11.711 -32.331  1.00 62.98           C  
ATOM   4536  C   THR A 611      -4.867 -11.651 -32.254  1.00 62.14           C  
ATOM   4537  O   THR A 611      -4.194 -12.384 -32.997  1.00 60.09           O  
ATOM   4538  CB  THR A 611      -6.783 -13.066 -31.715  1.00 58.38           C  
ATOM   4539  OG1 THR A 611      -5.782 -14.024 -32.044  1.00 61.91           O  
ATOM   4540  CG2 THR A 611      -8.116 -13.572 -32.240  1.00 59.73           C  
ATOM   4541  N   VAL A 612      -4.342 -10.803 -31.367  1.00 60.99           N  
ATOM   4542  CA  VAL A 612      -2.902 -10.817 -31.063  1.00 67.30           C  
ATOM   4543  C   VAL A 612      -2.620 -11.122 -29.598  1.00 70.21           C  
ATOM   4544  O   VAL A 612      -3.334 -10.665 -28.704  1.00 71.34           O  
ATOM   4545  CB  VAL A 612      -2.096  -9.574 -31.582  1.00 64.25           C  
ATOM   4546  CG1 VAL A 612      -3.005  -8.496 -32.139  1.00 63.55           C  
ATOM   4547  CG2 VAL A 612      -1.147  -9.024 -30.515  1.00 56.92           C  
ATOM   4548  N   THR A 613      -1.585 -11.935 -29.399  1.00 72.01           N  
ATOM   4549  CA  THR A 613      -1.104 -12.370 -28.089  1.00 69.86           C  
ATOM   4550  C   THR A 613       0.245 -11.698 -27.941  1.00 65.73           C  
ATOM   4551  O   THR A 613       0.903 -11.430 -28.938  1.00 69.17           O  
ATOM   4552  CB  THR A 613      -0.887 -13.897 -28.065  1.00 66.86           C  
ATOM   4553  OG1 THR A 613      -0.192 -14.281 -29.258  1.00 69.59           O  
ATOM   4554  CG2 THR A 613      -2.213 -14.663 -27.996  1.00 57.45           C  
ATOM   4555  N   GLY A 614       0.673 -11.437 -26.717  1.00 62.75           N  
ATOM   4556  CA  GLY A 614       1.969 -10.796 -26.506  1.00 61.26           C  
ATOM   4557  C   GLY A 614       1.896  -9.284 -26.427  1.00 66.20           C  
ATOM   4558  O   GLY A 614       2.885  -8.641 -26.071  1.00 75.57           O  
ATOM   4559  N   PHE A 615       0.721  -8.723 -26.738  1.00 63.62           N  
ATOM   4560  CA  PHE A 615       0.527  -7.285 -26.850  1.00 59.56           C  
ATOM   4561  C   PHE A 615      -0.920  -6.829 -26.588  1.00 68.79           C  
ATOM   4562  O   PHE A 615      -1.882  -7.401 -27.088  1.00 79.63           O  
ATOM   4563  CB  PHE A 615       1.011  -6.794 -28.219  1.00 56.72           C  
ATOM   4564  CG  PHE A 615       0.646  -5.365 -28.527  1.00 62.16           C  
ATOM   4565  CD1 PHE A 615       1.450  -4.307 -28.081  1.00 63.59           C  
ATOM   4566  CD2 PHE A 615      -0.507  -5.065 -29.258  1.00 61.66           C  
ATOM   4567  CE1 PHE A 615       1.095  -2.989 -28.351  1.00 64.02           C  
ATOM   4568  CE2 PHE A 615      -0.864  -3.744 -29.524  1.00 60.93           C  
ATOM   4569  CZ  PHE A 615      -0.067  -2.707 -29.072  1.00 60.06           C  
ATOM   4570  N   ASN A 616      -1.029  -5.762 -25.807  1.00 72.19           N  
ATOM   4571  CA  ASN A 616      -2.254  -5.119 -25.411  1.00 68.60           C  
ATOM   4572  C   ASN A 616      -1.994  -3.637 -25.495  1.00 75.92           C  
ATOM   4573  O   ASN A 616      -0.822  -3.190 -25.533  1.00 71.12           O  
ATOM   4574  CB  ASN A 616      -2.465  -5.392 -23.929  1.00 78.81           C  
ATOM   4575  CG  ASN A 616      -3.632  -6.278 -23.663  1.00 83.75           C  
ATOM   4576  OD1 ASN A 616      -4.725  -6.012 -24.142  1.00108.97           O  
ATOM   4577  ND2 ASN A 616      -3.424  -7.327 -22.878  1.00 82.10           N  
ATOM   4578  N   PHE A 617      -3.065  -2.850 -25.448  1.00 76.45           N  
ATOM   4579  CA  PHE A 617      -2.877  -1.421 -25.237  1.00 72.20           C  
ATOM   4580  C   PHE A 617      -2.422  -1.177 -23.811  1.00 71.15           C  
ATOM   4581  O   PHE A 617      -1.733  -0.202 -23.545  1.00 76.45           O  
ATOM   4582  CB  PHE A 617      -4.137  -0.625 -25.565  1.00 77.33           C  
ATOM   4583  CG  PHE A 617      -4.524  -0.670 -27.022  1.00 73.81           C  
ATOM   4584  CD1 PHE A 617      -3.586  -0.435 -28.011  1.00 73.31           C  
ATOM   4585  CD2 PHE A 617      -5.828  -0.938 -27.397  1.00 72.70           C  
ATOM   4586  CE1 PHE A 617      -3.937  -0.484 -29.345  1.00 76.89           C  
ATOM   4587  CE2 PHE A 617      -6.191  -0.979 -28.729  1.00 71.70           C  
ATOM   4588  CZ  PHE A 617      -5.244  -0.756 -29.707  1.00 74.80           C  
ATOM   4589  N   ALA A 618      -2.773  -2.103 -22.917  1.00 72.24           N  
ATOM   4590  CA  ALA A 618      -2.479  -2.009 -21.486  1.00 66.77           C  
ATOM   4591  C   ALA A 618      -1.074  -2.482 -21.154  1.00 69.35           C  
ATOM   4592  O   ALA A 618      -0.327  -1.809 -20.421  1.00 64.79           O  
ATOM   4593  CB  ALA A 618      -3.498  -2.799 -20.690  1.00 61.97           C  
ATOM   4594  N   GLY A 619      -0.706  -3.646 -21.676  1.00 67.94           N  
ATOM   4595  CA  GLY A 619       0.651  -4.108 -21.456  1.00 70.47           C  
ATOM   4596  C   GLY A 619       1.135  -5.070 -22.509  1.00 70.12           C  
ATOM   4597  O   GLY A 619       0.499  -5.230 -23.559  1.00 63.44           O  
ATOM   4598  N   ARG A 620       2.278  -5.697 -22.223  1.00 66.59           N  
ATOM   4599  CA  ARG A 620       2.806  -6.753 -23.075  1.00 65.53           C  
ATOM   4600  C   ARG A 620       3.759  -7.669 -22.321  1.00 69.39           C  
ATOM   4601  O   ARG A 620       4.697  -7.206 -21.654  1.00 78.31           O  
ATOM   4602  CB  ARG A 620       3.490  -6.162 -24.292  1.00 55.96           C  
ATOM   4603  CG  ARG A 620       4.461  -5.089 -23.892  1.00 54.56           C  
ATOM   4604  CD  ARG A 620       5.395  -4.788 -25.024  1.00 52.99           C  
ATOM   4605  NE  ARG A 620       4.748  -3.948 -26.006  1.00 53.31           N  
ATOM   4606  CZ  ARG A 620       5.242  -3.708 -27.209  1.00 54.42           C  
ATOM   4607  NH1 ARG A 620       6.407  -4.273 -27.588  1.00 44.36           N  
ATOM   4608  NH2 ARG A 620       4.553  -2.896 -28.015  1.00 56.16           N  
ATOM   4609  N   GLY A 621       3.501  -8.965 -22.474  1.00 64.68           N  
ATOM   4610  CA  GLY A 621       4.175 -10.067 -21.794  1.00 65.90           C  
ATOM   4611  C   GLY A 621       3.338 -11.246 -22.258  1.00 70.70           C  
ATOM   4612  O   GLY A 621       2.441 -11.067 -23.098  1.00 63.09           O  
ATOM   4613  N   GLN A 622       3.607 -12.450 -21.748  1.00 72.19           N  
ATOM   4614  CA  GLN A 622       2.819 -13.635 -22.171  1.00 67.10           C  
ATOM   4615  C   GLN A 622       1.396 -13.609 -21.640  1.00 66.96           C  
ATOM   4616  O   GLN A 622       0.532 -14.351 -22.114  1.00 66.28           O  
ATOM   4617  CB  GLN A 622       3.483 -14.941 -21.742  1.00 62.03           C  
ATOM   4618  CG  GLN A 622       4.631 -15.312 -22.632  1.00 62.00           C  
ATOM   4619  CD  GLN A 622       5.582 -16.277 -21.998  1.00 63.62           C  
ATOM   4620  OE1 GLN A 622       6.755 -15.972 -21.828  1.00 69.05           O  
ATOM   4621  NE2 GLN A 622       5.095 -17.453 -21.657  1.00 72.17           N  
ATOM   4622  N   SER A 623       1.177 -12.749 -20.648  1.00 67.48           N  
ATOM   4623  CA  SER A 623      -0.077 -12.675 -19.932  1.00 67.83           C  
ATOM   4624  C   SER A 623      -1.088 -11.846 -20.692  1.00 73.11           C  
ATOM   4625  O   SER A 623      -2.276 -11.904 -20.386  1.00 85.72           O  
ATOM   4626  CB  SER A 623       0.152 -12.075 -18.544  1.00 67.24           C  
ATOM   4627  OG  SER A 623       0.973 -10.930 -18.618  1.00 67.26           O  
ATOM   4628  N   SER A 624      -0.613 -11.091 -21.686  1.00 71.67           N  
ATOM   4629  CA  SER A 624      -1.432 -10.124 -22.428  1.00 65.25           C  
ATOM   4630  C   SER A 624      -1.763 -10.523 -23.852  1.00 63.39           C  
ATOM   4631  O   SER A 624      -1.041 -11.277 -24.505  1.00 65.27           O  
ATOM   4632  CB  SER A 624      -0.751  -8.760 -22.437  1.00 72.09           C  
ATOM   4633  OG  SER A 624       0.654  -8.888 -22.299  1.00 85.08           O  
ATOM   4634  N   GLY A 625      -2.874  -9.993 -24.329  1.00 62.40           N  
ATOM   4635  CA  GLY A 625      -3.301 -10.198 -25.701  1.00 65.10           C  
ATOM   4636  C   GLY A 625      -4.539  -9.357 -25.923  1.00 69.50           C  
ATOM   4637  O   GLY A 625      -5.143  -8.879 -24.968  1.00 71.40           O  
ATOM   4638  N   MET A 626      -4.928  -9.175 -27.178  1.00 73.24           N  
ATOM   4639  CA  MET A 626      -6.130  -8.419 -27.502  1.00 71.49           C  
ATOM   4640  C   MET A 626      -6.735  -8.960 -28.787  1.00 73.31           C  
ATOM   4641  O   MET A 626      -6.094  -9.757 -29.494  1.00 74.10           O  
ATOM   4642  CB  MET A 626      -5.795  -6.944 -27.661  1.00 76.98           C  
ATOM   4643  CG  MET A 626      -4.829  -6.653 -28.801  1.00 83.78           C  
ATOM   4644  SD  MET A 626      -4.775  -4.903 -29.222  1.00 94.48           S  
ATOM   4645  CE  MET A 626      -6.517  -4.542 -29.461  1.00 80.91           C  
ATOM   4646  N   ALA A 627      -7.959  -8.528 -29.087  1.00 66.69           N  
ATOM   4647  CA  ALA A 627      -8.624  -8.939 -30.313  1.00 65.74           C  
ATOM   4648  C   ALA A 627      -9.220  -7.741 -31.041  1.00 70.23           C  
ATOM   4649  O   ALA A 627      -9.985  -6.966 -30.460  1.00 75.47           O  
ATOM   4650  CB  ALA A 627      -9.694  -9.977 -30.013  1.00 63.20           C  
ATOM   4651  N   PHE A 628      -8.847  -7.588 -32.310  1.00 72.52           N  
ATOM   4652  CA  PHE A 628      -9.452  -6.596 -33.214  1.00 72.72           C  
ATOM   4653  C   PHE A 628     -10.736  -7.152 -33.822  1.00 77.53           C  
ATOM   4654  O   PHE A 628     -10.715  -7.978 -34.767  1.00 82.10           O  
ATOM   4655  CB  PHE A 628      -8.462  -6.188 -34.317  1.00 69.64           C  
ATOM   4656  CG  PHE A 628      -7.246  -5.504 -33.791  1.00 70.06           C  
ATOM   4657  CD1 PHE A 628      -7.254  -4.130 -33.560  1.00 70.07           C  
ATOM   4658  CD2 PHE A 628      -6.103  -6.230 -33.483  1.00 67.67           C  
ATOM   4659  CE1 PHE A 628      -6.132  -3.494 -33.045  1.00 67.39           C  
ATOM   4660  CE2 PHE A 628      -4.983  -5.598 -32.964  1.00 64.85           C  
ATOM   4661  CZ  PHE A 628      -4.995  -4.231 -32.754  1.00 66.13           C  
ATOM   4662  N   ILE A 629     -11.858  -6.703 -33.273  1.00 72.85           N  
ATOM   4663  CA  ILE A 629     -13.130  -7.231 -33.702  1.00 71.35           C  
ATOM   4664  C   ILE A 629     -13.741  -6.272 -34.682  1.00 70.17           C  
ATOM   4665  O   ILE A 629     -14.072  -5.146 -34.339  1.00 73.85           O  
ATOM   4666  CB  ILE A 629     -14.090  -7.480 -32.545  1.00 71.20           C  
ATOM   4667  CG1 ILE A 629     -13.359  -8.144 -31.376  1.00 75.61           C  
ATOM   4668  CG2 ILE A 629     -15.193  -8.394 -33.027  1.00 74.96           C  
ATOM   4669  CD1 ILE A 629     -14.013  -7.890 -30.032  1.00 76.75           C  
ATOM   4670  N   MET A 630     -13.870  -6.747 -35.910  1.00 72.61           N  
ATOM   4671  CA  MET A 630     -14.383  -5.970 -37.007  1.00 77.72           C  
ATOM   4672  C   MET A 630     -15.813  -6.423 -37.269  1.00 82.19           C  
ATOM   4673  O   MET A 630     -16.025  -7.552 -37.716  1.00 85.28           O  
ATOM   4674  CB  MET A 630     -13.522  -6.251 -38.234  1.00 81.14           C  
ATOM   4675  CG  MET A 630     -13.737  -5.309 -39.399  1.00 85.27           C  
ATOM   4676  SD  MET A 630     -12.754  -3.804 -39.237  1.00 91.88           S  
ATOM   4677  CE  MET A 630     -13.168  -2.986 -40.785  1.00 87.11           C  
ATOM   4678  N   LEU A 631     -16.788  -5.553 -36.983  1.00 80.62           N  
ATOM   4679  CA  LEU A 631     -18.211  -5.845 -37.242  1.00 73.45           C  
ATOM   4680  C   LEU A 631     -18.500  -5.755 -38.732  1.00 75.25           C  
ATOM   4681  O   LEU A 631     -17.641  -5.323 -39.507  1.00 80.47           O  
ATOM   4682  CB  LEU A 631     -19.121  -4.899 -36.468  1.00 67.13           C  
ATOM   4683  CG  LEU A 631     -19.271  -5.143 -34.964  1.00 71.76           C  
ATOM   4684  CD1 LEU A 631     -17.953  -5.170 -34.205  1.00 72.58           C  
ATOM   4685  CD2 LEU A 631     -20.114  -4.026 -34.390  1.00 81.27           C  
ATOM   4686  N   LYS A 632     -19.684  -6.177 -39.157  1.00 72.36           N  
ATOM   4687  CA  LYS A 632     -19.962  -6.087 -40.580  1.00 76.99           C  
ATOM   4688  C   LYS A 632     -20.519  -4.724 -40.978  1.00 80.14           C  
ATOM   4689  O   LYS A 632     -20.813  -3.876 -40.110  1.00 73.19           O  
ATOM   4690  CB  LYS A 632     -20.805  -7.257 -41.109  1.00 80.28           C  
ATOM   4691  CG  LYS A 632     -22.067  -7.561 -40.337  1.00 81.14           C  
ATOM   4692  CD  LYS A 632     -22.669  -8.886 -40.790  1.00 82.76           C  
ATOM   4693  CE  LYS A 632     -21.830 -10.091 -40.385  1.00 80.38           C  
ATOM   4694  NZ  LYS A 632     -22.651 -11.330 -40.408  1.00 74.15           N1+
ATOM   4695  N   PRO A 633     -20.635  -4.494 -42.303  1.00 83.53           N  
ATOM   4696  CA  PRO A 633     -21.141  -3.208 -42.719  1.00 79.52           C  
ATOM   4697  C   PRO A 633     -22.446  -2.920 -41.996  1.00 82.69           C  
ATOM   4698  O   PRO A 633     -23.119  -3.824 -41.485  1.00 80.36           O  
ATOM   4699  CB  PRO A 633     -21.364  -3.393 -44.221  1.00 76.96           C  
ATOM   4700  CG  PRO A 633     -20.381  -4.429 -44.623  1.00 73.81           C  
ATOM   4701  CD  PRO A 633     -20.347  -5.371 -43.459  1.00 78.47           C  
ATOM   4702  N   TRP A 634     -22.778  -1.648 -41.964  1.00 87.55           N  
ATOM   4703  CA  TRP A 634     -23.868  -1.114 -41.177  1.00 91.81           C  
ATOM   4704  C   TRP A 634     -25.203  -1.693 -41.562  1.00 89.79           C  
ATOM   4705  O   TRP A 634     -25.941  -2.174 -40.709  1.00 92.30           O  
ATOM   4706  CB  TRP A 634     -23.882   0.387 -41.388  1.00 95.85           C  
ATOM   4707  CG  TRP A 634     -22.601   0.982 -40.968  1.00 93.70           C  
ATOM   4708  CD1 TRP A 634     -21.424   1.133 -41.705  1.00 97.45           C  
ATOM   4709  CD2 TRP A 634     -22.336   1.468 -39.692  1.00 80.90           C  
ATOM   4710  NE1 TRP A 634     -20.451   1.719 -40.927  1.00 78.52           N  
ATOM   4711  CE2 TRP A 634     -20.990   1.937 -39.685  1.00 84.36           C  
ATOM   4712  CE3 TRP A 634     -23.110   1.583 -38.545  1.00 71.50           C  
ATOM   4713  CZ2 TRP A 634     -20.423   2.504 -38.570  1.00 92.99           C  
ATOM   4714  CZ3 TRP A 634     -22.559   2.141 -37.458  1.00 85.00           C  
ATOM   4715  CH2 TRP A 634     -21.216   2.601 -37.462  1.00 95.53           C  
ATOM   4716  N   GLU A 635     -25.500  -1.643 -42.856  1.00 90.83           N  
ATOM   4717  CA  GLU A 635     -26.760  -2.140 -43.398  1.00 99.19           C  
ATOM   4718  C   GLU A 635     -26.849  -3.666 -43.400  1.00 97.52           C  
ATOM   4719  O   GLU A 635     -27.624  -4.245 -44.155  1.00106.44           O  
ATOM   4720  CB  GLU A 635     -26.957  -1.618 -44.824  1.00105.97           C  
ATOM   4721  CG  GLU A 635     -25.987  -2.188 -45.860  1.00100.37           C  
ATOM   4722  CD  GLU A 635     -24.606  -1.560 -45.793  1.00102.23           C  
ATOM   4723  OE1 GLU A 635     -24.450  -0.504 -45.124  1.00 96.95           O  
ATOM   4724  OE2 GLU A 635     -23.678  -2.129 -46.415  1.00102.28           O  
ATOM   4725  N   GLU A 636     -26.048  -4.318 -42.572  1.00 94.43           N  
ATOM   4726  CA  GLU A 636     -26.088  -5.759 -42.480  1.00 87.07           C  
ATOM   4727  C   GLU A 636     -26.355  -6.190 -41.055  1.00 83.17           C  
ATOM   4728  O   GLU A 636     -26.565  -7.366 -40.801  1.00 84.74           O  
ATOM   4729  CB  GLU A 636     -24.784  -6.363 -42.987  1.00 98.26           C  
ATOM   4730  CG  GLU A 636     -24.686  -6.456 -44.503  1.00111.32           C  
ATOM   4731  CD  GLU A 636     -23.320  -6.932 -44.980  1.00126.27           C  
ATOM   4732  OE1 GLU A 636     -22.561  -7.530 -44.176  1.00133.62           O  
ATOM   4733  OE2 GLU A 636     -23.003  -6.707 -46.170  1.00131.52           O  
ATOM   4734  N   ARG A 637     -26.371  -5.225 -40.136  1.00 84.11           N  
ATOM   4735  CA  ARG A 637     -26.543  -5.481 -38.694  1.00 82.95           C  
ATOM   4736  C   ARG A 637     -27.521  -4.490 -38.075  1.00 84.98           C  
ATOM   4737  O   ARG A 637     -27.259  -3.947 -36.987  1.00 80.63           O  
ATOM   4738  CB  ARG A 637     -25.197  -5.424 -37.958  1.00 80.42           C  
ATOM   4739  CG  ARG A 637     -24.202  -4.445 -38.565  1.00 84.73           C  
ATOM   4740  CD  ARG A 637     -22.851  -4.528 -37.895  1.00 83.06           C  
ATOM   4741  NE  ARG A 637     -22.807  -3.642 -36.745  1.00 80.48           N  
ATOM   4742  CZ  ARG A 637     -22.231  -2.447 -36.750  1.00 78.51           C  
ATOM   4743  NH1 ARG A 637     -21.629  -2.005 -37.858  1.00 82.45           N  
ATOM   4744  NH2 ARG A 637     -22.255  -1.704 -35.644  1.00 68.07           N  
ATOM   4745  N   PRO A 638     -28.664  -4.270 -38.759  1.00 89.99           N  
ATOM   4746  CA  PRO A 638     -29.697  -3.298 -38.376  1.00 94.80           C  
ATOM   4747  C   PRO A 638     -30.324  -3.524 -36.985  1.00 99.19           C  
ATOM   4748  O   PRO A 638     -30.382  -4.660 -36.488  1.00101.09           O  
ATOM   4749  CB  PRO A 638     -30.762  -3.493 -39.462  1.00 89.85           C  
ATOM   4750  CG  PRO A 638     -30.579  -4.910 -39.916  1.00 85.58           C  
ATOM   4751  CD  PRO A 638     -29.092  -5.064 -39.927  1.00 84.81           C  
ATOM   4752  N   GLY A 639     -30.795  -2.440 -36.376  1.00 95.34           N  
ATOM   4753  CA  GLY A 639     -31.476  -2.518 -35.088  1.00 97.37           C  
ATOM   4754  C   GLY A 639     -30.493  -2.482 -33.941  1.00 93.21           C  
ATOM   4755  O   GLY A 639     -29.395  -3.032 -34.048  1.00 98.73           O  
ATOM   4756  N   GLY A 640     -30.890  -1.836 -32.844  1.00 89.28           N  
ATOM   4757  CA  GLY A 640     -30.037  -1.666 -31.663  1.00 87.55           C  
ATOM   4758  C   GLY A 640     -29.440  -2.955 -31.128  1.00 95.51           C  
ATOM   4759  O   GLY A 640     -28.483  -2.919 -30.352  1.00 97.48           O  
ATOM   4760  N   GLU A 641     -30.016  -4.087 -31.544  1.00103.96           N  
ATOM   4761  CA  GLU A 641     -29.546  -5.433 -31.185  1.00111.55           C  
ATOM   4762  C   GLU A 641     -28.068  -5.607 -31.577  1.00110.63           C  
ATOM   4763  O   GLU A 641     -27.205  -5.898 -30.733  1.00107.42           O  
ATOM   4764  CB  GLU A 641     -30.393  -6.530 -31.875  1.00116.91           C  
ATOM   4765  CG  GLU A 641     -31.707  -6.090 -32.524  1.00130.28           C  
ATOM   4766  CD  GLU A 641     -32.895  -6.095 -31.570  1.00148.60           C  
ATOM   4767  OE1 GLU A 641     -32.753  -5.654 -30.408  1.00165.94           O  
ATOM   4768  OE2 GLU A 641     -33.989  -6.535 -31.985  1.00156.65           O  
ATOM   4769  N   ASN A 642     -27.797  -5.394 -32.864  1.00104.97           N  
ATOM   4770  CA  ASN A 642     -26.480  -5.604 -33.451  1.00 97.07           C  
ATOM   4771  C   ASN A 642     -25.648  -4.315 -33.574  1.00 92.84           C  
ATOM   4772  O   ASN A 642     -24.771  -4.190 -34.433  1.00 89.68           O  
ATOM   4773  CB  ASN A 642     -26.640  -6.311 -34.792  1.00100.93           C  
ATOM   4774  CG  ASN A 642     -27.543  -7.524 -34.698  1.00102.31           C  
ATOM   4775  OD1 ASN A 642     -28.766  -7.393 -34.676  1.00111.79           O  
ATOM   4776  ND2 ASN A 642     -26.945  -8.712 -34.636  1.00 98.56           N  
ATOM   4777  N   SER A 643     -25.942  -3.362 -32.697  1.00 85.99           N  
ATOM   4778  CA  SER A 643     -25.110  -2.202 -32.512  1.00 79.32           C  
ATOM   4779  C   SER A 643     -23.867  -2.624 -31.733  1.00 84.31           C  
ATOM   4780  O   SER A 643     -23.931  -3.463 -30.832  1.00 85.83           O  
ATOM   4781  CB  SER A 643     -25.862  -1.116 -31.736  1.00 74.00           C  
ATOM   4782  OG  SER A 643     -25.286  -0.908 -30.451  1.00 73.28           O  
ATOM   4783  N   VAL A 644     -22.744  -2.015 -32.091  1.00 87.98           N  
ATOM   4784  CA  VAL A 644     -21.485  -2.136 -31.361  1.00 80.65           C  
ATOM   4785  C   VAL A 644     -21.571  -1.932 -29.831  1.00 77.84           C  
ATOM   4786  O   VAL A 644     -20.753  -2.480 -29.102  1.00 75.33           O  
ATOM   4787  CB  VAL A 644     -20.433  -1.173 -31.949  1.00 76.61           C  
ATOM   4788  CG1 VAL A 644     -20.764   0.271 -31.593  1.00 73.04           C  
ATOM   4789  CG2 VAL A 644     -19.027  -1.538 -31.484  1.00 81.33           C  
ATOM   4790  N   PHE A 645     -22.524  -1.150 -29.334  1.00 78.95           N  
ATOM   4791  CA  PHE A 645     -22.555  -0.907 -27.884  1.00 89.49           C  
ATOM   4792  C   PHE A 645     -23.253  -2.022 -27.144  1.00 93.78           C  
ATOM   4793  O   PHE A 645     -22.916  -2.323 -25.991  1.00 83.87           O  
ATOM   4794  CB  PHE A 645     -23.146   0.458 -27.557  1.00 88.27           C  
ATOM   4795  CG  PHE A 645     -22.337   1.575 -28.113  1.00 94.04           C  
ATOM   4796  CD1 PHE A 645     -21.155   1.971 -27.480  1.00 89.42           C  
ATOM   4797  CD2 PHE A 645     -22.709   2.193 -29.304  1.00 94.22           C  
ATOM   4798  CE1 PHE A 645     -20.372   2.982 -28.005  1.00 81.51           C  
ATOM   4799  CE2 PHE A 645     -21.932   3.213 -29.832  1.00 91.70           C  
ATOM   4800  CZ  PHE A 645     -20.764   3.603 -29.180  1.00 87.34           C  
ATOM   4801  N   GLU A 646     -24.196  -2.647 -27.851  1.00 98.23           N  
ATOM   4802  CA  GLU A 646     -24.963  -3.782 -27.350  1.00 98.81           C  
ATOM   4803  C   GLU A 646     -24.096  -5.041 -27.397  1.00 87.97           C  
ATOM   4804  O   GLU A 646     -23.997  -5.773 -26.406  1.00 81.00           O  
ATOM   4805  CB  GLU A 646     -26.260  -3.940 -28.159  1.00 99.28           C  
ATOM   4806  CG  GLU A 646     -27.526  -4.097 -27.310  1.00110.67           C  
ATOM   4807  CD  GLU A 646     -27.710  -3.020 -26.232  1.00119.82           C  
ATOM   4808  OE1 GLU A 646     -27.537  -1.811 -26.515  1.00121.92           O  
ATOM   4809  OE2 GLU A 646     -28.049  -3.384 -25.082  1.00124.34           O  
ATOM   4810  N   LEU A 647     -23.455  -5.259 -28.546  1.00 78.77           N  
ATOM   4811  CA  LEU A 647     -22.399  -6.255 -28.688  1.00 73.29           C  
ATOM   4812  C   LEU A 647     -21.349  -6.094 -27.582  1.00 78.34           C  
ATOM   4813  O   LEU A 647     -21.100  -7.014 -26.812  1.00 83.81           O  
ATOM   4814  CB  LEU A 647     -21.727  -6.131 -30.057  1.00 66.03           C  
ATOM   4815  CG  LEU A 647     -21.172  -7.399 -30.724  1.00 66.82           C  
ATOM   4816  CD1 LEU A 647     -19.873  -7.095 -31.442  1.00 68.68           C  
ATOM   4817  CD2 LEU A 647     -20.927  -8.532 -29.752  1.00 68.84           C  
ATOM   4818  N   ALA A 648     -20.744  -4.920 -27.492  1.00 75.67           N  
ATOM   4819  CA  ALA A 648     -19.803  -4.667 -26.429  1.00 80.03           C  
ATOM   4820  C   ALA A 648     -20.399  -5.101 -25.109  1.00 78.05           C  
ATOM   4821  O   ALA A 648     -19.753  -5.789 -24.328  1.00 77.86           O  
ATOM   4822  CB  ALA A 648     -19.437  -3.193 -26.375  1.00 89.06           C  
ATOM   4823  N   LYS A 649     -21.643  -4.709 -24.878  1.00 82.73           N  
ATOM   4824  CA  LYS A 649     -22.281  -4.911 -23.577  1.00 93.36           C  
ATOM   4825  C   LYS A 649     -22.505  -6.378 -23.223  1.00 82.20           C  
ATOM   4826  O   LYS A 649     -22.236  -6.812 -22.094  1.00 68.30           O  
ATOM   4827  CB  LYS A 649     -23.600  -4.139 -23.519  1.00105.25           C  
ATOM   4828  CG  LYS A 649     -23.494  -2.792 -22.818  1.00116.36           C  
ATOM   4829  CD  LYS A 649     -23.695  -2.931 -21.313  1.00125.59           C  
ATOM   4830  CE  LYS A 649     -25.049  -3.562 -20.971  1.00127.53           C  
ATOM   4831  NZ  LYS A 649     -26.230  -2.914 -21.624  1.00110.86           N1+
ATOM   4832  N   ARG A 650     -23.003  -7.116 -24.209  1.00 77.86           N  
ATOM   4833  CA  ARG A 650     -23.245  -8.546 -24.112  1.00 78.28           C  
ATOM   4834  C   ARG A 650     -21.944  -9.315 -23.800  1.00 78.48           C  
ATOM   4835  O   ARG A 650     -21.710  -9.661 -22.647  1.00 79.32           O  
ATOM   4836  CB  ARG A 650     -23.969  -9.004 -25.386  1.00 81.48           C  
ATOM   4837  CG  ARG A 650     -23.936 -10.478 -25.756  1.00 87.67           C  
ATOM   4838  CD  ARG A 650     -25.079 -10.841 -26.715  1.00 89.16           C  
ATOM   4839  NE  ARG A 650     -25.146 -10.092 -27.984  1.00 82.34           N  
ATOM   4840  CZ  ARG A 650     -25.799  -8.934 -28.150  1.00 88.86           C  
ATOM   4841  NH1 ARG A 650     -26.420  -8.343 -27.125  1.00 88.23           N  
ATOM   4842  NH2 ARG A 650     -25.821  -8.342 -29.338  1.00 77.84           N  
ATOM   4843  N   ALA A 651     -21.089  -9.534 -24.797  1.00 77.12           N  
ATOM   4844  CA  ALA A 651     -19.759 -10.134 -24.592  1.00 81.89           C  
ATOM   4845  C   ALA A 651     -19.077  -9.794 -23.261  1.00 87.44           C  
ATOM   4846  O   ALA A 651     -18.454 -10.654 -22.640  1.00 94.20           O  
ATOM   4847  CB  ALA A 651     -18.834  -9.776 -25.742  1.00 81.78           C  
ATOM   4848  N   GLN A 652     -19.188  -8.543 -22.832  1.00 91.14           N  
ATOM   4849  CA  GLN A 652     -18.620  -8.106 -21.568  1.00 89.54           C  
ATOM   4850  C   GLN A 652     -19.142  -8.957 -20.409  1.00 94.83           C  
ATOM   4851  O   GLN A 652     -18.430  -9.203 -19.434  1.00 94.63           O  
ATOM   4852  CB  GLN A 652     -18.965  -6.641 -21.354  1.00 96.05           C  
ATOM   4853  CG  GLN A 652     -18.275  -6.001 -20.171  1.00110.61           C  
ATOM   4854  CD  GLN A 652     -16.777  -6.166 -20.226  1.00112.89           C  
ATOM   4855  OE1 GLN A 652     -16.077  -5.422 -20.920  1.00124.09           O  
ATOM   4856  NE2 GLN A 652     -16.274  -7.142 -19.487  1.00115.22           N  
ATOM   4857  N   MET A 653     -20.392  -9.399 -20.540  1.00100.93           N  
ATOM   4858  CA  MET A 653     -21.069 -10.248 -19.558  1.00106.41           C  
ATOM   4859  C   MET A 653     -20.636 -11.704 -19.695  1.00 99.19           C  
ATOM   4860  O   MET A 653     -20.443 -12.399 -18.701  1.00103.02           O  
ATOM   4861  CB  MET A 653     -22.589 -10.113 -19.727  1.00116.55           C  
ATOM   4862  CG  MET A 653     -23.371 -11.416 -19.692  1.00139.40           C  
ATOM   4863  SD  MET A 653     -24.488 -11.602 -21.105  1.00177.26           S  
ATOM   4864  CE  MET A 653     -23.493 -12.475 -22.321  1.00151.19           C  
ATOM   4865  N   HIS A 654     -20.493 -12.156 -20.936  1.00 95.67           N  
ATOM   4866  CA  HIS A 654     -20.062 -13.516 -21.229  1.00 94.41           C  
ATOM   4867  C   HIS A 654     -18.672 -13.785 -20.652  1.00 90.07           C  
ATOM   4868  O   HIS A 654     -18.432 -14.846 -20.104  1.00 94.19           O  
ATOM   4869  CB  HIS A 654     -20.102 -13.772 -22.744  1.00 95.48           C  
ATOM   4870  CG  HIS A 654     -19.480 -15.069 -23.165  1.00102.04           C  
ATOM   4871  ND1 HIS A 654     -20.222 -16.134 -23.626  1.00102.86           N  
ATOM   4872  CD2 HIS A 654     -18.185 -15.467 -23.208  1.00109.19           C  
ATOM   4873  CE1 HIS A 654     -19.413 -17.134 -23.930  1.00104.08           C  
ATOM   4874  NE2 HIS A 654     -18.171 -16.756 -23.683  1.00107.50           N  
ATOM   4875  N   PHE A 655     -17.760 -12.828 -20.775  1.00 95.62           N  
ATOM   4876  CA  PHE A 655     -16.402 -13.026 -20.281  1.00104.24           C  
ATOM   4877  C   PHE A 655     -16.347 -12.773 -18.785  1.00100.89           C  
ATOM   4878  O   PHE A 655     -15.356 -13.085 -18.129  1.00 99.99           O  
ATOM   4879  CB  PHE A 655     -15.390 -12.121 -20.996  1.00118.09           C  
ATOM   4880  CG  PHE A 655     -15.405 -12.231 -22.499  1.00127.71           C  
ATOM   4881  CD1 PHE A 655     -15.462 -11.081 -23.287  1.00132.35           C  
ATOM   4882  CD2 PHE A 655     -15.353 -13.468 -23.131  1.00132.36           C  
ATOM   4883  CE1 PHE A 655     -15.473 -11.162 -24.673  1.00131.45           C  
ATOM   4884  CE2 PHE A 655     -15.369 -13.557 -24.516  1.00141.26           C  
ATOM   4885  CZ  PHE A 655     -15.430 -12.402 -25.288  1.00135.92           C  
ATOM   4886  N   PHE A 656     -17.409 -12.192 -18.244  1.00104.49           N  
ATOM   4887  CA  PHE A 656     -17.525 -12.081 -16.806  1.00114.20           C  
ATOM   4888  C   PHE A 656     -17.318 -13.474 -16.238  1.00118.54           C  
ATOM   4889  O   PHE A 656     -16.576 -13.635 -15.275  1.00127.24           O  
ATOM   4890  CB  PHE A 656     -18.895 -11.535 -16.404  1.00120.17           C  
ATOM   4891  CG  PHE A 656     -19.053 -11.306 -14.929  1.00123.85           C  
ATOM   4892  CD1 PHE A 656     -18.659 -10.099 -14.353  1.00131.97           C  
ATOM   4893  CD2 PHE A 656     -19.608 -12.290 -14.115  1.00124.52           C  
ATOM   4894  CE1 PHE A 656     -18.810  -9.879 -12.992  1.00137.61           C  
ATOM   4895  CE2 PHE A 656     -19.756 -12.080 -12.752  1.00131.30           C  
ATOM   4896  CZ  PHE A 656     -19.359 -10.872 -12.191  1.00139.19           C  
ATOM   4897  N   SER A 657     -17.940 -14.471 -16.879  1.00123.24           N  
ATOM   4898  CA  SER A 657     -17.924 -15.881 -16.432  1.00128.83           C  
ATOM   4899  C   SER A 657     -16.527 -16.524 -16.170  1.00133.98           C  
ATOM   4900  O   SER A 657     -16.228 -16.839 -15.006  1.00129.35           O  
ATOM   4901  CB  SER A 657     -18.803 -16.761 -17.341  1.00119.86           C  
ATOM   4902  OG  SER A 657     -18.097 -17.190 -18.495  1.00125.29           O  
ATOM   4903  N   PHE A 658     -15.691 -16.727 -17.207  1.00121.52           N  
ATOM   4904  CA  PHE A 658     -14.324 -17.223 -16.970  1.00111.99           C  
ATOM   4905  C   PHE A 658     -13.716 -16.305 -15.919  1.00108.62           C  
ATOM   4906  O   PHE A 658     -13.485 -15.132 -16.198  1.00113.49           O  
ATOM   4907  CB  PHE A 658     -13.387 -17.178 -18.200  1.00119.48           C  
ATOM   4908  CG  PHE A 658     -14.066 -17.144 -19.541  1.00127.33           C  
ATOM   4909  CD1 PHE A 658     -14.812 -18.227 -20.006  1.00136.93           C  
ATOM   4910  CD2 PHE A 658     -13.883 -16.047 -20.382  1.00121.05           C  
ATOM   4911  CE1 PHE A 658     -15.406 -18.189 -21.263  1.00143.37           C  
ATOM   4912  CE2 PHE A 658     -14.473 -16.005 -21.636  1.00128.67           C  
ATOM   4913  CZ  PHE A 658     -15.235 -17.075 -22.080  1.00139.16           C  
ATOM   4914  N   LYS A 659     -13.481 -16.810 -14.712  1.00107.06           N  
ATOM   4915  CA  LYS A 659     -12.872 -15.979 -13.659  1.00113.91           C  
ATOM   4916  C   LYS A 659     -11.351 -16.180 -13.562  1.00116.92           C  
ATOM   4917  O   LYS A 659     -10.755 -16.020 -12.498  1.00124.96           O  
ATOM   4918  CB  LYS A 659     -13.546 -16.211 -12.296  1.00109.63           C  
ATOM   4919  CG  LYS A 659     -14.643 -15.223 -11.931  1.00103.67           C  
ATOM   4920  CD  LYS A 659     -15.456 -15.737 -10.744  1.00113.79           C  
ATOM   4921  CE  LYS A 659     -16.583 -14.788 -10.336  1.00120.36           C  
ATOM   4922  NZ  LYS A 659     -17.674 -14.594 -11.344  1.00107.66           N1+
ATOM   4923  N   ASP A 660     -10.731 -16.512 -14.687  1.00120.55           N  
ATOM   4924  CA  ASP A 660      -9.305 -16.825 -14.742  1.00125.16           C  
ATOM   4925  C   ASP A 660      -8.579 -15.839 -15.652  1.00128.96           C  
ATOM   4926  O   ASP A 660      -7.392 -16.017 -15.964  1.00126.03           O  
ATOM   4927  CB  ASP A 660      -9.132 -18.226 -15.309  1.00127.18           C  
ATOM   4928  CG  ASP A 660      -9.822 -18.384 -16.644  1.00126.08           C  
ATOM   4929  OD1 ASP A 660     -11.045 -18.650 -16.651  1.00130.52           O  
ATOM   4930  OD2 ASP A 660      -9.146 -18.213 -17.677  1.00122.98           O  
ATOM   4931  N   ALA A 661      -9.311 -14.816 -16.089  1.00119.44           N  
ATOM   4932  CA  ALA A 661      -8.813 -13.859 -17.058  1.00104.30           C  
ATOM   4933  C   ALA A 661      -9.697 -12.618 -17.117  1.00100.03           C  
ATOM   4934  O   ALA A 661     -10.875 -12.702 -17.476  1.00 97.31           O  
ATOM   4935  CB  ALA A 661      -8.718 -14.512 -18.430  1.00103.42           C  
ATOM   4936  N   MET A 662      -9.118 -11.477 -16.748  1.00 92.07           N
[truncated: 1,491,458 more chars]
