# Supplementary material for: Designing Antibiotics with Inherent Resistance to Efflux as a Strategy to Revive Discovery against Multidrug-Resistant Pathogens
Source: J Med Chem. 2026 May 29;69(11):13071–98. doi: 10.1021/acs.jmedchem.6c00060 (PMC13266999; doi:10.1021/acs.jmedchem.6c00060)
Supplement: Supplementary file 7 [file jm6c00060_si_007.pdb]

REMARK   Accelrys Discovery Studio PDB file
REMARK   Created:  2018-05-31T15:16:28Z
MODEL        1
ATOM      1  N   LYS A   3     -18.627  67.618  89.395  1.00  0.54           N1+
ATOM      2  HT1 LYS A   3     -18.100  67.748  90.282  1.00  0.54           H  
ATOM      3  HT2 LYS A   3     -18.177  68.175  88.644  1.00  0.54           H  
ATOM      4  HT3 LYS A   3     -18.629  66.610  89.136  1.00  0.54           H  
ATOM      5  CA  LYS A   3     -20.000  68.069  89.579  1.00  0.54           C  
ATOM      6  HA  LYS A   3     -20.413  67.498  90.412  1.00  0.54           H  
ATOM      7  CB  LYS A   3     -20.000  69.574  89.917  1.00  0.54           C  
ATOM      8  HB1 LYS A   3     -19.361  69.721  90.789  1.00  0.54           H  
ATOM      9  HB2 LYS A   3     -19.523  70.120  89.102  1.00  0.54           H  
ATOM     10  CG  LYS A   3     -21.376  70.215  90.213  1.00  0.54           C  
ATOM     11  HG1 LYS A   3     -22.029  70.145  89.344  1.00  0.54           H  
ATOM     12  HG2 LYS A   3     -21.875  69.665  91.012  1.00  0.54           H  
ATOM     13  CD  LYS A   3     -21.228  71.692  90.621  1.00  0.54           C  
ATOM     14  HD1 LYS A   3     -20.563  71.728  91.485  1.00  0.54           H  
ATOM     15  HD2 LYS A   3     -20.725  72.253  89.834  1.00  0.54           H  
ATOM     16  CE  LYS A   3     -22.539  72.394  91.012  1.00  0.54           C  
ATOM     17  HE1 LYS A   3     -23.199  71.724  91.560  1.00  0.54           H  
ATOM     18  HE2 LYS A   3     -22.305  73.223  91.679  1.00  0.54           H  
ATOM     19  NZ  LYS A   3     -23.298  72.974  89.914  1.00  0.54           N1+
ATOM     20  HZ1 LYS A   3     -24.101  73.512  90.293  1.00  0.54           H  
ATOM     21  HZ2 LYS A   3     -23.645  72.217  89.292  1.00  0.54           H  
ATOM     22  HZ3 LYS A   3     -22.683  73.611  89.369  1.00  0.54           H  
ATOM     23  C   LYS A   3     -20.867  67.788  88.337  1.00  0.54           C  
ATOM     24  O   LYS A   3     -22.093  67.753  88.403  1.00  0.54           O  
ATOM     25  N   GLN A   4     -20.126  67.623  87.230  1.00  0.67           N  
ATOM     26  HN  GLN A   4     -19.148  67.563  87.381  1.00  0.67           H  
ATOM     27  CA  GLN A   4     -20.590  67.525  85.853  1.00  0.67           C  
ATOM     28  HA  GLN A   4     -21.307  68.331  85.695  1.00  0.67           H  
ATOM     29  CB  GLN A   4     -19.362  67.691  84.930  1.00  0.67           C  
ATOM     30  HB1 GLN A   4     -19.703  67.592  83.898  1.00  0.67           H  
ATOM     31  HB2 GLN A   4     -18.983  68.711  85.012  1.00  0.67           H  
ATOM     32  CG  GLN A   4     -18.204  66.683  85.172  1.00  0.67           C  
ATOM     33  HG1 GLN A   4     -18.594  65.681  85.327  1.00  0.67           H  
ATOM     34  HG2 GLN A   4     -17.563  66.580  84.306  1.00  0.67           H  
ATOM     35  CD  GLN A   4     -17.262  67.034  86.341  1.00  0.67           C  
ATOM     36  OE1 GLN A   4     -17.346  68.075  86.992  1.00  0.67           O  
ATOM     37  NE2 GLN A   4     -16.379  66.049  86.593  1.00  0.67           N  
ATOM     38 1HE2 GLN A   4     -16.350  65.234  86.015  1.00  0.67           H  
ATOM     39 2HE2 GLN A   4     -15.746  66.114  87.365  1.00  0.67           H  
ATOM     40  C   GLN A   4     -21.283  66.176  85.580  1.00  0.67           C  
ATOM     41  O   GLN A   4     -22.098  66.046  84.677  1.00  0.67           O  
ATOM     42  N   ILE A   5     -20.879  65.170  86.393  1.00  0.59           N  
ATOM     43  HN  ILE A   5     -20.257  65.346  87.156  1.00  0.59           H  
ATOM     44  CA  ILE A   5     -21.290  63.796  86.120  1.00  0.59           C  
ATOM     45  HA  ILE A   5     -21.142  63.655  85.047  1.00  0.59           H  
ATOM     46  CB  ILE A   5     -20.351  62.791  86.840  1.00  0.59           C  
ATOM     47  HB  ILE A   5     -20.766  61.795  86.696  1.00  0.59           H  
ATOM     48  CG2 ILE A   5     -18.969  62.803  86.160  1.00  0.59           C  
ATOM     49 1HG2 ILE A   5     -18.366  61.946  86.460  1.00  0.59           H  
ATOM     50 2HG2 ILE A   5     -18.415  63.704  86.422  1.00  0.59           H  
ATOM     51 3HG2 ILE A   5     -19.049  62.775  85.073  1.00  0.59           H  
ATOM     52  CG1 ILE A   5     -20.187  63.018  88.361  1.00  0.59           C  
ATOM     53 1HG1 ILE A   5     -19.741  63.995  88.555  1.00  0.59           H  
ATOM     54 2HG1 ILE A   5     -21.145  63.012  88.869  1.00  0.59           H  
ATOM     55  CD1 ILE A   5     -19.351  61.933  89.046  1.00  0.59           C  
ATOM     56 1HD1 ILE A   5     -19.338  62.095  90.125  1.00  0.59           H  
ATOM     57 2HD1 ILE A   5     -18.317  61.941  88.702  1.00  0.59           H  
ATOM     58 3HD1 ILE A   5     -19.769  60.941  88.863  1.00  0.59           H  
ATOM     59  C   ILE A   5     -22.815  63.635  86.341  1.00  0.59           C  
ATOM     60  O   ILE A   5     -23.581  63.618  85.388  1.00  0.59           O  
ATOM     61  N   PHE A   6     -23.203  63.543  87.631  1.00  0.52           N  
ATOM     62  HN  PHE A   6     -22.550  63.813  88.336  1.00  0.52           H  
ATOM     63  CA  PHE A   6     -24.494  63.026  88.087  1.00  0.52           C  
ATOM     64  HA  PHE A   6     -24.521  61.974  87.809  1.00  0.52           H  
ATOM     65  CB  PHE A   6     -24.546  63.175  89.620  1.00  0.52           C  
ATOM     66  HB1 PHE A   6     -23.775  62.555  90.079  1.00  0.52           H  
ATOM     67  HB2 PHE A   6     -24.318  64.204  89.901  1.00  0.52           H  
ATOM     68  CG  PHE A   6     -25.894  62.797  90.179  1.00  0.52           C  
ATOM     69  CD1 PHE A   6     -26.196  61.468  90.458  1.00  0.52           C  
ATOM     70  HD1 PHE A   6     -25.450  60.701  90.311  1.00  0.52           H  
ATOM     71  CD2 PHE A   6     -26.868  63.771  90.393  1.00  0.52           C  
ATOM     72  HD2 PHE A   6     -26.646  64.809  90.189  1.00  0.52           H  
ATOM     73  CE1 PHE A   6     -27.458  61.115  90.921  1.00  0.52           C  
ATOM     74  HE1 PHE A   6     -27.687  60.081  91.130  1.00  0.52           H  
ATOM     75  CE2 PHE A   6     -28.131  63.420  90.850  1.00  0.52           C  
ATOM     76  HE2 PHE A   6     -28.881  64.182  90.997  1.00  0.52           H  
ATOM     77  CZ  PHE A   6     -28.427  62.090  91.111  1.00  0.52           C  
ATOM     78  HZ  PHE A   6     -29.412  61.815  91.458  1.00  0.52           H  
ATOM     79  C   PHE A   6     -25.696  63.739  87.442  1.00  0.52           C  
ATOM     80  O   PHE A   6     -26.671  63.118  87.048  1.00  0.52           O  
ATOM     81  N   VAL A   7     -25.602  65.081  87.395  1.00  0.63           N  
ATOM     82  HN  VAL A   7     -24.744  65.545  87.617  1.00  0.63           H  
ATOM     83  CA  VAL A   7     -26.817  65.845  87.102  1.00  0.63           C  
ATOM     84  HA  VAL A   7     -27.601  65.445  87.750  1.00  0.63           H  
ATOM     85  CB  VAL A   7     -26.598  67.323  87.470  1.00  0.63           C  
ATOM     86  HB  VAL A   7     -26.445  67.347  88.550  1.00  0.63           H  
ATOM     87  CG1 VAL A   7     -25.336  67.919  86.826  1.00  0.63           C  
ATOM     88 1HG1 VAL A   7     -25.324  69.001  86.932  1.00  0.63           H  
ATOM     89 2HG1 VAL A   7     -25.273  67.700  85.764  1.00  0.63           H  
ATOM     90 3HG1 VAL A   7     -24.432  67.532  87.294  1.00  0.63           H  
ATOM     91  CG2 VAL A   7     -27.839  68.182  87.180  1.00  0.63           C  
ATOM     92 1HG2 VAL A   7     -27.728  69.185  87.591  1.00  0.63           H  
ATOM     93 2HG2 VAL A   7     -28.729  67.743  87.628  1.00  0.63           H  
ATOM     94 3HG2 VAL A   7     -28.009  68.279  86.109  1.00  0.63           H  
ATOM     95  C   VAL A   7     -27.293  65.659  85.645  1.00  0.63           C  
ATOM     96  O   VAL A   7     -28.482  65.699  85.361  1.00  0.63           O  
ATOM     97  N   LEU A   8     -26.305  65.439  84.755  1.00  0.69           N  
ATOM     98  HN  LEU A   8     -25.356  65.457  85.068  1.00  0.69           H  
ATOM     99  CA  LEU A   8     -26.577  65.246  83.332  1.00  0.69           C  
ATOM    100  HA  LEU A   8     -27.571  65.632  83.111  1.00  0.69           H  
ATOM    101  CB  LEU A   8     -25.512  66.055  82.578  1.00  0.69           C  
ATOM    102  HB1 LEU A   8     -24.538  65.787  82.991  1.00  0.69           H  
ATOM    103  HB2 LEU A   8     -25.469  65.786  81.525  1.00  0.69           H  
ATOM    104  CG  LEU A   8     -25.734  67.576  82.725  1.00  0.69           C  
ATOM    105  HG  LEU A   8     -25.968  67.795  83.765  1.00  0.69           H  
ATOM    106  CD1 LEU A   8     -24.468  68.363  82.374  1.00  0.69           C  
ATOM    107 1HD1 LEU A   8     -24.579  69.419  82.609  1.00  0.69           H  
ATOM    108 2HD1 LEU A   8     -24.264  68.303  81.308  1.00  0.69           H  
ATOM    109 3HD1 LEU A   8     -23.602  67.989  82.921  1.00  0.69           H  
ATOM    110  CD2 LEU A   8     -26.920  68.076  81.888  1.00  0.69           C  
ATOM    111 1HD2 LEU A   8     -27.127  69.124  82.106  1.00  0.69           H  
ATOM    112 2HD2 LEU A   8     -27.832  67.516  82.093  1.00  0.69           H  
ATOM    113 3HD2 LEU A   8     -26.709  67.997  80.823  1.00  0.69           H  
ATOM    114  C   LEU A   8     -26.596  63.758  82.939  1.00  0.69           C  
ATOM    115  O   LEU A   8     -26.473  63.421  81.772  1.00  0.69           O  
ATOM    116  N   TYR A   9     -26.794  62.909  83.971  1.00  0.66           N  
ATOM    117  HN  TYR A   9     -26.748  63.249  84.909  1.00  0.66           H  
ATOM    118  CA  TYR A   9     -27.316  61.555  83.764  1.00  0.66           C  
ATOM    119  HA  TYR A   9     -27.284  61.318  82.703  1.00  0.66           H  
ATOM    120  CB  TYR A   9     -26.542  60.486  84.565  1.00  0.66           C  
ATOM    121  HB1 TYR A   9     -26.805  60.562  85.621  1.00  0.66           H  
ATOM    122  HB2 TYR A   9     -26.854  59.492  84.244  1.00  0.66           H  
ATOM    123  CG  TYR A   9     -25.040  60.540  84.453  1.00  0.66           C  
ATOM    124  CD1 TYR A   9     -24.400  60.832  83.252  1.00  0.66           C  
ATOM    125  HD1 TYR A   9     -24.975  60.992  82.352  1.00  0.66           H  
ATOM    126  CE1 TYR A   9     -23.013  60.914  83.193  1.00  0.66           C  
ATOM    127  HE1 TYR A   9     -22.559  61.146  82.239  1.00  0.66           H  
ATOM    128  CD2 TYR A   9     -24.272  60.291  85.584  1.00  0.66           C  
ATOM    129  HD2 TYR A   9     -24.746  60.035  86.519  1.00  0.66           H  
ATOM    130  CE2 TYR A   9     -22.890  60.366  85.532  1.00  0.66           C  
ATOM    131  HE2 TYR A   9     -22.312  60.177  86.423  1.00  0.66           H  
ATOM    132  CZ  TYR A   9     -22.255  60.700  84.344  1.00  0.66           C  
ATOM    133  OH  TYR A   9     -20.879  60.826  84.342  1.00  0.66           O  
ATOM    134  HH  TYR A   9     -20.603  61.298  83.569  1.00  0.66           H  
ATOM    135  C   TYR A   9     -28.777  61.526  84.239  1.00  0.66           C  
ATOM    136  O   TYR A   9     -29.573  60.702  83.803  1.00  0.66           O  
ATOM    137  N   PHE A  10     -29.044  62.442  85.201  1.00  0.67           N  
ATOM    138  HN  PHE A  10     -28.375  63.143  85.449  1.00  0.67           H  
ATOM    139  CA  PHE A  10     -30.259  62.352  85.991  1.00  0.67           C  
ATOM    140  HA  PHE A  10     -30.498  61.293  86.093  1.00  0.67           H  
ATOM    141  CB  PHE A  10     -29.987  62.929  87.385  1.00  0.67           C  
ATOM    142  HB1 PHE A  10     -29.077  62.485  87.788  1.00  0.67           H  
ATOM    143  HB2 PHE A  10     -29.800  64.000  87.336  1.00  0.67           H  
ATOM    144  CG  PHE A  10     -31.115  62.626  88.332  1.00  0.67           C  
ATOM    145  CD1 PHE A  10     -31.153  61.405  88.995  1.00  0.67           C  
ATOM    146  HD1 PHE A  10     -30.370  60.679  88.830  1.00  0.67           H  
ATOM    147  CD2 PHE A  10     -32.135  63.546  88.552  1.00  0.67           C  
ATOM    148  HD2 PHE A  10     -32.131  64.491  88.035  1.00  0.67           H  
ATOM    149  CE1 PHE A  10     -32.189  61.106  89.868  1.00  0.67           C  
ATOM    150  HE1 PHE A  10     -32.206  60.152  90.375  1.00  0.67           H  
ATOM    151  CE2 PHE A  10     -33.172  63.253  89.426  1.00  0.67           C  
ATOM    152  HE2 PHE A  10     -33.961  63.974  89.588  1.00  0.67           H  
ATOM    153  CZ  PHE A  10     -33.200  62.032  90.085  1.00  0.67           C  
ATOM    154  HZ  PHE A  10     -34.007  61.801  90.765  1.00  0.67           H  
ATOM    155  C   PHE A  10     -31.431  63.056  85.284  1.00  0.67           C  
ATOM    156  O   PHE A  10     -32.529  62.523  85.243  1.00  0.67           O  
ATOM    157  N   ASN A  11     -31.125  64.254  84.723  1.00  0.76           N  
ATOM    158  HN  ASN A  11     -30.214  64.635  84.880  1.00  0.76           H  
ATOM    159  CA  ASN A  11     -32.044  64.984  83.840  1.00  0.76           C  
ATOM    160  HA  ASN A  11     -32.956  65.170  84.410  1.00  0.76           H  
ATOM    161  CB  ASN A  11     -31.381  66.323  83.451  1.00  0.76           C  
ATOM    162  HB1 ASN A  11     -31.450  67.018  84.288  1.00  0.76           H  
ATOM    163  HB2 ASN A  11     -30.316  66.156  83.285  1.00  0.76           H  
ATOM    164  CG  ASN A  11     -31.959  67.024  82.198  1.00  0.76           C  
ATOM    165  OD1 ASN A  11     -33.162  67.213  82.035  1.00  0.76           O  
ATOM    166  ND2 ASN A  11     -31.003  67.374  81.310  1.00  0.76           N  
ATOM    167 1HD2 ASN A  11     -30.039  67.191  81.507  1.00  0.76           H  
ATOM    168 2HD2 ASN A  11     -31.244  67.817  80.445  1.00  0.76           H  
ATOM    169  C   ASN A  11     -32.399  64.118  82.614  1.00  0.76           C  
ATOM    170  O   ASN A  11     -33.546  64.079  82.194  1.00  0.76           O  
ATOM    171  N   ILE A  12     -31.366  63.399  82.098  1.00  0.74           N  
ATOM    172  HN  ILE A  12     -30.451  63.478  82.490  1.00  0.74           H  
ATOM    173  CA  ILE A  12     -31.608  62.474  80.979  1.00  0.74           C  
ATOM    174  HA  ILE A  12     -32.403  62.916  80.384  1.00  0.74           H  
ATOM    175  CB  ILE A  12     -30.372  62.354  80.065  1.00  0.74           C  
ATOM    176  HB  ILE A  12     -30.616  61.669  79.251  1.00  0.74           H  
ATOM    177  CG2 ILE A  12     -30.068  63.709  79.420  1.00  0.74           C  
ATOM    178 1HG2 ILE A  12     -29.213  63.639  78.752  1.00  0.74           H  
ATOM    179 2HG2 ILE A  12     -29.849  64.463  80.176  1.00  0.74           H  
ATOM    180 3HG2 ILE A  12     -30.912  64.066  78.829  1.00  0.74           H  
ATOM    181  CG1 ILE A  12     -29.150  61.785  80.803  1.00  0.74           C  
ATOM    182 1HG1 ILE A  12     -28.850  62.485  81.581  1.00  0.74           H  
ATOM    183 2HG1 ILE A  12     -29.427  60.859  81.306  1.00  0.74           H  
ATOM    184  CD1 ILE A  12     -27.955  61.481  79.889  1.00  0.74           C  
ATOM    185 1HD1 ILE A  12     -27.149  61.010  80.452  1.00  0.74           H  
ATOM    186 2HD1 ILE A  12     -27.547  62.387  79.443  1.00  0.74           H  
ATOM    187 3HD1 ILE A  12     -28.235  60.803  79.083  1.00  0.74           H  
ATOM    188  C   ILE A  12     -32.105  61.086  81.457  1.00  0.74           C  
ATOM    189  O   ILE A  12     -32.027  60.086  80.744  1.00  0.74           O  
ATOM    190  N   PHE A  13     -32.617  61.102  82.700  1.00  0.73           N  
ATOM    191  HN  PHE A  13     -32.582  61.944  83.232  1.00  0.73           H  
ATOM    192  CA  PHE A  13     -33.304  59.995  83.336  1.00  0.73           C  
ATOM    193  HA  PHE A  13     -33.466  59.228  82.582  1.00  0.73           H  
ATOM    194  CB  PHE A  13     -32.408  59.452  84.462  1.00  0.73           C  
ATOM    195  HB1 PHE A  13     -31.459  59.123  84.042  1.00  0.73           H  
ATOM    196  HB2 PHE A  13     -32.173  60.226  85.184  1.00  0.73           H  
ATOM    197  CG  PHE A  13     -33.021  58.291  85.190  1.00  0.73           C  
ATOM    198  CD1 PHE A  13     -33.319  57.119  84.507  1.00  0.73           C  
ATOM    199  HD1 PHE A  13     -33.090  57.026  83.455  1.00  0.73           H  
ATOM    200  CD2 PHE A  13     -33.317  58.383  86.547  1.00  0.73           C  
ATOM    201  HD2 PHE A  13     -33.094  59.288  87.093  1.00  0.73           H  
ATOM    202  CE1 PHE A  13     -33.920  56.063  85.170  1.00  0.73           C  
ATOM    203  HE1 PHE A  13     -34.175  55.173  84.626  1.00  0.73           H  
ATOM    204  CE2 PHE A  13     -33.908  57.318  87.213  1.00  0.73           C  
ATOM    205  HE2 PHE A  13     -34.138  57.395  88.266  1.00  0.73           H  
ATOM    206  CZ  PHE A  13     -34.209  56.154  86.522  1.00  0.73           C  
ATOM    207  HZ  PHE A  13     -34.660  55.319  87.035  1.00  0.73           H  
ATOM    208  C   PHE A  13     -34.694  60.453  83.827  1.00  0.73           C  
ATOM    209  O   PHE A  13     -35.481  59.651  84.309  1.00  0.73           O  
ATOM    210  N   LEU A  14     -34.951  61.773  83.656  1.00  0.78           N  
ATOM    211  HN  LEU A  14     -34.225  62.398  83.374  1.00  0.78           H  
ATOM    212  CA  LEU A  14     -36.292  62.326  83.784  1.00  0.78           C  
ATOM    213  HA  LEU A  14     -36.887  61.648  84.398  1.00  0.78           H  
ATOM    214  CB  LEU A  14     -36.208  63.699  84.478  1.00  0.78           C  
ATOM    215  HB1 LEU A  14     -35.761  64.434  83.808  1.00  0.78           H  
ATOM    216  HB2 LEU A  14     -37.212  64.048  84.678  1.00  0.78           H  
ATOM    217  CG  LEU A  14     -35.458  63.725  85.826  1.00  0.78           C  
ATOM    218  HG  LEU A  14     -34.395  63.764  85.619  1.00  0.78           H  
ATOM    219  CD1 LEU A  14     -35.796  65.009  86.585  1.00  0.78           C  
ATOM    220 1HD1 LEU A  14     -35.292  65.051  87.549  1.00  0.78           H  
ATOM    221 2HD1 LEU A  14     -36.870  65.077  86.756  1.00  0.78           H  
ATOM    222 3HD1 LEU A  14     -35.489  65.882  86.020  1.00  0.78           H  
ATOM    223  CD2 LEU A  14     -35.729  62.503  86.719  1.00  0.78           C  
ATOM    224 1HD2 LEU A  14     -35.274  62.632  87.700  1.00  0.78           H  
ATOM    225 2HD2 LEU A  14     -35.311  61.590  86.300  1.00  0.78           H  
ATOM    226 3HD2 LEU A  14     -36.793  62.343  86.875  1.00  0.78           H  
ATOM    227  C   LEU A  14     -36.943  62.394  82.388  1.00  0.78           C  
ATOM    228  O   LEU A  14     -38.160  62.365  82.256  1.00  0.78           O  
ATOM    229  N   ILE A  15     -36.089  62.447  81.332  1.00  0.75           N  
ATOM    230  HN  ILE A  15     -35.100  62.514  81.464  1.00  0.75           H  
ATOM    231  CA  ILE A  15     -36.633  62.203  79.992  1.00  0.75           C  
ATOM    232  HA  ILE A  15     -37.700  62.426  80.003  1.00  0.75           H  
ATOM    233  CB  ILE A  15     -36.012  63.150  78.941  1.00  0.75           C  
ATOM    234  HB  ILE A  15     -36.662  63.125  78.065  1.00  0.75           H  
ATOM    235  CG2 ILE A  15     -36.024  64.603  79.448  1.00  0.75           C  
ATOM    236 1HG2 ILE A  15     -35.795  65.305  78.646  1.00  0.75           H  
ATOM    237 2HG2 ILE A  15     -35.295  64.760  80.242  1.00  0.75           H  
ATOM    238 3HG2 ILE A  15     -37.008  64.874  79.835  1.00  0.75           H  
ATOM    239  CG1 ILE A  15     -34.623  62.687  78.464  1.00  0.75           C  
ATOM    240 1HG1 ILE A  15     -34.035  62.362  79.316  1.00  0.75           H  
ATOM    241 2HG1 ILE A  15     -34.738  61.805  77.834  1.00  0.75           H  
ATOM    242  CD1 ILE A  15     -33.855  63.740  77.661  1.00  0.75           C  
ATOM    243 1HD1 ILE A  15     -32.941  63.324  77.237  1.00  0.75           H  
ATOM    244 2HD1 ILE A  15     -33.570  64.579  78.296  1.00  0.75           H  
ATOM    245 3HD1 ILE A  15     -34.459  64.120  76.837  1.00  0.75           H  
ATOM    246  C   ILE A  15     -36.490  60.706  79.624  1.00  0.75           C  
ATOM    247  O   ILE A  15     -36.737  60.319  78.488  1.00  0.75           O  
ATOM    248  N   PHE A  16     -36.079  59.882  80.623  1.00  0.74           N  
ATOM    249  HN  PHE A  16     -35.824  60.245  81.519  1.00  0.74           H  
ATOM    250  CA  PHE A  16     -36.045  58.428  80.433  1.00  0.74           C  
ATOM    251  HA  PHE A  16     -36.569  58.200  79.504  1.00  0.74           H  
ATOM    252  CB  PHE A  16     -34.588  57.948  80.321  1.00  0.74           C  
ATOM    253  HB1 PHE A  16     -33.968  58.765  79.951  1.00  0.74           H  
ATOM    254  HB2 PHE A  16     -34.183  57.669  81.293  1.00  0.74           H  
ATOM    255  CG  PHE A  16     -34.431  56.795  79.363  1.00  0.74           C  
ATOM    256  CD1 PHE A  16     -34.248  57.033  78.004  1.00  0.74           C  
ATOM    257  HD1 PHE A  16     -34.241  58.047  77.631  1.00  0.74           H  
ATOM    258  CD2 PHE A  16     -34.455  55.479  79.817  1.00  0.74           C  
ATOM    259  HD2 PHE A  16     -34.596  55.276  80.866  1.00  0.74           H  
ATOM    260  CE1 PHE A  16     -34.077  55.976  77.119  1.00  0.74           C  
ATOM    261  HE1 PHE A  16     -33.926  56.173  76.068  1.00  0.74           H  
ATOM    262  CE2 PHE A  16     -34.296  54.420  78.932  1.00  0.74           C  
ATOM    263  HE2 PHE A  16     -34.318  53.404  79.295  1.00  0.74           H  
ATOM    264  CZ  PHE A  16     -34.103  54.669  77.582  1.00  0.74           C  
ATOM    265  HZ  PHE A  16     -33.965  53.849  76.893  1.00  0.74           H  
ATOM    266  C   PHE A  16     -36.813  57.665  81.528  1.00  0.74           C  
ATOM    267  O   PHE A  16     -36.918  56.445  81.479  1.00  0.74           O  
ATOM    268  N   LEU A  17     -37.379  58.456  82.471  1.00  0.77           N  
ATOM    269  HN  LEU A  17     -37.038  59.386  82.603  1.00  0.77           H  
ATOM    270  CA  LEU A  17     -38.665  58.129  83.085  1.00  0.77           C  
ATOM    271  HA  LEU A  17     -38.864  57.066  82.937  1.00  0.77           H  
ATOM    272  CB  LEU A  17     -38.636  58.508  84.578  1.00  0.77           C  
ATOM    273  HB1 LEU A  17     -37.801  59.180  84.765  1.00  0.77           H  
ATOM    274  HB2 LEU A  17     -39.518  59.080  84.865  1.00  0.77           H  
ATOM    275  CG  LEU A  17     -38.552  57.304  85.521  1.00  0.77           C  
ATOM    276  HG  LEU A  17     -37.742  56.649  85.195  1.00  0.77           H  
ATOM    277  CD1 LEU A  17     -38.249  57.797  86.942  1.00  0.77           C  
ATOM    278 1HD1 LEU A  17     -38.293  56.993  87.672  1.00  0.77           H  
ATOM    279 2HD1 LEU A  17     -38.972  58.553  87.248  1.00  0.77           H  
ATOM    280 3HD1 LEU A  17     -37.256  58.243  86.999  1.00  0.77           H  
ATOM    281  CD2 LEU A  17     -39.870  56.517  85.493  1.00  0.77           C  
ATOM    282 1HD2 LEU A  17     -39.793  55.579  86.032  1.00  0.77           H  
ATOM    283 2HD2 LEU A  17     -40.181  56.274  84.480  1.00  0.77           H  
ATOM    284 3HD2 LEU A  17     -40.663  57.099  85.960  1.00  0.77           H  
ATOM    285  C   LEU A  17     -39.761  58.931  82.360  1.00  0.77           C  
ATOM    286  O   LEU A  17     -40.933  58.885  82.715  1.00  0.77           O  
ATOM    287  N   GLY A  18     -39.303  59.666  81.325  1.00  0.80           N  
ATOM    288  HN  GLY A  18     -38.343  59.690  81.053  1.00  0.80           H  
ATOM    289  CA  GLY A  18     -40.226  60.446  80.531  1.00  0.80           C  
ATOM    290  HA1 GLY A  18     -40.991  60.891  81.171  1.00  0.80           H  
ATOM    291  HA2 GLY A  18     -39.650  61.242  80.060  1.00  0.80           H  
ATOM    292  C   GLY A  18     -40.842  59.553  79.462  1.00  0.80           C  
ATOM    293  O   GLY A  18     -42.056  59.405  79.353  1.00  0.80           O  
ATOM    294  N   ILE A  19     -39.918  58.952  78.678  1.00  0.72           N  
ATOM    295  HN  ILE A  19     -38.945  59.042  78.892  1.00  0.72           H  
ATOM    296  CA  ILE A  19     -40.328  58.265  77.461  1.00  0.72           C  
ATOM    297  HA  ILE A  19     -41.252  58.734  77.115  1.00  0.72           H  
ATOM    298  CB  ILE A  19     -39.275  58.450  76.350  1.00  0.72           C  
ATOM    299  HB  ILE A  19     -39.676  57.988  75.447  1.00  0.72           H  
ATOM    300  CG2 ILE A  19     -39.110  59.946  76.054  1.00  0.72           C  
ATOM    301 1HG2 ILE A  19     -38.487  60.117  75.178  1.00  0.72           H  
ATOM    302 2HG2 ILE A  19     -38.663  60.481  76.891  1.00  0.72           H  
ATOM    303 3HG2 ILE A  19     -40.083  60.396  75.864  1.00  0.72           H  
ATOM    304  CG1 ILE A  19     -37.922  57.770  76.643  1.00  0.72           C  
ATOM    305 1HG1 ILE A  19     -37.442  58.236  77.499  1.00  0.72           H  
ATOM    306 2HG1 ILE A  19     -38.071  56.726  76.913  1.00  0.72           H  
ATOM    307  CD1 ILE A  19     -36.974  57.799  75.439  1.00  0.72           C  
ATOM    308 1HD1 ILE A  19     -36.055  57.255  75.653  1.00  0.72           H  
ATOM    309 2HD1 ILE A  19     -36.694  58.817  75.170  1.00  0.72           H  
ATOM    310 3HD1 ILE A  19     -37.439  57.331  74.571  1.00  0.72           H  
ATOM    311  C   ILE A  19     -40.652  56.792  77.724  1.00  0.72           C  
ATOM    312  O   ILE A  19     -41.538  56.239  77.086  1.00  0.72           O  
ATOM    313  N   GLY A  20     -39.881  56.221  78.682  1.00  0.81           N  
ATOM    314  HN  GLY A  20     -39.213  56.786  79.165  1.00  0.81           H  
ATOM    315  CA  GLY A  20     -39.957  54.807  79.018  1.00  0.81           C  
ATOM    316  HA1 GLY A  20     -40.055  54.245  78.091  1.00  0.81           H  
ATOM    317  HA2 GLY A  20     -39.008  54.544  79.485  1.00  0.81           H  
ATOM    318  C   GLY A  20     -41.109  54.513  79.985  1.00  0.81           C  
ATOM    319  O   GLY A  20     -41.563  53.384  80.125  1.00  0.81           O  
ATOM    320  N   LEU A  21     -41.577  55.602  80.631  1.00  0.75           N  
ATOM    321  HN  LEU A  21     -41.133  56.493  80.525  1.00  0.75           H  
ATOM    322  CA  LEU A  21     -42.803  55.528  81.416  1.00  0.75           C  
ATOM    323  HA  LEU A  21     -42.844  54.544  81.884  1.00  0.75           H  
ATOM    324  CB  LEU A  21     -42.761  56.622  82.492  1.00  0.75           C  
ATOM    325  HB1 LEU A  21     -41.773  56.614  82.951  1.00  0.75           H  
ATOM    326  HB2 LEU A  21     -42.843  57.590  81.996  1.00  0.75           H  
ATOM    327  CG  LEU A  21     -43.835  56.482  83.593  1.00  0.75           C  
ATOM    328  HG  LEU A  21     -44.513  55.674  83.324  1.00  0.75           H  
ATOM    329  CD1 LEU A  21     -43.215  56.111  84.945  1.00  0.75           C  
ATOM    330 1HD1 LEU A  21     -43.975  55.761  85.637  1.00  0.75           H  
ATOM    331 2HD1 LEU A  21     -42.736  56.974  85.402  1.00  0.75           H  
ATOM    332 3HD1 LEU A  21     -42.467  55.325  84.843  1.00  0.75           H  
ATOM    333  CD2 LEU A  21     -44.677  57.757  83.715  1.00  0.75           C  
ATOM    334 1HD2 LEU A  21     -45.492  57.619  84.421  1.00  0.75           H  
ATOM    335 2HD2 LEU A  21     -45.114  58.028  82.755  1.00  0.75           H  
ATOM    336 3HD2 LEU A  21     -44.073  58.596  84.061  1.00  0.75           H  
ATOM    337  C   LEU A  21     -44.028  55.721  80.504  1.00  0.75           C  
ATOM    338  O   LEU A  21     -45.158  55.737  80.968  1.00  0.75           O  
ATOM    339  N   VAL A  22     -43.781  55.912  79.185  1.00  0.73           N  
ATOM    340  HN  VAL A  22     -42.853  55.874  78.816  1.00  0.73           H  
ATOM    341  CA  VAL A  22     -44.899  56.159  78.273  1.00  0.73           C  
ATOM    342  HA  VAL A  22     -45.774  55.651  78.682  1.00  0.73           H  
ATOM    343  CB  VAL A  22     -45.211  57.677  78.153  1.00  0.73           C  
ATOM    344  HB  VAL A  22     -44.419  58.139  77.564  1.00  0.73           H  
ATOM    345  CG1 VAL A  22     -46.565  57.937  77.464  1.00  0.73           C  
ATOM    346 1HG1 VAL A  22     -46.756  59.007  77.385  1.00  0.73           H  
ATOM    347 2HG1 VAL A  22     -47.385  57.498  78.035  1.00  0.73           H  
ATOM    348 3HG1 VAL A  22     -46.614  57.537  76.454  1.00  0.73           H  
ATOM    349  CG2 VAL A  22     -45.229  58.411  79.510  1.00  0.73           C  
ATOM    350 1HG2 VAL A  22     -45.477  59.463  79.374  1.00  0.73           H  
ATOM    351 2HG2 VAL A  22     -44.264  58.381  80.015  1.00  0.73           H  
ATOM    352 3HG2 VAL A  22     -45.981  57.994  80.181  1.00  0.73           H  
ATOM    353  C   VAL A  22     -44.630  55.452  76.923  1.00  0.73           C  
ATOM    354  O   VAL A  22     -45.200  55.803  75.890  1.00  0.73           O  
ATOM    355  N   ILE A  23     -43.768  54.402  76.992  1.00  0.70           N  
ATOM    356  HN  ILE A  23     -43.199  54.259  77.801  1.00  0.70           H  
ATOM    357  CA  ILE A  23     -43.777  53.358  75.965  1.00  0.70           C  
ATOM    358  HA  ILE A  23     -44.193  53.820  75.067  1.00  0.70           H  
ATOM    359  CB  ILE A  23     -42.382  52.826  75.538  1.00  0.70           C  
ATOM    360  HB  ILE A  23     -42.572  52.116  74.733  1.00  0.70           H  
ATOM    361  CG2 ILE A  23     -41.514  53.923  74.909  1.00  0.70           C  
ATOM    362 1HG2 ILE A  23     -40.731  53.489  74.290  1.00  0.70           H  
ATOM    363 2HG2 ILE A  23     -41.017  54.517  75.666  1.00  0.70           H  
ATOM    364 3HG2 ILE A  23     -42.103  54.585  74.275  1.00  0.70           H  
ATOM    365  CG1 ILE A  23     -41.622  52.055  76.631  1.00  0.70           C  
ATOM    366 1HG1 ILE A  23     -41.402  52.718  77.465  1.00  0.70           H  
ATOM    367 2HG1 ILE A  23     -42.252  51.251  77.011  1.00  0.70           H  
ATOM    368  CD1 ILE A  23     -40.316  51.430  76.137  1.00  0.70           C  
ATOM    369 1HD1 ILE A  23     -39.871  50.819  76.922  1.00  0.70           H  
ATOM    370 2HD1 ILE A  23     -39.584  52.189  75.858  1.00  0.70           H  
ATOM    371 3HD1 ILE A  23     -40.492  50.793  75.271  1.00  0.70           H  
ATOM    372  C   ILE A  23     -44.753  52.201  76.296  1.00  0.70           C  
ATOM    373  O   ILE A  23     -45.361  51.678  75.365  1.00  0.70           O  
ATOM    374  N   PRO A  24     -44.883  51.777  77.604  1.00  0.73           N  
ATOM    375  CD  PRO A  24     -44.204  52.297  78.797  1.00  0.73           C  
ATOM    376  HD1 PRO A  24     -44.626  53.257  79.098  1.00  0.73           H  
ATOM    377  HD2 PRO A  24     -43.140  52.410  78.626  1.00  0.73           H  
ATOM    378  CA  PRO A  24     -45.688  50.600  77.918  1.00  0.73           C  
ATOM    379  HA  PRO A  24     -45.723  49.891  77.088  1.00  0.73           H  
ATOM    380  CB  PRO A  24     -44.956  50.013  79.131  1.00  0.73           C  
ATOM    381  HB1 PRO A  24     -45.570  49.354  79.749  1.00  0.73           H  
ATOM    382  HB2 PRO A  24     -44.107  49.423  78.784  1.00  0.73           H  
ATOM    383  CG  PRO A  24     -44.442  51.242  79.886  1.00  0.73           C  
ATOM    384  HG1 PRO A  24     -45.208  51.590  80.579  1.00  0.73           H  
ATOM    385  HG2 PRO A  24     -43.545  51.026  80.466  1.00  0.73           H  
ATOM    386  C   PRO A  24     -47.115  50.930  78.372  1.00  0.73           C  
ATOM    387  O   PRO A  24     -47.969  50.056  78.373  1.00  0.73           O  
ATOM    388  N   VAL A  25     -47.317  52.220  78.724  1.00  0.66           N  
ATOM    389  HN  VAL A  25     -46.569  52.885  78.685  1.00  0.66           H  
ATOM    390  CA  VAL A  25     -48.629  52.695  79.156  1.00  0.66           C  
ATOM    391  HA  VAL A  25     -48.992  52.034  79.945  1.00  0.66           H  
ATOM    392  CB  VAL A  25     -48.495  54.151  79.648  1.00  0.66           C  
ATOM    393  HB  VAL A  25     -47.964  54.725  78.888  1.00  0.66           H  
ATOM    394  CG1 VAL A  25     -49.847  54.849  79.865  1.00  0.66           C  
ATOM    395 1HG1 VAL A  25     -49.719  55.827  80.329  1.00  0.66           H  
ATOM    396 2HG1 VAL A  25     -50.493  54.251  80.500  1.00  0.66           H  
ATOM    397 3HG1 VAL A  25     -50.377  55.007  78.925  1.00  0.66           H  
ATOM    398  CG2 VAL A  25     -47.657  54.196  80.922  1.00  0.66           C  
ATOM    399 1HG2 VAL A  25     -47.566  55.216  81.294  1.00  0.66           H  
ATOM    400 2HG2 VAL A  25     -46.658  53.801  80.751  1.00  0.66           H  
ATOM    401 3HG2 VAL A  25     -48.114  53.593  81.701  1.00  0.66           H  
ATOM    402  C   VAL A  25     -49.584  52.648  77.975  1.00  0.66           C  
ATOM    403  O   VAL A  25     -50.712  52.184  78.051  1.00  0.66           O  
ATOM    404  N   LEU A  26     -49.024  53.172  76.869  1.00  0.58           N  
ATOM    405  HN  LEU A  26     -48.099  53.548  76.914  1.00  0.58           H  
ATOM    406  CA  LEU A  26     -49.748  53.217  75.610  1.00  0.58           C  
ATOM    407  HA  LEU A  26     -50.626  53.829  75.820  1.00  0.58           H  
ATOM    408  CB  LEU A  26     -48.924  53.911  74.505  1.00  0.58           C  
ATOM    409  HB1 LEU A  26     -48.064  53.307  74.234  1.00  0.58           H  
ATOM    410  HB2 LEU A  26     -49.530  53.988  73.602  1.00  0.58           H  
ATOM    411  CG  LEU A  26     -48.399  55.309  74.887  1.00  0.58           C  
ATOM    412  HG  LEU A  26     -47.743  55.206  75.751  1.00  0.58           H  
ATOM    413  CD1 LEU A  26     -47.559  55.889  73.745  1.00  0.58           C  
ATOM    414 1HD1 LEU A  26     -47.133  56.851  74.026  1.00  0.58           H  
ATOM    415 2HD1 LEU A  26     -48.160  56.037  72.844  1.00  0.58           H  
ATOM    416 3HD1 LEU A  26     -46.733  55.219  73.499  1.00  0.58           H  
ATOM    417  CD2 LEU A  26     -49.531  56.273  75.260  1.00  0.58           C  
ATOM    418 1HD2 LEU A  26     -49.145  57.275  75.457  1.00  0.58           H  
ATOM    419 2HD2 LEU A  26     -50.048  55.944  76.162  1.00  0.58           H  
ATOM    420 3HD2 LEU A  26     -50.262  56.345  74.454  1.00  0.58           H  
ATOM    421  C   LEU A  26     -50.301  51.824  75.209  1.00  0.58           C  
ATOM    422  O   LEU A  26     -51.506  51.637  75.237  1.00  0.58           O  
ATOM    423  N   PRO A  27     -49.447  50.819  74.855  1.00  0.54           N  
ATOM    424  CD  PRO A  27     -48.000  50.815  75.000  1.00  0.54           C  
ATOM    425  HD1 PRO A  27     -47.674  51.305  75.910  1.00  0.54           H  
ATOM    426  HD2 PRO A  27     -47.552  51.301  74.135  1.00  0.54           H  
ATOM    427  CA  PRO A  27     -49.960  49.567  74.282  1.00  0.54           C  
ATOM    428  HA  PRO A  27     -50.401  49.792  73.311  1.00  0.54           H  
ATOM    429  CB  PRO A  27     -48.702  48.708  74.063  1.00  0.54           C  
ATOM    430  HB1 PRO A  27     -48.846  47.643  74.260  1.00  0.54           H  
ATOM    431  HB2 PRO A  27     -48.371  48.803  73.024  1.00  0.54           H  
ATOM    432  CG  PRO A  27     -47.638  49.330  74.974  1.00  0.54           C  
ATOM    433  HG1 PRO A  27     -47.726  48.911  75.977  1.00  0.54           H  
ATOM    434  HG2 PRO A  27     -46.620  49.150  74.624  1.00  0.54           H  
ATOM    435  C   PRO A  27     -51.031  48.771  75.072  1.00  0.54           C  
ATOM    436  O   PRO A  27     -51.671  47.885  74.513  1.00  0.54           O  
ATOM    437  N   VAL A  28     -51.243  49.166  76.348  1.00  0.52           N  
ATOM    438  HN  VAL A  28     -50.654  49.863  76.756  1.00  0.52           H  
ATOM    439  CA  VAL A  28     -52.379  48.670  77.129  1.00  0.52           C  
ATOM    440  HA  VAL A  28     -52.684  47.722  76.681  1.00  0.52           H  
ATOM    441  CB  VAL A  28     -51.985  48.340  78.587  1.00  0.52           C  
ATOM    442  HB  VAL A  28     -51.310  47.486  78.532  1.00  0.52           H  
ATOM    443  CG1 VAL A  28     -51.201  49.452  79.284  1.00  0.52           C  
ATOM    444 1HG1 VAL A  28     -50.853  49.127  80.265  1.00  0.52           H  
ATOM    445 2HG1 VAL A  28     -51.813  50.334  79.429  1.00  0.52           H  
ATOM    446 3HG1 VAL A  28     -50.325  49.734  78.708  1.00  0.52           H  
ATOM    447  CG2 VAL A  28     -53.189  47.903  79.436  1.00  0.52           C  
ATOM    448 1HG2 VAL A  28     -52.873  47.581  80.428  1.00  0.52           H  
ATOM    449 2HG2 VAL A  28     -53.718  47.070  78.974  1.00  0.52           H  
ATOM    450 3HG2 VAL A  28     -53.902  48.717  79.573  1.00  0.52           H  
ATOM    451  C   VAL A  28     -53.610  49.605  76.987  1.00  0.52           C  
ATOM    452  O   VAL A  28     -54.634  49.186  76.457  1.00  0.52           O  
ATOM    453  N   TYR A  29     -53.496  50.864  77.471  1.00  0.26           N  
ATOM    454  HN  TYR A  29     -52.626  51.171  77.856  1.00  0.26           H  
ATOM    455  CA  TYR A  29     -54.694  51.716  77.573  1.00  0.26           C  
ATOM    456  HA  TYR A  29     -55.459  51.076  78.020  1.00  0.26           H  
ATOM    457  CB  TYR A  29     -54.446  52.904  78.517  1.00  0.26           C  
ATOM    458  HB1 TYR A  29     -53.592  53.491  78.175  1.00  0.26           H  
ATOM    459  HB2 TYR A  29     -55.306  53.573  78.530  1.00  0.26           H  
ATOM    460  CG  TYR A  29     -54.211  52.403  79.917  1.00  0.26           C  
ATOM    461  CD1 TYR A  29     -52.947  52.471  80.490  1.00  0.26           C  
ATOM    462  HD1 TYR A  29     -52.139  52.929  79.947  1.00  0.26           H  
ATOM    463  CE1 TYR A  29     -52.705  51.931  81.744  1.00  0.26           C  
ATOM    464  HE1 TYR A  29     -51.705  52.009  82.148  1.00  0.26           H  
ATOM    465  CD2 TYR A  29     -55.249  51.825  80.644  1.00  0.26           C  
ATOM    466  HD2 TYR A  29     -56.242  51.784  80.224  1.00  0.26           H  
ATOM    467  CE2 TYR A  29     -55.015  51.280  81.899  1.00  0.26           C  
ATOM    468  HE2 TYR A  29     -55.826  50.825  82.449  1.00  0.26           H  
ATOM    469  CZ  TYR A  29     -53.737  51.313  82.443  1.00  0.26           C  
ATOM    470  OH  TYR A  29     -53.503  50.718  83.664  1.00  0.26           O  
ATOM    471  HH  TYR A  29     -52.609  50.416  83.709  1.00  0.26           H  
ATOM    472  C   TYR A  29     -55.279  52.153  76.206  1.00  0.26           C  
ATOM    473  O   TYR A  29     -56.488  52.341  76.108  1.00  0.26           O  
ATOM    474  N   LEU A  30     -54.363  52.243  75.195  1.00  0.25           N  
ATOM    475  HN  LEU A  30     -53.411  52.130  75.473  1.00  0.25           H  
ATOM    476  CA  LEU A  30     -54.581  52.467  73.754  1.00  0.25           C  
ATOM    477  HA  LEU A  30     -54.756  53.538  73.634  1.00  0.25           H  
ATOM    478  CB  LEU A  30     -53.255  52.067  73.071  1.00  0.25           C  
ATOM    479  HB1 LEU A  30     -52.504  52.688  73.557  1.00  0.25           H  
ATOM    480  HB2 LEU A  30     -53.018  51.024  73.293  1.00  0.25           H  
ATOM    481  CG  LEU A  30     -53.011  52.341  71.577  1.00  0.25           C  
ATOM    482  HG  LEU A  30     -53.163  53.407  71.416  1.00  0.25           H  
ATOM    483  CD1 LEU A  30     -51.539  52.021  71.256  1.00  0.25           C  
ATOM    484 1HD1 LEU A  30     -51.301  52.197  70.210  1.00  0.25           H  
ATOM    485 2HD1 LEU A  30     -51.312  50.976  71.466  1.00  0.25           H  
ATOM    486 3HD1 LEU A  30     -50.869  52.632  71.857  1.00  0.25           H  
ATOM    487  CD2 LEU A  30     -53.930  51.562  70.626  1.00  0.25           C  
ATOM    488 1HD2 LEU A  30     -53.653  51.762  69.593  1.00  0.25           H  
ATOM    489 2HD2 LEU A  30     -54.969  51.859  70.731  1.00  0.25           H  
ATOM    490 3HD2 LEU A  30     -53.862  50.485  70.787  1.00  0.25           H  
ATOM    491  C   LEU A  30     -55.813  51.691  73.247  1.00  0.25           C  
ATOM    492  O   LEU A  30     -55.757  50.585  72.715  1.00  0.25           O  
ATOM    493  N   LYS A  31     -56.936  52.381  73.516  1.00  0.15           N  
ATOM    494  HN  LYS A  31     -56.790  53.296  73.888  1.00  0.15           H  
ATOM    495  CA  LYS A  31     -58.296  51.873  73.446  1.00  0.15           C  
ATOM    496  HA  LYS A  31     -58.548  51.901  72.386  1.00  0.15           H  
ATOM    497  CB  LYS A  31     -58.465  50.452  74.043  1.00  0.15           C  
ATOM    498  HB1 LYS A  31     -57.557  49.860  73.979  1.00  0.15           H  
ATOM    499  HB2 LYS A  31     -58.679  50.513  75.111  1.00  0.15           H  
ATOM    500  CG  LYS A  31     -59.582  49.679  73.335  1.00  0.15           C  
ATOM    501  HG1 LYS A  31     -59.824  48.770  73.887  1.00  0.15           H  
ATOM    502  HG2 LYS A  31     -60.488  50.281  73.361  1.00  0.15           H  
ATOM    503  CD  LYS A  31     -59.232  49.312  71.882  1.00  0.15           C  
ATOM    504  HD1 LYS A  31     -58.453  49.963  71.479  1.00  0.15           H  
ATOM    505  HD2 LYS A  31     -58.815  48.302  71.859  1.00  0.15           H  
ATOM    506  CE  LYS A  31     -60.451  49.390  70.958  1.00  0.15           C  
ATOM    507  HE1 LYS A  31     -60.209  49.000  69.968  1.00  0.15           H  
ATOM    508  HE2 LYS A  31     -61.282  48.802  71.350  1.00  0.15           H  
ATOM    509  NZ  LYS A  31     -60.915  50.765  70.800  1.00  0.15           N1+
ATOM    510  HZ1 LYS A  31     -61.688  50.792  70.107  1.00  0.15           H  
ATOM    511  HZ2 LYS A  31     -60.124  51.340  70.455  1.00  0.15           H  
ATOM    512  HZ3 LYS A  31     -61.240  51.137  71.717  1.00  0.15           H  
ATOM    513  C   LYS A  31     -59.273  52.826  74.177  1.00  0.15           C  
ATOM    514  O   LYS A  31     -60.403  52.451  74.476  1.00  0.15           O  
ATOM    515  N   ASP A  32     -58.781  54.062  74.429  1.00  0.15           N  
ATOM    516  HN  ASP A  32     -57.851  54.292  74.142  1.00  0.15           H  
ATOM    517  CA  ASP A  32     -59.570  55.090  75.116  1.00  0.15           C  
ATOM    518  HA  ASP A  32     -60.613  54.810  74.965  1.00  0.15           H  
ATOM    519  CB  ASP A  32     -59.341  55.056  76.654  1.00  0.15           C  
ATOM    520  HB1 ASP A  32     -60.294  55.245  77.149  1.00  0.15           H  
ATOM    521  HB2 ASP A  32     -59.065  54.046  76.961  1.00  0.15           H  
ATOM    522  CG  ASP A  32     -58.310  56.026  77.292  1.00  0.15           C  
ATOM    523  OD1 ASP A  32     -57.201  56.169  76.788  1.00  0.15           O  
ATOM    524  OD2 ASP A  32     -58.611  56.615  78.336  1.00  0.15           O  
ATOM    525  C   ASP A  32     -59.452  56.472  74.420  1.00  0.15           C  
ATOM    526  O   ASP A  32     -60.023  57.457  74.873  1.00  0.15           O  
ATOM    527  N   LEU A  33     -58.721  56.490  73.270  1.00  0.19           N  
ATOM    528  HN  LEU A  33     -58.309  55.647  72.922  1.00  0.19           H  
ATOM    529  CA  LEU A  33     -58.427  57.745  72.559  1.00  0.19           C  
ATOM    530  HA  LEU A  33     -59.161  58.504  72.844  1.00  0.19           H  
ATOM    531  CB  LEU A  33     -56.983  58.192  72.871  1.00  0.19           C  
ATOM    532  HB1 LEU A  33     -56.294  57.447  72.463  1.00  0.19           H  
ATOM    533  HB2 LEU A  33     -56.743  59.123  72.356  1.00  0.19           H  
ATOM    534  CG  LEU A  33     -56.647  58.294  74.362  1.00  0.19           C  
ATOM    535  HG  LEU A  33     -56.803  57.304  74.776  1.00  0.19           H  
ATOM    536  CD1 LEU A  33     -55.164  58.610  74.535  1.00  0.19           C  
ATOM    537 1HD1 LEU A  33     -54.872  58.572  75.582  1.00  0.19           H  
ATOM    538 2HD1 LEU A  33     -54.937  59.600  74.139  1.00  0.19           H  
ATOM    539 3HD1 LEU A  33     -54.549  57.888  73.995  1.00  0.19           H  
ATOM    540  CD2 LEU A  33     -57.531  59.275  75.144  1.00  0.19           C  
ATOM    541 1HD2 LEU A  33     -57.557  59.011  76.204  1.00  0.19           H  
ATOM    542 2HD2 LEU A  33     -58.557  59.272  74.787  1.00  0.19           H  
ATOM    543 3HD2 LEU A  33     -57.175  60.300  75.066  1.00  0.19           H  
ATOM    544  C   LEU A  33     -58.500  57.537  71.030  1.00  0.19           C  
ATOM    545  O   LEU A  33     -57.547  57.070  70.418  1.00  0.19           O  
ATOM    546  N   GLY A  34     -59.647  57.924  70.420  1.00  0.18           N  
ATOM    547  HN  GLY A  34     -60.407  58.283  70.960  1.00  0.18           H  
ATOM    548  CA  GLY A  34     -59.757  57.801  68.958  1.00  0.18           C  
ATOM    549  HA1 GLY A  34     -60.459  58.572  68.635  1.00  0.18           H  
ATOM    550  HA2 GLY A  34     -58.787  57.983  68.489  1.00  0.18           H  
ATOM    551  C   GLY A  34     -60.290  56.415  68.569  1.00  0.18           C  
ATOM    552  O   GLY A  34     -61.295  56.262  67.879  1.00  0.18           O  
ATOM    553  N   LEU A  35     -59.558  55.431  69.132  1.00  0.12           N  
ATOM    554  HN  LEU A  35     -58.676  55.653  69.542  1.00  0.12           H  
ATOM    555  CA  LEU A  35     -59.944  54.035  69.166  1.00  0.12           C  
ATOM    556  HA  LEU A  35     -59.306  53.587  69.930  1.00  0.12           H  
ATOM    557  CB  LEU A  35     -61.425  53.865  69.582  1.00  0.12           C  
ATOM    558  HB1 LEU A  35     -62.080  54.264  68.808  1.00  0.12           H  
ATOM    559  HB2 LEU A  35     -61.678  52.803  69.614  1.00  0.12           H  
ATOM    560  CG  LEU A  35     -61.758  54.523  70.950  1.00  0.12           C  
ATOM    561  HG  LEU A  35     -60.889  55.066  71.333  1.00  0.12           H  
ATOM    562  CD1 LEU A  35     -62.896  55.551  70.840  1.00  0.12           C  
ATOM    563 1HD1 LEU A  35     -63.145  55.942  71.827  1.00  0.12           H  
ATOM    564 2HD1 LEU A  35     -63.799  55.112  70.413  1.00  0.12           H  
ATOM    565 3HD1 LEU A  35     -62.624  56.402  70.216  1.00  0.12           H  
ATOM    566  CD2 LEU A  35     -62.112  53.468  72.003  1.00  0.12           C  
ATOM    567 1HD2 LEU A  35     -62.389  53.938  72.947  1.00  0.12           H  
ATOM    568 2HD2 LEU A  35     -61.259  52.820  72.194  1.00  0.12           H  
ATOM    569 3HD2 LEU A  35     -62.945  52.842  71.680  1.00  0.12           H  
ATOM    570  C   LEU A  35     -59.570  53.361  67.837  1.00  0.12           C  
ATOM    571  O   LEU A  35     -60.262  52.476  67.333  1.00  0.12           O  
ATOM    572  N   THR A  36     -58.415  53.864  67.339  1.00  0.25           N  
ATOM    573  HN  THR A  36     -57.927  54.567  67.857  1.00  0.25           H  
ATOM    574  CA  THR A  36     -57.788  53.483  66.086  1.00  0.25           C  
ATOM    575  HA  THR A  36     -58.502  52.890  65.511  1.00  0.25           H  
ATOM    576  CB  THR A  36     -57.441  54.804  65.356  1.00  0.25           C  
ATOM    577  HB  THR A  36     -56.738  55.369  65.970  1.00  0.25           H  
ATOM    578  OG1 THR A  36     -58.595  55.614  65.242  1.00  0.25           O  
ATOM    579  HG1 THR A  36     -59.258  55.153  64.743  1.00  0.25           H  
ATOM    580  CG2 THR A  36     -56.830  54.645  63.957  1.00  0.25           C  
ATOM    581 1HG2 THR A  36     -56.741  55.613  63.462  1.00  0.25           H  
ATOM    582 2HG2 THR A  36     -57.429  53.993  63.320  1.00  0.25           H  
ATOM    583 3HG2 THR A  36     -55.829  54.235  64.015  1.00  0.25           H  
ATOM    584  C   THR A  36     -56.565  52.602  66.410  1.00  0.25           C  
ATOM    585  O   THR A  36     -56.177  52.428  67.561  1.00  0.25           O  
ATOM    586  N   GLY A  37     -56.023  52.025  65.315  1.00  0.39           N  
ATOM    587  HN  GLY A  37     -56.434  52.199  64.420  1.00  0.39           H  
ATOM    588  CA  GLY A  37     -54.825  51.194  65.383  1.00  0.39           C  
ATOM    589  HA1 GLY A  37     -54.627  50.890  66.412  1.00  0.39           H  
ATOM    590  HA2 GLY A  37     -55.037  50.302  64.792  1.00  0.39           H  
ATOM    591  C   GLY A  37     -53.603  51.916  64.788  1.00  0.39           C  
ATOM    592  O   GLY A  37     -52.485  51.764  65.262  1.00  0.39           O  
ATOM    593  N   SER A  38     -53.894  52.683  63.713  1.00  0.50           N  
ATOM    594  HN  SER A  38     -54.845  52.758  63.414  1.00  0.50           H  
ATOM    595  CA  SER A  38     -52.858  53.338  62.915  1.00  0.50           C  
ATOM    596  HA  SER A  38     -52.025  52.639  62.836  1.00  0.50           H  
ATOM    597  CB  SER A  38     -53.401  53.649  61.516  1.00  0.50           C  
ATOM    598  HB1 SER A  38     -53.769  52.731  61.056  1.00  0.50           H  
ATOM    599  HB2 SER A  38     -54.255  54.335  61.559  1.00  0.50           H  
ATOM    600  OG  SER A  38     -52.405  54.172  60.653  1.00  0.50           O  
ATOM    601  HG  SER A  38     -51.988  54.919  61.071  1.00  0.50           H  
ATOM    602  C   SER A  38     -52.347  54.642  63.561  1.00  0.50           C  
ATOM    603  O   SER A  38     -51.152  54.887  63.578  1.00  0.50           O  
ATOM    604  N   ASP A  39     -53.298  55.464  64.072  1.00  0.52           N  
ATOM    605  HN  ASP A  39     -54.256  55.184  64.038  1.00  0.52           H  
ATOM    606  CA  ASP A  39     -52.943  56.757  64.699  1.00  0.52           C  
ATOM    607  HA  ASP A  39     -52.484  57.379  63.932  1.00  0.52           H  
ATOM    608  CB  ASP A  39     -54.228  57.422  65.255  1.00  0.52           C  
ATOM    609  HB1 ASP A  39     -54.840  57.800  64.433  1.00  0.52           H  
ATOM    610  HB2 ASP A  39     -54.839  56.671  65.759  1.00  0.52           H  
ATOM    611  CG  ASP A  39     -53.967  58.571  66.264  1.00  0.52           C  
ATOM    612  OD1 ASP A  39     -53.576  59.653  65.835  1.00  0.52           O  
ATOM    613  OD2 ASP A  39     -54.153  58.370  67.468  1.00  0.52           O  
ATOM    614  C   ASP A  39     -51.937  56.541  65.838  1.00  0.52           C  
ATOM    615  O   ASP A  39     -50.891  57.181  65.954  1.00  0.52           O  
ATOM    616  N   LEU A  40     -52.390  55.571  66.666  1.00  0.50           N  
ATOM    617  HN  LEU A  40     -53.235  55.081  66.448  1.00  0.50           H  
ATOM    618  CA  LEU A  40     -51.713  55.279  67.914  1.00  0.50           C  
ATOM    619  HA  LEU A  40     -51.384  56.229  68.326  1.00  0.50           H  
ATOM    620  CB  LEU A  40     -52.709  54.615  68.879  1.00  0.50           C  
ATOM    621  HB1 LEU A  40     -53.310  53.881  68.338  1.00  0.50           H  
ATOM    622  HB2 LEU A  40     -52.157  54.069  69.637  1.00  0.50           H  
ATOM    623  CG  LEU A  40     -53.610  55.650  69.591  1.00  0.50           C  
ATOM    624  HG  LEU A  40     -53.834  56.443  68.881  1.00  0.50           H  
ATOM    625  CD1 LEU A  40     -54.974  55.081  70.020  1.00  0.50           C  
ATOM    626 1HD1 LEU A  40     -55.485  55.778  70.687  1.00  0.50           H  
ATOM    627 2HD1 LEU A  40     -54.888  54.136  70.549  1.00  0.50           H  
ATOM    628 3HD1 LEU A  40     -55.619  54.907  69.158  1.00  0.50           H  
ATOM    629  CD2 LEU A  40     -52.875  56.283  70.780  1.00  0.50           C  
ATOM    630 1HD2 LEU A  40     -52.691  55.554  71.570  1.00  0.50           H  
ATOM    631 2HD2 LEU A  40     -53.460  57.096  71.203  1.00  0.50           H  
ATOM    632 3HD2 LEU A  40     -51.907  56.681  70.472  1.00  0.50           H  
ATOM    633  C   LEU A  40     -50.463  54.416  67.674  1.00  0.50           C  
ATOM    634  O   LEU A  40     -49.512  54.428  68.451  1.00  0.50           O  
ATOM    635  N   GLY A  41     -50.499  53.692  66.537  1.00  0.64           N  
ATOM    636  HN  GLY A  41     -51.331  53.644  65.987  1.00  0.64           H  
ATOM    637  CA  GLY A  41     -49.260  53.110  66.044  1.00  0.64           C  
ATOM    638  HA1 GLY A  41     -48.870  52.426  66.799  1.00  0.64           H  
ATOM    639  HA2 GLY A  41     -49.507  52.546  65.145  1.00  0.64           H  
ATOM    640  C   GLY A  41     -48.224  54.204  65.710  1.00  0.64           C  
ATOM    641  O   GLY A  41     -47.031  54.071  65.964  1.00  0.64           O  
ATOM    642  N   LEU A  42     -48.788  55.293  65.141  1.00  0.62           N  
ATOM    643  HN  LEU A  42     -49.783  55.307  65.047  1.00  0.62           H  
ATOM    644  CA  LEU A  42     -48.063  56.449  64.623  1.00  0.62           C  
ATOM    645  HA  LEU A  42     -47.126  56.076  64.218  1.00  0.62           H  
ATOM    646  CB  LEU A  42     -48.915  57.017  63.461  1.00  0.62           C  
ATOM    647  HB1 LEU A  42     -48.927  56.247  62.688  1.00  0.62           H  
ATOM    648  HB2 LEU A  42     -49.958  57.126  63.752  1.00  0.62           H  
ATOM    649  CG  LEU A  42     -48.449  58.342  62.822  1.00  0.62           C  
ATOM    650  HG  LEU A  42     -47.368  58.428  62.944  1.00  0.62           H  
ATOM    651  CD1 LEU A  42     -48.738  58.354  61.315  1.00  0.62           C  
ATOM    652 1HD1 LEU A  42     -48.400  59.285  60.860  1.00  0.62           H  
ATOM    653 2HD1 LEU A  42     -49.806  58.256  61.123  1.00  0.62           H  
ATOM    654 3HD1 LEU A  42     -48.227  57.535  60.810  1.00  0.62           H  
ATOM    655  CD2 LEU A  42     -49.139  59.555  63.470  1.00  0.62           C  
ATOM    656 1HD2 LEU A  42     -48.772  60.486  63.040  1.00  0.62           H  
ATOM    657 2HD2 LEU A  42     -48.976  59.600  64.542  1.00  0.62           H  
ATOM    658 3HD2 LEU A  42     -50.217  59.517  63.309  1.00  0.62           H  
ATOM    659  C   LEU A  42     -47.729  57.483  65.732  1.00  0.62           C  
ATOM    660  O   LEU A  42     -47.087  58.492  65.469  1.00  0.62           O  
ATOM    661  N   LEU A  43     -48.186  57.197  66.973  1.00  0.62           N  
ATOM    662  HN  LEU A  43     -48.608  56.311  67.168  1.00  0.62           H  
ATOM    663  CA  LEU A  43     -48.203  58.218  68.025  1.00  0.62           C  
ATOM    664  HA  LEU A  43     -48.190  59.196  67.543  1.00  0.62           H  
ATOM    665  CB  LEU A  43     -49.523  58.081  68.786  1.00  0.62           C  
ATOM    666  HB1 LEU A  43     -50.309  58.096  68.039  1.00  0.62           H  
ATOM    667  HB2 LEU A  43     -49.585  57.108  69.271  1.00  0.62           H  
ATOM    668  CG  LEU A  43     -49.788  59.214  69.780  1.00  0.62           C  
ATOM    669  HG  LEU A  43     -49.233  60.094  69.451  1.00  0.62           H  
ATOM    670  CD1 LEU A  43     -51.279  59.591  69.751  1.00  0.62           C  
ATOM    671 1HD1 LEU A  43     -51.464  60.524  70.263  1.00  0.62           H  
ATOM    672 2HD1 LEU A  43     -51.903  58.832  70.213  1.00  0.62           H  
ATOM    673 3HD1 LEU A  43     -51.627  59.731  68.726  1.00  0.62           H  
ATOM    674  CD2 LEU A  43     -49.287  58.811  71.175  1.00  0.62           C  
ATOM    675 1HD2 LEU A  43     -49.004  59.682  71.763  1.00  0.62           H  
ATOM    676 2HD2 LEU A  43     -48.409  58.173  71.120  1.00  0.62           H  
ATOM    677 3HD2 LEU A  43     -50.041  58.240  71.713  1.00  0.62           H  
ATOM    678  C   LEU A  43     -46.973  58.107  68.944  1.00  0.62           C  
ATOM    679  O   LEU A  43     -46.409  59.101  69.391  1.00  0.62           O  
ATOM    680  N   VAL A  44     -46.587  56.828  69.172  1.00  0.67           N  
ATOM    681  HN  VAL A  44     -47.163  56.085  68.833  1.00  0.67           H  
ATOM    682  CA  VAL A  44     -45.308  56.493  69.797  1.00  0.67           C  
ATOM    683  HA  VAL A  44     -45.003  57.349  70.400  1.00  0.67           H  
ATOM    684  CB  VAL A  44     -45.517  55.273  70.720  1.00  0.67           C  
ATOM    685  HB  VAL A  44     -46.456  55.441  71.247  1.00  0.67           H  
ATOM    686  CG1 VAL A  44     -45.683  53.950  69.956  1.00  0.67           C  
ATOM    687 1HG1 VAL A  44     -45.941  53.138  70.637  1.00  0.67           H  
ATOM    688 2HG1 VAL A  44     -44.765  53.664  69.443  1.00  0.67           H  
ATOM    689 3HG1 VAL A  44     -46.476  54.023  69.212  1.00  0.67           H  
ATOM    690  CG2 VAL A  44     -44.432  55.172  71.803  1.00  0.67           C  
ATOM    691 1HG2 VAL A  44     -44.638  54.352  72.493  1.00  0.67           H  
ATOM    692 2HG2 VAL A  44     -44.388  56.087  72.393  1.00  0.67           H  
ATOM    693 3HG2 VAL A  44     -43.446  55.001  71.374  1.00  0.67           H  
ATOM    694  C   VAL A  44     -44.232  56.274  68.696  1.00  0.67           C  
ATOM    695  O   VAL A  44     -43.177  55.672  68.904  1.00  0.67           O  
ATOM    696  N   ALA A  45     -44.594  56.798  67.503  1.00  0.73           N  
ATOM    697  HN  ALA A  45     -45.501  57.193  67.370  1.00  0.73           H  
ATOM    698  CA  ALA A  45     -43.687  56.954  66.380  1.00  0.73           C  
ATOM    699  HA  ALA A  45     -42.707  56.566  66.664  1.00  0.73           H  
ATOM    700  CB  ALA A  45     -44.226  56.190  65.170  1.00  0.73           C  
ATOM    701  HB1 ALA A  45     -43.504  56.193  64.352  1.00  0.73           H  
ATOM    702  HB2 ALA A  45     -45.146  56.638  64.800  1.00  0.73           H  
ATOM    703  HB3 ALA A  45     -44.435  55.150  65.424  1.00  0.73           H  
ATOM    704  C   ALA A  45     -43.541  58.445  66.060  1.00  0.73           C  
ATOM    705  O   ALA A  45     -42.547  58.872  65.481  1.00  0.73           O  
ATOM    706  N   ALA A  46     -44.575  59.199  66.514  1.00  0.73           N  
ATOM    707  HN  ALA A  46     -45.360  58.758  66.951  1.00  0.73           H  
ATOM    708  CA  ALA A  46     -44.630  60.655  66.421  1.00  0.73           C  
ATOM    709  HA  ALA A  46     -44.615  60.901  65.358  1.00  0.73           H  
ATOM    710  CB  ALA A  46     -45.918  61.172  67.071  1.00  0.73           C  
ATOM    711  HB1 ALA A  46     -46.072  62.221  66.835  1.00  0.73           H  
ATOM    712  HB2 ALA A  46     -45.911  61.083  68.156  1.00  0.73           H  
ATOM    713  HB3 ALA A  46     -46.781  60.628  66.700  1.00  0.73           H  
ATOM    714  C   ALA A  46     -43.424  61.285  67.110  1.00  0.73           C  
ATOM    715  O   ALA A  46     -42.721  62.124  66.555  1.00  0.73           O  
ATOM    716  N   PHE A  47     -43.207  60.758  68.332  1.00  0.64           N  
ATOM    717  HN  PHE A  47     -43.858  60.086  68.685  1.00  0.64           H  
ATOM    718  CA  PHE A  47     -42.099  61.125  69.185  1.00  0.64           C  
ATOM    719  HA  PHE A  47     -42.177  62.194  69.345  1.00  0.64           H  
ATOM    720  CB  PHE A  47     -42.268  60.342  70.499  1.00  0.64           C  
ATOM    721  HB1 PHE A  47     -43.324  60.288  70.753  1.00  0.64           H  
ATOM    722  HB2 PHE A  47     -41.952  59.302  70.392  1.00  0.64           H  
ATOM    723  CG  PHE A  47     -41.547  60.965  71.665  1.00  0.64           C  
ATOM    724  CD1 PHE A  47     -42.243  61.689  72.627  1.00  0.64           C  
ATOM    725  HD1 PHE A  47     -43.308  61.818  72.541  1.00  0.64           H  
ATOM    726  CD2 PHE A  47     -40.174  60.818  71.800  1.00  0.64           C  
ATOM    727  HD2 PHE A  47     -39.651  60.233  71.061  1.00  0.64           H  
ATOM    728  CE1 PHE A  47     -41.574  62.257  73.702  1.00  0.64           C  
ATOM    729  HE1 PHE A  47     -42.125  62.806  74.453  1.00  0.64           H  
ATOM    730  CE2 PHE A  47     -39.496  61.403  72.861  1.00  0.64           C  
ATOM    731  HE2 PHE A  47     -38.428  61.299  72.963  1.00  0.64           H  
ATOM    732  CZ  PHE A  47     -40.198  62.128  73.810  1.00  0.64           C  
ATOM    733  HZ  PHE A  47     -39.672  62.590  74.631  1.00  0.64           H  
ATOM    734  C   PHE A  47     -40.798  60.780  68.463  1.00  0.64           C  
ATOM    735  O   PHE A  47     -39.943  61.619  68.216  1.00  0.64           O  
ATOM    736  N   ALA A  48     -40.754  59.477  68.100  1.00  0.74           N  
ATOM    737  HN  ALA A  48     -41.551  58.899  68.276  1.00  0.74           H  
ATOM    738  CA  ALA A  48     -39.548  58.877  67.555  1.00  0.74           C  
ATOM    739  HA  ALA A  48     -38.811  58.889  68.359  1.00  0.74           H  
ATOM    740  CB  ALA A  48     -39.851  57.432  67.150  1.00  0.74           C  
ATOM    741  HB1 ALA A  48     -38.946  56.914  66.829  1.00  0.74           H  
ATOM    742  HB2 ALA A  48     -40.569  57.386  66.332  1.00  0.74           H  
ATOM    743  HB3 ALA A  48     -40.269  56.875  67.989  1.00  0.74           H  
ATOM    744  C   ALA A  48     -38.986  59.676  66.365  1.00  0.74           C  
ATOM    745  O   ALA A  48     -37.782  59.846  66.247  1.00  0.74           O  
ATOM    746  N   LEU A  49     -39.928  60.171  65.534  1.00  0.67           N  
ATOM    747  HN  LEU A  49     -40.893  60.045  65.759  1.00  0.67           H  
ATOM    748  CA  LEU A  49     -39.584  60.868  64.299  1.00  0.67           C  
ATOM    749  HA  LEU A  49     -38.850  60.245  63.786  1.00  0.67           H  
ATOM    750  CB  LEU A  49     -40.858  60.988  63.443  1.00  0.67           C  
ATOM    751  HB1 LEU A  49     -41.240  59.985  63.243  1.00  0.67           H  
ATOM    752  HB2 LEU A  49     -41.636  61.487  64.022  1.00  0.67           H  
ATOM    753  CG  LEU A  49     -40.677  61.728  62.103  1.00  0.67           C  
ATOM    754  HG  LEU A  49     -40.335  62.743  62.308  1.00  0.67           H  
ATOM    755  CD1 LEU A  49     -39.633  61.052  61.203  1.00  0.67           C  
ATOM    756 1HD1 LEU A  49     -39.534  61.584  60.256  1.00  0.67           H  
ATOM    757 2HD1 LEU A  49     -39.913  60.022  60.979  1.00  0.67           H  
ATOM    758 3HD1 LEU A  49     -38.650  61.041  61.672  1.00  0.67           H  
ATOM    759  CD2 LEU A  49     -42.022  61.841  61.376  1.00  0.67           C  
ATOM    760 1HD2 LEU A  49     -41.923  62.406  60.449  1.00  0.67           H  
ATOM    761 2HD2 LEU A  49     -42.761  62.348  61.997  1.00  0.67           H  
ATOM    762 3HD2 LEU A  49     -42.416  60.855  61.127  1.00  0.67           H  
ATOM    763  C   LEU A  49     -38.948  62.246  64.589  1.00  0.67           C  
ATOM    764  O   LEU A  49     -37.780  62.471  64.296  1.00  0.67           O  
ATOM    765  N   SER A  50     -39.784  63.152  65.154  1.00  0.72           N  
ATOM    766  HN  SER A  50     -40.717  62.875  65.385  1.00  0.72           H  
ATOM    767  CA  SER A  50     -39.366  64.548  65.342  1.00  0.72           C  
ATOM    768  HA  SER A  50     -39.025  64.891  64.366  1.00  0.72           H  
ATOM    769  CB  SER A  50     -40.584  65.393  65.758  1.00  0.72           C  
ATOM    770  HB1 SER A  50     -40.273  66.391  66.070  1.00  0.72           H  
ATOM    771  HB2 SER A  50     -41.251  65.542  64.904  1.00  0.72           H  
ATOM    772  OG  SER A  50     -41.320  64.816  66.821  1.00  0.72           O  
ATOM    773  HG  SER A  50     -41.553  63.922  66.596  1.00  0.72           H  
ATOM    774  C   SER A  50     -38.206  64.708  66.346  1.00  0.72           C  
ATOM    775  O   SER A  50     -37.513  65.721  66.376  1.00  0.72           O  
ATOM    776  N   GLN A  51     -37.999  63.648  67.146  1.00  0.69           N  
ATOM    777  HN  GLN A  51     -38.583  62.840  67.075  1.00  0.69           H  
ATOM    778  CA  GLN A  51     -36.955  63.684  68.156  1.00  0.69           C  
ATOM    779  HA  GLN A  51     -37.020  64.637  68.683  1.00  0.69           H  
ATOM    780  CB  GLN A  51     -37.267  62.533  69.114  1.00  0.69           C  
ATOM    781  HB1 GLN A  51     -38.307  62.609  69.416  1.00  0.69           H  
ATOM    782  HB2 GLN A  51     -37.156  61.604  68.551  1.00  0.69           H  
ATOM    783  CG  GLN A  51     -36.463  62.523  70.419  1.00  0.69           C  
ATOM    784  HG1 GLN A  51     -35.418  62.738  70.234  1.00  0.69           H  
ATOM    785  HG2 GLN A  51     -36.824  63.303  71.088  1.00  0.69           H  
ATOM    786  CD  GLN A  51     -36.489  61.169  71.153  1.00  0.69           C  
ATOM    787  OE1 GLN A  51     -35.807  60.999  72.156  1.00  0.69           O  
ATOM    788  NE2 GLN A  51     -37.251  60.202  70.601  1.00  0.69           N  
ATOM    789 1HE2 GLN A  51     -37.845  60.377  69.813  1.00  0.69           H  
ATOM    790 2HE2 GLN A  51     -37.267  59.284  70.998  1.00  0.69           H  
ATOM    791  C   GLN A  51     -35.529  63.563  67.558  1.00  0.69           C  
ATOM    792  O   GLN A  51     -34.564  63.611  68.301  1.00  0.69           O  
ATOM    793  N   MET A  52     -35.412  63.403  66.213  1.00  0.67           N  
ATOM    794  HN  MET A  52     -36.227  63.365  65.635  1.00  0.67           H  
ATOM    795  CA  MET A  52     -34.084  63.221  65.594  1.00  0.67           C  
ATOM    796  HA  MET A  52     -33.322  63.277  66.371  1.00  0.67           H  
ATOM    797  CB  MET A  52     -33.984  61.838  64.929  1.00  0.67           C  
ATOM    798  HB1 MET A  52     -34.669  61.779  64.082  1.00  0.67           H  
ATOM    799  HB2 MET A  52     -32.980  61.712  64.523  1.00  0.67           H  
ATOM    800  CG  MET A  52     -34.272  60.682  65.894  1.00  0.67           C  
ATOM    801  HG1 MET A  52     -35.308  60.752  66.224  1.00  0.67           H  
ATOM    802  HG2 MET A  52     -34.154  59.730  65.379  1.00  0.67           H  
ATOM    803  SD  MET A  52     -33.163  60.721  67.321  1.00  0.67           S  
ATOM    804  CE  MET A  52     -34.316  60.160  68.588  1.00  0.67           C  
ATOM    805  HE1 MET A  52     -33.843  59.409  69.220  1.00  0.67           H  
ATOM    806  HE2 MET A  52     -35.213  59.717  68.158  1.00  0.67           H  
ATOM    807  HE3 MET A  52     -34.588  60.995  69.223  1.00  0.67           H  
ATOM    808  C   MET A  52     -33.759  64.333  64.574  1.00  0.67           C  
ATOM    809  O   MET A  52     -32.606  64.715  64.391  1.00  0.67           O  
ATOM    810  N   ILE A  53     -34.836  64.841  63.927  1.00  0.63           N  
ATOM    811  HN  ILE A  53     -35.752  64.488  64.116  1.00  0.63           H  
ATOM    812  CA  ILE A  53     -34.667  65.938  62.965  1.00  0.63           C  
ATOM    813  HA  ILE A  53     -33.965  65.581  62.210  1.00  0.63           H  
ATOM    814  CB  ILE A  53     -36.019  66.299  62.303  1.00  0.63           C  
ATOM    815  HB  ILE A  53     -35.835  67.111  61.597  1.00  0.63           H  
ATOM    816  CG2 ILE A  53     -36.560  65.118  61.487  1.00  0.63           C  
ATOM    817 1HG2 ILE A  53     -37.450  65.404  60.926  1.00  0.63           H  
ATOM    818 2HG2 ILE A  53     -36.825  64.277  62.128  1.00  0.63           H  
ATOM    819 3HG2 ILE A  53     -35.821  64.773  60.764  1.00  0.63           H  
ATOM    820  CG1 ILE A  53     -37.054  66.801  63.333  1.00  0.63           C  
ATOM    821 1HG1 ILE A  53     -37.225  66.017  64.060  1.00  0.63           H  
ATOM    822 2HG1 ILE A  53     -36.655  67.650  63.886  1.00  0.63           H  
ATOM    823  CD1 ILE A  53     -38.397  67.241  62.740  1.00  0.63           C  
ATOM    824 1HD1 ILE A  53     -39.048  67.625  63.526  1.00  0.63           H  
ATOM    825 2HD1 ILE A  53     -38.923  66.414  62.263  1.00  0.63           H  
ATOM    826 3HD1 ILE A  53     -38.260  68.033  62.003  1.00  0.63           H  
ATOM    827  C   ILE A  53     -34.072  67.211  63.606  1.00  0.63           C  
ATOM    828  O   ILE A  53     -33.519  68.079  62.938  1.00  0.63           O  
ATOM    829  N   ILE A  54     -34.267  67.279  64.932  1.00  0.66           N  
ATOM    830  HN  ILE A  54     -34.667  66.507  65.423  1.00  0.66           H  
ATOM    831  CA  ILE A  54     -34.003  68.502  65.660  1.00  0.66           C  
ATOM    832  HA  ILE A  54     -34.206  69.326  64.974  1.00  0.66           H  
ATOM    833  CB  ILE A  54     -35.035  68.585  66.801  1.00  0.66           C  
ATOM    834  HB  ILE A  54     -36.022  68.512  66.341  1.00  0.66           H  
ATOM    835  CG2 ILE A  54     -34.943  67.380  67.752  1.00  0.66           C  
ATOM    836 1HG2 ILE A  54     -35.649  67.473  68.576  1.00  0.66           H  
ATOM    837 2HG2 ILE A  54     -33.945  67.268  68.164  1.00  0.66           H  
ATOM    838 3HG2 ILE A  54     -35.186  66.448  67.240  1.00  0.66           H  
ATOM    839  CG1 ILE A  54     -35.010  69.937  67.535  1.00  0.66           C  
ATOM    840 1HG1 ILE A  54     -35.644  69.870  68.420  1.00  0.66           H  
ATOM    841 2HG1 ILE A  54     -34.002  70.163  67.879  1.00  0.66           H  
ATOM    842  CD1 ILE A  54     -35.521  71.107  66.684  1.00  0.66           C  
ATOM    843 1HD1 ILE A  54     -35.572  72.022  67.276  1.00  0.66           H  
ATOM    844 2HD1 ILE A  54     -36.522  70.907  66.301  1.00  0.66           H  
ATOM    845 3HD1 ILE A  54     -34.865  71.304  65.836  1.00  0.66           H  
ATOM    846  C   ILE A  54     -32.526  68.638  66.094  1.00  0.66           C  
ATOM    847  O   ILE A  54     -32.047  69.759  66.222  1.00  0.66           O  
ATOM    848  N   SER A  55     -31.840  67.483  66.299  1.00  0.76           N  
ATOM    849  HN  SER A  55     -32.297  66.613  66.119  1.00  0.76           H  
ATOM    850  CA  SER A  55     -30.475  67.453  66.858  1.00  0.76           C  
ATOM    851  HA  SER A  55     -30.501  68.155  67.690  1.00  0.76           H  
ATOM    852  CB  SER A  55     -30.142  66.066  67.426  1.00  0.76           C  
ATOM    853  HB1 SER A  55     -29.546  65.463  66.734  1.00  0.76           H  
ATOM    854  HB2 SER A  55     -29.546  66.169  68.335  1.00  0.76           H  
ATOM    855  OG  SER A  55     -31.311  65.346  67.764  1.00  0.76           O  
ATOM    856  HG  SER A  55     -31.892  65.316  67.013  1.00  0.76           H  
ATOM    857  C   SER A  55     -29.298  67.893  65.935  1.00  0.76           C  
ATOM    858  O   SER A  55     -28.304  68.425  66.437  1.00  0.76           O  
ATOM    859  N   PRO A  56     -29.365  67.659  64.582  1.00  0.73           N  
ATOM    860  CD  PRO A  56     -30.384  66.878  63.882  1.00  0.73           C  
ATOM    861  HD1 PRO A  56     -31.362  67.336  63.960  1.00  0.73           H  
ATOM    862  HD2 PRO A  56     -30.411  65.868  64.283  1.00  0.73           H  
ATOM    863  CA  PRO A  56     -28.326  68.152  63.691  1.00  0.73           C  
ATOM    864  HA  PRO A  56     -27.346  67.952  64.120  1.00  0.73           H  
ATOM    865  CB  PRO A  56     -28.508  67.342  62.400  1.00  0.73           C  
ATOM    866  HB1 PRO A  56     -28.242  67.885  61.492  1.00  0.73           H  
ATOM    867  HB2 PRO A  56     -27.872  66.458  62.444  1.00  0.73           H  
ATOM    868  CG  PRO A  56     -29.970  66.898  62.408  1.00  0.73           C  
ATOM    869  HG1 PRO A  56     -30.577  67.633  61.876  1.00  0.73           H  
ATOM    870  HG2 PRO A  56     -30.109  65.935  61.916  1.00  0.73           H  
ATOM    871  C   PRO A  56     -28.445  69.663  63.422  1.00  0.73           C  
ATOM    872  O   PRO A  56     -27.654  70.220  62.674  1.00  0.73           O  
ATOM    873  N   PHE A  57     -29.446  70.288  64.072  1.00  0.67           N  
ATOM    874  HN  PHE A  57     -30.142  69.745  64.539  1.00  0.67           H  
ATOM    875  CA  PHE A  57     -29.537  71.744  64.224  1.00  0.67           C  
ATOM    876  HA  PHE A  57     -28.734  72.224  63.664  1.00  0.67           H  
ATOM    877  CB  PHE A  57     -30.913  72.191  63.698  1.00  0.67           C  
ATOM    878  HB1 PHE A  57     -30.981  71.968  62.634  1.00  0.67           H  
ATOM    879  HB2 PHE A  57     -31.693  71.599  64.179  1.00  0.67           H  
ATOM    880  CG  PHE A  57     -31.226  73.656  63.903  1.00  0.67           C  
ATOM    881  CD1 PHE A  57     -30.770  74.618  63.005  1.00  0.67           C  
ATOM    882  HD1 PHE A  57     -30.171  74.325  62.156  1.00  0.67           H  
ATOM    883  CD2 PHE A  57     -31.998  74.066  64.988  1.00  0.67           C  
ATOM    884  HD2 PHE A  57     -32.358  73.338  65.701  1.00  0.67           H  
ATOM    885  CE1 PHE A  57     -31.087  75.960  63.183  1.00  0.67           C  
ATOM    886  HE1 PHE A  57     -30.736  76.699  62.477  1.00  0.67           H  
ATOM    887  CE2 PHE A  57     -32.316  75.406  65.168  1.00  0.67           C  
ATOM    888  HE2 PHE A  57     -32.920  75.711  66.011  1.00  0.67           H  
ATOM    889  CZ  PHE A  57     -31.861  76.355  64.265  1.00  0.67           C  
ATOM    890  HZ  PHE A  57     -32.110  77.398  64.403  1.00  0.67           H  
ATOM    891  C   PHE A  57     -29.388  72.095  65.720  1.00  0.67           C  
ATOM    892  O   PHE A  57     -29.033  73.200  66.114  1.00  0.67           O  
ATOM    893  N   GLY A  58     -29.726  71.075  66.526  1.00  0.81           N  
ATOM    894  HN  GLY A  58     -29.932  70.174  66.150  1.00  0.81           H  
ATOM    895  CA  GLY A  58     -29.963  71.251  67.944  1.00  0.81           C  
ATOM    896  HA1 GLY A  58     -30.641  72.092  68.092  1.00  0.81           H  
ATOM    897  HA2 GLY A  58     -30.440  70.339  68.302  1.00  0.81           H  
ATOM    898  C   GLY A  58     -28.649  71.463  68.699  1.00  0.81           C  
ATOM    899  O   GLY A  58     -28.569  72.266  69.618  1.00  0.81           O  
ATOM    900  N   GLY A  59     -27.635  70.697  68.229  1.00  0.82           N  
ATOM    901  HN  GLY A  59     -27.812  70.067  67.476  1.00  0.82           H  
ATOM    902  CA  GLY A  59     -26.283  70.771  68.769  1.00  0.82           C  
ATOM    903  HA1 GLY A  59     -26.351  70.784  69.850  1.00  0.82           H  
ATOM    904  HA2 GLY A  59     -25.761  69.870  68.453  1.00  0.82           H  
ATOM    905  C   GLY A  59     -25.533  71.987  68.289  1.00  0.82           C  
ATOM    906  O   GLY A  59     -24.700  72.526  69.005  1.00  0.82           O  
ATOM    907  N   THR A  60     -25.886  72.410  67.059  1.00  0.71           N  
ATOM    908  HN  THR A  60     -26.589  71.939  66.527  1.00  0.71           H  
ATOM    909  CA  THR A  60     -25.251  73.622  66.581  1.00  0.71           C  
ATOM    910  HA  THR A  60     -24.177  73.463  66.710  1.00  0.71           H  
ATOM    911  CB  THR A  60     -25.517  73.861  65.072  1.00  0.71           C  
ATOM    912  HB  THR A  60     -24.605  74.296  64.662  1.00  0.71           H  
ATOM    913  OG1 THR A  60     -26.509  74.827  64.821  1.00  0.71           O  
ATOM    914  HG1 THR A  60     -27.305  74.549  65.259  1.00  0.71           H  
ATOM    915  CG2 THR A  60     -25.779  72.587  64.255  1.00  0.71           C  
ATOM    916 1HG2 THR A  60     -25.920  72.827  63.202  1.00  0.71           H  
ATOM    917 2HG2 THR A  60     -26.664  72.047  64.589  1.00  0.71           H  
ATOM    918 3HG2 THR A  60     -24.924  71.918  64.323  1.00  0.71           H  
ATOM    919  C   THR A  60     -25.665  74.832  67.449  1.00  0.71           C  
ATOM    920  O   THR A  60     -24.880  75.754  67.636  1.00  0.71           O  
ATOM    921  N   LEU A  61     -26.923  74.746  67.944  1.00  0.70           N  
ATOM    922  HN  LEU A  61     -27.481  73.955  67.697  1.00  0.70           H  
ATOM    923  CA  LEU A  61     -27.505  75.712  68.869  1.00  0.70           C  
ATOM    924  HA  LEU A  61     -27.002  76.663  68.685  1.00  0.70           H  
ATOM    925  CB  LEU A  61     -29.015  75.856  68.591  1.00  0.70           C  
ATOM    926  HB1 LEU A  61     -29.243  75.418  67.619  1.00  0.70           H  
ATOM    927  HB2 LEU A  61     -29.607  75.276  69.302  1.00  0.70           H  
ATOM    928  CG  LEU A  61     -29.514  77.315  68.575  1.00  0.70           C  
ATOM    929  HG  LEU A  61     -28.969  77.848  67.794  1.00  0.70           H  
ATOM    930  CD1 LEU A  61     -31.002  77.356  68.212  1.00  0.70           C  
ATOM    931 1HD1 LEU A  61     -31.373  78.380  68.173  1.00  0.70           H  
ATOM    932 2HD1 LEU A  61     -31.596  76.808  68.943  1.00  0.70           H  
ATOM    933 3HD1 LEU A  61     -31.171  76.906  67.236  1.00  0.70           H  
ATOM    934  CD2 LEU A  61     -29.267  78.048  69.900  1.00  0.70           C  
ATOM    935 1HD2 LEU A  61     -29.689  79.053  69.875  1.00  0.70           H  
ATOM    936 2HD2 LEU A  61     -28.201  78.152  70.103  1.00  0.70           H  
ATOM    937 3HD2 LEU A  61     -29.725  77.516  70.733  1.00  0.70           H  
ATOM    938  C   LEU A  61     -27.261  75.300  70.338  1.00  0.70           C  
ATOM    939  O   LEU A  61     -27.645  76.010  71.266  1.00  0.70           O  
ATOM    940  N   ALA A  62     -26.598  74.132  70.488  1.00  0.78           N  
ATOM    941  HN  ALA A  62     -26.384  73.557  69.702  1.00  0.78           H  
ATOM    942  CA  ALA A  62     -26.101  73.744  71.793  1.00  0.78           C  
ATOM    943  HA  ALA A  62     -26.756  74.185  72.540  1.00  0.78           H  
ATOM    944  CB  ALA A  62     -26.064  72.221  71.966  1.00  0.78           C  
ATOM    945  HB1 ALA A  62     -25.877  71.953  73.007  1.00  0.78           H  
ATOM    946  HB2 ALA A  62     -25.263  71.763  71.384  1.00  0.78           H  
ATOM    947  HB3 ALA A  62     -27.012  71.764  71.681  1.00  0.78           H  
ATOM    948  C   ALA A  62     -24.697  74.284  71.988  1.00  0.78           C  
ATOM    949  O   ALA A  62     -24.182  74.222  73.090  1.00  0.78           O  
ATOM    950  N   ASP A  63     -24.094  74.781  70.884  1.00  0.67           N  
ATOM    951  HN  ASP A  63     -24.586  74.898  70.023  1.00  0.67           H  
ATOM    952  CA  ASP A  63     -22.650  75.030  70.913  1.00  0.67           C  
ATOM    953  HA  ASP A  63     -22.288  74.875  71.917  1.00  0.67           H  
ATOM    954  CB  ASP A  63     -21.875  74.076  69.979  1.00  0.67           C  
ATOM    955  HB1 ASP A  63     -22.250  74.172  68.958  1.00  0.67           H  
ATOM    956  HB2 ASP A  63     -20.822  74.361  69.954  1.00  0.67           H  
ATOM    957  CG  ASP A  63     -21.916  72.570  70.381  1.00  0.67           C  
ATOM    958  OD1 ASP A  63     -22.081  72.225  71.561  1.00  0.67           O  
ATOM    959  OD2 ASP A  63     -21.763  71.734  69.490  1.00  0.67           O  
ATOM    960  C   ASP A  63     -22.294  76.502  70.665  1.00  0.67           C  
ATOM    961  O   ASP A  63     -21.415  77.042  71.331  1.00  0.67           O  
ATOM    962  N   LYS A  64     -22.981  77.130  69.685  1.00  0.60           N  
ATOM    963  HN  LYS A  64     -23.771  76.674  69.276  1.00  0.60           H  
ATOM    964  CA  LYS A  64     -22.596  78.472  69.236  1.00  0.60           C  
ATOM    965  HA  LYS A  64     -21.519  78.463  69.054  1.00  0.60           H  
ATOM    966  CB  LYS A  64     -23.356  78.802  67.936  1.00  0.60           C  
ATOM    967  HB1 LYS A  64     -24.426  78.662  68.087  1.00  0.60           H  
ATOM    968  HB2 LYS A  64     -23.210  79.860  67.716  1.00  0.60           H  
ATOM    969  CG  LYS A  64     -22.897  77.996  66.701  1.00  0.60           C  
ATOM    970  HG1 LYS A  64     -21.816  78.109  66.640  1.00  0.60           H  
ATOM    971  HG2 LYS A  64     -23.035  76.926  66.835  1.00  0.60           H  
ATOM    972  CD  LYS A  64     -23.556  78.486  65.380  1.00  0.60           C  
ATOM    973  HD1 LYS A  64     -23.860  79.525  65.515  1.00  0.60           H  
ATOM    974  HD2 LYS A  64     -22.822  78.516  64.576  1.00  0.60           H  
ATOM    975  CE  LYS A  64     -24.762  77.666  64.877  1.00  0.60           C  
ATOM    976  HE1 LYS A  64     -25.227  77.102  65.680  1.00  0.60           H  
ATOM    977  HE2 LYS A  64     -25.515  78.343  64.480  1.00  0.60           H  
ATOM    978  NZ  LYS A  64     -24.447  76.736  63.796  1.00  0.60           N1+
ATOM    979  HZ1 LYS A  64     -25.296  76.207  63.514  1.00  0.60           H  
ATOM    980  HZ2 LYS A  64     -23.712  76.069  64.114  1.00  0.60           H  
ATOM    981  HZ3 LYS A  64     -24.082  77.266  62.978  1.00  0.60           H  
ATOM    982  C   LYS A  64     -22.912  79.549  70.308  1.00  0.60           C  
ATOM    983  O   LYS A  64     -22.233  80.565  70.433  1.00  0.60           O  
ATOM    984  N   LEU A  65     -24.001  79.275  71.070  1.00  0.56           N  
ATOM    985  HN  LEU A  65     -24.554  78.456  70.914  1.00  0.56           H  
ATOM    986  CA  LEU A  65     -24.347  80.190  72.164  1.00  0.56           C  
ATOM    987  HA  LEU A  65     -23.417  80.398  72.699  1.00  0.56           H  
ATOM    988  CB  LEU A  65     -24.936  81.500  71.580  1.00  0.56           C  
ATOM    989  HB1 LEU A  65     -24.526  81.649  70.582  1.00  0.56           H  
ATOM    990  HB2 LEU A  65     -26.011  81.423  71.417  1.00  0.56           H  
ATOM    991  CG  LEU A  65     -24.592  82.766  72.391  1.00  0.56           C  
ATOM    992  HG  LEU A  65     -23.530  82.733  72.639  1.00  0.56           H  
ATOM    993  CD1 LEU A  65     -24.805  84.035  71.552  1.00  0.56           C  
ATOM    994 1HD1 LEU A  65     -24.536  84.928  72.119  1.00  0.56           H  
ATOM    995 2HD1 LEU A  65     -25.847  84.137  71.245  1.00  0.56           H  
ATOM    996 3HD1 LEU A  65     -24.190  84.020  70.651  1.00  0.56           H  
ATOM    997  CD2 LEU A  65     -25.378  82.861  73.703  1.00  0.56           C  
ATOM    998 1HD2 LEU A  65     -25.137  83.786  74.230  1.00  0.56           H  
ATOM    999 2HD2 LEU A  65     -25.141  82.032  74.369  1.00  0.56           H  
ATOM   1000 3HD2 LEU A  65     -26.453  82.854  73.521  1.00  0.56           H  
ATOM   1001  C   LEU A  65     -25.319  79.510  73.157  1.00  0.56           C  
ATOM   1002  O   LEU A  65     -26.518  79.795  73.206  1.00  0.56           O  
ATOM   1003  N   GLY A  66     -24.707  78.623  73.970  1.00  0.70           N  
ATOM   1004  HN  GLY A  66     -23.743  78.400  73.823  1.00  0.70           H  
ATOM   1005  CA  GLY A  66     -25.409  78.047  75.103  1.00  0.70           C  
ATOM   1006  HA1 GLY A  66     -24.917  78.408  76.008  1.00  0.70           H  
ATOM   1007  HA2 GLY A  66     -26.445  78.382  75.121  1.00  0.70           H  
ATOM   1008  C   GLY A  66     -25.382  76.536  75.024  1.00  0.70           C  
ATOM   1009  O   GLY A  66     -26.168  75.908  74.320  1.00  0.70           O  
ATOM   1010  N   LYS A  67     -24.451  76.016  75.841  1.00  0.74           N  
ATOM   1011  HN  LYS A  67     -23.820  76.641  76.300  1.00  0.74           H  
ATOM   1012  CA  LYS A  67     -24.386  74.604  76.162  1.00  0.74           C  
ATOM   1013  HA  LYS A  67     -24.637  74.020  75.284  1.00  0.74           H  
ATOM   1014  CB  LYS A  67     -22.962  74.300  76.638  1.00  0.74           C  
ATOM   1015  HB1 LYS A  67     -22.730  74.910  77.513  1.00  0.74           H  
ATOM   1016  HB2 LYS A  67     -22.883  73.266  76.948  1.00  0.74           H  
ATOM   1017  CG  LYS A  67     -21.914  74.554  75.550  1.00  0.74           C  
ATOM   1018  HG1 LYS A  67     -22.085  75.517  75.067  1.00  0.74           H  
ATOM   1019  HG2 LYS A  67     -20.936  74.647  76.019  1.00  0.74           H  
ATOM   1020  CD  LYS A  67     -21.884  73.442  74.492  1.00  0.74           C  
ATOM   1021  HD1 LYS A  67     -22.810  72.867  74.468  1.00  0.74           H  
ATOM   1022  HD2 LYS A  67     -21.753  73.900  73.523  1.00  0.74           H  
ATOM   1023  CE  LYS A  67     -20.713  72.510  74.666  1.00  0.74           C  
ATOM   1024  HE1 LYS A  67     -19.813  73.113  74.614  1.00  0.74           H  
ATOM   1025  HE2 LYS A  67     -20.820  71.977  75.610  1.00  0.74           H  
ATOM   1026  NZ  LYS A  67     -20.578  71.519  73.642  1.00  0.74           N1+
ATOM   1027  HZ1 LYS A  67     -19.725  70.952  73.819  1.00  0.74           H  
ATOM   1028  HZ2 LYS A  67     -20.483  71.996  72.722  1.00  0.74           H  
ATOM   1029  HZ3 LYS A  67     -21.420  70.907  73.641  1.00  0.74           H  
ATOM   1030  C   LYS A  67     -25.436  74.270  77.228  1.00  0.74           C  
ATOM   1031  O   LYS A  67     -25.832  73.121  77.388  1.00  0.74           O  
ATOM   1032  N   LYS A  68     -25.876  75.346  77.916  1.00  0.73           N  
ATOM   1033  HN  LYS A  68     -25.515  76.258  77.728  1.00  0.73           H  
ATOM   1034  CA  LYS A  68     -26.788  75.217  79.035  1.00  0.73           C  
ATOM   1035  HA  LYS A  68     -26.992  74.157  79.193  1.00  0.73           H  
ATOM   1036  CB  LYS A  68     -26.093  75.785  80.273  1.00  0.73           C  
ATOM   1037  HB1 LYS A  68     -25.116  75.312  80.370  1.00  0.73           H  
ATOM   1038  HB2 LYS A  68     -25.909  76.855  80.173  1.00  0.73           H  
ATOM   1039  CG  LYS A  68     -26.930  75.483  81.512  1.00  0.73           C  
ATOM   1040  HG1 LYS A  68     -27.801  76.136  81.561  1.00  0.73           H  
ATOM   1041  HG2 LYS A  68     -27.323  74.475  81.380  1.00  0.73           H  
ATOM   1042  CD  LYS A  68     -26.167  75.552  82.830  1.00  0.73           C  
ATOM   1043  HD1 LYS A  68     -25.171  75.127  82.704  1.00  0.73           H  
ATOM   1044  HD2 LYS A  68     -26.033  76.590  83.133  1.00  0.73           H  
ATOM   1045  CE  LYS A  68     -26.930  74.764  83.890  1.00  0.73           C  
ATOM   1046  HE1 LYS A  68     -26.430  74.802  84.856  1.00  0.73           H  
ATOM   1047  HE2 LYS A  68     -27.935  75.165  84.022  1.00  0.73           H  
ATOM   1048  NZ  LYS A  68     -27.054  73.364  83.493  1.00  0.73           N1+
ATOM   1049  HZ1 LYS A  68     -27.591  72.841  84.214  1.00  0.73           H  
ATOM   1050  HZ2 LYS A  68     -26.106  72.951  83.390  1.00  0.73           H  
ATOM   1051  HZ3 LYS A  68     -27.556  73.308  82.584  1.00  0.73           H  
ATOM   1052  C   LYS A  68     -28.147  75.918  78.817  1.00  0.73           C  
ATOM   1053  O   LYS A  68     -29.121  75.637  79.513  1.00  0.73           O  
ATOM   1054  N   LEU A  69     -28.150  76.830  77.820  1.00  0.74           N  
ATOM   1055  HN  LEU A  69     -27.311  77.009  77.305  1.00  0.74           H  
ATOM   1056  CA  LEU A  69     -29.370  77.567  77.476  1.00  0.74           C  
ATOM   1057  HA  LEU A  69     -29.905  77.772  78.405  1.00  0.74           H  
ATOM   1058  CB  LEU A  69     -28.952  78.898  76.834  1.00  0.74           C  
ATOM   1059  HB1 LEU A  69     -28.246  79.373  77.517  1.00  0.74           H  
ATOM   1060  HB2 LEU A  69     -28.390  78.718  75.919  1.00  0.74           H  
ATOM   1061  CG  LEU A  69     -30.119  79.863  76.556  1.00  0.74           C  
ATOM   1062  HG  LEU A  69     -30.955  79.594  77.203  1.00  0.74           H  
ATOM   1063  CD1 LEU A  69     -29.734  81.308  76.898  1.00  0.74           C  
ATOM   1064 1HD1 LEU A  69     -30.565  81.987  76.709  1.00  0.74           H  
ATOM   1065 2HD1 LEU A  69     -28.883  81.641  76.303  1.00  0.74           H  
ATOM   1066 3HD1 LEU A  69     -29.465  81.400  77.951  1.00  0.74           H  
ATOM   1067  CD2 LEU A  69     -30.584  79.771  75.097  1.00  0.74           C  
ATOM   1068 1HD2 LEU A  69     -31.434  80.429  74.918  1.00  0.74           H  
ATOM   1069 2HD2 LEU A  69     -30.887  78.761  74.829  1.00  0.74           H  
ATOM   1070 3HD2 LEU A  69     -29.784  80.063  74.417  1.00  0.74           H  
ATOM   1071  C   LEU A  69     -30.286  76.718  76.561  1.00  0.74           C  
ATOM   1072  O   LEU A  69     -31.481  76.960  76.421  1.00  0.74           O  
ATOM   1073  N   ILE A  70     -29.618  75.694  75.984  1.00  0.74           N  
ATOM   1074  HN  ILE A  70     -28.640  75.587  76.163  1.00  0.74           H  
ATOM   1075  CA  ILE A  70     -30.190  74.713  75.072  1.00  0.74           C  
ATOM   1076  HA  ILE A  70     -30.965  75.228  74.507  1.00  0.74           H  
ATOM   1077  CB  ILE A  70     -29.064  74.214  74.139  1.00  0.74           C  
ATOM   1078  HB  ILE A  70     -28.566  75.101  73.749  1.00  0.74           H  
ATOM   1079  CG2 ILE A  70     -28.013  73.403  74.923  1.00  0.74           C  
ATOM   1080 1HG2 ILE A  70     -27.151  73.149  74.317  1.00  0.74           H  
ATOM   1081 2HG2 ILE A  70     -28.418  72.461  75.295  1.00  0.74           H  
ATOM   1082 3HG2 ILE A  70     -27.642  73.968  75.776  1.00  0.74           H  
ATOM   1083  CG1 ILE A  70     -29.571  73.420  72.918  1.00  0.74           C  
ATOM   1084 1HG1 ILE A  70     -28.727  73.179  72.275  1.00  0.74           H  
ATOM   1085 2HG1 ILE A  70     -29.981  72.459  73.226  1.00  0.74           H  
ATOM   1086  CD1 ILE A  70     -30.603  74.174  72.075  1.00  0.74           C  
ATOM   1087 1HD1 ILE A  70     -30.760  73.668  71.122  1.00  0.74           H  
ATOM   1088 2HD1 ILE A  70     -30.269  75.191  71.858  1.00  0.74           H  
ATOM   1089 3HD1 ILE A  70     -31.570  74.233  72.578  1.00  0.74           H  
ATOM   1090  C   ILE A  70     -30.825  73.521  75.833  1.00  0.74           C  
ATOM   1091  O   ILE A  70     -31.472  72.668  75.238  1.00  0.74           O  
ATOM   1092  N   ILE A  71     -30.578  73.486  77.161  1.00  0.76           N  
ATOM   1093  HN  ILE A  71     -30.027  74.198  77.594  1.00  0.76           H  
ATOM   1094  CA  ILE A  71     -31.103  72.408  77.992  1.00  0.76           C  
ATOM   1095  HA  ILE A  71     -31.303  71.540  77.368  1.00  0.76           H  
ATOM   1096  CB  ILE A  71     -30.051  72.047  79.067  1.00  0.76           C  
ATOM   1097  HB  ILE A  71     -29.892  72.926  79.693  1.00  0.76           H  
ATOM   1098  CG2 ILE A  71     -30.534  70.907  79.982  1.00  0.76           C  
ATOM   1099 1HG2 ILE A  71     -29.859  70.759  80.826  1.00  0.76           H  
ATOM   1100 2HG2 ILE A  71     -30.586  69.965  79.441  1.00  0.76           H  
ATOM   1101 3HG2 ILE A  71     -31.518  71.107  80.403  1.00  0.76           H  
ATOM   1102  CG1 ILE A  71     -28.693  71.691  78.422  1.00  0.76           C  
ATOM   1103 1HG1 ILE A  71     -28.822  70.859  77.727  1.00  0.76           H  
ATOM   1104 2HG1 ILE A  71     -28.334  72.530  77.825  1.00  0.76           H  
ATOM   1105  CD1 ILE A  71     -27.603  71.338  79.443  1.00  0.76           C  
ATOM   1106 1HD1 ILE A  71     -26.636  71.222  78.953  1.00  0.76           H  
ATOM   1107 2HD1 ILE A  71     -27.822  70.400  79.951  1.00  0.76           H  
ATOM   1108 3HD1 ILE A  71     -27.502  72.118  80.196  1.00  0.76           H  
ATOM   1109  C   ILE A  71     -32.424  72.863  78.624  1.00  0.76           C  
ATOM   1110  O   ILE A  71     -33.390  72.116  78.726  1.00  0.76           O  
ATOM   1111  N   CYS A  72     -32.374  74.138  79.060  1.00  0.78           N  
ATOM   1112  HN  CYS A  72     -31.575  74.706  78.856  1.00  0.78           H  
ATOM   1113  CA  CYS A  72     -33.401  74.656  79.960  1.00  0.78           C  
ATOM   1114  HA  CYS A  72     -33.541  73.904  80.738  1.00  0.78           H  
ATOM   1115  CB  CYS A  72     -32.871  75.940  80.609  1.00  0.78           C  
ATOM   1116  HB1 CYS A  72     -33.541  76.268  81.401  1.00  0.78           H  
ATOM   1117  HB2 CYS A  72     -31.924  75.719  81.101  1.00  0.78           H  
ATOM   1118  SG  CYS A  72     -32.600  77.323  79.471  1.00  0.78           S  
ATOM   1119  HG  CYS A  72     -31.711  76.975  78.542  1.00  0.78           H  
ATOM   1120  C   CYS A  72     -34.768  74.882  79.271  1.00  0.78           C  
ATOM   1121  O   CYS A  72     -35.815  74.875  79.912  1.00  0.78           O  
ATOM   1122  N   ILE A  73     -34.673  75.082  77.940  1.00  0.75           N  
ATOM   1123  HN  ILE A  73     -33.781  75.044  77.493  1.00  0.75           H  
ATOM   1124  CA  ILE A  73     -35.849  75.361  77.121  1.00  0.75           C  
ATOM   1125  HA  ILE A  73     -36.553  75.933  77.730  1.00  0.75           H  
ATOM   1126  CB  ILE A  73     -35.401  76.207  75.905  1.00  0.75           C  
ATOM   1127  HB  ILE A  73     -36.288  76.418  75.307  1.00  0.75           H  
ATOM   1128  CG2 ILE A  73     -34.850  77.559  76.392  1.00  0.75           C  
ATOM   1129 1HG2 ILE A  73     -34.706  78.253  75.563  1.00  0.75           H  
ATOM   1130 2HG2 ILE A  73     -33.888  77.446  76.894  1.00  0.75           H  
ATOM   1131 3HG2 ILE A  73     -35.533  78.033  77.100  1.00  0.75           H  
ATOM   1132  CG1 ILE A  73     -34.377  75.472  75.008  1.00  0.75           C  
ATOM   1133 1HG1 ILE A  73     -33.471  75.256  75.571  1.00  0.75           H  
ATOM   1134 2HG1 ILE A  73     -34.780  74.510  74.697  1.00  0.75           H  
ATOM   1135  CD1 ILE A  73     -33.996  76.230  73.738  1.00  0.75           C  
ATOM   1136 1HD1 ILE A  73     -33.326  75.619  73.133  1.00  0.75           H  
ATOM   1137 2HD1 ILE A  73     -33.474  77.160  73.966  1.00  0.75           H  
ATOM   1138 3HD1 ILE A  73     -34.881  76.461  73.142  1.00  0.75           H  
ATOM   1139  C   ILE A  73     -36.541  74.057  76.697  1.00  0.75           C  
ATOM   1140  O   ILE A  73     -37.758  74.020  76.541  1.00  0.75           O  
ATOM   1141  N   GLY A  74     -35.715  72.996  76.516  1.00  0.79           N  
ATOM   1142  HN  GLY A  74     -34.739  73.071  76.721  1.00  0.79           H  
ATOM   1143  CA  GLY A  74     -36.272  71.764  75.964  1.00  0.79           C  
ATOM   1144  HA1 GLY A  74     -36.817  72.013  75.052  1.00  0.79           H  
ATOM   1145  HA2 GLY A  74     -35.429  71.129  75.696  1.00  0.79           H  
ATOM   1146  C   GLY A  74     -37.195  71.019  76.957  1.00  0.79           C  
ATOM   1147  O   GLY A  74     -38.007  70.189  76.570  1.00  0.79           O  
ATOM   1148  N   LEU A  75     -36.993  71.361  78.251  1.00  0.77           N  
ATOM   1149  HN  LEU A  75     -36.332  72.076  78.474  1.00  0.77           H  
ATOM   1150  CA  LEU A  75     -37.672  70.700  79.359  1.00  0.77           C  
ATOM   1151  HA  LEU A  75     -37.909  69.679  79.059  1.00  0.77           H  
ATOM   1152  CB  LEU A  75     -36.728  70.704  80.576  1.00  0.77           C  
ATOM   1153  HB1 LEU A  75     -36.488  71.738  80.832  1.00  0.77           H  
ATOM   1154  HB2 LEU A  75     -37.236  70.292  81.448  1.00  0.77           H  
ATOM   1155  CG  LEU A  75     -35.421  69.921  80.342  1.00  0.77           C  
ATOM   1156  HG  LEU A  75     -34.997  70.204  79.379  1.00  0.77           H  
ATOM   1157  CD1 LEU A  75     -34.377  70.290  81.402  1.00  0.77           C  
ATOM   1158 1HD1 LEU A  75     -33.471  69.694  81.289  1.00  0.77           H  
ATOM   1159 2HD1 LEU A  75     -34.761  70.140  82.409  1.00  0.77           H  
ATOM   1160 3HD1 LEU A  75     -34.092  71.338  81.314  1.00  0.77           H  
ATOM   1161  CD2 LEU A  75     -35.674  68.407  80.303  1.00  0.77           C  
ATOM   1162 1HD2 LEU A  75     -34.746  67.859  80.147  1.00  0.77           H  
ATOM   1163 2HD2 LEU A  75     -36.345  68.138  79.487  1.00  0.77           H  
ATOM   1164 3HD2 LEU A  75     -36.118  68.054  81.234  1.00  0.77           H  
ATOM   1165  C   LEU A  75     -38.977  71.417  79.715  1.00  0.77           C  
ATOM   1166  O   LEU A  75     -39.897  70.799  80.219  1.00  0.77           O  
ATOM   1167  N   ILE A  76     -39.010  72.741  79.443  1.00  0.74           N  
ATOM   1168  HN  ILE A  76     -38.213  73.204  79.055  1.00  0.74           H  
ATOM   1169  CA  ILE A  76     -40.251  73.488  79.662  1.00  0.74           C  
ATOM   1170  HA  ILE A  76     -40.679  73.157  80.609  1.00  0.74           H  
ATOM   1171  CB  ILE A  76     -39.938  75.001  79.720  1.00  0.74           C  
ATOM   1172  HB  ILE A  76     -39.343  75.241  78.837  1.00  0.74           H  
ATOM   1173  CG2 ILE A  76     -41.197  75.887  79.656  1.00  0.74           C  
ATOM   1174 1HG2 ILE A  76     -40.945  76.938  79.794  1.00  0.74           H  
ATOM   1175 2HG2 ILE A  76     -41.918  75.612  80.427  1.00  0.74           H  
ATOM   1176 3HG2 ILE A  76     -41.699  75.804  78.691  1.00  0.74           H  
ATOM   1177  CG1 ILE A  76     -39.081  75.358  80.950  1.00  0.74           C  
ATOM   1178 1HG1 ILE A  76     -38.220  74.693  81.007  1.00  0.74           H  
ATOM   1179 2HG1 ILE A  76     -38.675  76.361  80.824  1.00  0.74           H  
ATOM   1180  CD1 ILE A  76     -39.852  75.308  82.275  1.00  0.74           C  
ATOM   1181 1HD1 ILE A  76     -39.185  75.465  83.121  1.00  0.74           H  
ATOM   1182 2HD1 ILE A  76     -40.336  74.346  82.414  1.00  0.74           H  
ATOM   1183 3HD1 ILE A  76     -40.620  76.080  82.321  1.00  0.74           H  
ATOM   1184  C   ILE A  76     -41.260  73.160  78.552  1.00  0.74           C  
ATOM   1185  O   ILE A  76     -42.466  73.158  78.773  1.00  0.74           O  
ATOM   1186  N   LEU A  77     -40.679  72.873  77.367  1.00  0.72           N  
ATOM   1187  HN  LEU A  77     -39.687  72.960  77.274  1.00  0.72           H  
ATOM   1188  CA  LEU A  77     -41.437  72.358  76.236  1.00  0.72           C  
ATOM   1189  HA  LEU A  77     -42.219  73.089  76.024  1.00  0.72           H  
ATOM   1190  CB  LEU A  77     -40.448  72.263  75.058  1.00  0.72           C  
ATOM   1191  HB1 LEU A  77     -39.900  73.206  75.035  1.00  0.72           H  
ATOM   1192  HB2 LEU A  77     -39.691  71.503  75.248  1.00  0.72           H  
ATOM   1193  CG  LEU A  77     -41.074  72.052  73.668  1.00  0.72           C  
ATOM   1194  HG  LEU A  77     -42.007  72.612  73.613  1.00  0.72           H  
ATOM   1195  CD1 LEU A  77     -40.146  72.601  72.574  1.00  0.72           C  
ATOM   1196 1HD1 LEU A  77     -40.579  72.460  71.582  1.00  0.72           H  
ATOM   1197 2HD1 LEU A  77     -39.178  72.099  72.590  1.00  0.72           H  
ATOM   1198 3HD1 LEU A  77     -39.972  73.669  72.708  1.00  0.72           H  
ATOM   1199  CD2 LEU A  77     -41.379  70.580  73.385  1.00  0.72           C  
ATOM   1200 1HD2 LEU A  77     -41.698  70.459  72.350  1.00  0.72           H  
ATOM   1201 2HD2 LEU A  77     -42.175  70.199  74.024  1.00  0.72           H  
ATOM   1202 3HD2 LEU A  77     -40.499  69.955  73.534  1.00  0.72           H  
ATOM   1203  C   LEU A  77     -42.090  71.007  76.605  1.00  0.72           C  
ATOM   1204  O   LEU A  77     -43.255  70.759  76.325  1.00  0.72           O  
ATOM   1205  N   PHE A  78     -41.273  70.189  77.305  1.00  0.68           N  
ATOM   1206  HN  PHE A  78     -40.331  70.478  77.474  1.00  0.68           H  
ATOM   1207  CA  PHE A  78     -41.723  68.906  77.847  1.00  0.68           C  
ATOM   1208  HA  PHE A  78     -42.099  68.340  76.997  1.00  0.68           H  
ATOM   1209  CB  PHE A  78     -40.481  68.220  78.459  1.00  0.68           C  
ATOM   1210  HB1 PHE A  78     -39.594  68.544  77.914  1.00  0.68           H  
ATOM   1211  HB2 PHE A  78     -40.321  68.535  79.490  1.00  0.68           H  
ATOM   1212  CG  PHE A  78     -40.471  66.712  78.380  1.00  0.68           C  
ATOM   1213  CD1 PHE A  78     -40.610  66.061  77.156  1.00  0.68           C  
ATOM   1214  HD1 PHE A  78     -40.750  66.633  76.250  1.00  0.68           H  
ATOM   1215  CD2 PHE A  78     -40.279  65.945  79.527  1.00  0.68           C  
ATOM   1216  HD2 PHE A  78     -40.170  66.425  80.489  1.00  0.68           H  
ATOM   1217  CE1 PHE A  78     -40.552  64.675  77.079  1.00  0.68           C  
ATOM   1218  HE1 PHE A  78     -40.661  64.186  76.123  1.00  0.68           H  
ATOM   1219  CE2 PHE A  78     -40.213  64.559  79.451  1.00  0.68           C  
ATOM   1220  HE2 PHE A  78     -40.053  63.977  80.347  1.00  0.68           H  
ATOM   1221  CZ  PHE A  78     -40.350  63.922  78.226  1.00  0.68           C  
ATOM   1222  HZ  PHE A  78     -40.299  62.844  78.167  1.00  0.68           H  
ATOM   1223  C   PHE A  78     -42.863  69.075  78.893  1.00  0.68           C  
ATOM   1224  O   PHE A  78     -43.654  68.172  79.149  1.00  0.68           O  
ATOM   1225  N   SER A  79     -42.877  70.300  79.470  1.00  0.74           N  
ATOM   1226  HN  SER A  79     -42.210  70.990  79.192  1.00  0.74           H  
ATOM   1227  CA  SER A  79     -43.868  70.693  80.468  1.00  0.74           C  
ATOM   1228  HA  SER A  79     -44.311  69.788  80.887  1.00  0.74           H  
ATOM   1229  CB  SER A  79     -43.179  71.504  81.591  1.00  0.74           C  
ATOM   1230  HB1 SER A  79     -43.148  72.564  81.331  1.00  0.74           H  
ATOM   1231  HB2 SER A  79     -43.748  71.439  82.522  1.00  0.74           H  
ATOM   1232  OG  SER A  79     -41.839  71.153  81.851  1.00  0.74           O  
ATOM   1233  HG  SER A  79     -41.735  70.214  81.747  1.00  0.74           H  
ATOM   1234  C   SER A  79     -44.983  71.555  79.850  1.00  0.74           C  
ATOM   1235  O   SER A  79     -45.645  72.331  80.535  1.00  0.74           O  
ATOM   1236  N   VAL A  80     -45.146  71.409  78.522  1.00  0.68           N  
ATOM   1237  HN  VAL A  80     -44.502  70.858  77.994  1.00  0.68           H  
ATOM   1238  CA  VAL A  80     -46.317  71.957  77.854  1.00  0.68           C  
ATOM   1239  HA  VAL A  80     -46.985  72.414  78.587  1.00  0.68           H  
ATOM   1240  CB  VAL A  80     -45.914  73.028  76.819  1.00  0.68           C  
ATOM   1241  HB  VAL A  80     -45.120  72.627  76.189  1.00  0.68           H  
ATOM   1242  CG1 VAL A  80     -47.090  73.422  75.910  1.00  0.68           C  
ATOM   1243 1HG1 VAL A  80     -46.806  74.221  75.224  1.00  0.68           H  
ATOM   1244 2HG1 VAL A  80     -47.934  73.778  76.504  1.00  0.68           H  
ATOM   1245 3HG1 VAL A  80     -47.435  72.582  75.305  1.00  0.68           H  
ATOM   1246  CG2 VAL A  80     -45.378  74.285  77.519  1.00  0.68           C  
ATOM   1247 1HG2 VAL A  80     -45.003  75.009  76.794  1.00  0.68           H  
ATOM   1248 2HG2 VAL A  80     -44.567  74.055  78.204  1.00  0.68           H  
ATOM   1249 3HG2 VAL A  80     -46.165  74.770  78.097  1.00  0.68           H  
ATOM   1250  C   VAL A  80     -47.081  70.791  77.232  1.00  0.68           C  
ATOM   1251  O   VAL A  80     -48.291  70.702  77.376  1.00  0.68           O  
ATOM   1252  N   SER A  81     -46.276  69.942  76.544  1.00  0.67           N  
ATOM   1253  HN  SER A  81     -45.289  70.065  76.636  1.00  0.67           H  
ATOM   1254  CA  SER A  81     -46.737  68.960  75.563  1.00  0.67           C  
ATOM   1255  HA  SER A  81     -47.611  69.389  75.083  1.00  0.67           H  
ATOM   1256  CB  SER A  81     -45.656  68.789  74.499  1.00  0.67           C  
ATOM   1257  HB1 SER A  81     -45.966  68.045  73.766  1.00  0.67           H  
ATOM   1258  HB2 SER A  81     -45.547  69.733  73.961  1.00  0.67           H  
ATOM   1259  OG  SER A  81     -44.394  68.400  75.006  1.00  0.67           O  
ATOM   1260  HG  SER A  81     -44.214  68.909  75.788  1.00  0.67           H  
ATOM   1261  C   SER A  81     -47.085  67.594  76.182  1.00  0.67           C  
ATOM   1262  O   SER A  81     -48.074  66.961  75.823  1.00  0.67           O  
ATOM   1263  N   GLU A  82     -46.237  67.201  77.165  1.00  0.67           N  
ATOM   1264  HN  GLU A  82     -45.411  67.727  77.367  1.00  0.67           H  
ATOM   1265  CA  GLU A  82     -46.626  66.091  78.043  1.00  0.67           C  
ATOM   1266  HA  GLU A  82     -47.147  65.362  77.419  1.00  0.67           H  
ATOM   1267  CB  GLU A  82     -45.410  65.417  78.713  1.00  0.67           C  
ATOM   1268  HB1 GLU A  82     -44.572  65.396  78.016  1.00  0.67           H  
ATOM   1269  HB2 GLU A  82     -45.070  66.024  79.553  1.00  0.67           H  
ATOM   1270  CG  GLU A  82     -45.702  63.977  79.206  1.00  0.67           C  
ATOM   1271  HG1 GLU A  82     -44.860  63.639  79.805  1.00  0.67           H  
ATOM   1272  HG2 GLU A  82     -46.598  63.972  79.819  1.00  0.67           H  
ATOM   1273  CD  GLU A  82     -45.903  62.962  78.056  1.00  0.67           C  
ATOM   1274  OE1 GLU A  82     -45.704  63.341  76.922  1.00  0.67           O  
ATOM   1275  OE2 GLU A  82     -46.276  61.805  78.261  1.00  0.67           O  
ATOM   1276  C   GLU A  82     -47.631  66.638  79.079  1.00  0.67           C  
ATOM   1277  O   GLU A  82     -48.511  65.940  79.564  1.00  0.67           O  
ATOM   1278  N   PHE A  83     -47.518  67.967  79.313  1.00  0.55           N  
ATOM   1279  HN  PHE A  83     -46.743  68.486  78.953  1.00  0.55           H  
ATOM   1280  CA  PHE A  83     -48.590  68.669  80.008  1.00  0.55           C  
ATOM   1281  HA  PHE A  83     -48.839  68.052  80.867  1.00  0.55           H  
ATOM   1282  CB  PHE A  83     -48.080  70.012  80.561  1.00  0.55           C  
ATOM   1283  HB1 PHE A  83     -47.269  69.831  81.267  1.00  0.55           H  
ATOM   1284  HB2 PHE A  83     -47.649  70.607  79.767  1.00  0.55           H  
ATOM   1285  CG  PHE A  83     -49.152  70.814  81.251  1.00  0.55           C  
ATOM   1286  CD1 PHE A  83     -49.715  70.361  82.439  1.00  0.55           C  
ATOM   1287  HD1 PHE A  83     -49.372  69.433  82.873  1.00  0.55           H  
ATOM   1288  CD2 PHE A  83     -49.608  72.010  80.701  1.00  0.55           C  
ATOM   1289  HD2 PHE A  83     -49.189  72.376  79.775  1.00  0.55           H  
ATOM   1290  CE1 PHE A  83     -50.721  71.087  83.065  1.00  0.55           C  
ATOM   1291  HE1 PHE A  83     -51.160  70.727  83.981  1.00  0.55           H  
ATOM   1292  CE2 PHE A  83     -50.609  72.738  81.329  1.00  0.55           C  
ATOM   1293  HE2 PHE A  83     -50.955  73.665  80.896  1.00  0.55           H  
ATOM   1294  CZ  PHE A  83     -51.168  72.277  82.511  1.00  0.55           C  
ATOM   1295  HZ  PHE A  83     -51.951  72.840  82.997  1.00  0.55           H  
ATOM   1296  C   PHE A  83     -49.860  68.810  79.113  1.00  0.55           C  
ATOM   1297  O   PHE A  83     -50.926  69.144  79.607  1.00  0.55           O  
ATOM   1298  N   MET A  84     -49.705  68.527  77.796  1.00  0.58           N  
ATOM   1299  HN  MET A  84     -48.820  68.198  77.477  1.00  0.58           H  
ATOM   1300  CA  MET A  84     -50.763  68.749  76.807  1.00  0.58           C  
ATOM   1301  HA  MET A  84     -51.444  69.488  77.227  1.00  0.58           H  
ATOM   1302  CB  MET A  84     -50.231  69.328  75.474  1.00  0.58           C  
ATOM   1303  HB1 MET A  84     -49.686  70.249  75.658  1.00  0.58           H  
ATOM   1304  HB2 MET A  84     -49.518  68.651  75.020  1.00  0.58           H  
ATOM   1305  CG  MET A  84     -51.295  69.662  74.418  1.00  0.58           C  
ATOM   1306  HG1 MET A  84     -50.809  70.049  73.527  1.00  0.58           H  
ATOM   1307  HG2 MET A  84     -51.834  68.778  74.085  1.00  0.58           H  
ATOM   1308  SD  MET A  84     -52.485  70.880  74.999  1.00  0.58           S  
ATOM   1309  CE  MET A  84     -51.653  72.361  74.398  1.00  0.58           C  
ATOM   1310  HE1 MET A  84     -52.229  73.252  74.644  1.00  0.58           H  
ATOM   1311  HE2 MET A  84     -51.529  72.305  73.316  1.00  0.58           H  
ATOM   1312  HE3 MET A  84     -50.659  72.438  74.840  1.00  0.58           H  
ATOM   1313  C   MET A  84     -51.565  67.464  76.553  1.00  0.58           C  
ATOM   1314  O   MET A  84     -52.675  67.543  76.049  1.00  0.58           O  
ATOM   1315  N   PHE A  85     -51.000  66.287  76.933  1.00  0.50           N  
ATOM   1316  HN  PHE A  85     -50.042  66.249  77.216  1.00  0.50           H  
ATOM   1317  CA  PHE A  85     -51.869  65.125  77.138  1.00  0.50           C  
ATOM   1318  HA  PHE A  85     -52.811  65.341  76.642  1.00  0.50           H  
ATOM   1319  CB  PHE A  85     -51.374  63.798  76.549  1.00  0.50           C  
ATOM   1320  HB1 PHE A  85     -51.039  63.928  75.525  1.00  0.50           H  
ATOM   1321  HB2 PHE A  85     -50.521  63.420  77.108  1.00  0.50           H  
ATOM   1322  CG  PHE A  85     -52.525  62.819  76.558  1.00  0.50           C  
ATOM   1323  CD1 PHE A  85     -53.541  62.945  75.612  1.00  0.50           C  
ATOM   1324  HD1 PHE A  85     -53.461  63.702  74.838  1.00  0.50           H  
ATOM   1325  CD2 PHE A  85     -52.618  61.821  77.530  1.00  0.50           C  
ATOM   1326  HD2 PHE A  85     -51.843  61.707  78.269  1.00  0.50           H  
ATOM   1327  CE1 PHE A  85     -54.654  62.115  75.661  1.00  0.50           C  
ATOM   1328  HE1 PHE A  85     -55.446  62.226  74.929  1.00  0.50           H  
ATOM   1329  CE2 PHE A  85     -53.724  60.988  77.585  1.00  0.50           C  
ATOM   1330  HE2 PHE A  85     -53.793  60.237  78.365  1.00  0.50           H  
ATOM   1331  CZ  PHE A  85     -54.743  61.144  76.654  1.00  0.50           C  
ATOM   1332  HZ  PHE A  85     -55.608  60.505  76.710  1.00  0.50           H  
ATOM   1333  C   PHE A  85     -52.181  64.983  78.630  1.00  0.50           C  
ATOM   1334  O   PHE A  85     -53.134  64.314  79.005  1.00  0.50           O  
ATOM   1335  N   ALA A  86     -51.397  65.710  79.461  1.00  0.60           N  
ATOM   1336  HN  ALA A  86     -50.607  66.231  79.139  1.00  0.60           H  
ATOM   1337  CA  ALA A  86     -51.850  65.874  80.838  1.00  0.60           C  
ATOM   1338  HA  ALA A  86     -51.977  64.876  81.237  1.00  0.60           H  
ATOM   1339  CB  ALA A  86     -50.840  66.615  81.707  1.00  0.60           C  
ATOM   1340  HB1 ALA A  86     -51.095  66.504  82.758  1.00  0.60           H  
ATOM   1341  HB2 ALA A  86     -50.833  67.684  81.510  1.00  0.60           H  
ATOM   1342  HB3 ALA A  86     -49.840  66.221  81.557  1.00  0.60           H  
ATOM   1343  C   ALA A  86     -53.169  66.659  80.867  1.00  0.60           C  
ATOM   1344  O   ALA A  86     -53.989  66.536  81.768  1.00  0.60           O  
ATOM   1345  N   VAL A  87     -53.307  67.459  79.792  1.00  0.54           N  
ATOM   1346  HN  VAL A  87     -52.567  67.529  79.123  1.00  0.54           H  
ATOM   1347  CA  VAL A  87     -54.480  68.265  79.535  1.00  0.54           C  
ATOM   1348  HA  VAL A  87     -55.034  68.366  80.471  1.00  0.54           H  
ATOM   1349  CB  VAL A  87     -54.027  69.667  79.073  1.00  0.54           C  
ATOM   1350  HB  VAL A  87     -53.194  69.540  78.385  1.00  0.54           H  
ATOM   1351  CG1 VAL A  87     -55.099  70.469  78.315  1.00  0.54           C  
ATOM   1352 1HG1 VAL A  87     -54.733  71.464  78.060  1.00  0.54           H  
ATOM   1353 2HG1 VAL A  87     -56.005  70.589  78.910  1.00  0.54           H  
ATOM   1354 3HG1 VAL A  87     -55.372  69.986  77.377  1.00  0.54           H  
ATOM   1355  CG2 VAL A  87     -53.536  70.472  80.285  1.00  0.54           C  
ATOM   1356 1HG2 VAL A  87     -53.075  71.410  79.977  1.00  0.54           H  
ATOM   1357 2HG2 VAL A  87     -52.808  69.916  80.873  1.00  0.54           H  
ATOM   1358 3HG2 VAL A  87     -54.367  70.709  80.950  1.00  0.54           H  
ATOM   1359  C   VAL A  87     -55.428  67.579  78.534  1.00  0.54           C  
ATOM   1360  O   VAL A  87     -56.612  67.890  78.542  1.00  0.54           O  
ATOM   1361  N   GLY A  88     -54.887  66.684  77.686  1.00  0.51           N  
ATOM   1362  HN  GLY A  88     -53.917  66.460  77.774  1.00  0.51           H  
ATOM   1363  CA  GLY A  88     -55.669  66.088  76.602  1.00  0.51           C  
ATOM   1364  HA1 GLY A  88     -56.146  66.897  76.047  1.00  0.51           H  
ATOM   1365  HA2 GLY A  88     -54.968  65.582  75.939  1.00  0.51           H  
ATOM   1366  C   GLY A  88     -56.740  65.098  77.101  1.00  0.51           C  
ATOM   1367  O   GLY A  88     -56.979  64.937  78.296  1.00  0.51           O  
ATOM   1368  N   HIS A  89     -57.380  64.470  76.084  1.00  0.35           N  
ATOM   1369  HN  HIS A  89     -57.102  64.671  75.147  1.00  0.35           H  
ATOM   1370  CA  HIS A  89     -58.416  63.464  76.321  1.00  0.35           C  
ATOM   1371  HA  HIS A  89     -57.967  62.727  76.989  1.00  0.35           H  
ATOM   1372  CB  HIS A  89     -59.658  64.089  76.986  1.00  0.35           C  
ATOM   1373  HB1 HIS A  89     -60.368  63.307  77.258  1.00  0.35           H  
ATOM   1374  HB2 HIS A  89     -59.402  64.600  77.912  1.00  0.35           H  
ATOM   1375  CG  HIS A  89     -60.345  65.066  76.052  1.00  0.35           C  
ATOM   1376  CD2 HIS A  89     -60.176  66.458  75.967  1.00  0.35           C  
ATOM   1377  HD2 HIS A  89     -59.514  67.058  76.573  1.00  0.35           H  
ATOM   1378  ND1 HIS A  89     -61.254  64.695  75.127  1.00  0.35           N  
ATOM   1379  HD1 HIS A  89     -61.566  63.784  74.945  1.00  0.35           H  
ATOM   1380  CE1 HIS A  89     -61.628  65.820  74.498  1.00  0.35           C  
ATOM   1381  HE1 HIS A  89     -62.351  65.844  73.697  1.00  0.35           H  
ATOM   1382  NE2 HIS A  89     -60.994  66.907  74.983  1.00  0.35           N  
ATOM   1383  C   HIS A  89     -58.836  62.720  75.031  1.00  0.35           C  
ATOM   1384  O   HIS A  89     -59.324  61.601  75.110  1.00  0.35           O  
ATOM   1385  N   ASN A  90     -58.652  63.388  73.860  1.00  0.38           N  
ATOM   1386  HN  ASN A  90     -58.287  64.319  73.877  1.00  0.38           H  
ATOM   1387  CA  ASN A  90     -58.986  62.765  72.566  1.00  0.38           C  
ATOM   1388  HA  ASN A  90     -59.766  62.028  72.761  1.00  0.38           H  
ATOM   1389  CB  ASN A  90     -59.516  63.860  71.605  1.00  0.38           C  
ATOM   1390  HB1 ASN A  90     -60.227  64.486  72.144  1.00  0.38           H  
ATOM   1391  HB2 ASN A  90     -58.707  64.526  71.304  1.00  0.38           H  
ATOM   1392  CG  ASN A  90     -60.245  63.348  70.338  1.00  0.38           C  
ATOM   1393  OD1 ASN A  90     -60.117  63.913  69.254  1.00  0.38           O  
ATOM   1394  ND2 ASN A  90     -61.019  62.264  70.532  1.00  0.38           N  
ATOM   1395 1HD2 ASN A  90     -61.096  61.827  71.428  1.00  0.38           H  
ATOM   1396 2HD2 ASN A  90     -61.530  61.874  69.766  1.00  0.38           H  
ATOM   1397  C   ASN A  90     -57.723  62.006  72.085  1.00  0.38           C  
ATOM   1398  O   ASN A  90     -57.039  61.408  72.907  1.00  0.38           O  
ATOM   1399  N   PHE A  91     -57.447  62.057  70.762  1.00  0.37           N  
ATOM   1400  HN  PHE A  91     -58.062  62.555  70.152  1.00  0.37           H  
ATOM   1401  CA  PHE A  91     -56.314  61.340  70.157  1.00  0.37           C  
ATOM   1402  HA  PHE A  91     -55.685  60.940  70.954  1.00  0.37           H  
ATOM   1403  CB  PHE A  91     -56.852  60.189  69.289  1.00  0.37           C  
ATOM   1404  HB1 PHE A  91     -56.054  59.501  69.007  1.00  0.37           H  
ATOM   1405  HB2 PHE A  91     -57.551  59.622  69.894  1.00  0.37           H  
ATOM   1406  CG  PHE A  91     -57.573  60.663  68.053  1.00  0.37           C  
ATOM   1407  CD1 PHE A  91     -58.923  60.978  68.103  1.00  0.37           C  
ATOM   1408  HD1 PHE A  91     -59.467  60.835  69.023  1.00  0.37           H  
ATOM   1409  CD2 PHE A  91     -56.891  60.822  66.852  1.00  0.37           C  
ATOM   1410  HD2 PHE A  91     -55.842  60.581  66.797  1.00  0.37           H  
ATOM   1411  CE1 PHE A  91     -59.578  61.470  66.984  1.00  0.37           C  
ATOM   1412  HE1 PHE A  91     -60.625  61.728  67.045  1.00  0.37           H  
ATOM   1413  CE2 PHE A  91     -57.541  61.308  65.726  1.00  0.37           C  
ATOM   1414  HE2 PHE A  91     -56.994  61.432  64.803  1.00  0.37           H  
ATOM   1415  CZ  PHE A  91     -58.887  61.638  65.792  1.00  0.37           C  
ATOM   1416  HZ  PHE A  91     -59.395  62.026  64.921  1.00  0.37           H  
ATOM   1417  C   PHE A  91     -55.459  62.301  69.320  1.00  0.37           C  
ATOM   1418  O   PHE A  91     -54.249  62.155  69.197  1.00  0.37           O  
ATOM   1419  N   SER A  92     -56.190  63.295  68.761  1.00  0.58           N  
ATOM   1420  HN  SER A  92     -57.183  63.310  68.877  1.00  0.58           H  
ATOM   1421  CA  SER A  92     -55.574  64.358  67.993  1.00  0.58           C  
ATOM   1422  HA  SER A  92     -54.979  63.903  67.201  1.00  0.58           H  
ATOM   1423  CB  SER A  92     -56.690  65.236  67.412  1.00  0.58           C  
ATOM   1424  HB1 SER A  92     -57.233  64.684  66.644  1.00  0.58           H  
ATOM   1425  HB2 SER A  92     -57.428  65.500  68.176  1.00  0.58           H  
ATOM   1426  OG  SER A  92     -56.193  66.420  66.817  1.00  0.58           O  
ATOM   1427  HG  SER A  92     -55.633  66.872  67.440  1.00  0.58           H  
ATOM   1428  C   SER A  92     -54.666  65.201  68.888  1.00  0.58           C  
ATOM   1429  O   SER A  92     -53.643  65.718  68.452  1.00  0.58           O  
ATOM   1430  N   VAL A  93     -55.111  65.295  70.161  1.00  0.56           N  
ATOM   1431  HN  VAL A  93     -55.973  64.862  70.426  1.00  0.56           H  
ATOM   1432  CA  VAL A  93     -54.326  65.960  71.181  1.00  0.56           C  
ATOM   1433  HA  VAL A  93     -53.928  66.865  70.718  1.00  0.56           H  
ATOM   1434  CB  VAL A  93     -55.218  66.381  72.359  1.00  0.56           C  
ATOM   1435  HB  VAL A  93     -55.993  67.027  71.944  1.00  0.56           H  
ATOM   1436  CG1 VAL A  93     -55.939  65.212  73.041  1.00  0.56           C  
ATOM   1437 1HG1 VAL A  93     -56.690  65.610  73.722  1.00  0.56           H  
ATOM   1438 2HG1 VAL A  93     -55.252  64.594  73.619  1.00  0.56           H  
ATOM   1439 3HG1 VAL A  93     -56.455  64.572  72.326  1.00  0.56           H  
ATOM   1440  CG2 VAL A  93     -54.433  67.214  73.380  1.00  0.56           C  
ATOM   1441 1HG2 VAL A  93     -55.088  67.586  74.169  1.00  0.56           H  
ATOM   1442 2HG2 VAL A  93     -53.965  68.076  72.903  1.00  0.56           H  
ATOM   1443 3HG2 VAL A  93     -53.646  66.623  73.851  1.00  0.56           H  
ATOM   1444  C   VAL A  93     -53.137  65.096  71.609  1.00  0.56           C  
ATOM   1445  O   VAL A  93     -52.055  65.626  71.782  1.00  0.56           O  
ATOM   1446  N   LEU A  94     -53.350  63.769  71.763  1.00  0.57           N  
ATOM   1447  HN  LEU A  94     -54.251  63.367  71.597  1.00  0.57           H  
ATOM   1448  CA  LEU A  94     -52.223  62.930  72.178  1.00  0.57           C  
ATOM   1449  HA  LEU A  94     -51.852  63.390  73.094  1.00  0.57           H  
ATOM   1450  CB  LEU A  94     -52.685  61.497  72.524  1.00  0.57           C  
ATOM   1451  HB1 LEU A  94     -53.486  61.534  73.257  1.00  0.57           H  
ATOM   1452  HB2 LEU A  94     -53.137  61.042  71.640  1.00  0.57           H  
ATOM   1453  CG  LEU A  94     -51.558  60.574  73.049  1.00  0.57           C  
ATOM   1454  HG  LEU A  94     -50.840  60.491  72.249  1.00  0.57           H  
ATOM   1455  CD1 LEU A  94     -50.771  61.102  74.255  1.00  0.57           C  
ATOM   1456 1HD1 LEU A  94     -49.879  60.503  74.433  1.00  0.57           H  
ATOM   1457 2HD1 LEU A  94     -51.370  61.025  75.155  1.00  0.57           H  
ATOM   1458 3HD1 LEU A  94     -50.435  62.129  74.131  1.00  0.57           H  
ATOM   1459  CD2 LEU A  94     -52.080  59.169  73.361  1.00  0.57           C  
ATOM   1460 1HD2 LEU A  94     -51.264  58.456  73.467  1.00  0.57           H  
ATOM   1461 2HD2 LEU A  94     -52.742  58.807  72.575  1.00  0.57           H  
ATOM   1462 3HD2 LEU A  94     -52.624  59.166  74.304  1.00  0.57           H  
ATOM   1463  C   LEU A  94     -51.077  62.931  71.127  1.00  0.57           C  
ATOM   1464  O   LEU A  94     -49.912  62.774  71.467  1.00  0.57           O  
ATOM   1465  N   MET A  95     -51.482  63.114  69.855  1.00  0.59           N  
ATOM   1466  HN  MET A  95     -52.450  63.261  69.653  1.00  0.59           H  
ATOM   1467  CA  MET A  95     -50.541  63.102  68.742  1.00  0.59           C  
ATOM   1468  HA  MET A  95     -49.842  62.280  68.904  1.00  0.59           H  
ATOM   1469  CB  MET A  95     -51.349  62.856  67.449  1.00  0.59           C  
ATOM   1470  HB1 MET A  95     -51.820  61.875  67.514  1.00  0.59           H  
ATOM   1471  HB2 MET A  95     -52.171  63.574  67.392  1.00  0.59           H  
ATOM   1472  CG  MET A  95     -50.533  62.941  66.149  1.00  0.59           C  
ATOM   1473  HG1 MET A  95     -51.153  62.696  65.289  1.00  0.59           H  
ATOM   1474  HG2 MET A  95     -50.197  63.967  66.001  1.00  0.59           H  
ATOM   1475  SD  MET A  95     -49.094  61.855  66.173  1.00  0.59           S  
ATOM   1476  CE  MET A  95     -48.125  62.629  64.868  1.00  0.59           C  
ATOM   1477  HE1 MET A  95     -47.250  62.027  64.630  1.00  0.59           H  
ATOM   1478  HE2 MET A  95     -47.804  63.623  65.177  1.00  0.59           H  
ATOM   1479  HE3 MET A  95     -48.728  62.733  63.969  1.00  0.59           H  
ATOM   1480  C   MET A  95     -49.743  64.423  68.676  1.00  0.59           C  
ATOM   1481  O   MET A  95     -48.599  64.454  68.246  1.00  0.59           O  
ATOM   1482  N   LEU A  96     -50.432  65.495  69.131  1.00  0.62           N  
ATOM   1483  HN  LEU A  96     -51.375  65.365  69.438  1.00  0.62           H  
ATOM   1484  CA  LEU A  96     -49.874  66.841  69.277  1.00  0.62           C  
ATOM   1485  HA  LEU A  96     -49.208  67.022  68.434  1.00  0.62           H  
ATOM   1486  CB  LEU A  96     -51.077  67.799  69.201  1.00  0.62           C  
ATOM   1487  HB1 LEU A  96     -51.524  67.651  68.217  1.00  0.62           H  
ATOM   1488  HB2 LEU A  96     -51.846  67.495  69.912  1.00  0.62           H  
ATOM   1489  CG  LEU A  96     -50.763  69.298  69.383  1.00  0.62           C  
ATOM   1490  HG  LEU A  96     -49.731  69.480  69.080  1.00  0.62           H  
ATOM   1491  CD1 LEU A  96     -51.663  70.155  68.481  1.00  0.62           C  
ATOM   1492 1HD1 LEU A  96     -51.444  71.215  68.606  1.00  0.62           H  
ATOM   1493 2HD1 LEU A  96     -52.718  70.001  68.713  1.00  0.62           H  
ATOM   1494 3HD1 LEU A  96     -51.515  69.905  67.431  1.00  0.62           H  
ATOM   1495  CD2 LEU A  96     -50.931  69.742  70.844  1.00  0.62           C  
ATOM   1496 1HD2 LEU A  96     -50.645  70.787  70.962  1.00  0.62           H  
ATOM   1497 2HD2 LEU A  96     -50.316  69.156  71.522  1.00  0.62           H  
ATOM   1498 3HD2 LEU A  96     -51.967  69.644  71.173  1.00  0.62           H  
ATOM   1499  C   LEU A  96     -49.083  66.980  70.594  1.00  0.62           C  
ATOM   1500  O   LEU A  96     -48.285  67.896  70.792  1.00  0.62           O  
ATOM   1501  N   SER A  97     -49.370  66.016  71.490  1.00  0.65           N  
ATOM   1502  HN  SER A  97     -50.019  65.288  71.272  1.00  0.65           H  
ATOM   1503  CA  SER A  97     -48.727  65.969  72.788  1.00  0.65           C  
ATOM   1504  HA  SER A  97     -48.558  66.992  73.132  1.00  0.65           H  
ATOM   1505  CB  SER A  97     -49.607  65.190  73.771  1.00  0.65           C  
ATOM   1506  HB1 SER A  97     -49.858  64.218  73.363  1.00  0.65           H  
ATOM   1507  HB2 SER A  97     -49.068  64.967  74.699  1.00  0.65           H  
ATOM   1508  OG  SER A  97     -50.828  65.843  74.070  1.00  0.65           O  
ATOM   1509  HG  SER A  97     -50.673  66.615  74.594  1.00  0.65           H  
ATOM   1510  C   SER A  97     -47.389  65.254  72.675  1.00  0.65           C  
ATOM   1511  O   SER A  97     -46.421  65.609  73.334  1.00  0.65           O  
ATOM   1512  N   ARG A  98     -47.405  64.209  71.825  1.00  0.64           N  
ATOM   1513  HN  ARG A  98     -48.211  64.036  71.258  1.00  0.64           H  
ATOM   1514  CA  ARG A  98     -46.327  63.237  71.793  1.00  0.64           C  
ATOM   1515  HA  ARG A  98     -45.610  63.493  72.577  1.00  0.64           H  
ATOM   1516  CB  ARG A  98     -46.947  61.864  72.102  1.00  0.64           C  
ATOM   1517  HB1 ARG A  98     -47.691  61.998  72.889  1.00  0.64           H  
ATOM   1518  HB2 ARG A  98     -47.481  61.466  71.238  1.00  0.64           H  
ATOM   1519  CG  ARG A  98     -45.908  60.863  72.602  1.00  0.64           C  
ATOM   1520  HG1 ARG A  98     -45.302  60.502  71.769  1.00  0.64           H  
ATOM   1521  HG2 ARG A  98     -45.239  61.388  73.283  1.00  0.64           H  
ATOM   1522  CD  ARG A  98     -46.509  59.673  73.355  1.00  0.64           C  
ATOM   1523  HD1 ARG A  98     -47.121  59.963  74.211  1.00  0.64           H  
ATOM   1524  HD2 ARG A  98     -47.098  59.034  72.700  1.00  0.64           H  
ATOM   1525  NE  ARG A  98     -45.417  58.845  73.823  1.00  0.64           N  
ATOM   1526  HE  ARG A  98     -45.173  58.035  73.288  1.00  0.64           H  
ATOM   1527  CZ  ARG A  98     -44.634  59.182  74.872  1.00  0.64           C  
ATOM   1528  NH1 ARG A  98     -44.931  60.201  75.687  1.00  0.64           N  
ATOM   1529 1HH1 ARG A  98     -45.744  60.755  75.517  1.00  0.64           H  
ATOM   1530 2HH1 ARG A  98     -44.335  60.405  76.463  1.00  0.64           H  
ATOM   1531  NH2 ARG A  98     -43.534  58.471  75.081  1.00  0.64           N  
ATOM   1532 1HH2 ARG A  98     -43.307  57.710  74.472  1.00  0.64           H  
ATOM   1533 2HH2 ARG A  98     -42.933  58.688  75.851  1.00  0.64           H  
ATOM   1534  C   ARG A  98     -45.561  63.292  70.461  1.00  0.64           C  
ATOM   1535  O   ARG A  98     -44.680  62.480  70.209  1.00  0.64           O  
ATOM   1536  N   VAL A  99     -45.920  64.321  69.657  1.00  0.65           N  
ATOM   1537  HN  VAL A  99     -46.723  64.882  69.856  1.00  0.65           H  
ATOM   1538  CA  VAL A  99     -45.027  64.792  68.605  1.00  0.65           C  
ATOM   1539  HA  VAL A  99     -44.295  64.009  68.391  1.00  0.65           H  
ATOM   1540  CB  VAL A  99     -45.806  65.128  67.314  1.00  0.65           C  
ATOM   1541  HB  VAL A  99     -46.500  64.309  67.136  1.00  0.65           H  
ATOM   1542  CG1 VAL A  99     -46.629  66.421  67.432  1.00  0.65           C  
ATOM   1543 1HG1 VAL A  99     -47.410  66.464  66.674  1.00  0.65           H  
ATOM   1544 2HG1 VAL A  99     -46.000  67.303  67.308  1.00  0.65           H  
ATOM   1545 3HG1 VAL A  99     -47.102  66.493  68.410  1.00  0.65           H  
ATOM   1546  CG2 VAL A  99     -44.885  65.191  66.086  1.00  0.65           C  
ATOM   1547 1HG2 VAL A  99     -45.463  65.334  65.172  1.00  0.65           H  
ATOM   1548 2HG2 VAL A  99     -44.313  64.269  65.977  1.00  0.65           H  
ATOM   1549 3HG2 VAL A  99     -44.179  66.017  66.159  1.00  0.65           H  
ATOM   1550  C   VAL A  99     -44.268  66.034  69.113  1.00  0.65           C  
ATOM   1551  O   VAL A  99     -43.252  66.399  68.534  1.00  0.65           O  
ATOM   1552  N   ILE A 100     -44.798  66.669  70.193  1.00  0.62           N  
ATOM   1553  HN  ILE A 100     -45.643  66.338  70.614  1.00  0.62           H  
ATOM   1554  CA  ILE A 100     -44.149  67.856  70.754  1.00  0.62           C  
ATOM   1555  HA  ILE A 100     -43.436  68.222  70.024  1.00  0.62           H  
ATOM   1556  CB  ILE A 100     -45.175  68.983  70.972  1.00  0.62           C  
ATOM   1557  HB  ILE A 100     -45.911  68.624  71.690  1.00  0.62           H  
ATOM   1558  CG2 ILE A 100     -44.534  70.254  71.555  1.00  0.62           C  
ATOM   1559 1HG2 ILE A 100     -45.293  71.004  71.777  1.00  0.62           H  
ATOM   1560 2HG2 ILE A 100     -43.818  70.695  70.863  1.00  0.62           H  
ATOM   1561 3HG2 ILE A 100     -44.002  70.050  72.481  1.00  0.62           H  
ATOM   1562  CG1 ILE A 100     -45.939  69.322  69.672  1.00  0.62           C  
ATOM   1563 1HG1 ILE A 100     -46.480  68.446  69.323  1.00  0.62           H  
ATOM   1564 2HG1 ILE A 100     -46.703  70.067  69.893  1.00  0.62           H  
ATOM   1565  CD1 ILE A 100     -45.063  69.832  68.517  1.00  0.62           C  
ATOM   1566 1HD1 ILE A 100     -45.672  70.020  67.633  1.00  0.62           H  
ATOM   1567 2HD1 ILE A 100     -44.305  69.105  68.230  1.00  0.62           H  
ATOM   1568 3HD1 ILE A 100     -44.562  70.766  68.771  1.00  0.62           H  
ATOM   1569  C   ILE A 100     -43.303  67.483  71.987  1.00  0.62           C  
ATOM   1570  O   ILE A 100     -42.309  68.133  72.276  1.00  0.62           O  
ATOM   1571  N   GLY A 101     -43.672  66.346  72.626  1.00  0.70           N  
ATOM   1572  HN  GLY A 101     -44.546  65.906  72.425  1.00  0.70           H  
ATOM   1573  CA  GLY A 101     -42.658  65.618  73.396  1.00  0.70           C  
ATOM   1574  HA1 GLY A 101     -42.279  66.268  74.185  1.00  0.70           H  
ATOM   1575  HA2 GLY A 101     -43.158  64.758  73.840  1.00  0.70           H  
ATOM   1576  C   GLY A 101     -41.522  65.155  72.442  1.00  0.70           C  
ATOM   1577  O   GLY A 101     -40.336  65.164  72.754  1.00  0.70           O  
ATOM   1578  N   GLY A 102     -42.005  64.803  71.230  1.00  0.67           N  
ATOM   1579  HN  GLY A 102     -42.994  64.782  71.079  1.00  0.67           H  
ATOM   1580  CA  GLY A 102     -41.130  64.516  70.106  1.00  0.67           C  
ATOM   1581  HA1 GLY A 102     -40.487  63.678  70.377  1.00  0.67           H  
ATOM   1582  HA2 GLY A 102     -41.780  64.227  69.285  1.00  0.67           H  
ATOM   1583  C   GLY A 102     -40.286  65.712  69.647  1.00  0.67           C  
ATOM   1584  O   GLY A 102     -39.218  65.522  69.080  1.00  0.67           O  
ATOM   1585  N   MET A 103     -40.813  66.931  69.904  1.00  0.63           N  
ATOM   1586  HN  MET A 103     -41.687  66.985  70.385  1.00  0.63           H  
ATOM   1587  CA  MET A 103     -40.193  68.172  69.443  1.00  0.63           C  
ATOM   1588  HA  MET A 103     -39.503  67.916  68.637  1.00  0.63           H  
ATOM   1589  CB  MET A 103     -41.279  69.114  68.892  1.00  0.63           C  
ATOM   1590  HB1 MET A 103     -42.038  68.532  68.375  1.00  0.63           H  
ATOM   1591  HB2 MET A 103     -41.794  69.613  69.714  1.00  0.63           H  
ATOM   1592  CG  MET A 103     -40.752  70.171  67.911  1.00  0.63           C  
ATOM   1593  HG1 MET A 103     -41.556  70.869  67.676  1.00  0.63           H  
ATOM   1594  HG2 MET A 103     -39.951  70.767  68.348  1.00  0.63           H  
ATOM   1595  SD  MET A 103     -40.161  69.450  66.365  1.00  0.63           S  
ATOM   1596  CE  MET A 103     -41.737  68.934  65.658  1.00  0.63           C  
ATOM   1597  HE1 MET A 103     -41.638  68.775  64.585  1.00  0.63           H  
ATOM   1598  HE2 MET A 103     -42.491  69.705  65.814  1.00  0.63           H  
ATOM   1599  HE3 MET A 103     -42.084  68.014  66.130  1.00  0.63           H  
ATOM   1600  C   MET A 103     -39.385  68.845  70.577  1.00  0.63           C  
ATOM   1601  O   MET A 103     -39.238  70.064  70.622  1.00  0.63           O  
ATOM   1602  N   SER A 104     -38.853  67.982  71.482  1.00  0.71           N  
ATOM   1603  HN  SER A 104     -39.053  67.003  71.432  1.00  0.71           H  
ATOM   1604  CA  SER A 104     -37.890  68.470  72.466  1.00  0.71           C  
ATOM   1605  HA  SER A 104     -38.390  69.273  73.013  1.00  0.71           H  
ATOM   1606  CB  SER A 104     -37.525  67.341  73.441  1.00  0.71           C  
ATOM   1607  HB1 SER A 104     -38.444  66.855  73.774  1.00  0.71           H  
ATOM   1608  HB2 SER A 104     -36.935  66.555  72.964  1.00  0.71           H  
ATOM   1609  OG  SER A 104     -36.874  67.797  74.614  1.00  0.71           O  
ATOM   1610  HG  SER A 104     -36.109  68.307  74.369  1.00  0.71           H  
ATOM   1611  C   SER A 104     -36.654  69.018  71.733  1.00  0.71           C  
ATOM   1612  O   SER A 104     -36.196  68.471  70.731  1.00  0.71           O  
ATOM   1613  N   ALA A 105     -36.208  70.171  72.277  1.00  0.80           N  
ATOM   1614  HN  ALA A 105     -36.658  70.523  73.099  1.00  0.80           H  
ATOM   1615  CA  ALA A 105     -35.149  70.962  71.665  1.00  0.80           C  
ATOM   1616  HA  ALA A 105     -35.484  71.219  70.657  1.00  0.80           H  
ATOM   1617  CB  ALA A 105     -34.958  72.245  72.485  1.00  0.80           C  
ATOM   1618  HB1 ALA A 105     -34.216  72.903  72.029  1.00  0.80           H  
ATOM   1619  HB2 ALA A 105     -34.631  72.024  73.503  1.00  0.80           H  
ATOM   1620  HB3 ALA A 105     -35.894  72.801  72.553  1.00  0.80           H  
ATOM   1621  C   ALA A 105     -33.828  70.178  71.590  1.00  0.80           C  
ATOM   1622  O   ALA A 105     -33.090  70.075  72.561  1.00  0.80           O  
ATOM   1623  N   GLY A 106     -33.585  69.647  70.373  1.00  0.81           N  
ATOM   1624  HN  GLY A 106     -34.264  69.780  69.654  1.00  0.81           H  
ATOM   1625  CA  GLY A 106     -32.412  68.831  70.089  1.00  0.81           C  
ATOM   1626  HA1 GLY A 106     -32.203  68.944  69.026  1.00  0.81           H  
ATOM   1627  HA2 GLY A 106     -31.573  69.221  70.665  1.00  0.81           H  
ATOM   1628  C   GLY A 106     -32.657  67.343  70.421  1.00  0.81           C  
ATOM   1629  O   GLY A 106     -31.979  66.461  69.914  1.00  0.81           O  
ATOM   1630  N   MET A 107     -33.680  67.129  71.285  1.00  0.74           N  
ATOM   1631  HN  MET A 107     -34.248  67.910  71.537  1.00  0.74           H  
ATOM   1632  CA  MET A 107     -33.943  65.928  72.080  1.00  0.74           C  
ATOM   1633  HA  MET A 107     -35.028  65.867  72.137  1.00  0.74           H  
ATOM   1634  CB  MET A 107     -33.385  64.632  71.424  1.00  0.74           C  
ATOM   1635  HB1 MET A 107     -33.785  64.552  70.415  1.00  0.74           H  
ATOM   1636  HB2 MET A 107     -32.309  64.717  71.326  1.00  0.74           H  
ATOM   1637  CG  MET A 107     -33.670  63.329  72.189  1.00  0.74           C  
ATOM   1638  HG1 MET A 107     -33.230  63.348  73.180  1.00  0.74           H  
ATOM   1639  HG2 MET A 107     -34.741  63.249  72.361  1.00  0.74           H  
ATOM   1640  SD  MET A 107     -33.073  61.782  71.433  1.00  0.74           S  
ATOM   1641  CE  MET A 107     -32.016  62.326  70.076  1.00  0.74           C  
ATOM   1642  HE1 MET A 107     -31.479  61.475  69.656  1.00  0.74           H  
ATOM   1643  HE2 MET A 107     -31.270  63.032  70.428  1.00  0.74           H  
ATOM   1644  HE3 MET A 107     -32.597  62.812  69.300  1.00  0.74           H  
ATOM   1645  C   MET A 107     -33.376  66.167  73.513  1.00  0.74           C  
ATOM   1646  O   MET A 107     -33.380  65.268  74.346  1.00  0.74           O  
ATOM   1647  N   VAL A 108     -32.800  67.393  73.687  1.00  0.79           N  
ATOM   1648  HN  VAL A 108     -33.004  68.103  73.017  1.00  0.79           H  
ATOM   1649  CA  VAL A 108     -31.814  67.812  74.700  1.00  0.79           C  
ATOM   1650  HA  VAL A 108     -31.572  68.820  74.363  1.00  0.79           H  
ATOM   1651  CB  VAL A 108     -32.372  67.980  76.133  1.00  0.79           C  
ATOM   1652  HB  VAL A 108     -33.221  68.663  76.072  1.00  0.79           H  
ATOM   1653  CG1 VAL A 108     -32.876  66.692  76.788  1.00  0.79           C  
ATOM   1654 1HG1 VAL A 108     -33.037  66.841  77.857  1.00  0.79           H  
ATOM   1655 2HG1 VAL A 108     -32.158  65.878  76.673  1.00  0.79           H  
ATOM   1656 3HG1 VAL A 108     -33.834  66.387  76.371  1.00  0.79           H  
ATOM   1657  CG2 VAL A 108     -31.343  68.647  77.058  1.00  0.79           C  
ATOM   1658 1HG2 VAL A 108     -31.808  68.926  78.003  1.00  0.79           H  
ATOM   1659 2HG2 VAL A 108     -30.926  69.546  76.604  1.00  0.79           H  
ATOM   1660 3HG2 VAL A 108     -30.514  67.977  77.287  1.00  0.79           H  
ATOM   1661  C   VAL A 108     -30.461  67.073  74.622  1.00  0.79           C  
ATOM   1662  O   VAL A 108     -29.427  67.604  75.024  1.00  0.79           O  
ATOM   1663  N   MET A 109     -30.549  65.879  73.989  1.00  0.77           N  
ATOM   1664  HN  MET A 109     -31.438  65.484  73.796  1.00  0.77           H  
ATOM   1665  CA  MET A 109     -29.469  65.008  73.571  1.00  0.77           C  
ATOM   1666  HA  MET A 109     -29.220  64.477  74.485  1.00  0.77           H  
ATOM   1667  CB  MET A 109     -30.000  63.960  72.583  1.00  0.77           C  
ATOM   1668  HB1 MET A 109     -31.055  63.799  72.787  1.00  0.77           H  
ATOM   1669  HB2 MET A 109     -29.944  64.339  71.563  1.00  0.77           H  
ATOM   1670  CG  MET A 109     -29.316  62.585  72.677  1.00  0.77           C  
ATOM   1671  HG1 MET A 109     -29.846  61.884  72.033  1.00  0.77           H  
ATOM   1672  HG2 MET A 109     -28.291  62.645  72.313  1.00  0.77           H  
ATOM   1673  SD  MET A 109     -29.311  61.910  74.360  1.00  0.77           S  
ATOM   1674  CE  MET A 109     -31.081  61.963  74.722  1.00  0.77           C  
ATOM   1675  HE1 MET A 109     -31.350  61.164  75.412  1.00  0.77           H  
ATOM   1676  HE2 MET A 109     -31.659  61.802  73.813  1.00  0.77           H  
ATOM   1677  HE3 MET A 109     -31.358  62.923  75.159  1.00  0.77           H  
ATOM   1678  C   MET A 109     -28.173  65.689  73.064  1.00  0.77           C  
ATOM   1679  O   MET A 109     -27.108  65.192  73.389  1.00  0.77           O  
ATOM   1680  N   PRO A 110     -28.235  66.790  72.257  1.00  0.82           N  
ATOM   1681  CD  PRO A 110     -29.455  67.272  71.588  1.00  0.82           C  
ATOM   1682  HD1 PRO A 110     -30.248  67.609  72.243  1.00  0.82           H  
ATOM   1683  HD2 PRO A 110     -29.829  66.475  70.948  1.00  0.82           H  
ATOM   1684  CA  PRO A 110     -27.026  67.456  71.723  1.00  0.82           C  
ATOM   1685  HA  PRO A 110     -26.246  66.726  71.519  1.00  0.82           H  
ATOM   1686  CB  PRO A 110     -27.559  68.043  70.423  1.00  0.82           C  
ATOM   1687  HB1 PRO A 110     -26.951  68.834  70.028  1.00  0.82           H  
ATOM   1688  HB2 PRO A 110     -27.616  67.276  69.663  1.00  0.82           H  
ATOM   1689  CG  PRO A 110     -28.989  68.439  70.726  1.00  0.82           C  
ATOM   1690  HG1 PRO A 110     -29.009  69.369  71.297  1.00  0.82           H  
ATOM   1691  HG2 PRO A 110     -29.587  68.581  69.826  1.00  0.82           H  
ATOM   1692  C   PRO A 110     -26.372  68.596  72.538  1.00  0.82           C  
ATOM   1693  O   PRO A 110     -25.449  69.275  72.081  1.00  0.82           O  
ATOM   1694  N   GLY A 111     -26.909  68.760  73.764  1.00  0.85           N  
ATOM   1695  HN  GLY A 111     -27.730  68.241  74.000  1.00  0.85           H  
ATOM   1696  CA  GLY A 111     -26.247  69.533  74.804  1.00  0.85           C  
ATOM   1697  HA1 GLY A 111     -25.180  69.600  74.581  1.00  0.85           H  
ATOM   1698  HA2 GLY A 111     -26.691  70.529  74.830  1.00  0.85           H  
ATOM   1699  C   GLY A 111     -26.404  68.812  76.138  1.00  0.85           C  
ATOM   1700  O   GLY A 111     -26.631  69.404  77.189  1.00  0.85           O  
ATOM   1701  N   VAL A 112     -26.203  67.492  75.995  1.00  0.81           N  
ATOM   1702  HN  VAL A 112     -26.051  67.143  75.071  1.00  0.81           H  
ATOM   1703  CA  VAL A 112     -26.059  66.576  77.117  1.00  0.81           C  
ATOM   1704  HA  VAL A 112     -25.445  67.111  77.844  1.00  0.81           H  
ATOM   1705  CB  VAL A 112     -27.412  66.210  77.741  1.00  0.81           C  
ATOM   1706  HB  VAL A 112     -27.960  67.142  77.877  1.00  0.81           H  
ATOM   1707  CG1 VAL A 112     -28.270  65.313  76.839  1.00  0.81           C  
ATOM   1708 1HG1 VAL A 112     -29.307  65.278  77.174  1.00  0.81           H  
ATOM   1709 2HG1 VAL A 112     -27.896  64.290  76.777  1.00  0.81           H  
ATOM   1710 3HG1 VAL A 112     -28.260  65.716  75.834  1.00  0.81           H  
ATOM   1711  CG2 VAL A 112     -27.187  65.604  79.132  1.00  0.81           C  
ATOM   1712 1HG2 VAL A 112     -28.084  65.654  79.743  1.00  0.81           H  
ATOM   1713 2HG2 VAL A 112     -26.408  66.160  79.647  1.00  0.81           H  
ATOM   1714 3HG2 VAL A 112     -26.860  64.566  79.084  1.00  0.81           H  
ATOM   1715  C   VAL A 112     -25.255  65.341  76.662  1.00  0.81           C  
ATOM   1716  O   VAL A 112     -25.272  64.271  77.267  1.00  0.81           O  
ATOM   1717  N   THR A 113     -24.509  65.620  75.581  1.00  0.79           N  
ATOM   1718  HN  THR A 113     -24.701  66.425  75.020  1.00  0.79           H  
ATOM   1719  CA  THR A 113     -23.305  64.895  75.233  1.00  0.79           C  
ATOM   1720  HA  THR A 113     -22.936  64.394  76.125  1.00  0.79           H  
ATOM   1721  CB  THR A 113     -23.600  63.858  74.140  1.00  0.79           C  
ATOM   1722  HB  THR A 113     -22.668  63.339  73.913  1.00  0.79           H  
ATOM   1723  OG1 THR A 113     -24.008  64.483  72.948  1.00  0.79           O  
ATOM   1724  HG1 THR A 113     -24.800  64.978  73.117  1.00  0.79           H  
ATOM   1725  CG2 THR A 113     -24.639  62.797  74.528  1.00  0.79           C  
ATOM   1726 1HG2 THR A 113     -24.692  62.027  73.756  1.00  0.79           H  
ATOM   1727 2HG2 THR A 113     -25.641  63.208  74.653  1.00  0.79           H  
ATOM   1728 3HG2 THR A 113     -24.374  62.308  75.460  1.00  0.79           H  
ATOM   1729  C   THR A 113     -22.253  65.942  74.783  1.00  0.79           C  
ATOM   1730  O   THR A 113     -21.223  65.610  74.188  1.00  0.79           O  
ATOM   1731  N   GLY A 114     -22.620  67.220  75.086  1.00  0.84           N  
ATOM   1732  HN  GLY A 114     -23.430  67.412  75.639  1.00  0.84           H  
ATOM   1733  CA  GLY A 114     -21.903  68.403  74.649  1.00  0.84           C  
ATOM   1734  HA1 GLY A 114     -21.110  68.127  73.953  1.00  0.84           H  
ATOM   1735  HA2 GLY A 114     -22.631  69.038  74.147  1.00  0.84           H  
ATOM   1736  C   GLY A 114     -21.348  69.134  75.862  1.00  0.84           C  
ATOM   1737  O   GLY A 114     -20.174  69.471  75.910  1.00  0.84           O  
ATOM   1738  N   LEU A 115     -22.267  69.341  76.837  1.00  0.77           N  
ATOM   1739  HN  LEU A 115     -23.202  69.007  76.716  1.00  0.77           H  
ATOM   1740  CA  LEU A 115     -21.889  69.948  78.114  1.00  0.77           C  
ATOM   1741  HA  LEU A 115     -20.961  70.496  77.962  1.00  0.77           H  
ATOM   1742  CB  LEU A 115     -23.010  70.892  78.582  1.00  0.77           C  
ATOM   1743  HB1 LEU A 115     -23.358  71.467  77.730  1.00  0.77           H  
ATOM   1744  HB2 LEU A 115     -23.880  70.304  78.883  1.00  0.77           H  
ATOM   1745  CG  LEU A 115     -22.621  71.844  79.740  1.00  0.77           C  
ATOM   1746  HG  LEU A 115     -22.465  71.257  80.642  1.00  0.77           H  
ATOM   1747  CD1 LEU A 115     -21.328  72.639  79.483  1.00  0.77           C  
ATOM   1748 1HD1 LEU A 115     -21.147  73.336  80.301  1.00  0.77           H  
ATOM   1749 2HD1 LEU A 115     -21.382  73.218  78.563  1.00  0.77           H  
ATOM   1750 3HD1 LEU A 115     -20.451  72.000  79.411  1.00  0.77           H  
ATOM   1751  CD2 LEU A 115     -23.769  72.810  80.047  1.00  0.77           C  
ATOM   1752 1HD2 LEU A 115     -23.579  73.366  80.966  1.00  0.77           H  
ATOM   1753 2HD2 LEU A 115     -24.717  72.282  80.161  1.00  0.77           H  
ATOM   1754 3HD2 LEU A 115     -23.877  73.534  79.242  1.00  0.77           H  
ATOM   1755  C   LEU A 115     -21.654  68.850  79.152  1.00  0.77           C  
ATOM   1756  O   LEU A 115     -21.942  69.000  80.341  1.00  0.77           O  
ATOM   1757  N   ILE A 116     -21.124  67.743  78.602  1.00  0.72           N  
ATOM   1758  HN  ILE A 116     -21.138  67.648  77.608  1.00  0.72           H  
ATOM   1759  CA  ILE A 116     -20.465  66.696  79.351  1.00  0.72           C  
ATOM   1760  HA  ILE A 116     -20.011  67.172  80.221  1.00  0.72           H  
ATOM   1761  CB  ILE A 116     -21.445  65.600  79.819  1.00  0.72           C  
ATOM   1762  HB  ILE A 116     -20.852  64.780  80.226  1.00  0.72           H  
ATOM   1763  CG2 ILE A 116     -22.337  66.076  80.967  1.00  0.72           C  
ATOM   1764 1HG2 ILE A 116     -22.883  65.244  81.411  1.00  0.72           H  
ATOM   1765 2HG2 ILE A 116     -23.073  66.781  80.592  1.00  0.72           H  
ATOM   1766 3HG2 ILE A 116     -21.758  66.556  81.757  1.00  0.72           H  
ATOM   1767  CG1 ILE A 116     -22.306  65.059  78.669  1.00  0.72           C  
ATOM   1768 1HG1 ILE A 116     -22.955  65.842  78.274  1.00  0.72           H  
ATOM   1769 2HG1 ILE A 116     -21.656  64.773  77.846  1.00  0.72           H  
ATOM   1770  CD1 ILE A 116     -23.153  63.858  79.104  1.00  0.72           C  
ATOM   1771 1HD1 ILE A 116     -23.370  63.214  78.254  1.00  0.72           H  
ATOM   1772 2HD1 ILE A 116     -24.098  64.183  79.542  1.00  0.72           H  
ATOM   1773 3HD1 ILE A 116     -22.632  63.252  79.844  1.00  0.72           H  
ATOM   1774  C   ILE A 116     -19.282  66.141  78.532  1.00  0.72           C  
ATOM   1775  O   ILE A 116     -18.512  65.329  79.049  1.00  0.72           O  
ATOM   1776  N   ALA A 117     -19.154  66.651  77.282  1.00  0.78           N  
ATOM   1777  HN  ALA A 117     -19.865  67.221  76.873  1.00  0.78           H  
ATOM   1778  CA  ALA A 117     -17.925  66.475  76.523  1.00  0.78           C  
ATOM   1779  HA  ALA A 117     -17.563  65.456  76.686  1.00  0.78           H  
ATOM   1780  CB  ALA A 117     -18.215  66.685  75.034  1.00  0.78           C  
ATOM   1781  HB1 ALA A 117     -17.295  66.683  74.449  1.00  0.78           H  
ATOM   1782  HB2 ALA A 117     -18.726  67.629  74.850  1.00  0.78           H  
ATOM   1783  HB3 ALA A 117     -18.847  65.886  74.650  1.00  0.78           H  
ATOM   1784  C   ALA A 117     -16.877  67.479  77.026  1.00  0.78           C  
ATOM   1785  O   ALA A 117     -15.849  67.091  77.583  1.00  0.78           O  
ATOM   1786  N   ASP A 118     -17.238  68.783  76.797  1.00  0.76           N  
ATOM   1787  HN  ASP A 118     -18.042  68.947  76.227  1.00  0.76           H  
ATOM   1788  CA  ASP A 118     -16.637  69.968  77.431  1.00  0.76           C  
ATOM   1789  HA  ASP A 118     -15.798  70.268  76.805  1.00  0.76           H  
ATOM   1790  CB  ASP A 118     -17.679  71.111  77.600  1.00  0.76           C  
ATOM   1791  HB1 ASP A 118     -18.587  70.707  78.053  1.00  0.76           H  
ATOM   1792  HB2 ASP A 118     -17.267  71.838  78.304  1.00  0.76           H  
ATOM   1793  CG  ASP A 118     -18.174  71.995  76.437  1.00  0.76           C  
ATOM   1794  OD1 ASP A 118     -17.795  71.861  75.270  1.00  0.76           O  
ATOM   1795  OD2 ASP A 118     -18.984  72.883  76.728  1.00  0.76           O  
ATOM   1796  C   ASP A 118     -16.106  69.620  78.853  1.00  0.76           C  
ATOM   1797  O   ASP A 118     -14.941  69.297  79.080  1.00  0.76           O  
ATOM   1798  N   ILE A 119     -17.060  69.713  79.806  1.00  0.70           N  
ATOM   1799  HN  ILE A 119     -18.017  69.789  79.529  1.00  0.70           H  
ATOM   1800  CA  ILE A 119     -16.763  69.817  81.219  1.00  0.70           C  
ATOM   1801  HA  ILE A 119     -15.800  70.320  81.328  1.00  0.70           H  
ATOM   1802  CB  ILE A 119     -17.882  70.654  81.859  1.00  0.70           C  
ATOM   1803  HB  ILE A 119     -17.738  70.646  82.941  1.00  0.70           H  
ATOM   1804  CG2 ILE A 119     -17.761  72.103  81.405  1.00  0.70           C  
ATOM   1805 1HG2 ILE A 119     -18.571  72.670  81.848  1.00  0.70           H  
ATOM   1806 2HG2 ILE A 119     -17.844  72.210  80.326  1.00  0.70           H  
ATOM   1807 3HG2 ILE A 119     -16.813  72.540  81.717  1.00  0.70           H  
ATOM   1808  CG1 ILE A 119     -19.303  70.128  81.549  1.00  0.70           C  
ATOM   1809 1HG1 ILE A 119     -19.587  70.399  80.534  1.00  0.70           H  
ATOM   1810 2HG1 ILE A 119     -19.341  69.042  81.560  1.00  0.70           H  
ATOM   1811  CD1 ILE A 119     -20.346  70.648  82.543  1.00  0.70           C  
ATOM   1812 1HD1 ILE A 119     -21.335  70.264  82.309  1.00  0.70           H  
ATOM   1813 2HD1 ILE A 119     -20.404  71.736  82.531  1.00  0.70           H  
ATOM   1814 3HD1 ILE A 119     -20.107  70.326  83.555  1.00  0.70           H  
ATOM   1815  C   ILE A 119     -16.678  68.469  81.915  1.00  0.70           C  
ATOM   1816  O   ILE A 119     -17.556  68.095  82.682  1.00  0.70           O  
ATOM   1817  N   SER A 120     -15.542  67.819  81.626  1.00  0.74           N  
ATOM   1818  HN  SER A 120     -14.951  68.227  80.931  1.00  0.74           H  
ATOM   1819  CA  SER A 120     -15.102  66.600  82.283  1.00  0.74           C  
ATOM   1820  HA  SER A 120     -15.086  66.800  83.354  1.00  0.74           H  
ATOM   1821  CB  SER A 120     -16.028  65.433  81.900  1.00  0.74           C  
ATOM   1822  HB1 SER A 120     -15.598  64.471  82.182  1.00  0.74           H  
ATOM   1823  HB2 SER A 120     -16.958  65.537  82.463  1.00  0.74           H  
ATOM   1824  OG  SER A 120     -16.311  65.413  80.506  1.00  0.74           O  
ATOM   1825  HG  SER A 120     -16.740  66.223  80.249  1.00  0.74           H  
ATOM   1826  C   SER A 120     -13.703  66.355  81.720  1.00  0.74           C  
ATOM   1827  O   SER A 120     -13.465  66.673  80.555  1.00  0.74           O  
ATOM   1828  N   PRO A 121     -12.781  65.811  82.567  1.00  0.71           N  
ATOM   1829  CD  PRO A 121     -13.011  65.482  83.970  1.00  0.71           C  
ATOM   1830  HD1 PRO A 121     -13.841  64.782  84.078  1.00  0.71           H  
ATOM   1831  HD2 PRO A 121     -13.237  66.390  84.530  1.00  0.71           H  
ATOM   1832  CA  PRO A 121     -11.442  65.501  82.106  1.00  0.71           C  
ATOM   1833  HA  PRO A 121     -11.020  66.322  81.522  1.00  0.71           H  
ATOM   1834  CB  PRO A 121     -10.644  65.264  83.389  1.00  0.71           C  
ATOM   1835  HB1 PRO A 121      -9.870  64.507  83.274  1.00  0.71           H  
ATOM   1836  HB2 PRO A 121     -10.159  66.192  83.687  1.00  0.71           H  
ATOM   1837  CG  PRO A 121     -11.683  64.879  84.442  1.00  0.71           C  
ATOM   1838  HG1 PRO A 121     -11.748  63.801  84.450  1.00  0.71           H  
ATOM   1839  HG2 PRO A 121     -11.410  65.186  85.451  1.00  0.71           H  
ATOM   1840  C   PRO A 121     -11.533  64.237  81.254  1.00  0.71           C  
ATOM   1841  O   PRO A 121     -12.193  63.270  81.629  1.00  0.71           O  
ATOM   1842  N   SER A 122     -10.871  64.338  80.083  1.00  0.72           N  
ATOM   1843  HN  SER A 122     -10.341  65.159  79.873  1.00  0.72           H  
ATOM   1844  CA  SER A 122     -11.009  63.294  79.078  1.00  0.72           C  
ATOM   1845  HA  SER A 122     -12.079  63.174  78.914  1.00  0.72           H  
ATOM   1846  CB  SER A 122     -10.366  63.708  77.748  1.00  0.72           C  
ATOM   1847  HB1 SER A 122     -10.876  64.591  77.362  1.00  0.72           H  
ATOM   1848  HB2 SER A 122      -9.318  63.990  77.883  1.00  0.72           H  
ATOM   1849  OG  SER A 122     -10.465  62.697  76.756  1.00  0.72           O  
ATOM   1850  HG  SER A 122     -10.089  61.896  77.104  1.00  0.72           H  
ATOM   1851  C   SER A 122     -10.433  61.948  79.594  1.00  0.72           C  
ATOM   1852  O   SER A 122     -10.948  60.881  79.280  1.00  0.72           O  
ATOM   1853  N   HIS A 123      -9.387  62.029  80.452  1.00  0.62           N  
ATOM   1854  HN  HIS A 123      -9.021  62.923  80.709  1.00  0.62           H  
ATOM   1855  CA  HIS A 123      -8.831  60.796  81.028  1.00  0.62           C  
ATOM   1856  HA  HIS A 123      -8.751  60.083  80.208  1.00  0.62           H  
ATOM   1857  CB  HIS A 123      -7.409  61.012  81.556  1.00  0.62           C  
ATOM   1858  HB1 HIS A 123      -7.046  60.121  82.072  1.00  0.62           H  
ATOM   1859  HB2 HIS A 123      -6.731  61.192  80.723  1.00  0.62           H  
ATOM   1860  CG  HIS A 123      -7.364  62.199  82.484  1.00  0.62           C  
ATOM   1861  CD2 HIS A 123      -6.971  63.507  82.161  1.00  0.62           C  
ATOM   1862  HD2 HIS A 123      -6.630  63.844  81.194  1.00  0.62           H  
ATOM   1863  ND1 HIS A 123      -7.723  62.157  83.783  1.00  0.62           N  
ATOM   1864  HD1 HIS A 123      -8.044  61.379  84.286  1.00  0.62           H  
ATOM   1865  CE1 HIS A 123      -7.553  63.416  84.239  1.00  0.62           C  
ATOM   1866  HE1 HIS A 123      -7.769  63.722  85.251  1.00  0.62           H  
ATOM   1867  NE2 HIS A 123      -7.103  64.250  83.282  1.00  0.62           N  
ATOM   1868  C   HIS A 123      -9.774  60.138  82.074  1.00  0.62           C  
ATOM   1869  O   HIS A 123      -9.541  59.018  82.524  1.00  0.62           O  
ATOM   1870  N   GLN A 124     -10.877  60.862  82.359  1.00  0.67           N  
ATOM   1871  HN  GLN A 124     -10.904  61.817  82.070  1.00  0.67           H  
ATOM   1872  CA  GLN A 124     -11.990  60.328  83.130  1.00  0.67           C  
ATOM   1873  HA  GLN A 124     -11.855  59.255  83.267  1.00  0.67           H  
ATOM   1874  CB  GLN A 124     -12.052  61.035  84.507  1.00  0.67           C  
ATOM   1875  HB1 GLN A 124     -12.530  61.997  84.350  1.00  0.67           H  
ATOM   1876  HB2 GLN A 124     -12.743  60.519  85.167  1.00  0.67           H  
ATOM   1877  CG  GLN A 124     -10.710  61.289  85.245  1.00  0.67           C  
ATOM   1878  HG1 GLN A 124      -9.984  61.742  84.578  1.00  0.67           H  
ATOM   1879  HG2 GLN A 124     -10.869  62.032  86.027  1.00  0.67           H  
ATOM   1880  CD  GLN A 124     -10.088  60.046  85.925  1.00  0.67           C  
ATOM   1881  OE1 GLN A 124     -10.472  59.635  87.018  1.00  0.67           O  
ATOM   1882  NE2 GLN A 124      -9.065  59.501  85.249  1.00  0.67           N  
ATOM   1883 1HE2 GLN A 124      -8.771  59.851  84.359  1.00  0.67           H  
ATOM   1884 2HE2 GLN A 124      -8.574  58.725  85.645  1.00  0.67           H  
ATOM   1885  C   GLN A 124     -13.302  60.564  82.316  1.00  0.67           C  
ATOM   1886  O   GLN A 124     -14.201  61.266  82.773  1.00  0.67           O  
ATOM   1887  N   LYS A 125     -13.342  59.955  81.094  1.00  0.68           N  
ATOM   1888  HN  LYS A 125     -12.560  59.412  80.786  1.00  0.68           H  
ATOM   1889  CA  LYS A 125     -14.508  60.127  80.206  1.00  0.68           C  
ATOM   1890  HA  LYS A 125     -15.243  60.728  80.738  1.00  0.68           H  
ATOM   1891  CB  LYS A 125     -14.167  60.886  78.919  1.00  0.68           C  
ATOM   1892  HB1 LYS A 125     -15.094  61.279  78.497  1.00  0.68           H  
ATOM   1893  HB2 LYS A 125     -13.584  61.760  79.197  1.00  0.68           H  
ATOM   1894  CG  LYS A 125     -13.441  60.091  77.819  1.00  0.68           C  
ATOM   1895  HG1 LYS A 125     -12.520  59.664  78.203  1.00  0.68           H  
ATOM   1896  HG2 LYS A 125     -14.023  59.230  77.500  1.00  0.68           H  
ATOM   1897  CD  LYS A 125     -13.177  61.011  76.619  1.00  0.68           C  
ATOM   1898  HD1 LYS A 125     -14.114  61.236  76.109  1.00  0.68           H  
ATOM   1899  HD2 LYS A 125     -12.827  61.967  77.005  1.00  0.68           H  
ATOM   1900  CE  LYS A 125     -12.135  60.487  75.627  1.00  0.68           C  
ATOM   1901  HE1 LYS A 125     -11.647  61.324  75.127  1.00  0.68           H  
ATOM   1902  HE2 LYS A 125     -11.367  59.895  76.124  1.00  0.68           H  
ATOM   1903  NZ  LYS A 125     -12.691  59.688  74.562  1.00  0.68           N1+
ATOM   1904  HZ1 LYS A 125     -11.927  59.393  73.922  1.00  0.68           H  
ATOM   1905  HZ2 LYS A 125     -13.380  60.265  74.037  1.00  0.68           H  
ATOM   1906  HZ3 LYS A 125     -13.159  58.850  74.960  1.00  0.68           H  
ATOM   1907  C   LYS A 125     -15.203  58.804  79.882  1.00  0.68           C  
ATOM   1908  O   LYS A 125     -16.397  58.766  79.644  1.00  0.68           O  
ATOM   1909  N   ALA A 126     -14.418  57.710  79.920  1.00  0.70           N  
ATOM   1910  HN  ALA A 126     -13.422  57.793  79.958  1.00  0.70           H  
ATOM   1911  CA  ALA A 126     -15.067  56.414  80.106  1.00  0.70           C  
ATOM   1912  HA  ALA A 126     -15.964  56.384  79.479  1.00  0.70           H  
ATOM   1913  CB  ALA A 126     -14.116  55.309  79.652  1.00  0.70           C  
ATOM   1914  HB1 ALA A 126     -14.593  54.329  79.697  1.00  0.70           H  
ATOM   1915  HB2 ALA A 126     -13.218  55.298  80.261  1.00  0.70           H  
ATOM   1916  HB3 ALA A 126     -13.797  55.468  78.622  1.00  0.70           H  
ATOM   1917  C   ALA A 126     -15.486  56.281  81.589  1.00  0.70           C  
ATOM   1918  O   ALA A 126     -16.311  55.448  81.937  1.00  0.70           O  
ATOM   1919  N   LYS A 127     -14.935  57.202  82.435  1.00  0.67           N  
ATOM   1920  HN  LYS A 127     -14.180  57.795  82.160  1.00  0.67           H  
ATOM   1921  CA  LYS A 127     -15.626  57.455  83.698  1.00  0.67           C  
ATOM   1922  HA  LYS A 127     -15.879  56.483  84.127  1.00  0.67           H  
ATOM   1923  CB  LYS A 127     -14.776  58.210  84.745  1.00  0.67           C  
ATOM   1924  HB1 LYS A 127     -14.417  59.158  84.345  1.00  0.67           H  
ATOM   1925  HB2 LYS A 127     -15.415  58.458  85.596  1.00  0.67           H  
ATOM   1926  CG  LYS A 127     -13.598  57.362  85.253  1.00  0.67           C  
ATOM   1927  HG1 LYS A 127     -13.970  56.364  85.474  1.00  0.67           H  
ATOM   1928  HG2 LYS A 127     -12.859  57.264  84.457  1.00  0.67           H  
ATOM   1929  CD  LYS A 127     -12.925  57.840  86.547  1.00  0.67           C  
ATOM   1930  HD1 LYS A 127     -12.618  58.876  86.453  1.00  0.67           H  
ATOM   1931  HD2 LYS A 127     -13.648  57.807  87.362  1.00  0.67           H  
ATOM   1932  CE  LYS A 127     -11.720  56.952  86.898  1.00  0.67           C  
ATOM   1933  HE1 LYS A 127     -12.025  55.905  86.911  1.00  0.67           H  
ATOM   1934  HE2 LYS A 127     -10.960  57.045  86.123  1.00  0.67           H  
ATOM   1935  NZ  LYS A 127     -11.078  57.219  88.181  1.00  0.67           N1+
ATOM   1936  HZ1 LYS A 127     -10.311  56.530  88.317  1.00  0.67           H  
ATOM   1937  HZ2 LYS A 127     -11.769  57.127  88.952  1.00  0.67           H  
ATOM   1938  HZ3 LYS A 127     -10.677  58.176  88.182  1.00  0.67           H  
ATOM   1939  C   LYS A 127     -16.946  58.167  83.371  1.00  0.67           C  
ATOM   1940  O   LYS A 127     -18.008  57.619  83.636  1.00  0.67           O  
ATOM   1941  N   ASN A 128     -16.808  59.381  82.755  1.00  0.67           N  
ATOM   1942  HN  ASN A 128     -15.891  59.723  82.542  1.00  0.67           H  
ATOM   1943  CA  ASN A 128     -17.986  60.226  82.482  1.00  0.67           C  
ATOM   1944  HA  ASN A 128     -18.297  60.495  83.492  1.00  0.67           H  
ATOM   1945  CB  ASN A 128     -17.706  61.533  81.706  1.00  0.67           C  
ATOM   1946  HB1 ASN A 128     -16.824  62.020  82.125  1.00  0.67           H  
ATOM   1947  HB2 ASN A 128     -17.496  61.345  80.652  1.00  0.67           H  
ATOM   1948  CG  ASN A 128     -18.923  62.498  81.822  1.00  0.67           C  
ATOM   1949  OD1 ASN A 128     -20.053  62.167  81.492  1.00  0.67           O  
ATOM   1950  ND2 ASN A 128     -18.616  63.672  82.384  1.00  0.67           N  
ATOM   1951 1HD2 ASN A 128     -17.676  63.865  82.663  1.00  0.67           H  
ATOM   1952 2HD2 ASN A 128     -19.323  64.366  82.528  1.00  0.67           H  
ATOM   1953  C   ASN A 128     -19.146  59.464  81.819  1.00  0.67           C  
ATOM   1954  O   ASN A 128     -20.114  59.159  82.493  1.00  0.67           O  
ATOM   1955  N   PHE A 129     -19.016  59.153  80.509  1.00  0.63           N  
ATOM   1956  HN  PHE A 129     -18.200  59.452  80.019  1.00  0.63           H  
ATOM   1957  CA  PHE A 129     -20.101  58.509  79.754  1.00  0.63           C  
ATOM   1958  HA  PHE A 129     -21.039  59.002  80.018  1.00  0.63           H  
ATOM   1959  CB  PHE A 129     -19.794  58.675  78.241  1.00  0.63           C  
ATOM   1960  HB1 PHE A 129     -18.805  58.266  78.023  1.00  0.63           H  
ATOM   1961  HB2 PHE A 129     -20.485  58.078  77.655  1.00  0.63           H  
ATOM   1962  CG  PHE A 129     -19.821  60.099  77.716  1.00  0.63           C  
ATOM   1963  CD1 PHE A 129     -20.135  61.180  78.530  1.00  0.63           C  
ATOM   1964  HD1 PHE A 129     -20.422  61.030  79.552  1.00  0.63           H  
ATOM   1965  CD2 PHE A 129     -19.519  60.355  76.380  1.00  0.63           C  
ATOM   1966  HD2 PHE A 129     -19.287  59.536  75.715  1.00  0.63           H  
ATOM   1967  CE1 PHE A 129     -20.108  62.475  78.048  1.00  0.63           C  
ATOM   1968  HE1 PHE A 129     -20.326  63.283  78.722  1.00  0.63           H  
ATOM   1969  CE2 PHE A 129     -19.508  61.657  75.888  1.00  0.63           C  
ATOM   1970  HE2 PHE A 129     -19.269  61.849  74.856  1.00  0.63           H  
ATOM   1971  CZ  PHE A 129     -19.799  62.724  76.722  1.00  0.63           C  
ATOM   1972  HZ  PHE A 129     -19.788  63.737  76.343  1.00  0.63           H  
ATOM   1973  C   PHE A 129     -20.232  57.020  80.146  1.00  0.63           C  
ATOM   1974  O   PHE A 129     -20.880  56.237  79.467  1.00  0.63           O  
ATOM   1975  N   GLY A 130     -19.583  56.683  81.284  1.00  0.74           N  
ATOM   1976  HN  GLY A 130     -18.958  57.313  81.741  1.00  0.74           H  
ATOM   1977  CA  GLY A 130     -19.746  55.392  81.930  1.00  0.74           C  
ATOM   1978  HA1 GLY A 130     -19.315  54.634  81.276  1.00  0.74           H  
ATOM   1979  HA2 GLY A 130     -19.150  55.431  82.844  1.00  0.74           H  
ATOM   1980  C   GLY A 130     -21.197  55.053  82.287  1.00  0.74           C  
ATOM   1981  O   GLY A 130     -21.584  53.893  82.227  1.00  0.74           O  
ATOM   1982  N   TYR A 131     -21.949  56.115  82.675  1.00  0.62           N  
ATOM   1983  HN  TYR A 131     -21.535  57.026  82.665  1.00  0.62           H  
ATOM   1984  CA  TYR A 131     -23.346  56.002  83.122  1.00  0.62           C  
ATOM   1985  HA  TYR A 131     -23.688  54.984  82.924  1.00  0.62           H  
ATOM   1986  CB  TYR A 131     -23.481  56.322  84.625  1.00  0.62           C  
ATOM   1987  HB1 TYR A 131     -23.722  57.373  84.791  1.00  0.62           H  
ATOM   1988  HB2 TYR A 131     -24.301  55.747  85.057  1.00  0.62           H  
ATOM   1989  CG  TYR A 131     -22.198  56.036  85.362  1.00  0.62           C  
ATOM   1990  CD1 TYR A 131     -21.986  54.822  86.010  1.00  0.62           C  
ATOM   1991  HD1 TYR A 131     -22.764  54.071  86.034  1.00  0.62           H  
ATOM   1992  CE1 TYR A 131     -20.767  54.555  86.622  1.00  0.62           C  
ATOM   1993  HE1 TYR A 131     -20.644  53.596  87.106  1.00  0.62           H  
ATOM   1994  CD2 TYR A 131     -21.183  56.987  85.360  1.00  0.62           C  
ATOM   1995  HD2 TYR A 131     -21.335  57.932  84.862  1.00  0.62           H  
ATOM   1996  CE2 TYR A 131     -19.964  56.722  85.958  1.00  0.62           C  
ATOM   1997  HE2 TYR A 131     -19.182  57.466  85.919  1.00  0.62           H  
ATOM   1998  CZ  TYR A 131     -19.748  55.507  86.590  1.00  0.62           C  
ATOM   1999  OH  TYR A 131     -18.510  55.286  87.172  1.00  0.62           O  
ATOM   2000  HH  TYR A 131     -18.451  54.429  87.570  1.00  0.62           H  
ATOM   2001  C   TYR A 131     -24.169  56.964  82.269  1.00  0.62           C  
ATOM   2002  O   TYR A 131     -25.099  57.631  82.716  1.00  0.62           O  
ATOM   2003  N   MET A 132     -23.743  56.981  80.988  1.00  0.68           N  
ATOM   2004  HN  MET A 132     -22.871  56.563  80.736  1.00  0.68           H  
ATOM   2005  CA  MET A 132     -24.642  57.314  79.903  1.00  0.68           C  
ATOM   2006  HA  MET A 132     -25.531  57.761  80.337  1.00  0.68           H  
ATOM   2007  CB  MET A 132     -24.018  58.361  78.974  1.00  0.68           C  
ATOM   2008  HB1 MET A 132     -24.825  59.017  78.651  1.00  0.68           H  
ATOM   2009  HB2 MET A 132     -23.328  58.978  79.550  1.00  0.68           H  
ATOM   2010  CG  MET A 132     -23.324  57.807  77.722  1.00  0.68           C  
ATOM   2011  HG1 MET A 132     -22.552  57.098  78.011  1.00  0.68           H  
ATOM   2012  HG2 MET A 132     -24.019  57.252  77.095  1.00  0.68           H  
ATOM   2013  SD  MET A 132     -22.567  59.053  76.652  1.00  0.68           S  
ATOM   2014  CE  MET A 132     -23.324  60.587  77.230  1.00  0.68           C  
ATOM   2015  HE1 MET A 132     -22.883  61.431  76.701  1.00  0.68           H  
ATOM   2016  HE2 MET A 132     -23.145  60.747  78.292  1.00  0.68           H  
ATOM   2017  HE3 MET A 132     -24.401  60.570  77.059  1.00  0.68           H  
ATOM   2018  C   MET A 132     -25.061  55.999  79.195  1.00  0.68           C  
ATOM   2019  O   MET A 132     -25.734  56.021  78.168  1.00  0.68           O  
ATOM   2020  N   SER A 133     -24.604  54.889  79.823  1.00  0.73           N  
ATOM   2021  HN  SER A 133     -24.105  54.948  80.687  1.00  0.73           H  
ATOM   2022  CA  SER A 133     -24.775  53.542  79.327  1.00  0.73           C  
ATOM   2023  HA  SER A 133     -25.063  53.634  78.288  1.00  0.73           H  
ATOM   2024  CB  SER A 133     -23.445  52.760  79.496  1.00  0.73           C  
ATOM   2025  HB1 SER A 133     -23.331  52.267  80.466  1.00  0.73           H  
ATOM   2026  HB2 SER A 133     -23.410  51.965  78.751  1.00  0.73           H  
ATOM   2027  OG  SER A 133     -22.298  53.572  79.294  1.00  0.73           O  
ATOM   2028  HG  SER A 133     -22.365  54.353  79.833  1.00  0.73           H  
ATOM   2029  C   SER A 133     -25.936  52.899  80.072  1.00  0.73           C  
ATOM   2030  O   SER A 133     -27.039  52.750  79.558  1.00  0.73           O  
ATOM   2031  N   ALA A 134     -25.593  52.561  81.329  1.00  0.72           N  
ATOM   2032  HN  ALA A 134     -24.706  52.839  81.699  1.00  0.72           H  
ATOM   2033  CA  ALA A 134     -26.465  51.756  82.158  1.00  0.72           C  
ATOM   2034  HA  ALA A 134     -26.961  51.028  81.513  1.00  0.72           H  
ATOM   2035  CB  ALA A 134     -25.599  51.015  83.187  1.00  0.72           C  
ATOM   2036  HB1 ALA A 134     -26.201  50.362  83.821  1.00  0.72           H  
ATOM   2037  HB2 ALA A 134     -25.061  51.713  83.832  1.00  0.72           H  
ATOM   2038  HB3 ALA A 134     -24.856  50.391  82.687  1.00  0.72           H  
ATOM   2039  C   ALA A 134     -27.541  52.614  82.844  1.00  0.72           C  
ATOM   2040  O   ALA A 134     -28.356  52.080  83.588  1.00  0.72           O  
ATOM   2041  N   ILE A 135     -27.511  53.938  82.535  1.00  0.69           N  
ATOM   2042  HN  ILE A 135     -26.818  54.293  81.909  1.00  0.69           H  
ATOM   2043  CA  ILE A 135     -28.514  54.893  83.011  1.00  0.69           C  
ATOM   2044  HA  ILE A 135     -28.663  54.671  84.065  1.00  0.69           H  
ATOM   2045  CB  ILE A 135     -28.000  56.341  82.863  1.00  0.69           C  
ATOM   2046  HB  ILE A 135     -27.050  56.388  83.392  1.00  0.69           H  
ATOM   2047  CG2 ILE A 135     -27.739  56.696  81.396  1.00  0.69           C  
ATOM   2048 1HG2 ILE A 135     -27.381  57.722  81.321  1.00  0.69           H  
ATOM   2049 2HG2 ILE A 135     -28.647  56.633  80.797  1.00  0.69           H  
ATOM   2050 3HG2 ILE A 135     -26.998  56.033  80.959  1.00  0.69           H  
ATOM   2051  CG1 ILE A 135     -28.919  57.419  83.478  1.00  0.69           C  
ATOM   2052 1HG1 ILE A 135     -28.529  58.401  83.212  1.00  0.69           H  
ATOM   2053 2HG1 ILE A 135     -29.912  57.379  83.035  1.00  0.69           H  
ATOM   2054  CD1 ILE A 135     -29.024  57.358  85.002  1.00  0.69           C  
ATOM   2055 1HD1 ILE A 135     -29.646  58.173  85.375  1.00  0.69           H  
ATOM   2056 2HD1 ILE A 135     -28.041  57.447  85.467  1.00  0.69           H  
ATOM   2057 3HD1 ILE A 135     -29.471  56.423  85.331  1.00  0.69           H  
ATOM   2058  C   ILE A 135     -29.859  54.725  82.262  1.00  0.69           C  
ATOM   2059  O   ILE A 135     -30.898  55.196  82.707  1.00  0.69           O  
ATOM   2060  N   ILE A 136     -29.771  54.034  81.105  1.00  0.70           N  
ATOM   2061  HN  ILE A 136     -28.881  53.722  80.771  1.00  0.70           H  
ATOM   2062  CA  ILE A 136     -30.960  53.664  80.345  1.00  0.70           C  
ATOM   2063  HA  ILE A 136     -31.721  54.420  80.538  1.00  0.70           H  
ATOM   2064  CB  ILE A 136     -30.640  53.677  78.831  1.00  0.70           C  
ATOM   2065  HB  ILE A 136     -31.589  53.745  78.302  1.00  0.70           H  
ATOM   2066  CG2 ILE A 136     -29.851  54.950  78.469  1.00  0.70           C  
ATOM   2067 1HG2 ILE A 136     -29.820  55.108  77.392  1.00  0.70           H  
ATOM   2068 2HG2 ILE A 136     -28.821  54.904  78.826  1.00  0.70           H  
ATOM   2069 3HG2 ILE A 136     -30.316  55.833  78.907  1.00  0.70           H  
ATOM   2070  CG1 ILE A 136     -29.963  52.389  78.313  1.00  0.70           C  
ATOM   2071 1HG1 ILE A 136     -29.163  52.078  78.980  1.00  0.70           H  
ATOM   2072 2HG1 ILE A 136     -30.689  51.574  78.331  1.00  0.70           H  
ATOM   2073  CD1 ILE A 136     -29.408  52.520  76.888  1.00  0.70           C  
ATOM   2074 1HD1 ILE A 136     -29.058  51.559  76.517  1.00  0.70           H  
ATOM   2075 2HD1 ILE A 136     -28.559  53.203  76.858  1.00  0.70           H  
ATOM   2076 3HD1 ILE A 136     -30.163  52.894  76.196  1.00  0.70           H  
ATOM   2077  C   ILE A 136     -31.489  52.320  80.866  1.00  0.70           C  
ATOM   2078  O   ILE A 136     -32.683  52.048  80.823  1.00  0.70           O  
ATOM   2079  N   ASN A 137     -30.516  51.522  81.380  1.00  0.71           N  
ATOM   2080  HN  ASN A 137     -29.566  51.837  81.375  1.00  0.71           H  
ATOM   2081  CA  ASN A 137     -30.781  50.214  81.986  1.00  0.71           C  
ATOM   2082  HA  ASN A 137     -31.579  49.753  81.402  1.00  0.71           H  
ATOM   2083  CB  ASN A 137     -29.512  49.352  81.909  1.00  0.71           C  
ATOM   2084  HB1 ASN A 137     -29.175  49.287  80.875  1.00  0.71           H  
ATOM   2085  HB2 ASN A 137     -28.704  49.811  82.479  1.00  0.71           H  
ATOM   2086  CG  ASN A 137     -29.747  47.919  82.422  1.00  0.71           C  
ATOM   2087  OD1 ASN A 137     -30.690  47.234  82.036  1.00  0.71           O  
ATOM   2088  ND2 ASN A 137     -28.820  47.520  83.315  1.00  0.71           N  
ATOM   2089 1HD2 ASN A 137     -28.078  48.139  83.576  1.00  0.71           H  
ATOM   2090 2HD2 ASN A 137     -28.851  46.609  83.727  1.00  0.71           H  
ATOM   2091  C   ASN A 137     -31.275  50.356  83.445  1.00  0.71           C  
ATOM   2092  O   ASN A 137     -31.753  49.397  84.044  1.00  0.71           O  
ATOM   2093  N   SER A 138     -31.173  51.606  83.953  1.00  0.72           N  
ATOM   2094  HN  SER A 138     -30.732  52.338  83.436  1.00  0.72           H  
ATOM   2095  CA  SER A 138     -31.808  51.955  85.215  1.00  0.72           C  
ATOM   2096  HA  SER A 138     -31.970  51.047  85.794  1.00  0.72           H  
ATOM   2097  CB  SER A 138     -30.879  52.880  86.018  1.00  0.72           C  
ATOM   2098  HB1 SER A 138     -31.305  53.120  86.995  1.00  0.72           H  
ATOM   2099  HB2 SER A 138     -29.939  52.369  86.224  1.00  0.72           H  
ATOM   2100  OG  SER A 138     -30.548  54.080  85.346  1.00  0.72           O  
ATOM   2101  HG  SER A 138     -31.346  54.518  85.068  1.00  0.72           H  
ATOM   2102  C   SER A 138     -33.187  52.600  84.945  1.00  0.72           C  
ATOM   2103  O   SER A 138     -33.872  53.030  85.867  1.00  0.72           O  
ATOM   2104  N   GLY A 139     -33.538  52.646  83.632  1.00  0.78           N  
ATOM   2105  HN  GLY A 139     -32.916  52.308  82.928  1.00  0.78           H  
ATOM   2106  CA  GLY A 139     -34.829  53.150  83.171  1.00  0.78           C  
ATOM   2107  HA1 GLY A 139     -35.497  53.302  84.018  1.00  0.78           H  
ATOM   2108  HA2 GLY A 139     -34.637  54.112  82.701  1.00  0.78           H  
ATOM   2109  C   GLY A 139     -35.501  52.218  82.153  1.00  0.78           C  
ATOM   2110  O   GLY A 139     -36.349  52.646  81.375  1.00  0.78           O  
ATOM   2111  N   PHE A 140     -35.100  50.926  82.222  1.00  0.66           N  
ATOM   2112  HN  PHE A 140     -34.387  50.673  82.876  1.00  0.66           H  
ATOM   2113  CA  PHE A 140     -35.705  49.867  81.407  1.00  0.66           C  
ATOM   2114  HA  PHE A 140     -36.583  50.286  80.914  1.00  0.66           H  
ATOM   2115  CB  PHE A 140     -34.700  49.367  80.360  1.00  0.66           C  
ATOM   2116  HB1 PHE A 140     -34.140  50.212  79.963  1.00  0.66           H  
ATOM   2117  HB2 PHE A 140     -33.962  48.693  80.801  1.00  0.66           H  
ATOM   2118  CG  PHE A 140     -35.395  48.705  79.200  1.00  0.66           C  
ATOM   2119  CD1 PHE A 140     -35.938  49.482  78.181  1.00  0.66           C  
ATOM   2120  HD1 PHE A 140     -35.854  50.558  78.221  1.00  0.66           H  
ATOM   2121  CD2 PHE A 140     -35.515  47.320  79.131  1.00  0.66           C  
ATOM   2122  HD2 PHE A 140     -35.102  46.703  79.915  1.00  0.66           H  
ATOM   2123  CE1 PHE A 140     -36.596  48.888  77.112  1.00  0.66           C  
ATOM   2124  HE1 PHE A 140     -37.017  49.502  76.329  1.00  0.66           H  
ATOM   2125  CE2 PHE A 140     -36.173  46.723  78.062  1.00  0.66           C  
ATOM   2126  HE2 PHE A 140     -36.266  45.647  78.020  1.00  0.66           H  
ATOM   2127  CZ  PHE A 140     -36.715  47.506  77.053  1.00  0.66           C  
ATOM   2128  HZ  PHE A 140     -37.224  47.041  76.222  1.00  0.66           H  
ATOM   2129  C   PHE A 140     -36.195  48.713  82.301  1.00  0.66           C  
ATOM   2130  O   PHE A 140     -37.008  47.886  81.902  1.00  0.66           O  
ATOM   2131  N   ILE A 141     -35.677  48.739  83.547  1.00  0.66           N  
ATOM   2132  HN  ILE A 141     -34.990  49.425  83.785  1.00  0.66           H  
ATOM   2133  CA  ILE A 141     -36.108  47.852  84.617  1.00  0.66           C  
ATOM   2134  HA  ILE A 141     -36.621  46.999  84.174  1.00  0.66           H  
ATOM   2135  CB  ILE A 141     -34.859  47.368  85.386  1.00  0.66           C  
ATOM   2136  HB  ILE A 141     -35.196  46.701  86.180  1.00  0.66           H  
ATOM   2137  CG2 ILE A 141     -33.971  46.539  84.444  1.00  0.66           C  
ATOM   2138 1HG2 ILE A 141     -33.197  46.007  84.997  1.00  0.66           H  
ATOM   2139 2HG2 ILE A 141     -33.479  47.170  83.702  1.00  0.66           H  
ATOM   2140 3HG2 ILE A 141     -34.558  45.791  83.911  1.00  0.66           H  
ATOM   2141  CG1 ILE A 141     -34.066  48.521  86.048  1.00  0.66           C  
ATOM   2142 1HG1 ILE A 141     -33.877  49.322  85.332  1.00  0.66           H  
ATOM   2143 2HG1 ILE A 141     -34.667  48.966  86.841  1.00  0.66           H  
ATOM   2144  CD1 ILE A 141     -32.732  48.085  86.663  1.00  0.66           C  
ATOM   2145 1HD1 ILE A 141     -32.232  48.931  87.134  1.00  0.66           H  
ATOM   2146 2HD1 ILE A 141     -32.052  47.688  85.910  1.00  0.66           H  
ATOM   2147 3HD1 ILE A 141     -32.885  47.317  87.420  1.00  0.66           H  
ATOM   2148  C   ILE A 141     -37.122  48.615  85.497  1.00  0.66           C  
ATOM   2149  O   ILE A 141     -38.136  48.089  85.941  1.00  0.66           O  
ATOM   2150  N   LEU A 142     -36.767  49.912  85.659  1.00  0.70           N  
ATOM   2151  HN  LEU A 142     -35.892  50.214  85.283  1.00  0.70           H  
ATOM   2152  CA  LEU A 142     -37.609  50.934  86.265  1.00  0.70           C  
ATOM   2153  HA  LEU A 142     -38.211  50.461  87.041  1.00  0.70           H  
ATOM   2154  CB  LEU A 142     -36.661  51.980  86.874  1.00  0.70           C  
ATOM   2155  HB1 LEU A 142     -35.876  51.444  87.408  1.00  0.70           H  
ATOM   2156  HB2 LEU A 142     -36.151  52.517  86.077  1.00  0.70           H  
ATOM   2157  CG  LEU A 142     -37.324  52.979  87.839  1.00  0.70           C  
ATOM   2158  HG  LEU A 142     -38.227  52.525  88.246  1.00  0.70           H  
ATOM   2159  CD1 LEU A 142     -36.401  53.304  89.020  1.00  0.70           C  
ATOM   2160 1HD1 LEU A 142     -36.866  54.022  89.695  1.00  0.70           H  
ATOM   2161 2HD1 LEU A 142     -35.459  53.731  88.674  1.00  0.70           H  
ATOM   2162 3HD1 LEU A 142     -36.171  52.408  89.596  1.00  0.70           H  
ATOM   2163  CD2 LEU A 142     -37.711  54.274  87.126  1.00  0.70           C  
ATOM   2164 1HD2 LEU A 142     -38.319  54.885  87.788  1.00  0.70           H  
ATOM   2165 2HD2 LEU A 142     -38.278  54.087  86.220  1.00  0.70           H  
ATOM   2166 3HD2 LEU A 142     -36.836  54.853  86.837  1.00  0.70           H  
ATOM   2167  C   LEU A 142     -38.520  51.561  85.193  1.00  0.70           C  
ATOM   2168  O   LEU A 142     -39.512  52.214  85.496  1.00  0.70           O  
ATOM   2169  N   GLY A 143     -38.121  51.314  83.920  1.00  0.80           N  
ATOM   2170  HN  GLY A 143     -37.303  50.772  83.728  1.00  0.80           H  
ATOM   2171  CA  GLY A 143     -38.827  51.895  82.782  1.00  0.80           C  
ATOM   2172  HA1 GLY A 143     -38.720  52.979  82.851  1.00  0.80           H  
ATOM   2173  HA2 GLY A 143     -38.328  51.565  81.877  1.00  0.80           H  
ATOM   2174  C   GLY A 143     -40.316  51.508  82.739  1.00  0.80           C  
ATOM   2175  O   GLY A 143     -41.168  52.366  82.927  1.00  0.80           O  
ATOM   2176  N   PRO A 144     -40.586  50.190  82.495  1.00  0.75           N  
ATOM   2177  CD  PRO A 144     -39.630  49.245  81.932  1.00  0.75           C  
ATOM   2178  HD1 PRO A 144     -39.071  48.797  82.753  1.00  0.75           H  
ATOM   2179  HD2 PRO A 144     -38.943  49.700  81.220  1.00  0.75           H  
ATOM   2180  CA  PRO A 144     -41.880  49.561  82.777  1.00  0.75           C  
ATOM   2181  HA  PRO A 144     -42.696  50.230  82.511  1.00  0.75           H  
ATOM   2182  CB  PRO A 144     -41.900  48.315  81.873  1.00  0.75           C  
ATOM   2183  HB1 PRO A 144     -42.149  47.399  82.411  1.00  0.75           H  
ATOM   2184  HB2 PRO A 144     -42.656  48.430  81.095  1.00  0.75           H  
ATOM   2185  CG  PRO A 144     -40.506  48.208  81.235  1.00  0.75           C  
ATOM   2186  HG1 PRO A 144     -40.085  47.206  81.313  1.00  0.75           H  
ATOM   2187  HG2 PRO A 144     -40.573  48.452  80.174  1.00  0.75           H  
ATOM   2188  C   PRO A 144     -42.038  49.144  84.261  1.00  0.75           C  
ATOM   2189  O   PRO A 144     -43.056  48.586  84.655  1.00  0.75           O  
ATOM   2190  N   GLY A 145     -40.979  49.437  85.053  1.00  0.76           N  
ATOM   2191  HN  GLY A 145     -40.185  49.926  84.693  1.00  0.76           H  
ATOM   2192  CA  GLY A 145     -40.973  49.015  86.453  1.00  0.76           C  
ATOM   2193  HA1 GLY A 145     -41.186  47.947  86.501  1.00  0.76           H  
ATOM   2194  HA2 GLY A 145     -39.974  49.195  86.837  1.00  0.76           H  
ATOM   2195  C   GLY A 145     -41.959  49.818  87.312  1.00  0.76           C  
ATOM   2196  O   GLY A 145     -42.635  49.281  88.181  1.00  0.76           O  
ATOM   2197  N   ILE A 146     -42.006  51.129  86.995  1.00  0.70           N  
ATOM   2198  HN  ILE A 146     -41.356  51.497  86.329  1.00  0.70           H  
ATOM   2199  CA  ILE A 146     -43.062  52.002  87.496  1.00  0.70           C  
ATOM   2200  HA  ILE A 146     -43.789  51.389  88.028  1.00  0.70           H  
ATOM   2201  CB  ILE A 146     -42.494  53.073  88.462  1.00  0.70           C  
ATOM   2202  HB  ILE A 146     -43.319  53.735  88.733  1.00  0.70           H  
ATOM   2203  CG2 ILE A 146     -42.011  52.428  89.771  1.00  0.70           C  
ATOM   2204 1HG2 ILE A 146     -41.714  53.179  90.504  1.00  0.70           H  
ATOM   2205 2HG2 ILE A 146     -41.154  51.775  89.603  1.00  0.70           H  
ATOM   2206 3HG2 ILE A 146     -42.803  51.836  90.228  1.00  0.70           H  
ATOM   2207  CG1 ILE A 146     -41.389  53.943  87.826  1.00  0.70           C  
ATOM   2208 1HG1 ILE A 146     -40.494  53.346  87.656  1.00  0.70           H  
ATOM   2209 2HG1 ILE A 146     -41.715  54.289  86.846  1.00  0.70           H  
ATOM   2210  CD1 ILE A 146     -41.029  55.174  88.672  1.00  0.70           C  
ATOM   2211 1HD1 ILE A 146     -40.304  55.806  88.163  1.00  0.70           H  
ATOM   2212 2HD1 ILE A 146     -40.589  54.892  89.628  1.00  0.70           H  
ATOM   2213 3HD1 ILE A 146     -41.906  55.790  88.868  1.00  0.70           H  
ATOM   2214  C   ILE A 146     -43.806  52.632  86.304  1.00  0.70           C  
ATOM   2215  O   ILE A 146     -44.583  53.561  86.483  1.00  0.70           O  
ATOM   2216  N   GLY A 147     -43.506  52.085  85.099  1.00  0.79           N  
ATOM   2217  HN  GLY A 147     -42.937  51.266  85.038  1.00  0.79           H  
ATOM   2218  CA  GLY A 147     -43.946  52.694  83.855  1.00  0.79           C  
ATOM   2219  HA1 GLY A 147     -43.553  53.705  83.818  1.00  0.79           H  
ATOM   2220  HA2 GLY A 147     -43.513  52.125  83.039  1.00  0.79           H  
ATOM   2221  C   GLY A 147     -45.464  52.680  83.688  1.00  0.79           C  
ATOM   2222  O   GLY A 147     -46.062  53.659  83.260  1.00  0.79           O  
ATOM   2223  N   GLY A 148     -46.040  51.511  84.029  1.00  0.75           N  
ATOM   2224  HN  GLY A 148     -45.475  50.752  84.355  1.00  0.75           H  
ATOM   2225  CA  GLY A 148     -47.490  51.362  84.006  1.00  0.75           C  
ATOM   2226  HA1 GLY A 148     -47.913  51.982  83.216  1.00  0.75           H  
ATOM   2227  HA2 GLY A 148     -47.690  50.319  83.766  1.00  0.75           H  
ATOM   2228  C   GLY A 148     -48.124  51.707  85.365  1.00  0.75           C  
ATOM   2229  O   GLY A 148     -49.329  51.889  85.463  1.00  0.75           O  
ATOM   2230  N   PHE A 149     -47.254  51.754  86.397  1.00  0.62           N  
ATOM   2231  HN  PHE A 149     -46.269  51.709  86.231  1.00  0.62           H  
ATOM   2232  CA  PHE A 149     -47.710  51.718  87.785  1.00  0.62           C  
ATOM   2233  HA  PHE A 149     -48.417  50.892  87.861  1.00  0.62           H  
ATOM   2234  CB  PHE A 149     -46.485  51.450  88.671  1.00  0.62           C  
ATOM   2235  HB1 PHE A 149     -45.965  50.558  88.321  1.00  0.62           H  
ATOM   2236  HB2 PHE A 149     -45.776  52.276  88.590  1.00  0.62           H  
ATOM   2237  CG  PHE A 149     -46.864  51.257  90.113  1.00  0.62           C  
ATOM   2238  CD1 PHE A 149     -47.509  50.092  90.517  1.00  0.62           C  
ATOM   2239  HD1 PHE A 149     -47.709  49.310  89.798  1.00  0.62           H  
ATOM   2240  CD2 PHE A 149     -46.601  52.247  91.055  1.00  0.62           C  
ATOM   2241  HD2 PHE A 149     -46.090  53.153  90.759  1.00  0.62           H  
ATOM   2242  CE1 PHE A 149     -47.907  49.928  91.836  1.00  0.62           C  
ATOM   2243  HE1 PHE A 149     -48.416  49.025  92.138  1.00  0.62           H  
ATOM   2244  CE2 PHE A 149     -46.998  52.086  92.376  1.00  0.62           C  
ATOM   2245  HE2 PHE A 149     -46.797  52.865  93.095  1.00  0.62           H  
ATOM   2246  CZ  PHE A 149     -47.656  50.928  92.766  1.00  0.62           C  
ATOM   2247  HZ  PHE A 149     -47.976  50.808  93.789  1.00  0.62           H  
ATOM   2248  C   PHE A 149     -48.417  53.014  88.240  1.00  0.62           C  
ATOM   2249  O   PHE A 149     -49.279  52.997  89.111  1.00  0.62           O  
ATOM   2250  N   MET A 150     -47.996  54.135  87.624  1.00  0.67           N  
ATOM   2251  HN  MET A 150     -47.283  54.089  86.925  1.00  0.67           H  
ATOM   2252  CA  MET A 150     -48.665  55.406  87.892  1.00  0.67           C  
ATOM   2253  HA  MET A 150     -49.140  55.350  88.872  1.00  0.67           H  
ATOM   2254  CB  MET A 150     -47.627  56.541  87.974  1.00  0.67           C  
ATOM   2255  HB1 MET A 150     -48.160  57.490  87.996  1.00  0.67           H  
ATOM   2256  HB2 MET A 150     -47.123  56.465  88.939  1.00  0.67           H  
ATOM   2257  CG  MET A 150     -46.531  56.527  86.885  1.00  0.67           C  
ATOM   2258  HG1 MET A 150     -46.024  55.563  86.893  1.00  0.67           H  
ATOM   2259  HG2 MET A 150     -46.972  56.631  85.894  1.00  0.67           H  
ATOM   2260  SD  MET A 150     -45.249  57.792  87.143  1.00  0.67           S  
ATOM   2261  CE  MET A 150     -46.260  59.242  87.473  1.00  0.67           C  
ATOM   2262  HE1 MET A 150     -45.842  60.079  86.924  1.00  0.67           H  
ATOM   2263  HE2 MET A 150     -46.242  59.481  88.536  1.00  0.67           H  
ATOM   2264  HE3 MET A 150     -47.281  59.136  87.117  1.00  0.67           H  
ATOM   2265  C   MET A 150     -49.794  55.658  86.867  1.00  0.67           C  
ATOM   2266  O   MET A 150     -50.721  56.432  87.111  1.00  0.67           O  
ATOM   2267  N   ALA A 151     -49.673  54.912  85.742  1.00  0.70           N  
ATOM   2268  HN  ALA A 151     -48.875  54.322  85.622  1.00  0.70           H  
ATOM   2269  CA  ALA A 151     -50.651  54.938  84.658  1.00  0.70           C  
ATOM   2270  HA  ALA A 151     -50.972  55.959  84.546  1.00  0.70           H  
ATOM   2271  CB  ALA A 151     -50.024  54.456  83.361  1.00  0.70           C  
ATOM   2272  HB1 ALA A 151     -50.721  54.605  82.540  1.00  0.70           H  
ATOM   2273  HB2 ALA A 151     -49.770  53.399  83.397  1.00  0.70           H  
ATOM   2274  HB3 ALA A 151     -49.123  55.023  83.140  1.00  0.70           H  
ATOM   2275  C   ALA A 151     -51.936  54.166  84.931  1.00  0.70           C  
ATOM   2276  O   ALA A 151     -52.913  54.331  84.207  1.00  0.70           O  
ATOM   2277  N   GLU A 152     -51.921  53.350  86.000  1.00  0.63           N  
ATOM   2278  HN  GLU A 152     -51.101  53.259  86.565  1.00  0.63           H  
ATOM   2279  CA  GLU A 152     -53.147  52.628  86.332  1.00  0.63           C  
ATOM   2280  HA  GLU A 152     -53.705  52.444  85.414  1.00  0.63           H  
ATOM   2281  CB  GLU A 152     -52.828  51.262  86.966  1.00  0.63           C  
ATOM   2282  HB1 GLU A 152     -53.738  50.813  87.366  1.00  0.63           H  
ATOM   2283  HB2 GLU A 152     -52.514  50.615  86.152  1.00  0.63           H  
ATOM   2284  CG  GLU A 152     -51.725  51.260  88.045  1.00  0.63           C  
ATOM   2285  HG1 GLU A 152     -50.864  51.829  87.707  1.00  0.63           H  
ATOM   2286  HG2 GLU A 152     -52.083  51.728  88.963  1.00  0.63           H  
ATOM   2287  CD  GLU A 152     -51.206  49.835  88.350  1.00  0.63           C  
ATOM   2288  OE1 GLU A 152     -51.308  48.965  87.482  1.00  0.63           O  
ATOM   2289  OE2 GLU A 152     -50.691  49.609  89.447  1.00  0.63           O  
ATOM   2290  C   GLU A 152     -54.046  53.505  87.214  1.00  0.63           C  
ATOM   2291  O   GLU A 152     -55.242  53.645  86.983  1.00  0.63           O  
ATOM   2292  N   VAL A 153     -53.390  54.079  88.242  1.00  0.61           N  
ATOM   2293  HN  VAL A 153     -52.407  53.919  88.336  1.00  0.61           H  
ATOM   2294  CA  VAL A 153     -54.074  54.905  89.229  1.00  0.61           C  
ATOM   2295  HA  VAL A 153     -55.014  54.400  89.461  1.00  0.61           H  
ATOM   2296  CB  VAL A 153     -53.206  54.951  90.500  1.00  0.61           C  
ATOM   2297  HB  VAL A 153     -53.057  53.916  90.812  1.00  0.61           H  
ATOM   2298  CG1 VAL A 153     -51.810  55.544  90.249  1.00  0.61           C  
ATOM   2299 1HG1 VAL A 153     -51.220  55.543  91.165  1.00  0.61           H  
ATOM   2300 2HG1 VAL A 153     -51.871  56.572  89.893  1.00  0.61           H  
ATOM   2301 3HG1 VAL A 153     -51.260  54.965  89.508  1.00  0.61           H  
ATOM   2302  CG2 VAL A 153     -53.914  55.658  91.663  1.00  0.61           C  
ATOM   2303 1HG2 VAL A 153     -53.344  55.550  92.586  1.00  0.61           H  
ATOM   2304 2HG2 VAL A 153     -54.906  55.236  91.831  1.00  0.61           H  
ATOM   2305 3HG2 VAL A 153     -54.032  56.725  91.470  1.00  0.61           H  
ATOM   2306  C   VAL A 153     -54.426  56.309  88.679  1.00  0.61           C  
ATOM   2307  O   VAL A 153     -55.244  57.021  89.256  1.00  0.61           O  
ATOM   2308  N   SER A 154     -53.800  56.661  87.532  1.00  0.59           N  
ATOM   2309  HN  SER A 154     -53.091  56.081  87.129  1.00  0.59           H  
ATOM   2310  CA  SER A 154     -54.236  57.867  86.839  1.00  0.59           C  
ATOM   2311  HA  SER A 154     -55.328  57.910  86.902  1.00  0.59           H  
ATOM   2312  CB  SER A 154     -53.569  59.128  87.422  1.00  0.59           C  
ATOM   2313  HB1 SER A 154     -52.505  58.925  87.550  1.00  0.59           H  
ATOM   2314  HB2 SER A 154     -53.632  59.969  86.724  1.00  0.59           H  
ATOM   2315  OG  SER A 154     -54.061  59.568  88.681  1.00  0.59           O  
ATOM   2316  HG  SER A 154     -55.003  59.690  88.639  1.00  0.59           H  
ATOM   2317  C   SER A 154     -53.865  57.814  85.354  1.00  0.59           C  
ATOM   2318  O   SER A 154     -52.810  57.344  84.944  1.00  0.59           O  
ATOM   2319  N   HIS A 155     -54.815  58.421  84.613  1.00  0.47           N  
ATOM   2320  HN  HIS A 155     -55.653  58.726  85.062  1.00  0.47           H  
ATOM   2321  CA  HIS A 155     -54.562  58.831  83.243  1.00  0.47           C  
ATOM   2322  HA  HIS A 155     -53.693  58.295  82.859  1.00  0.47           H  
ATOM   2323  CB  HIS A 155     -55.783  58.536  82.356  1.00  0.47           C  
ATOM   2324  HB1 HIS A 155     -55.722  59.067  81.406  1.00  0.47           H  
ATOM   2325  HB2 HIS A 155     -55.802  57.474  82.115  1.00  0.47           H  
ATOM   2326  CG  HIS A 155     -57.084  58.877  83.059  1.00  0.47           C  
ATOM   2327  CD2 HIS A 155     -57.926  57.980  83.741  1.00  0.47           C  
ATOM   2328  HD2 HIS A 155     -57.766  56.918  83.853  1.00  0.47           H  
ATOM   2329  ND1 HIS A 155     -57.629  60.116  83.146  1.00  0.47           N  
ATOM   2330  HD1 HIS A 155     -57.263  60.949  82.781  1.00  0.47           H  
ATOM   2331  CE1 HIS A 155     -58.763  59.968  83.857  1.00  0.47           C  
ATOM   2332  HE1 HIS A 155     -59.428  60.782  84.102  1.00  0.47           H  
ATOM   2333  NE2 HIS A 155     -58.964  58.694  84.231  1.00  0.47           N  
ATOM   2334  C   HIS A 155     -54.253  60.333  83.298  1.00  0.47           C  
ATOM   2335  O   HIS A 155     -55.001  61.112  83.885  1.00  0.47           O  
ATOM   2336  N   ARG A 156     -53.107  60.680  82.662  1.00  0.45           N  
ATOM   2337  HN  ARG A 156     -52.515  59.961  82.297  1.00  0.45           H  
ATOM   2338  CA  ARG A 156     -52.755  62.075  82.397  1.00  0.45           C  
ATOM   2339  HA  ARG A 156     -52.071  62.039  81.558  1.00  0.45           H  
ATOM   2340  CB  ARG A 156     -53.971  62.879  81.941  1.00  0.45           C  
ATOM   2341  HB1 ARG A 156     -54.596  63.031  82.811  1.00  0.45           H  
ATOM   2342  HB2 ARG A 156     -53.678  63.880  81.649  1.00  0.45           H  
ATOM   2343  CG  ARG A 156     -54.757  62.242  80.774  1.00  0.45           C  
ATOM   2344  HG1 ARG A 156     -54.212  62.422  79.853  1.00  0.45           H  
ATOM   2345  HG2 ARG A 156     -54.817  61.159  80.849  1.00  0.45           H  
ATOM   2346  CD  ARG A 156     -56.179  62.788  80.639  1.00  0.45           C  
ATOM   2347  HD1 ARG A 156     -56.499  62.791  79.598  1.00  0.45           H  
ATOM   2348  HD2 ARG A 156     -56.892  62.178  81.195  1.00  0.45           H  
ATOM   2349  NE  ARG A 156     -56.236  64.166  81.118  1.00  0.45           N  
ATOM   2350  HE  ARG A 156     -55.913  64.890  80.509  1.00  0.45           H  
ATOM   2351  CZ  ARG A 156     -56.591  64.487  82.387  1.00  0.45           C  
ATOM   2352  NH1 ARG A 156     -57.044  63.580  83.254  1.00  0.45           N  
ATOM   2353 1HH1 ARG A 156     -57.144  62.625  82.975  1.00  0.45           H  
ATOM   2354 2HH1 ARG A 156     -57.283  63.856  84.185  1.00  0.45           H  
ATOM   2355  NH2 ARG A 156     -56.464  65.739  82.789  1.00  0.45           N  
ATOM   2356 1HH2 ARG A 156     -56.113  66.431  82.158  1.00  0.45           H  
ATOM   2357 2HH2 ARG A 156     -56.717  65.992  83.723  1.00  0.45           H  
ATOM   2358  C   ARG A 156     -52.043  62.771  83.582  1.00  0.45           C  
ATOM   2359  O   ARG A 156     -51.566  63.895  83.448  1.00  0.45           O  
ATOM   2360  N   MET A 157     -51.992  62.053  84.728  1.00  0.55           N  
ATOM   2361  HN  MET A 157     -52.541  61.222  84.808  1.00  0.55           H  
ATOM   2362  CA  MET A 157     -51.100  62.406  85.827  1.00  0.55           C  
ATOM   2363  HA  MET A 157     -51.067  63.495  85.856  1.00  0.55           H  
ATOM   2364  CB  MET A 157     -51.626  61.895  87.171  1.00  0.55           C  
ATOM   2365  HB1 MET A 157     -52.701  62.061  87.234  1.00  0.55           H  
ATOM   2366  HB2 MET A 157     -51.475  60.820  87.249  1.00  0.55           H  
ATOM   2367  CG  MET A 157     -50.938  62.585  88.357  1.00  0.55           C  
ATOM   2368  HG1 MET A 157     -51.208  62.091  89.289  1.00  0.55           H  
ATOM   2369  HG2 MET A 157     -49.853  62.507  88.287  1.00  0.55           H  
ATOM   2370  SD  MET A 157     -51.390  64.332  88.465  1.00  0.55           S  
ATOM   2371  CE  MET A 157     -52.873  64.158  89.470  1.00  0.55           C  
ATOM   2372  HE1 MET A 157     -53.291  65.136  89.707  1.00  0.55           H  
ATOM   2373  HE2 MET A 157     -52.634  63.643  90.401  1.00  0.55           H  
ATOM   2374  HE3 MET A 157     -53.618  63.565  88.940  1.00  0.55           H  
ATOM   2375  C   MET A 157     -49.671  61.891  85.589  1.00  0.55           C  
ATOM   2376  O   MET A 157     -48.721  62.611  85.835  1.00  0.55           O  
ATOM   2377  N   PRO A 158     -49.485  60.635  85.074  1.00  0.64           N  
ATOM   2378  CD  PRO A 158     -50.448  59.521  84.979  1.00  0.64           C  
ATOM   2379  HD1 PRO A 158     -51.438  59.778  84.629  1.00  0.64           H  
ATOM   2380  HD2 PRO A 158     -50.545  59.048  85.956  1.00  0.64           H  
ATOM   2381  CA  PRO A 158     -48.162  60.276  84.532  1.00  0.64           C  
ATOM   2382  HA  PRO A 158     -47.380  60.459  85.266  1.00  0.64           H  
ATOM   2383  CB  PRO A 158     -48.284  58.778  84.265  1.00  0.64           C  
ATOM   2384  HB1 PRO A 158     -47.637  58.395  83.477  1.00  0.64           H  
ATOM   2385  HB2 PRO A 158     -48.051  58.238  85.180  1.00  0.64           H  
ATOM   2386  CG  PRO A 158     -49.765  58.599  83.975  1.00  0.64           C  
ATOM   2387  HG1 PRO A 158     -49.978  58.934  82.962  1.00  0.64           H  
ATOM   2388  HG2 PRO A 158     -50.074  57.573  84.039  1.00  0.64           H  
ATOM   2389  C   PRO A 158     -47.761  61.013  83.232  1.00  0.64           C  
ATOM   2390  O   PRO A 158     -46.748  60.692  82.629  1.00  0.64           O  
ATOM   2391  N   PHE A 159     -48.596  61.994  82.826  1.00  0.54           N  
ATOM   2392  HN  PHE A 159     -49.465  62.133  83.301  1.00  0.54           H  
ATOM   2393  CA  PHE A 159     -48.250  62.906  81.738  1.00  0.54           C  
ATOM   2394  HA  PHE A 159     -47.376  62.513  81.217  1.00  0.54           H  
ATOM   2395  CB  PHE A 159     -49.411  62.984  80.734  1.00  0.54           C  
ATOM   2396  HB1 PHE A 159     -50.336  63.258  81.232  1.00  0.54           H  
ATOM   2397  HB2 PHE A 159     -49.220  63.774  80.016  1.00  0.54           H  
ATOM   2398  CG  PHE A 159     -49.573  61.693  79.965  1.00  0.54           C  
ATOM   2399  CD1 PHE A 159     -49.166  61.612  78.637  1.00  0.54           C  
ATOM   2400  HD1 PHE A 159     -48.746  62.482  78.147  1.00  0.54           H  
ATOM   2401  CD2 PHE A 159     -50.120  60.559  80.560  1.00  0.54           C  
ATOM   2402  HD2 PHE A 159     -50.457  60.597  81.584  1.00  0.54           H  
ATOM   2403  CE1 PHE A 159     -49.291  60.425  77.929  1.00  0.54           C  
ATOM   2404  HE1 PHE A 159     -48.976  60.376  76.898  1.00  0.54           H  
ATOM   2405  CE2 PHE A 159     -50.244  59.367  79.859  1.00  0.54           C  
ATOM   2406  HE2 PHE A 159     -50.668  58.497  80.343  1.00  0.54           H  
ATOM   2407  CZ  PHE A 159     -49.823  59.298  78.540  1.00  0.54           C  
ATOM   2408  HZ  PHE A 159     -49.900  58.369  77.995  1.00  0.54           H  
ATOM   2409  C   PHE A 159     -47.873  64.272  82.355  1.00  0.54           C  
ATOM   2410  O   PHE A 159     -46.852  64.866  82.029  1.00  0.54           O  
ATOM   2411  N   TYR A 160     -48.724  64.701  83.313  1.00  0.54           N  
ATOM   2412  HN  TYR A 160     -49.536  64.157  83.516  1.00  0.54           H  
ATOM   2413  CA  TYR A 160     -48.477  65.923  84.095  1.00  0.54           C  
ATOM   2414  HA  TYR A 160     -48.531  66.770  83.410  1.00  0.54           H  
ATOM   2415  CB  TYR A 160     -49.564  65.989  85.183  1.00  0.54           C  
ATOM   2416  HB1 TYR A 160     -50.551  65.974  84.726  1.00  0.54           H  
ATOM   2417  HB2 TYR A 160     -49.526  65.092  85.800  1.00  0.54           H  
ATOM   2418  CG  TYR A 160     -49.482  67.195  86.085  1.00  0.54           C  
ATOM   2419  CD1 TYR A 160     -49.978  68.423  85.667  1.00  0.54           C  
ATOM   2420  HD1 TYR A 160     -50.397  68.517  84.678  1.00  0.54           H  
ATOM   2421  CE1 TYR A 160     -49.954  69.526  86.512  1.00  0.54           C  
ATOM   2422  HE1 TYR A 160     -50.351  70.459  86.139  1.00  0.54           H  
ATOM   2423  CD2 TYR A 160     -48.934  67.089  87.359  1.00  0.54           C  
ATOM   2424  HD2 TYR A 160     -48.528  66.147  87.697  1.00  0.54           H  
ATOM   2425  CE2 TYR A 160     -48.911  68.185  88.212  1.00  0.54           C  
ATOM   2426  HE2 TYR A 160     -48.489  68.088  89.201  1.00  0.54           H  
ATOM   2427  CZ  TYR A 160     -49.434  69.403  87.798  1.00  0.54           C  
ATOM   2428  OH  TYR A 160     -49.437  70.458  88.691  1.00  0.54           O  
ATOM   2429  HH  TYR A 160     -49.724  71.266  88.289  1.00  0.54           H  
ATOM   2430  C   TYR A 160     -47.094  65.898  84.765  1.00  0.54           C  
ATOM   2431  O   TYR A 160     -46.323  66.847  84.729  1.00  0.54           O  
ATOM   2432  N   PHE A 161     -46.875  64.715  85.370  1.00  0.60           N  
ATOM   2433  HN  PHE A 161     -47.595  64.033  85.288  1.00  0.60           H  
ATOM   2434  CA  PHE A 161     -45.676  64.368  86.115  1.00  0.60           C  
ATOM   2435  HA  PHE A 161     -45.516  65.164  86.841  1.00  0.60           H  
ATOM   2436  CB  PHE A 161     -45.913  63.033  86.827  1.00  0.60           C  
ATOM   2437  HB1 PHE A 161     -46.802  63.110  87.455  1.00  0.60           H  
ATOM   2438  HB2 PHE A 161     -46.120  62.251  86.095  1.00  0.60           H  
ATOM   2439  CG  PHE A 161     -44.751  62.610  87.687  1.00  0.60           C  
ATOM   2440  CD1 PHE A 161     -44.650  63.055  89.001  1.00  0.60           C  
ATOM   2441  HD1 PHE A 161     -45.402  63.719  89.403  1.00  0.60           H  
ATOM   2442  CD2 PHE A 161     -43.767  61.763  87.182  1.00  0.60           C  
ATOM   2443  HD2 PHE A 161     -43.826  61.415  86.160  1.00  0.60           H  
ATOM   2444  CE1 PHE A 161     -43.591  62.651  89.801  1.00  0.60           C  
ATOM   2445  HE1 PHE A 161     -43.525  62.998  90.820  1.00  0.60           H  
ATOM   2446  CE2 PHE A 161     -42.709  61.355  87.981  1.00  0.60           C  
ATOM   2447  HE2 PHE A 161     -41.958  60.691  87.580  1.00  0.60           H  
ATOM   2448  CZ  PHE A 161     -42.621  61.798  89.292  1.00  0.60           C  
ATOM   2449  HZ  PHE A 161     -41.800  61.480  89.917  1.00  0.60           H  
ATOM   2450  C   PHE A 161     -44.474  64.255  85.186  1.00  0.60           C  
ATOM   2451  O   PHE A 161     -43.379  64.658  85.545  1.00  0.60           O  
ATOM   2452  N   ALA A 162     -44.746  63.676  83.990  1.00  0.74           N  
ATOM   2453  HN  ALA A 162     -45.679  63.379  83.786  1.00  0.74           H  
ATOM   2454  CA  ALA A 162     -43.708  63.490  82.984  1.00  0.74           C  
ATOM   2455  HA  ALA A 162     -42.799  63.189  83.503  1.00  0.74           H  
ATOM   2456  CB  ALA A 162     -44.116  62.361  82.032  1.00  0.74           C  
ATOM   2457  HB1 ALA A 162     -43.401  62.244  81.216  1.00  0.74           H  
ATOM   2458  HB2 ALA A 162     -45.103  62.532  81.605  1.00  0.74           H  
ATOM   2459  HB3 ALA A 162     -44.155  61.411  82.565  1.00  0.74           H  
ATOM   2460  C   ALA A 162     -43.406  64.797  82.224  1.00  0.74           C  
ATOM   2461  O   ALA A 162     -42.452  64.859  81.457  1.00  0.74           O  
ATOM   2462  N   GLY A 163     -44.218  65.840  82.501  1.00  0.77           N  
ATOM   2463  HN  GLY A 163     -45.041  65.714  83.055  1.00  0.77           H  
ATOM   2464  CA  GLY A 163     -43.819  67.198  82.146  1.00  0.77           C  
ATOM   2465  HA1 GLY A 163     -43.171  67.175  81.271  1.00  0.77           H  
ATOM   2466  HA2 GLY A 163     -44.729  67.748  81.908  1.00  0.77           H  
ATOM   2467  C   GLY A 163     -43.091  67.870  83.311  1.00  0.77           C  
ATOM   2468  O   GLY A 163     -42.241  68.734  83.137  1.00  0.77           O  
ATOM   2469  N   ALA A 164     -43.477  67.386  84.510  1.00  0.76           N  
ATOM   2470  HN  ALA A 164     -44.205  66.704  84.567  1.00  0.76           H  
ATOM   2471  CA  ALA A 164     -42.816  67.795  85.737  1.00  0.76           C  
ATOM   2472  HA  ALA A 164     -42.615  68.858  85.637  1.00  0.76           H  
ATOM   2473  CB  ALA A 164     -43.760  67.574  86.921  1.00  0.76           C  
ATOM   2474  HB1 ALA A 164     -43.374  68.050  87.822  1.00  0.76           H  
ATOM   2475  HB2 ALA A 164     -43.888  66.517  87.145  1.00  0.76           H  
ATOM   2476  HB3 ALA A 164     -44.743  67.997  86.719  1.00  0.76           H  
ATOM   2477  C   ALA A 164     -41.482  67.049  85.976  1.00  0.76           C  
ATOM   2478  O   ALA A 164     -40.792  67.298  86.961  1.00  0.76           O  
ATOM   2479  N   LEU A 165     -41.159  66.148  85.025  1.00  0.77           N  
ATOM   2480  HN  LEU A 165     -41.814  65.919  84.305  1.00  0.77           H  
ATOM   2481  CA  LEU A 165     -39.829  65.567  84.924  1.00  0.77           C  
ATOM   2482  HA  LEU A 165     -39.400  65.504  85.923  1.00  0.77           H  
ATOM   2483  CB  LEU A 165     -39.974  64.183  84.277  1.00  0.77           C  
ATOM   2484  HB1 LEU A 165     -40.624  64.258  83.405  1.00  0.77           H  
ATOM   2485  HB2 LEU A 165     -39.022  63.863  83.878  1.00  0.77           H  
ATOM   2486  CG  LEU A 165     -40.506  63.090  85.228  1.00  0.77           C  
ATOM   2487  HG  LEU A 165     -41.561  63.261  85.408  1.00  0.77           H  
ATOM   2488  CD1 LEU A 165     -40.392  61.712  84.571  1.00  0.77           C  
ATOM   2489 1HD1 LEU A 165     -40.845  60.946  85.200  1.00  0.77           H  
ATOM   2490 2HD1 LEU A 165     -39.348  61.443  84.411  1.00  0.77           H  
ATOM   2491 3HD1 LEU A 165     -40.897  61.691  83.605  1.00  0.77           H  
ATOM   2492  CD2 LEU A 165     -39.821  63.094  86.603  1.00  0.77           C  
ATOM   2493 1HD2 LEU A 165     -40.056  62.193  87.168  1.00  0.77           H  
ATOM   2494 2HD2 LEU A 165     -40.149  63.941  87.207  1.00  0.77           H  
ATOM   2495 3HD2 LEU A 165     -38.740  63.154  86.499  1.00  0.77           H  
ATOM   2496  C   LEU A 165     -38.915  66.512  84.126  1.00  0.77           C  
ATOM   2497  O   LEU A 165     -37.692  66.492  84.248  1.00  0.77           O  
ATOM   2498  N   GLY A 166     -39.625  67.389  83.375  1.00  0.83           N  
ATOM   2499  HN  GLY A 166     -40.606  67.251  83.251  1.00  0.83           H  
ATOM   2500  CA  GLY A 166     -39.065  68.596  82.798  1.00  0.83           C  
ATOM   2501  HA1 GLY A 166     -37.993  68.459  82.656  1.00  0.83           H  
ATOM   2502  HA2 GLY A 166     -39.525  68.717  81.819  1.00  0.83           H  
ATOM   2503  C   GLY A 166     -39.340  69.851  83.665  1.00  0.83           C  
ATOM   2504  O   GLY A 166     -39.387  70.953  83.134  1.00  0.83           O  
ATOM   2505  N   ILE A 167     -39.510  69.650  85.001  1.00  0.75           N  
ATOM   2506  HN  ILE A 167     -39.519  68.713  85.352  1.00  0.75           H  
ATOM   2507  CA  ILE A 167     -39.603  70.763  85.970  1.00  0.75           C  
ATOM   2508  HA  ILE A 167     -39.097  71.614  85.524  1.00  0.75           H  
ATOM   2509  CB  ILE A 167     -41.064  71.166  86.308  1.00  0.75           C  
ATOM   2510  HB  ILE A 167     -41.562  70.284  86.703  1.00  0.75           H  
ATOM   2511  CG2 ILE A 167     -41.166  72.233  87.415  1.00  0.75           C  
ATOM   2512 1HG2 ILE A 167     -42.190  72.595  87.514  1.00  0.75           H  
ATOM   2513 2HG2 ILE A 167     -40.527  73.090  87.199  1.00  0.75           H  
ATOM   2514 3HG2 ILE A 167     -40.879  71.835  88.387  1.00  0.75           H  
ATOM   2515  CG1 ILE A 167     -41.855  71.644  85.078  1.00  0.75           C  
ATOM   2516 1HG1 ILE A 167     -41.854  70.871  84.316  1.00  0.75           H  
ATOM   2517 2HG1 ILE A 167     -42.902  71.774  85.354  1.00  0.75           H  
ATOM   2518  CD1 ILE A 167     -41.349  72.969  84.487  1.00  0.75           C  
ATOM   2519 1HD1 ILE A 167     -41.905  73.219  83.584  1.00  0.75           H  
ATOM   2520 2HD1 ILE A 167     -40.293  72.928  84.225  1.00  0.75           H  
ATOM   2521 3HD1 ILE A 167     -41.476  73.794  85.186  1.00  0.75           H  
ATOM   2522  C   ILE A 167     -38.820  70.430  87.258  1.00  0.75           C  
ATOM   2523  O   ILE A 167     -38.500  71.314  88.044  1.00  0.75           O  
ATOM   2524  N   LEU A 168     -38.515  69.127  87.427  1.00  0.76           N  
ATOM   2525  HN  LEU A 168     -38.859  68.433  86.795  1.00  0.76           H  
ATOM   2526  CA  LEU A 168     -37.556  68.722  88.446  1.00  0.76           C  
ATOM   2527  HA  LEU A 168     -37.662  69.386  89.305  1.00  0.76           H  
ATOM   2528  CB  LEU A 168     -37.846  67.271  88.864  1.00  0.76           C  
ATOM   2529  HB1 LEU A 168     -38.928  67.161  88.946  1.00  0.76           H  
ATOM   2530  HB2 LEU A 168     -37.549  66.588  88.072  1.00  0.76           H  
ATOM   2531  CG  LEU A 168     -37.231  66.829  90.208  1.00  0.76           C  
ATOM   2532  HG  LEU A 168     -37.591  67.508  90.982  1.00  0.76           H  
ATOM   2533  CD1 LEU A 168     -37.724  65.422  90.575  1.00  0.76           C  
ATOM   2534 1HD1 LEU A 168     -37.344  65.115  91.550  1.00  0.76           H  
ATOM   2535 2HD1 LEU A 168     -37.396  64.683  89.842  1.00  0.76           H  
ATOM   2536 3HD1 LEU A 168     -38.813  65.387  90.621  1.00  0.76           H  
ATOM   2537  CD2 LEU A 168     -35.696  66.872  90.225  1.00  0.76           C  
ATOM   2538 1HD2 LEU A 168     -35.300  66.388  91.118  1.00  0.76           H  
ATOM   2539 2HD2 LEU A 168     -35.329  67.896  90.237  1.00  0.76           H  
ATOM   2540 3HD2 LEU A 168     -35.271  66.366  89.359  1.00  0.76           H  
ATOM   2541  C   LEU A 168     -36.161  68.904  87.826  1.00  0.76           C  
ATOM   2542  O   LEU A 168     -35.265  69.493  88.406  1.00  0.76           O  
ATOM   2543  N   ALA A 169     -36.055  68.423  86.565  1.00  0.79           N  
ATOM   2544  HN  ALA A 169     -36.836  67.935  86.174  1.00  0.79           H  
ATOM   2545  CA  ALA A 169     -34.859  68.596  85.744  1.00  0.79           C  
ATOM   2546  HA  ALA A 169     -34.062  68.014  86.211  1.00  0.79           H  
ATOM   2547  CB  ALA A 169     -35.130  68.105  84.319  1.00  0.79           C  
ATOM   2548  HB1 ALA A 169     -34.294  68.363  83.677  1.00  0.79           H  
ATOM   2549  HB2 ALA A 169     -36.023  68.568  83.898  1.00  0.79           H  
ATOM   2550  HB3 ALA A 169     -35.258  67.026  84.264  1.00  0.79           H  
ATOM   2551  C   ALA A 169     -34.438  70.067  85.678  1.00  0.79           C  
ATOM   2552  O   ALA A 169     -33.330  70.435  86.044  1.00  0.79           O  
ATOM   2553  N   PHE A 170     -35.412  70.865  85.194  1.00  0.73           N  
ATOM   2554  HN  PHE A 170     -36.272  70.442  84.910  1.00  0.73           H  
ATOM   2555  CA  PHE A 170     -35.265  72.308  85.036  1.00  0.73           C  
ATOM   2556  HA  PHE A 170     -34.559  72.445  84.215  1.00  0.73           H  
ATOM   2557  CB  PHE A 170     -36.640  72.879  84.651  1.00  0.73           C  
ATOM   2558  HB1 PHE A 170     -37.038  72.330  83.796  1.00  0.73           H  
ATOM   2559  HB2 PHE A 170     -37.342  72.726  85.468  1.00  0.73           H  
ATOM   2560  CG  PHE A 170     -36.610  74.345  84.305  1.00  0.73           C  
ATOM   2561  CD1 PHE A 170     -36.131  74.772  83.070  1.00  0.73           C  
ATOM   2562  HD1 PHE A 170     -35.755  74.050  82.360  1.00  0.73           H  
ATOM   2563  CD2 PHE A 170     -37.085  75.292  85.207  1.00  0.73           C  
ATOM   2564  HD2 PHE A 170     -37.456  74.980  86.171  1.00  0.73           H  
ATOM   2565  CE1 PHE A 170     -36.143  76.122  82.740  1.00  0.73           C  
ATOM   2566  HE1 PHE A 170     -35.778  76.456  81.782  1.00  0.73           H  
ATOM   2567  CE2 PHE A 170     -37.095  76.641  84.879  1.00  0.73           C  
ATOM   2568  HE2 PHE A 170     -37.468  77.368  85.585  1.00  0.73           H  
ATOM   2569  CZ  PHE A 170     -36.627  77.057  83.641  1.00  0.73           C  
ATOM   2570  HZ  PHE A 170     -36.636  78.105  83.379  1.00  0.73           H  
ATOM   2571  C   PHE A 170     -34.680  72.989  86.297  1.00  0.73           C  
ATOM   2572  O   PHE A 170     -33.592  73.558  86.267  1.00  0.73           O  
ATOM   2573  N   ILE A 171     -35.458  72.891  87.397  1.00  0.69           N  
ATOM   2574  HN  ILE A 171     -36.306  72.361  87.362  1.00  0.69           H  
ATOM   2575  CA  ILE A 171     -35.126  73.647  88.604  1.00  0.69           C  
ATOM   2576  HA  ILE A 171     -35.025  74.683  88.275  1.00  0.69           H  
ATOM   2577  CB  ILE A 171     -36.281  73.595  89.632  1.00  0.69           C  
ATOM   2578  HB  ILE A 171     -36.007  74.239  90.468  1.00  0.69           H  
ATOM   2579  CG2 ILE A 171     -37.559  74.208  89.028  1.00  0.69           C  
ATOM   2580 1HG2 ILE A 171     -38.359  74.276  89.764  1.00  0.69           H  
ATOM   2581 2HG2 ILE A 171     -37.932  73.632  88.183  1.00  0.69           H  
ATOM   2582 3HG2 ILE A 171     -37.375  75.221  88.671  1.00  0.69           H  
ATOM   2583  CG1 ILE A 171     -36.512  72.182  90.210  1.00  0.69           C  
ATOM   2584 1HG1 ILE A 171     -36.532  71.446  89.411  1.00  0.69           H  
ATOM   2585 2HG1 ILE A 171     -35.661  71.914  90.836  1.00  0.69           H  
ATOM   2586  CD1 ILE A 171     -37.783  72.043  91.058  1.00  0.69           C  
ATOM   2587 1HD1 ILE A 171     -37.821  71.065  91.538  1.00  0.69           H  
ATOM   2588 2HD1 ILE A 171     -38.684  72.136  90.452  1.00  0.69           H  
ATOM   2589 3HD1 ILE A 171     -37.824  72.803  91.838  1.00  0.69           H  
ATOM   2590  C   ILE A 171     -33.750  73.236  89.181  1.00  0.69           C  
ATOM   2591  O   ILE A 171     -32.926  74.089  89.491  1.00  0.69           O  
ATOM   2592  N   MET A 172     -33.522  71.901  89.282  1.00  0.67           N  
ATOM   2593  HN  MET A 172     -34.248  71.261  89.033  1.00  0.67           H  
ATOM   2594  CA  MET A 172     -32.240  71.397  89.790  1.00  0.67           C  
ATOM   2595  HA  MET A 172     -32.119  71.850  90.774  1.00  0.67           H  
ATOM   2596  CB  MET A 172     -32.234  69.859  89.969  1.00  0.67           C  
ATOM   2597  HB1 MET A 172     -31.402  69.611  90.631  1.00  0.67           H  
ATOM   2598  HB2 MET A 172     -33.134  69.540  90.497  1.00  0.67           H  
ATOM   2599  CG  MET A 172     -32.071  69.028  88.680  1.00  0.67           C  
ATOM   2600  HG1 MET A 172     -32.975  69.022  88.081  1.00  0.67           H  
ATOM   2601  HG2 MET A 172     -31.292  69.428  88.040  1.00  0.67           H  
ATOM   2602  SD  MET A 172     -31.559  67.333  88.994  1.00  0.67           S  
ATOM   2603  CE  MET A 172     -31.299  66.851  87.272  1.00  0.67           C  
ATOM   2604  HE1 MET A 172     -32.235  66.552  86.803  1.00  0.67           H  
ATOM   2605  HE2 MET A 172     -30.580  66.038  87.210  1.00  0.67           H  
ATOM   2606  HE3 MET A 172     -30.879  67.679  86.704  1.00  0.67           H  
ATOM   2607  C   MET A 172     -31.048  71.820  88.903  1.00  0.67           C  
ATOM   2608  O   MET A 172     -29.944  72.072  89.374  1.00  0.67           O  
ATOM   2609  N   SER A 173     -31.334  71.835  87.583  1.00  0.70           N  
ATOM   2610  HN  SER A 173     -32.282  71.707  87.296  1.00  0.70           H  
ATOM   2611  CA  SER A 173     -30.285  71.928  86.569  1.00  0.70           C  
ATOM   2612  HA  SER A 173     -29.469  71.278  86.891  1.00  0.70           H  
ATOM   2613  CB  SER A 173     -30.804  71.536  85.172  1.00  0.70           C  
ATOM   2614  HB1 SER A 173     -31.826  71.882  85.033  1.00  0.70           H  
ATOM   2615  HB2 SER A 173     -30.242  72.042  84.378  1.00  0.70           H  
ATOM   2616  OG  SER A 173     -30.745  70.141  84.920  1.00  0.70           O  
ATOM   2617  HG  SER A 173     -29.846  69.831  84.940  1.00  0.70           H  
ATOM   2618  C   SER A 173     -29.725  73.339  86.458  1.00  0.70           C  
ATOM   2619  O   SER A 173     -28.580  73.538  86.055  1.00  0.70           O  
ATOM   2620  N   ILE A 174     -30.598  74.298  86.818  1.00  0.61           N  
ATOM   2621  HN  ILE A 174     -31.530  74.059  87.091  1.00  0.61           H  
ATOM   2622  CA  ILE A 174     -30.195  75.692  86.844  1.00  0.61           C  
ATOM   2623  HA  ILE A 174     -29.636  75.881  85.926  1.00  0.61           H  
ATOM   2624  CB  ILE A 174     -31.453  76.584  86.848  1.00  0.61           C  
ATOM   2625  HB  ILE A 174     -32.130  76.216  87.621  1.00  0.61           H  
ATOM   2626  CG2 ILE A 174     -31.132  78.053  87.167  1.00  0.61           C  
ATOM   2627 1HG2 ILE A 174     -32.036  78.661  87.191  1.00  0.61           H  
ATOM   2628 2HG2 ILE A 174     -30.461  78.480  86.422  1.00  0.61           H  
ATOM   2629 3HG2 ILE A 174     -30.662  78.158  88.144  1.00  0.61           H  
ATOM   2630  CG1 ILE A 174     -32.162  76.463  85.482  1.00  0.61           C  
ATOM   2631 1HG1 ILE A 174     -31.519  76.870  84.698  1.00  0.61           H  
ATOM   2632 2HG1 ILE A 174     -32.307  75.415  85.222  1.00  0.61           H  
ATOM   2633  CD1 ILE A 174     -33.527  77.153  85.419  1.00  0.61           C  
ATOM   2634 1HD1 ILE A 174     -33.981  76.982  84.445  1.00  0.61           H  
ATOM   2635 2HD1 ILE A 174     -33.442  78.231  85.551  1.00  0.61           H  
ATOM   2636 3HD1 ILE A 174     -34.203  76.764  86.181  1.00  0.61           H  
ATOM   2637  C   ILE A 174     -29.223  75.908  88.019  1.00  0.61           C  
ATOM   2638  O   ILE A 174     -28.128  76.426  87.837  1.00  0.61           O  
ATOM   2639  N   VAL A 175     -29.660  75.434  89.206  1.00  0.51           N  
ATOM   2640  HN  VAL A 175     -30.565  75.010  89.268  1.00  0.51           H  
ATOM   2641  CA  VAL A 175     -28.838  75.550  90.412  1.00  0.51           C  
ATOM   2642  HA  VAL A 175     -28.451  76.570  90.422  1.00  0.51           H  
ATOM   2643  CB  VAL A 175     -29.740  75.367  91.655  1.00  0.51           C  
ATOM   2644  HB  VAL A 175     -30.593  76.036  91.532  1.00  0.51           H  
ATOM   2645  CG1 VAL A 175     -30.317  73.951  91.780  1.00  0.51           C  
ATOM   2646 1HG1 VAL A 175     -30.897  73.839  92.698  1.00  0.51           H  
ATOM   2647 2HG1 VAL A 175     -29.535  73.191  91.789  1.00  0.51           H  
ATOM   2648 3HG1 VAL A 175     -30.986  73.744  90.949  1.00  0.51           H  
ATOM   2649  CG2 VAL A 175     -29.052  75.794  92.960  1.00  0.51           C  
ATOM   2650 1HG2 VAL A 175     -29.747  75.741  93.800  1.00  0.51           H  
ATOM   2651 2HG2 VAL A 175     -28.697  76.823  92.892  1.00  0.51           H  
ATOM   2652 3HG2 VAL A 175     -28.202  75.154  93.197  1.00  0.51           H  
ATOM   2653  C   VAL A 175     -27.612  74.582  90.394  1.00  0.51           C  
ATOM   2654  O   VAL A 175     -26.746  74.640  91.262  1.00  0.51           O  
ATOM   2655  N   LEU A 176     -27.541  73.684  89.371  1.00  0.48           N  
ATOM   2656  HN  LEU A 176     -28.204  73.702  88.622  1.00  0.48           H  
ATOM   2657  CA  LEU A 176     -26.542  72.618  89.447  1.00  0.48           C  
ATOM   2658  HA  LEU A 176     -25.709  72.994  90.037  1.00  0.48           H  
ATOM   2659  CB  LEU A 176     -27.124  71.398  90.185  1.00  0.48           C  
ATOM   2660  HB1 LEU A 176     -27.775  71.769  90.978  1.00  0.48           H  
ATOM   2661  HB2 LEU A 176     -27.767  70.813  89.527  1.00  0.48           H  
ATOM   2662  CG  LEU A 176     -26.084  70.481  90.868  1.00  0.48           C  
ATOM   2663  HG  LEU A 176     -25.491  71.079  91.563  1.00  0.48           H  
ATOM   2664  CD1 LEU A 176     -26.819  69.406  91.682  1.00  0.48           C  
ATOM   2665 1HD1 LEU A 176     -26.121  68.735  92.183  1.00  0.48           H  
ATOM   2666 2HD1 LEU A 176     -27.459  68.801  91.037  1.00  0.48           H  
ATOM   2667 3HD1 LEU A 176     -27.450  69.861  92.446  1.00  0.48           H  
ATOM   2668  CD2 LEU A 176     -25.106  69.823  89.884  1.00  0.48           C  
ATOM   2669 1HD2 LEU A 176     -24.485  69.073  90.377  1.00  0.48           H  
ATOM   2670 2HD2 LEU A 176     -24.433  70.552  89.433  1.00  0.48           H  
ATOM   2671 3HD2 LEU A 176     -25.652  69.328  89.086  1.00  0.48           H  
ATOM   2672  C   LEU A 176     -25.981  72.264  88.057  1.00  0.48           C  
ATOM   2673  O   LEU A 176     -26.348  71.264  87.458  1.00  0.48           O  
ATOM   2674  N   ILE A 177     -25.001  73.122  87.694  1.00  0.49           N  
ATOM   2675  HN  ILE A 177     -24.951  73.964  88.236  1.00  0.49           H  
ATOM   2676  CA  ILE A 177     -23.908  72.907  86.743  1.00  0.49           C  
ATOM   2677  HA  ILE A 177     -23.064  72.870  87.426  1.00  0.49           H  
ATOM   2678  CB  ILE A 177     -23.878  71.577  85.942  1.00  0.49           C  
ATOM   2679  HB  ILE A 177     -24.086  70.782  86.651  1.00  0.49           H  
ATOM   2680  CG2 ILE A 177     -24.942  71.454  84.830  1.00  0.49           C  
ATOM   2681 1HG2 ILE A 177     -24.732  72.093  83.972  1.00  0.49           H  
ATOM   2682 2HG2 ILE A 177     -25.951  71.682  85.170  1.00  0.49           H  
ATOM   2683 3HG2 ILE A 177     -24.958  70.429  84.456  1.00  0.49           H  
ATOM   2684  CG1 ILE A 177     -22.477  71.275  85.370  1.00  0.49           C  
ATOM   2685 1HG1 ILE A 177     -22.526  70.338  84.821  1.00  0.49           H  
ATOM   2686 2HG1 ILE A 177     -22.194  72.030  84.638  1.00  0.49           H  
ATOM   2687  CD1 ILE A 177     -21.386  71.142  86.437  1.00  0.49           C  
ATOM   2688 1HD1 ILE A 177     -20.456  70.781  85.997  1.00  0.49           H  
ATOM   2689 2HD1 ILE A 177     -21.686  70.432  87.206  1.00  0.49           H  
ATOM   2690 3HD1 ILE A 177     -21.152  72.099  86.916  1.00  0.49           H  
ATOM   2691  C   ILE A 177     -23.715  74.183  85.927  1.00  0.49           C  
ATOM   2692  O   ILE A 177     -24.037  74.243  84.743  1.00  0.49           O  
ATOM   2693  N   HIS A 178     -23.158  75.166  86.675  1.00  0.49           N  
ATOM   2694  HN  HIS A 178     -23.052  75.029  87.660  1.00  0.49           H  
ATOM   2695  CA  HIS A 178     -22.561  76.353  86.079  1.00  0.49           C  
ATOM   2696  HA  HIS A 178     -23.191  76.655  85.240  1.00  0.49           H  
ATOM   2697  CB  HIS A 178     -22.444  77.495  87.108  1.00  0.49           C  
ATOM   2698  HB1 HIS A 178     -21.636  77.307  87.818  1.00  0.49           H  
ATOM   2699  HB2 HIS A 178     -22.215  78.438  86.606  1.00  0.49           H  
ATOM   2700  CG  HIS A 178     -23.724  77.660  87.901  1.00  0.49           C  
ATOM   2701  CD2 HIS A 178     -24.640  78.727  87.848  1.00  0.49           C  
ATOM   2702  HD2 HIS A 178     -24.581  79.591  87.201  1.00  0.49           H  
ATOM   2703  ND1 HIS A 178     -24.159  76.773  88.831  1.00  0.49           N  
ATOM   2704  HD1 HIS A 178     -23.728  75.930  89.087  1.00  0.49           H  
ATOM   2705  CE1 HIS A 178     -25.299  77.296  89.321  1.00  0.49           C  
ATOM   2706  HE1 HIS A 178     -25.885  76.817  90.091  1.00  0.49           H  
ATOM   2707  NE2 HIS A 178     -25.616  78.471  88.752  1.00  0.49           N  
ATOM   2708  C   HIS A 178     -21.173  75.921  85.577  1.00  0.49           C  
ATOM   2709  O   HIS A 178     -20.643  74.894  85.995  1.00  0.49           O  
ATOM   2710  N   ASP A 179     -20.667  76.748  84.638  1.00  0.61           N  
ATOM   2711  HN  ASP A 179     -21.152  77.599  84.438  1.00  0.61           H  
ATOM   2712  CA  ASP A 179     -19.474  76.393  83.860  1.00  0.61           C  
ATOM   2713  HA  ASP A 179     -19.019  75.534  84.350  1.00  0.61           H  
ATOM   2714  CB  ASP A 179     -19.880  76.018  82.417  1.00  0.61           C  
ATOM   2715  HB1 ASP A 179     -20.776  75.394  82.451  1.00  0.61           H  
ATOM   2716  HB2 ASP A 179     -20.138  76.901  81.825  1.00  0.61           H  
ATOM   2717  CG  ASP A 179     -18.788  75.205  81.684  1.00  0.61           C  
ATOM   2718  OD1 ASP A 179     -17.714  74.969  82.259  1.00  0.61           O  
ATOM   2719  OD2 ASP A 179     -19.031  74.794  80.546  1.00  0.61           O  
ATOM   2720  C   ASP A 179     -18.497  77.577  83.821  1.00  0.61           C  
ATOM   2721  O   ASP A 179     -18.854  78.667  83.386  1.00  0.61           O  
ATOM   2722  N   PRO A 180     -17.236  77.361  84.300  1.00  0.58           N  
ATOM   2723  CD  PRO A 180     -16.752  76.209  85.071  1.00  0.58           C  
ATOM   2724  HD1 PRO A 180     -16.785  75.279  84.507  1.00  0.58           H  
ATOM   2725  HD2 PRO A 180     -17.348  76.094  85.977  1.00  0.58           H  
ATOM   2726  CA  PRO A 180     -16.231  78.416  84.156  1.00  0.58           C  
ATOM   2727  HA  PRO A 180     -16.672  79.395  84.346  1.00  0.58           H  
ATOM   2728  CB  PRO A 180     -15.226  78.093  85.268  1.00  0.58           C  
ATOM   2729  HB1 PRO A 180     -14.214  78.454  85.079  1.00  0.58           H  
ATOM   2730  HB2 PRO A 180     -15.571  78.559  86.191  1.00  0.58           H  
ATOM   2731  CG  PRO A 180     -15.303  76.573  85.434  1.00  0.58           C  
ATOM   2732  HG1 PRO A 180     -14.611  76.102  84.734  1.00  0.58           H  
ATOM   2733  HG2 PRO A 180     -15.028  76.250  86.439  1.00  0.58           H  
ATOM   2734  C   PRO A 180     -15.525  78.501  82.778  1.00  0.58           C  
ATOM   2735  O   PRO A 180     -14.604  79.297  82.608  1.00  0.58           O  
ATOM   2736  N   LYS A 181     -15.968  77.645  81.824  1.00  0.58           N  
ATOM   2737  HN  LYS A 181     -16.743  77.042  82.012  1.00  0.58           H  
ATOM   2738  CA  LYS A 181     -15.197  77.497  80.592  1.00  0.58           C  
ATOM   2739  HA  LYS A 181     -14.167  77.338  80.912  1.00  0.58           H  
ATOM   2740  CB  LYS A 181     -15.633  76.260  79.772  1.00  0.58           C  
ATOM   2741  HB1 LYS A 181     -14.773  75.963  79.164  1.00  0.58           H  
ATOM   2742  HB2 LYS A 181     -15.822  75.410  80.429  1.00  0.58           H  
ATOM   2743  CG  LYS A 181     -16.836  76.469  78.821  1.00  0.58           C  
ATOM   2744  HG1 LYS A 181     -17.756  76.658  79.379  1.00  0.58           H  
ATOM   2745  HG2 LYS A 181     -16.680  77.353  78.205  1.00  0.58           H  
ATOM   2746  CD  LYS A 181     -17.015  75.322  77.824  1.00  0.58           C  
ATOM   2747  HD1 LYS A 181     -16.068  75.143  77.312  1.00  0.58           H  
ATOM   2748  HD2 LYS A 181     -17.267  74.396  78.340  1.00  0.58           H  
ATOM   2749  CE  LYS A 181     -18.095  75.654  76.789  1.00  0.58           C  
ATOM   2750  HE1 LYS A 181     -19.093  75.513  77.204  1.00  0.58           H  
ATOM   2751  HE2 LYS A 181     -18.028  76.690  76.456  1.00  0.58           H  
ATOM   2752  NZ  LYS A 181     -17.949  74.834  75.607  1.00  0.58           N1+
ATOM   2753  HZ1 LYS A 181     -18.868  74.696  75.141  1.00  0.58           H  
ATOM   2754  HZ2 LYS A 181     -17.538  73.923  75.883  1.00  0.58           H  
ATOM   2755  HZ3 LYS A 181     -17.295  75.305  74.950  1.00  0.58           H  
ATOM   2756  C   LYS A 181     -15.234  78.740  79.675  1.00  0.58           C  
ATOM   2757  O   LYS A 181     -16.235  79.435  79.525  1.00  0.58           O  
ATOM   2758  N   LYS A 182     -14.089  78.853  78.961  1.00  0.50           N  
ATOM   2759  HN  LYS A 182     -13.301  78.305  79.245  1.00  0.50           H  
ATOM   2760  CA  LYS A 182     -14.047  79.580  77.693  1.00  0.50           C  
ATOM   2761  HA  LYS A 182     -14.459  80.576  77.870  1.00  0.50           H  
ATOM   2762  CB  LYS A 182     -12.592  79.675  77.179  1.00  0.50           C  
ATOM   2763  HB1 LYS A 182     -12.576  80.185  76.215  1.00  0.50           H  
ATOM   2764  HB2 LYS A 182     -12.027  80.309  77.861  1.00  0.50           H  
ATOM   2765  CG  LYS A 182     -11.862  78.317  77.044  1.00  0.50           C  
ATOM   2766  HG1 LYS A 182     -11.973  77.747  77.967  1.00  0.50           H  
ATOM   2767  HG2 LYS A 182     -12.313  77.716  76.254  1.00  0.50           H  
ATOM   2768  CD  LYS A 182     -10.363  78.455  76.741  1.00  0.50           C  
ATOM   2769  HD1 LYS A 182     -10.215  78.803  75.718  1.00  0.50           H  
ATOM   2770  HD2 LYS A 182      -9.946  79.228  77.387  1.00  0.50           H  
ATOM   2771  CE  LYS A 182      -9.575  77.157  76.987  1.00  0.50           C  
ATOM   2772  HE1 LYS A 182      -8.508  77.359  76.885  1.00  0.50           H  
ATOM   2773  HE2 LYS A 182      -9.730  76.797  78.004  1.00  0.50           H  
ATOM   2774  NZ  LYS A 182      -9.878  76.056  76.083  1.00  0.50           N1+
ATOM   2775  HZ1 LYS A 182      -9.280  75.235  76.307  1.00  0.50           H  
ATOM   2776  HZ2 LYS A 182      -9.686  76.360  75.107  1.00  0.50           H  
ATOM   2777  HZ3 LYS A 182     -10.881  75.796  76.171  1.00  0.50           H  
ATOM   2778  C   LYS A 182     -14.911  78.823  76.661  1.00  0.50           C  
ATOM   2779  O   LYS A 182     -14.703  77.642  76.397  1.00  0.50           O  
ATOM   2780  N   SER A 183     -15.886  79.558  76.087  1.00  0.55           N  
ATOM   2781  HN  SER A 183     -16.048  80.501  76.376  1.00  0.55           H  
ATOM   2782  CA  SER A 183     -16.598  78.965  74.951  1.00  0.55           C  
ATOM   2783  HA  SER A 183     -16.701  77.894  75.129  1.00  0.55           H  
ATOM   2784  CB  SER A 183     -18.002  79.568  74.743  1.00  0.55           C  
ATOM   2785  HB1 SER A 183     -18.561  79.509  75.678  1.00  0.55           H  
ATOM   2786  HB2 SER A 183     -17.955  80.631  74.484  1.00  0.55           H  
ATOM   2787  OG  SER A 183     -18.757  78.864  73.763  1.00  0.55           O  
ATOM   2788  HG  SER A 183     -18.249  78.811  72.963  1.00  0.55           H  
ATOM   2789  C   SER A 183     -15.749  79.204  73.707  1.00  0.55           C  
ATOM   2790  O   SER A 183     -15.124  80.249  73.558  1.00  0.55           O  
ATOM   2791  N   THR A 184     -15.793  78.199  72.816  1.00  0.52           N  
ATOM   2792  HN  THR A 184     -16.162  77.313  73.097  1.00  0.52           H  
ATOM   2793  CA  THR A 184     -15.695  78.552  71.409  1.00  0.52           C  
ATOM   2794  HA  THR A 184     -15.220  79.531  71.314  1.00  0.52           H  
ATOM   2795  CB  THR A 184     -14.866  77.515  70.616  1.00  0.52           C  
ATOM   2796  HB  THR A 184     -15.190  76.511  70.892  1.00  0.52           H  
ATOM   2797  OG1 THR A 184     -13.489  77.610  70.957  1.00  0.52           O  
ATOM   2798  HG1 THR A 184     -13.141  78.445  70.666  1.00  0.52           H  
ATOM   2799  CG2 THR A 184     -15.038  77.672  69.096  1.00  0.52           C  
ATOM   2800 1HG2 THR A 184     -14.389  76.994  68.544  1.00  0.52           H  
ATOM   2801 2HG2 THR A 184     -14.823  78.691  68.769  1.00  0.52           H  
ATOM   2802 3HG2 THR A 184     -16.062  77.451  68.811  1.00  0.52           H  
ATOM   2803  C   THR A 184     -17.146  78.696  70.931  1.00  0.52           C  
ATOM   2804  O   THR A 184     -17.979  77.824  71.141  1.00  0.52           O  
ATOM   2805  N   THR A 185     -17.366  79.886  70.340  1.00  0.52           N  
ATOM   2806  HN  THR A 185     -16.586  80.507  70.259  1.00  0.52           H  
ATOM   2807  CA  THR A 185     -18.621  80.329  69.736  1.00  0.52           C  
ATOM   2808  HA  THR A 185     -19.420  79.639  70.014  1.00  0.52           H  
ATOM   2809  CB  THR A 185     -18.892  81.760  70.268  1.00  0.52           C  
ATOM   2810  HB  THR A 185     -19.116  81.668  71.332  1.00  0.52           H  
ATOM   2811  OG1 THR A 185     -20.024  82.391  69.706  1.00  0.52           O  
ATOM   2812  HG1 THR A 185     -19.880  82.488  68.772  1.00  0.52           H  
ATOM   2813  CG2 THR A 185     -17.678  82.706  70.156  1.00  0.52           C  
ATOM   2814 1HG2 THR A 185     -17.944  83.721  70.453  1.00  0.52           H  
ATOM   2815 2HG2 THR A 185     -17.289  82.752  69.138  1.00  0.52           H  
ATOM   2816 3HG2 THR A 185     -16.863  82.392  70.809  1.00  0.52           H  
ATOM   2817  C   THR A 185     -18.403  80.315  68.222  1.00  0.52           C  
ATOM   2818  O   THR A 185     -17.268  80.410  67.769  1.00  0.52           O  
ATOM   2819  N   SER A 186     -19.520  80.212  67.458  1.00  0.55           N  
ATOM   2820  HN  SER A 186     -20.425  80.108  67.874  1.00  0.55           H  
ATOM   2821  CA  SER A 186     -19.372  80.302  65.998  1.00  0.55           C  
ATOM   2822  HA  SER A 186     -18.766  79.443  65.698  1.00  0.55           H  
ATOM   2823  CB  SER A 186     -20.727  80.239  65.283  1.00  0.55           C  
ATOM   2824  HB1 SER A 186     -20.946  79.188  65.143  1.00  0.55           H  
ATOM   2825  HB2 SER A 186     -21.534  80.668  65.885  1.00  0.55           H  
ATOM   2826  OG  SER A 186     -20.769  80.798  63.974  1.00  0.55           O  
ATOM   2827  HG  SER A 186     -20.506  81.712  64.012  1.00  0.55           H  
ATOM   2828  C   SER A 186     -18.669  81.589  65.579  1.00  0.55           C  
ATOM   2829  O   SER A 186     -18.951  82.682  66.059  1.00  0.55           O  
ATOM   2830  N   GLY A 187     -17.764  81.374  64.605  1.00  0.53           N  
ATOM   2831  HN  GLY A 187     -17.606  80.447  64.266  1.00  0.53           H  
ATOM   2832  CA  GLY A 187     -17.134  82.484  63.922  1.00  0.53           C  
ATOM   2833  HA1 GLY A 187     -17.053  83.341  64.593  1.00  0.53           H  
ATOM   2834  HA2 GLY A 187     -16.135  82.160  63.634  1.00  0.53           H  
ATOM   2835  C   GLY A 187     -17.941  82.850  62.671  1.00  0.53           C  
ATOM   2836  O   GLY A 187     -17.916  83.987  62.213  1.00  0.53           O  
ATOM   2837  N   PHE A 188     -18.638  81.820  62.136  1.00  0.42           N  
ATOM   2838  HN  PHE A 188     -18.648  80.932  62.594  1.00  0.42           H  
ATOM   2839  CA  PHE A 188     -19.305  81.919  60.843  1.00  0.42           C  
ATOM   2840  HA  PHE A 188     -18.693  82.557  60.202  1.00  0.42           H  
ATOM   2841  CB  PHE A 188     -19.406  80.526  60.221  1.00  0.42           C  
ATOM   2842  HB1 PHE A 188     -19.765  79.826  60.976  1.00  0.42           H  
ATOM   2843  HB2 PHE A 188     -20.140  80.522  59.413  1.00  0.42           H  
ATOM   2844  CG  PHE A 188     -18.078  80.057  59.670  1.00  0.42           C  
ATOM   2845  CD1 PHE A 188     -17.014  79.763  60.520  1.00  0.42           C  
ATOM   2846  HD1 PHE A 188     -17.128  79.849  61.590  1.00  0.42           H  
ATOM   2847  CD2 PHE A 188     -17.899  79.901  58.297  1.00  0.42           C  
ATOM   2848  HD2 PHE A 188     -18.714  80.108  57.620  1.00  0.42           H  
ATOM   2849  CE1 PHE A 188     -15.792  79.351  60.009  1.00  0.42           C  
ATOM   2850  HE1 PHE A 188     -14.972  79.143  60.680  1.00  0.42           H  
ATOM   2851  CE2 PHE A 188     -16.680  79.474  57.785  1.00  0.42           C  
ATOM   2852  HE2 PHE A 188     -16.542  79.350  56.723  1.00  0.42           H  
ATOM   2853  CZ  PHE A 188     -15.625  79.204  58.641  1.00  0.42           C  
ATOM   2854  HZ  PHE A 188     -14.676  78.875  58.243  1.00  0.42           H  
ATOM   2855  C   PHE A 188     -20.689  82.564  61.020  1.00  0.42           C  
ATOM   2856  O   PHE A 188     -21.479  82.201  61.886  1.00  0.42           O  
ATOM   2857  N   GLN A 189     -20.877  83.603  60.179  1.00  0.44           N  
ATOM   2858  HN  GLN A 189     -20.274  83.715  59.390  1.00  0.44           H  
ATOM   2859  CA  GLN A 189     -21.744  84.711  60.551  1.00  0.44           C  
ATOM   2860  HA  GLN A 189     -22.086  84.546  61.575  1.00  0.44           H  
ATOM   2861  CB  GLN A 189     -20.849  85.967  60.555  1.00  0.44           C  
ATOM   2862  HB1 GLN A 189     -21.215  86.637  61.334  1.00  0.44           H  
ATOM   2863  HB2 GLN A 189     -19.842  85.691  60.879  1.00  0.44           H  
ATOM   2864  CG  GLN A 189     -20.764  86.790  59.254  1.00  0.44           C  
ATOM   2865  HG1 GLN A 189     -21.739  87.219  59.031  1.00  0.44           H  
ATOM   2866  HG2 GLN A 189     -20.110  87.644  59.439  1.00  0.44           H  
ATOM   2867  CD  GLN A 189     -20.264  86.056  57.983  1.00  0.44           C  
ATOM   2868  OE1 GLN A 189     -20.785  85.026  57.557  1.00  0.44           O  
ATOM   2869  NE2 GLN A 189     -19.276  86.723  57.346  1.00  0.44           N  
ATOM   2870 1HE2 GLN A 189     -18.911  87.584  57.701  1.00  0.44           H  
ATOM   2871 2HE2 GLN A 189     -18.897  86.385  56.485  1.00  0.44           H  
ATOM   2872  C   GLN A 189     -23.013  84.818  59.663  1.00  0.44           C  
ATOM   2873  O   GLN A 189     -23.794  85.752  59.808  1.00  0.44           O  
ATOM   2874  N   LYS A 190     -23.167  83.836  58.734  1.00  0.47           N  
ATOM   2875  HN  LYS A 190     -22.512  83.081  58.715  1.00  0.47           H  
ATOM   2876  CA  LYS A 190     -24.306  83.781  57.808  1.00  0.47           C  
ATOM   2877  HA  LYS A 190     -25.211  83.960  58.390  1.00  0.47           H  
ATOM   2878  CB  LYS A 190     -24.196  84.784  56.634  1.00  0.47           C  
ATOM   2879  HB1 LYS A 190     -23.345  84.510  56.017  1.00  0.47           H  
ATOM   2880  HB2 LYS A 190     -25.077  84.686  55.999  1.00  0.47           H  
ATOM   2881  CG  LYS A 190     -24.002  86.264  56.963  1.00  0.47           C  
ATOM   2882  HG1 LYS A 190     -24.807  86.623  57.603  1.00  0.47           H  
ATOM   2883  HG2 LYS A 190     -23.074  86.391  57.510  1.00  0.47           H  
ATOM   2884  CD  LYS A 190     -23.920  87.127  55.693  1.00  0.47           C  
ATOM   2885  HD1 LYS A 190     -24.920  87.253  55.278  1.00  0.47           H  
ATOM   2886  HD2 LYS A 190     -23.575  88.125  55.964  1.00  0.47           H  
ATOM   2887  CE  LYS A 190     -23.003  86.553  54.598  1.00  0.47           C  
ATOM   2888  HE1 LYS A 190     -23.464  85.688  54.118  1.00  0.47           H  
ATOM   2889  HE2 LYS A 190     -22.850  87.296  53.814  1.00  0.47           H  
ATOM   2890  NZ  LYS A 190     -21.689  86.137  55.085  1.00  0.47           N1+
ATOM   2891  HZ1 LYS A 190     -21.127  85.782  54.285  1.00  0.47           H  
ATOM   2892  HZ2 LYS A 190     -21.799  85.391  55.799  1.00  0.47           H  
ATOM   2893  HZ3 LYS A 190     -21.214  86.961  55.503  1.00  0.47           H  
ATOM   2894  C   LYS A 190     -24.386  82.366  57.184  1.00  0.47           C  
ATOM   2895  O   LYS A 190     -25.284  81.586  57.470  1.00  0.47           O  
ATOM   2896  N   LEU A 191     -23.407  82.127  56.273  1.00  0.50           N  
ATOM   2897  HN  LEU A 191     -22.698  82.817  56.131  1.00  0.50           H  
ATOM   2898  CA  LEU A 191     -23.300  80.884  55.519  1.00  0.50           C  
ATOM   2899  HA  LEU A 191     -24.294  80.436  55.463  1.00  0.50           H  
ATOM   2900  CB  LEU A 191     -22.785  81.162  54.088  1.00  0.50           C  
ATOM   2901  HB1 LEU A 191     -23.419  81.944  53.667  1.00  0.50           H  
ATOM   2902  HB2 LEU A 191     -21.781  81.587  54.120  1.00  0.50           H  
ATOM   2903  CG  LEU A 191     -22.814  79.953  53.118  1.00  0.50           C  
ATOM   2904  HG  LEU A 191     -23.801  79.490  53.176  1.00  0.50           H  
ATOM   2905  CD1 LEU A 191     -22.631  80.436  51.673  1.00  0.50           C  
ATOM   2906 1HD1 LEU A 191     -22.684  79.600  50.973  1.00  0.50           H  
ATOM   2907 2HD1 LEU A 191     -21.662  80.920  51.540  1.00  0.50           H  
ATOM   2908 3HD1 LEU A 191     -23.404  81.152  51.394  1.00  0.50           H  
ATOM   2909  CD2 LEU A 191     -21.758  78.873  53.424  1.00  0.50           C  
ATOM   2910 1HD2 LEU A 191     -21.732  78.118  52.637  1.00  0.50           H  
ATOM   2911 2HD2 LEU A 191     -21.958  78.338  54.350  1.00  0.50           H  
ATOM   2912 3HD2 LEU A 191     -20.762  79.311  53.496  1.00  0.50           H  
ATOM   2913  C   LEU A 191     -22.356  79.967  56.292  1.00  0.50           C  
ATOM   2914  O   LEU A 191     -21.139  79.990  56.138  1.00  0.50           O  
ATOM   2915  N   GLU A 192     -23.040  79.148  57.105  1.00  0.57           N  
ATOM   2916  HN  GLU A 192     -24.037  79.218  57.119  1.00  0.57           H  
ATOM   2917  CA  GLU A 192     -22.417  78.140  57.937  1.00  0.57           C  
ATOM   2918  HA  GLU A 192     -21.342  78.224  57.775  1.00  0.57           H  
ATOM   2919  CB  GLU A 192     -22.737  78.531  59.391  1.00  0.57           C  
ATOM   2920  HB1 GLU A 192     -22.370  79.547  59.549  1.00  0.57           H  
ATOM   2921  HB2 GLU A 192     -23.817  78.588  59.527  1.00  0.57           H  
ATOM   2922  CG  GLU A 192     -22.150  77.648  60.498  1.00  0.57           C  
ATOM   2923  HG1 GLU A 192     -22.065  78.227  61.417  1.00  0.57           H  
ATOM   2924  HG2 GLU A 192     -22.847  76.835  60.714  1.00  0.57           H  
ATOM   2925  CD  GLU A 192     -20.776  77.044  60.156  1.00  0.57           C  
ATOM   2926  OE1 GLU A 192     -19.879  77.744  59.688  1.00  0.57           O  
ATOM   2927  OE2 GLU A 192     -20.627  75.845  60.350  1.00  0.57           O  
ATOM   2928  C   GLU A 192     -22.791  76.684  57.514  1.00  0.57           C  
ATOM   2929  O   GLU A 192     -22.421  75.742  58.192  1.00  0.57           O  
ATOM   2930  N   PRO A 193     -23.462  76.452  56.338  1.00  0.64           N  
ATOM   2931  CD  PRO A 193     -24.471  77.308  55.696  1.00  0.64           C  
ATOM   2932  HD1 PRO A 193     -23.992  78.049  55.063  1.00  0.64           H  
ATOM   2933  HD2 PRO A 193     -25.114  77.797  56.428  1.00  0.64           H  
ATOM   2934  CA  PRO A 193     -23.368  75.145  55.667  1.00  0.64           C  
ATOM   2935  HA  PRO A 193     -23.765  74.389  56.344  1.00  0.64           H  
ATOM   2936  CB  PRO A 193     -24.302  75.258  54.447  1.00  0.64           C  
ATOM   2937  HB1 PRO A 193     -23.749  75.572  53.557  1.00  0.64           H  
ATOM   2938  HB2 PRO A 193     -24.797  74.316  54.206  1.00  0.64           H  
ATOM   2939  CG  PRO A 193     -25.285  76.364  54.810  1.00  0.64           C  
ATOM   2940  HG1 PRO A 193     -25.698  76.858  53.929  1.00  0.64           H  
ATOM   2941  HG2 PRO A 193     -26.115  75.943  55.377  1.00  0.64           H  
ATOM   2942  C   PRO A 193     -21.979  74.663  55.179  1.00  0.64           C  
ATOM   2943  O   PRO A 193     -21.916  73.729  54.390  1.00  0.64           O  
ATOM   2944  N   GLN A 194     -20.893  75.353  55.611  1.00  0.61           N  
ATOM   2945  HN  GLN A 194     -20.989  76.127  56.235  1.00  0.61           H  
ATOM   2946  CA  GLN A 194     -19.547  74.937  55.207  1.00  0.61           C  
ATOM   2947  HA  GLN A 194     -19.638  74.157  54.448  1.00  0.61           H  
ATOM   2948  CB  GLN A 194     -18.779  76.094  54.546  1.00  0.61           C  
ATOM   2949  HB1 GLN A 194     -17.748  75.782  54.371  1.00  0.61           H  
ATOM   2950  HB2 GLN A 194     -19.218  76.253  53.561  1.00  0.61           H  
ATOM   2951  CG  GLN A 194     -18.802  77.430  55.306  1.00  0.61           C  
ATOM   2952  HG1 GLN A 194     -19.826  77.733  55.530  1.00  0.61           H  
ATOM   2953  HG2 GLN A 194     -18.280  77.336  56.257  1.00  0.61           H  
ATOM   2954  CD  GLN A 194     -18.133  78.546  54.478  1.00  0.61           C  
ATOM   2955  OE1 GLN A 194     -17.432  78.310  53.499  1.00  0.61           O  
ATOM   2956  NE2 GLN A 194     -18.415  79.780  54.933  1.00  0.61           N  
ATOM   2957 1HE2 GLN A 194     -18.993  79.892  55.741  1.00  0.61           H  
ATOM   2958 2HE2 GLN A 194     -18.054  80.596  54.482  1.00  0.61           H  
ATOM   2959  C   GLN A 194     -18.804  74.269  56.379  1.00  0.61           C  
ATOM   2960  O   GLN A 194     -18.326  73.151  56.239  1.00  0.61           O  
ATOM   2961  N   LEU A 195     -18.735  74.961  57.541  1.00  0.63           N  
ATOM   2962  HN  LEU A 195     -19.106  75.888  57.586  1.00  0.63           H  
ATOM   2963  CA  LEU A 195     -18.123  74.347  58.734  1.00  0.63           C  
ATOM   2964  HA  LEU A 195     -17.376  73.651  58.360  1.00  0.63           H  
ATOM   2965  CB  LEU A 195     -17.354  75.397  59.564  1.00  0.63           C  
ATOM   2966  HB1 LEU A 195     -17.091  76.218  58.897  1.00  0.63           H  
ATOM   2967  HB2 LEU A 195     -17.997  75.850  60.310  1.00  0.63           H  
ATOM   2968  CG  LEU A 195     -16.019  74.894  60.179  1.00  0.63           C  
ATOM   2969  HG  LEU A 195     -15.355  74.666  59.344  1.00  0.63           H  
ATOM   2970  CD1 LEU A 195     -15.343  75.988  61.011  1.00  0.63           C  
ATOM   2971 1HD1 LEU A 195     -14.440  75.615  61.495  1.00  0.63           H  
ATOM   2972 2HD1 LEU A 195     -16.006  76.363  61.792  1.00  0.63           H  
ATOM   2973 3HD1 LEU A 195     -15.049  76.818  60.376  1.00  0.63           H  
ATOM   2974  CD2 LEU A 195     -16.113  73.607  61.007  1.00  0.63           C  
ATOM   2975 1HD2 LEU A 195     -15.120  73.271  61.309  1.00  0.63           H  
ATOM   2976 2HD2 LEU A 195     -16.533  72.807  60.409  1.00  0.63           H  
ATOM   2977 3HD2 LEU A 195     -16.711  73.732  61.911  1.00  0.63           H  
ATOM   2978  C   LEU A 195     -19.147  73.499  59.541  1.00  0.63           C  
ATOM   2979  O   LEU A 195     -18.860  72.977  60.613  1.00  0.63           O  
ATOM   2980  N   LEU A 196     -20.341  73.337  58.929  1.00  0.63           N  
ATOM   2981  HN  LEU A 196     -20.562  73.839  58.094  1.00  0.63           H  
ATOM   2982  CA  LEU A 196     -21.299  72.346  59.404  1.00  0.63           C  
ATOM   2983  HA  LEU A 196     -21.110  72.139  60.459  1.00  0.63           H  
ATOM   2984  CB  LEU A 196     -22.723  72.904  59.236  1.00  0.63           C  
ATOM   2985  HB1 LEU A 196     -22.756  73.846  59.784  1.00  0.63           H  
ATOM   2986  HB2 LEU A 196     -22.912  73.164  58.194  1.00  0.63           H  
ATOM   2987  CG  LEU A 196     -23.845  71.985  59.769  1.00  0.63           C  
ATOM   2988  HG  LEU A 196     -23.442  71.363  60.569  1.00  0.63           H  
ATOM   2989  CD1 LEU A 196     -24.985  72.809  60.379  1.00  0.63           C  
ATOM   2990 1HD1 LEU A 196     -25.768  72.159  60.769  1.00  0.63           H  
ATOM   2991 2HD1 LEU A 196     -25.437  73.472  59.640  1.00  0.63           H  
ATOM   2992 3HD1 LEU A 196     -24.623  73.423  61.204  1.00  0.63           H  
ATOM   2993  CD2 LEU A 196     -24.403  71.056  58.681  1.00  0.63           C  
ATOM   2994 1HD2 LEU A 196     -25.249  70.482  59.058  1.00  0.63           H  
ATOM   2995 2HD2 LEU A 196     -23.659  70.341  58.337  1.00  0.63           H  
ATOM   2996 3HD2 LEU A 196     -24.749  71.625  57.818  1.00  0.63           H  
ATOM   2997  C   LEU A 196     -21.086  71.066  58.585  1.00  0.63           C  
ATOM   2998  O   LEU A 196     -21.256  69.940  59.043  1.00  0.63           O  
ATOM   2999  N   THR A 197     -20.704  71.326  57.319  1.00  0.64           N  
ATOM   3000  HN  THR A 197     -20.550  72.269  57.025  1.00  0.64           H  
ATOM   3001  CA  THR A 197     -20.567  70.284  56.307  1.00  0.64           C  
ATOM   3002  HA  THR A 197     -21.064  69.394  56.684  1.00  0.64           H  
ATOM   3003  CB  THR A 197     -21.306  70.764  55.041  1.00  0.64           C  
ATOM   3004  HB  THR A 197     -20.756  71.600  54.607  1.00  0.64           H  
ATOM   3005  OG1 THR A 197     -22.561  71.279  55.450  1.00  0.64           O  
ATOM   3006  HG1 THR A 197     -23.101  70.576  55.790  1.00  0.64           H  
ATOM   3007  CG2 THR A 197     -21.498  69.694  53.952  1.00  0.64           C  
ATOM   3008 1HG2 THR A 197     -22.287  69.986  53.256  1.00  0.64           H  
ATOM   3009 2HG2 THR A 197     -21.773  68.731  54.386  1.00  0.64           H  
ATOM   3010 3HG2 THR A 197     -20.587  69.556  53.370  1.00  0.64           H  
ATOM   3011  C   THR A 197     -19.094  69.919  56.062  1.00  0.64           C  
ATOM   3012  O   THR A 197     -18.774  69.146  55.165  1.00  0.64           O  
ATOM   3013  N   LYS A 198     -18.215  70.483  56.920  1.00  0.62           N  
ATOM   3014  HN  LYS A 198     -18.518  71.117  57.633  1.00  0.62           H  
ATOM   3015  CA  LYS A 198     -16.819  70.069  56.900  1.00  0.62           C  
ATOM   3016  HA  LYS A 198     -16.631  69.386  56.071  1.00  0.62           H  
ATOM   3017  CB  LYS A 198     -15.876  71.292  56.788  1.00  0.62           C  
ATOM   3018  HB1 LYS A 198     -16.216  72.080  57.457  1.00  0.62           H  
ATOM   3019  HB2 LYS A 198     -14.876  71.029  57.135  1.00  0.62           H  
ATOM   3020  CG  LYS A 198     -15.697  71.856  55.365  1.00  0.62           C  
ATOM   3021  HG1 LYS A 198     -15.302  71.079  54.711  1.00  0.62           H  
ATOM   3022  HG2 LYS A 198     -16.657  72.141  54.940  1.00  0.62           H  
ATOM   3023  CD  LYS A 198     -14.744  73.067  55.360  1.00  0.62           C  
ATOM   3024  HD1 LYS A 198     -15.102  73.785  56.100  1.00  0.62           H  
ATOM   3025  HD2 LYS A 198     -13.753  72.762  55.698  1.00  0.62           H  
ATOM   3026  CE  LYS A 198     -14.637  73.790  54.006  1.00  0.62           C  
ATOM   3027  HE1 LYS A 198     -15.609  73.843  53.517  1.00  0.62           H  
ATOM   3028  HE2 LYS A 198     -14.295  74.814  54.162  1.00  0.62           H  
ATOM   3029  NZ  LYS A 198     -13.698  73.181  53.079  1.00  0.62           N1+
ATOM   3030  HZ1 LYS A 198     -13.694  73.708  52.183  1.00  0.62           H  
ATOM   3031  HZ2 LYS A 198     -13.977  72.195  52.902  1.00  0.62           H  
ATOM   3032  HZ3 LYS A 198     -12.745  73.195  53.495  1.00  0.62           H  
ATOM   3033  C   LYS A 198     -16.545  69.273  58.182  1.00  0.62           C  
ATOM   3034  O   LYS A 198     -15.419  69.243  58.659  1.00  0.62           O  
ATOM   3035  N   ILE A 199     -17.626  68.651  58.729  1.00  0.60           N  
ATOM   3036  HN  ILE A 199     -18.479  68.574  58.211  1.00  0.60           H  
ATOM   3037  CA  ILE A 199     -17.518  68.035  60.057  1.00  0.60           C  
ATOM   3038  HA  ILE A 199     -16.544  67.553  60.087  1.00  0.60           H  
ATOM   3039  CB  ILE A 199     -17.615  69.068  61.203  1.00  0.60           C  
ATOM   3040  HB  ILE A 199     -17.549  68.511  62.140  1.00  0.60           H  
ATOM   3041  CG2 ILE A 199     -16.437  70.058  61.217  1.00  0.60           C  
ATOM   3042 1HG2 ILE A 199     -16.435  70.687  62.106  1.00  0.60           H  
ATOM   3043 2HG2 ILE A 199     -16.477  70.726  60.360  1.00  0.60           H  
ATOM   3044 3HG2 ILE A 199     -15.481  69.534  61.200  1.00  0.60           H  
ATOM   3045  CG1 ILE A 199     -18.957  69.812  61.201  1.00  0.60           C  
ATOM   3046 1HG1 ILE A 199     -18.988  70.507  60.363  1.00  0.60           H  
ATOM   3047 2HG1 ILE A 199     -19.781  69.117  61.050  1.00  0.60           H  
ATOM   3048  CD1 ILE A 199     -19.190  70.554  62.515  1.00  0.60           C  
ATOM   3049 1HD1 ILE A 199     -20.136  71.095  62.502  1.00  0.60           H  
ATOM   3050 2HD1 ILE A 199     -18.393  71.272  62.694  1.00  0.60           H  
ATOM   3051 3HD1 ILE A 199     -19.204  69.864  63.358  1.00  0.60           H  
ATOM   3052  C   ILE A 199     -18.547  66.901  60.273  1.00  0.60           C  
ATOM   3053  O   ILE A 199     -18.479  66.194  61.266  1.00  0.60           O  
ATOM   3054  N   ASN A 200     -19.477  66.739  59.310  1.00  0.60           N  
ATOM   3055  HN  ASN A 200     -19.585  67.439  58.605  1.00  0.60           H  
ATOM   3056  CA  ASN A 200     -20.222  65.475  59.164  1.00  0.60           C  
ATOM   3057  HA  ASN A 200     -20.265  64.980  60.136  1.00  0.60           H  
ATOM   3058  CB  ASN A 200     -21.662  65.700  58.666  1.00  0.60           C  
ATOM   3059  HB1 ASN A 200     -22.108  64.767  58.318  1.00  0.60           H  
ATOM   3060  HB2 ASN A 200     -22.269  66.034  59.508  1.00  0.60           H  
ATOM   3061  CG  ASN A 200     -21.795  66.772  57.565  1.00  0.60           C  
ATOM   3062  OD1 ASN A 200     -20.884  67.047  56.789  1.00  0.60           O  
ATOM   3063  ND2 ASN A 200     -22.980  67.410  57.598  1.00  0.60           N  
ATOM   3064 1HD2 ASN A 200     -23.692  67.117  58.237  1.00  0.60           H  
ATOM   3065 2HD2 ASN A 200     -23.158  68.184  56.990  1.00  0.60           H  
ATOM   3066  C   ASN A 200     -19.421  64.559  58.226  1.00  0.60           C  
ATOM   3067  O   ASN A 200     -19.435  63.341  58.340  1.00  0.60           O  
ATOM   3068  N   TRP A 201     -18.673  65.250  57.338  1.00  0.48           N  
ATOM   3069  HN  TRP A 201     -18.778  66.243  57.272  1.00  0.48           H  
ATOM   3070  CA  TRP A 201     -17.709  64.617  56.458  1.00  0.48           C  
ATOM   3071  HA  TRP A 201     -18.028  63.583  56.307  1.00  0.48           H  
ATOM   3072  CB  TRP A 201     -17.730  65.388  55.124  1.00  0.48           C  
ATOM   3073  HB1 TRP A 201     -18.742  65.739  54.919  1.00  0.48           H  
ATOM   3074  HB2 TRP A 201     -17.104  66.279  55.171  1.00  0.48           H  
ATOM   3075  CG  TRP A 201     -17.314  64.513  53.957  1.00  0.48           C  
ATOM   3076  CD2 TRP A 201     -18.053  63.411  53.389  1.00  0.48           C  
ATOM   3077  CE2 TRP A 201     -17.287  62.912  52.309  1.00  0.48           C  
ATOM   3078  CE3 TRP A 201     -19.243  62.816  53.717  1.00  0.48           C  
ATOM   3079  HE3 TRP A 201     -19.825  63.191  54.546  1.00  0.48           H  
ATOM   3080  CD1 TRP A 201     -16.152  64.645  53.188  1.00  0.48           C  
ATOM   3081  HD1 TRP A 201     -15.382  65.386  53.340  1.00  0.48           H  
ATOM   3082  NE1 TRP A 201     -16.146  63.700  52.217  1.00  0.48           N  
ATOM   3083  HE1 TRP A 201     -15.443  63.588  51.543  1.00  0.48           H  
ATOM   3084  CZ2 TRP A 201     -17.753  61.859  51.568  1.00  0.48           C  
ATOM   3085  HZ2 TRP A 201     -17.172  61.486  50.737  1.00  0.48           H  
ATOM   3086  CZ3 TRP A 201     -19.718  61.740  52.966  1.00  0.48           C  
ATOM   3087  HZ3 TRP A 201     -20.660  61.275  53.220  1.00  0.48           H  
ATOM   3088  CH2 TRP A 201     -18.967  61.254  51.896  1.00  0.48           C  
ATOM   3089  HH2 TRP A 201     -19.331  60.421  51.313  1.00  0.48           H  
ATOM   3090  C   TRP A 201     -16.310  64.621  57.116  1.00  0.48           C  
ATOM   3091  O   TRP A 201     -15.297  64.497  56.440  1.00  0.48           O  
ATOM   3092  N   LYS A 202     -16.293  64.754  58.473  1.00  0.66           N  
ATOM   3093  HN  LYS A 202     -17.127  64.944  58.991  1.00  0.66           H  
ATOM   3094  CA  LYS A 202     -15.067  64.425  59.208  1.00  0.66           C  
ATOM   3095  HA  LYS A 202     -14.236  64.842  58.636  1.00  0.66           H  
ATOM   3096  CB  LYS A 202     -15.014  65.052  60.619  1.00  0.66           C  
ATOM   3097  HB1 LYS A 202     -14.028  64.879  61.052  1.00  0.66           H  
ATOM   3098  HB2 LYS A 202     -15.084  66.132  60.507  1.00  0.66           H  
ATOM   3099  CG  LYS A 202     -16.078  64.564  61.618  1.00  0.66           C  
ATOM   3100  HG1 LYS A 202     -17.021  64.430  61.093  1.00  0.66           H  
ATOM   3101  HG2 LYS A 202     -15.783  63.570  61.943  1.00  0.66           H  
ATOM   3102  CD  LYS A 202     -16.260  65.515  62.835  1.00  0.66           C  
ATOM   3103  HD1 LYS A 202     -15.377  65.452  63.473  1.00  0.66           H  
ATOM   3104  HD2 LYS A 202     -16.273  66.544  62.475  1.00  0.66           H  
ATOM   3105  CE  LYS A 202     -17.531  65.270  63.693  1.00  0.66           C  
ATOM   3106  HE1 LYS A 202     -18.175  64.525  63.225  1.00  0.66           H  
ATOM   3107  HE2 LYS A 202     -17.245  64.876  64.668  1.00  0.66           H  
ATOM   3108  NZ  LYS A 202     -18.360  66.453  63.936  1.00  0.66           N1+
ATOM   3109  HZ1 LYS A 202     -19.159  66.200  64.552  1.00  0.66           H  
ATOM   3110  HZ2 LYS A 202     -18.722  66.833  63.038  1.00  0.66           H  
ATOM   3111  HZ3 LYS A 202     -17.785  67.182  64.403  1.00  0.66           H  
ATOM   3112  C   LYS A 202     -14.932  62.901  59.235  1.00  0.66           C  
ATOM   3113  O   LYS A 202     -15.859  62.181  59.584  1.00  0.66           O  
ATOM   3114  N   VAL A 203     -13.741  62.468  58.773  1.00  0.51           N  
ATOM   3115  HN  VAL A 203     -13.005  63.123  58.603  1.00  0.51           H  
ATOM   3116  CA  VAL A 203     -13.570  61.070  58.389  1.00  0.51           C  
ATOM   3117  HA  VAL A 203     -14.464  60.798  57.824  1.00  0.51           H  
ATOM   3118  CB  VAL A 203     -12.349  60.922  57.464  1.00  0.51           C  
ATOM   3119  HB  VAL A 203     -12.467  61.654  56.663  1.00  0.51           H  
ATOM   3120  CG1 VAL A 203     -11.019  61.234  58.163  1.00  0.51           C  
ATOM   3121 1HG1 VAL A 203     -10.193  61.192  57.452  1.00  0.51           H  
ATOM   3122 2HG1 VAL A 203     -10.805  60.511  58.948  1.00  0.51           H  
ATOM   3123 3HG1 VAL A 203     -11.024  62.226  58.615  1.00  0.51           H  
ATOM   3124  CG2 VAL A 203     -12.307  59.536  56.806  1.00  0.51           C  
ATOM   3125 1HG2 VAL A 203     -11.495  59.471  56.082  1.00  0.51           H  
ATOM   3126 2HG2 VAL A 203     -13.241  59.322  56.283  1.00  0.51           H  
ATOM   3127 3HG2 VAL A 203     -12.153  58.750  57.545  1.00  0.51           H  
ATOM   3128  C   VAL A 203     -13.496  60.135  59.607  1.00  0.51           C  
ATOM   3129  O   VAL A 203     -13.863  58.969  59.518  1.00  0.51           O  
ATOM   3130  N   PHE A 204     -13.024  60.703  60.741  1.00  0.56           N  
ATOM   3131  HN  PHE A 204     -12.729  61.659  60.746  1.00  0.56           H  
ATOM   3132  CA  PHE A 204     -12.929  59.904  61.963  1.00  0.56           C  
ATOM   3133  HA  PHE A 204     -12.746  58.864  61.690  1.00  0.56           H  
ATOM   3134  CB  PHE A 204     -11.784  60.406  62.865  1.00  0.56           C  
ATOM   3135  HB1 PHE A 204     -11.911  61.471  63.063  1.00  0.56           H  
ATOM   3136  HB2 PHE A 204     -11.842  59.910  63.835  1.00  0.56           H  
ATOM   3137  CG  PHE A 204     -10.382  60.165  62.349  1.00  0.56           C  
ATOM   3138  CD1 PHE A 204     -10.103  59.335  61.260  1.00  0.56           C  
ATOM   3139  HD1 PHE A 204     -10.883  58.825  60.714  1.00  0.56           H  
ATOM   3140  CD2 PHE A 204      -9.315  60.784  62.997  1.00  0.56           C  
ATOM   3141  HD2 PHE A 204      -9.499  61.426  63.846  1.00  0.56           H  
ATOM   3142  CE1 PHE A 204      -8.798  59.135  60.833  1.00  0.56           C  
ATOM   3143  HE1 PHE A 204      -8.603  58.491  59.985  1.00  0.56           H  
ATOM   3144  CE2 PHE A 204      -8.008  60.585  62.572  1.00  0.56           C  
ATOM   3145  HE2 PHE A 204      -7.193  61.072  63.085  1.00  0.56           H  
ATOM   3146  CZ  PHE A 204      -7.749  59.759  61.490  1.00  0.56           C  
ATOM   3147  HZ  PHE A 204      -6.735  59.599  61.157  1.00  0.56           H  
ATOM   3148  C   PHE A 204     -14.254  59.882  62.757  1.00  0.56           C  
ATOM   3149  O   PHE A 204     -14.334  59.201  63.774  1.00  0.56           O  
ATOM   3150  N   ILE A 205     -15.283  60.624  62.268  1.00  0.72           N  
ATOM   3151  HN  ILE A 205     -15.164  61.165  61.434  1.00  0.72           H  
ATOM   3152  CA  ILE A 205     -16.594  60.643  62.935  1.00  0.72           C  
ATOM   3153  HA  ILE A 205     -16.764  59.653  63.366  1.00  0.72           H  
ATOM   3154  CB  ILE A 205     -16.665  61.751  64.029  1.00  0.72           C  
ATOM   3155  HB  ILE A 205     -16.647  62.718  63.546  1.00  0.72           H  
ATOM   3156  CG2 ILE A 205     -17.974  61.710  64.805  1.00  0.72           C  
ATOM   3157 1HG2 ILE A 205     -18.022  62.515  65.539  1.00  0.72           H  
ATOM   3158 2HG2 ILE A 205     -18.023  60.761  65.323  1.00  0.72           H  
ATOM   3159 3HG2 ILE A 205     -18.858  61.787  64.173  1.00  0.72           H  
ATOM   3160  CG1 ILE A 205     -15.490  61.766  65.019  1.00  0.72           C  
ATOM   3161 1HG1 ILE A 205     -14.566  61.828  64.458  1.00  0.72           H  
ATOM   3162 2HG1 ILE A 205     -15.519  62.683  65.609  1.00  0.72           H  
ATOM   3163  CD1 ILE A 205     -15.465  60.572  65.982  1.00  0.72           C  
ATOM   3164 1HD1 ILE A 205     -14.470  60.431  66.403  1.00  0.72           H  
ATOM   3165 2HD1 ILE A 205     -15.767  59.645  65.503  1.00  0.72           H  
ATOM   3166 3HD1 ILE A 205     -16.159  60.712  66.803  1.00  0.72           H  
ATOM   3167  C   ILE A 205     -17.687  60.899  61.870  1.00  0.72           C  
ATOM   3168  O   ILE A 205     -18.302  61.963  61.840  1.00  0.72           O  
ATOM   3169  N   THR A 206     -17.854  59.870  61.009  1.00  0.50           N  
ATOM   3170  HN  THR A 206     -17.326  59.034  61.163  1.00  0.50           H  
ATOM   3171  CA  THR A 206     -18.719  59.908  59.826  1.00  0.50           C  
ATOM   3172  HA  THR A 206     -18.463  60.812  59.271  1.00  0.50           H  
ATOM   3173  CB  THR A 206     -18.374  58.630  59.021  1.00  0.50           C  
ATOM   3174  HB  THR A 206     -19.140  58.409  58.277  1.00  0.50           H  
ATOM   3175  OG1 THR A 206     -18.344  57.500  59.871  1.00  0.50           O  
ATOM   3176  HG1 THR A 206     -17.657  57.618  60.515  1.00  0.50           H  
ATOM   3177  CG2 THR A 206     -17.045  58.790  58.263  1.00  0.50           C  
ATOM   3178 1HG2 THR A 206     -16.779  57.870  57.742  1.00  0.50           H  
ATOM   3179 2HG2 THR A 206     -16.229  59.045  58.935  1.00  0.50           H  
ATOM   3180 3HG2 THR A 206     -17.113  59.586  57.521  1.00  0.50           H  
ATOM   3181  C   THR A 206     -20.229  59.952  60.192  1.00  0.50           C  
ATOM   3182  O   THR A 206     -20.601  59.844  61.356  1.00  0.50           O  
ATOM   3183  N   PRO A 207     -21.111  60.096  59.149  1.00  0.47           N  
ATOM   3184  CD  PRO A 207     -20.782  60.506  57.780  1.00  0.47           C  
ATOM   3185  HD1 PRO A 207     -19.795  60.202  57.436  1.00  0.47           H  
ATOM   3186  HD2 PRO A 207     -20.857  61.586  57.721  1.00  0.47           H  
ATOM   3187  CA  PRO A 207     -22.511  59.662  59.280  1.00  0.47           C  
ATOM   3188  HA  PRO A 207     -23.014  60.267  60.036  1.00  0.47           H  
ATOM   3189  CB  PRO A 207     -23.108  59.900  57.885  1.00  0.47           C  
ATOM   3190  HB1 PRO A 207     -23.878  59.184  57.593  1.00  0.47           H  
ATOM   3191  HB2 PRO A 207     -23.556  60.895  57.864  1.00  0.47           H  
ATOM   3192  CG  PRO A 207     -21.901  59.890  56.942  1.00  0.47           C  
ATOM   3193  HG1 PRO A 207     -21.629  58.862  56.693  1.00  0.47           H  
ATOM   3194  HG2 PRO A 207     -22.086  60.427  56.010  1.00  0.47           H  
ATOM   3195  C   PRO A 207     -22.592  58.166  59.659  1.00  0.47           C  
ATOM   3196  O   PRO A 207     -21.791  57.374  59.181  1.00  0.47           O  
ATOM   3197  N   VAL A 208     -23.554  57.862  60.567  1.00  0.49           N  
ATOM   3198  HN  VAL A 208     -24.181  58.590  60.839  1.00  0.49           H  
ATOM   3199  CA  VAL A 208     -23.727  56.528  61.172  1.00  0.49           C  
ATOM   3200  HA  VAL A 208     -24.411  56.734  61.996  1.00  0.49           H  
ATOM   3201  CB  VAL A 208     -24.501  55.547  60.258  1.00  0.49           C  
ATOM   3202  HB  VAL A 208     -24.549  54.579  60.754  1.00  0.49           H  
ATOM   3203  CG1 VAL A 208     -25.964  55.989  60.096  1.00  0.49           C  
ATOM   3204 1HG1 VAL A 208     -26.489  55.329  59.406  1.00  0.49           H  
ATOM   3205 2HG1 VAL A 208     -26.037  57.001  59.698  1.00  0.49           H  
ATOM   3206 3HG1 VAL A 208     -26.507  55.966  61.040  1.00  0.49           H  
ATOM   3207  CG2 VAL A 208     -23.895  55.382  58.861  1.00  0.49           C  
ATOM   3208 1HG2 VAL A 208     -24.343  54.533  58.347  1.00  0.49           H  
ATOM   3209 2HG2 VAL A 208     -22.826  55.221  58.909  1.00  0.49           H  
ATOM   3210 3HG2 VAL A 208     -24.060  56.268  58.247  1.00  0.49           H  
ATOM   3211  C   VAL A 208     -22.411  56.157  61.924  1.00  0.49           C  
ATOM   3212  O   VAL A 208     -22.057  56.975  62.765  1.00  0.49           O  
ATOM   3213  N   ILE A 209     -21.624  55.066  61.697  1.00  0.49           N  
ATOM   3214  HN  ILE A 209     -20.708  55.163  62.084  1.00  0.49           H  
ATOM   3215  CA  ILE A 209     -21.839  53.725  61.154  1.00  0.49           C  
ATOM   3216  HA  ILE A 209     -22.746  53.704  60.567  1.00  0.49           H  
ATOM   3217  CB  ILE A 209     -20.632  53.246  60.283  1.00  0.49           C  
ATOM   3218  HB  ILE A 209     -20.707  52.160  60.187  1.00  0.49           H  
ATOM   3219  CG2 ILE A 209     -20.730  53.765  58.845  1.00  0.49           C  
ATOM   3220 1HG2 ILE A 209     -19.970  53.324  58.200  1.00  0.49           H  
ATOM   3221 2HG2 ILE A 209     -20.602  54.846  58.806  1.00  0.49           H  
ATOM   3222 3HG2 ILE A 209     -21.690  53.493  58.408  1.00  0.49           H  
ATOM   3223  CG1 ILE A 209     -19.237  53.537  60.895  1.00  0.49           C  
ATOM   3224 1HG1 ILE A 209     -19.132  54.590  61.154  1.00  0.49           H  
ATOM   3225 2HG1 ILE A 209     -19.119  52.979  61.824  1.00  0.49           H  
ATOM   3226  CD1 ILE A 209     -18.068  53.160  59.973  1.00  0.49           C  
ATOM   3227 1HD1 ILE A 209     -17.125  53.170  60.518  1.00  0.49           H  
ATOM   3228 2HD1 ILE A 209     -17.978  53.866  59.146  1.00  0.49           H  
ATOM   3229 3HD1 ILE A 209     -18.192  52.162  59.551  1.00  0.49           H  
ATOM   3230  C   ILE A 209     -22.010  52.753  62.339  1.00  0.49           C  
ATOM   3231  O   ILE A 209     -22.844  51.854  62.320  1.00  0.49           O  
ATOM   3232  N   LEU A 210     -21.133  52.990  63.343  1.00  0.64           N  
ATOM   3233  HN  LEU A 210     -20.507  53.766  63.265  1.00  0.64           H  
ATOM   3234  CA  LEU A 210     -21.038  52.156  64.525  1.00  0.64           C  
ATOM   3235  HA  LEU A 210     -21.181  51.130  64.190  1.00  0.64           H  
ATOM   3236  CB  LEU A 210     -19.626  52.314  65.134  1.00  0.64           C  
ATOM   3237  HB1 LEU A 210     -18.961  52.709  64.365  1.00  0.64           H  
ATOM   3238  HB2 LEU A 210     -19.622  53.066  65.925  1.00  0.64           H  
ATOM   3239  CG  LEU A 210     -19.011  50.996  65.647  1.00  0.64           C  
ATOM   3240  HG  LEU A 210     -18.986  50.294  64.813  1.00  0.64           H  
ATOM   3241  CD1 LEU A 210     -17.559  51.203  66.101  1.00  0.64           C  
ATOM   3242 1HD1 LEU A 210     -17.096  50.258  66.387  1.00  0.64           H  
ATOM   3243 2HD1 LEU A 210     -17.504  51.874  66.959  1.00  0.64           H  
ATOM   3244 3HD1 LEU A 210     -16.953  51.629  65.301  1.00  0.64           H  
ATOM   3245  CD2 LEU A 210     -19.844  50.358  66.765  1.00  0.64           C  
ATOM   3246 1HD2 LEU A 210     -19.348  49.477  67.169  1.00  0.64           H  
ATOM   3247 2HD2 LEU A 210     -20.812  50.034  66.391  1.00  0.64           H  
ATOM   3248 3HD2 LEU A 210     -20.009  51.056  67.586  1.00  0.64           H  
ATOM   3249  C   LEU A 210     -22.139  52.548  65.530  1.00  0.64           C  
ATOM   3250  O   LEU A 210     -22.614  51.730  66.309  1.00  0.64           O  
ATOM   3251  N   THR A 211     -22.518  53.841  65.469  1.00  0.65           N  
ATOM   3252  HN  THR A 211     -22.094  54.463  64.812  1.00  0.65           H  
ATOM   3253  CA  THR A 211     -23.546  54.359  66.365  1.00  0.65           C  
ATOM   3254  HA  THR A 211     -23.368  53.921  67.348  1.00  0.65           H  
ATOM   3255  CB  THR A 211     -23.365  55.886  66.472  1.00  0.65           C  
ATOM   3256  HB  THR A 211     -24.078  56.291  67.185  1.00  0.65           H  
ATOM   3257  OG1 THR A 211     -23.612  56.551  65.255  1.00  0.65           O  
ATOM   3258  HG1 THR A 211     -23.065  56.166  64.582  1.00  0.65           H  
ATOM   3259  CG2 THR A 211     -21.951  56.229  66.971  1.00  0.65           C  
ATOM   3260 1HG2 THR A 211     -21.795  57.302  67.015  1.00  0.65           H  
ATOM   3261 2HG2 THR A 211     -21.165  55.826  66.331  1.00  0.65           H  
ATOM   3262 3HG2 THR A 211     -21.794  55.838  67.974  1.00  0.65           H  
ATOM   3263  C   THR A 211     -24.951  53.907  65.904  1.00  0.65           C  
ATOM   3264  O   THR A 211     -25.890  53.788  66.685  1.00  0.65           O  
ATOM   3265  N   LEU A 212     -25.016  53.594  64.588  1.00  0.62           N  
ATOM   3266  HN  LEU A 212     -24.247  53.786  63.979  1.00  0.62           H  
ATOM   3267  CA  LEU A 212     -26.182  52.895  64.061  1.00  0.62           C  
ATOM   3268  HA  LEU A 212     -27.063  53.347  64.507  1.00  0.62           H  
ATOM   3269  CB  LEU A 212     -26.276  53.058  62.536  1.00  0.62           C  
ATOM   3270  HB1 LEU A 212     -26.267  54.129  62.339  1.00  0.62           H  
ATOM   3271  HB2 LEU A 212     -25.385  52.668  62.042  1.00  0.62           H  
ATOM   3272  CG  LEU A 212     -27.557  52.438  61.928  1.00  0.62           C  
ATOM   3273  HG  LEU A 212     -28.265  52.260  62.737  1.00  0.62           H  
ATOM   3274  CD1 LEU A 212     -28.242  53.405  60.958  1.00  0.62           C  
ATOM   3275 1HD1 LEU A 212     -29.239  53.054  60.693  1.00  0.62           H  
ATOM   3276 2HD1 LEU A 212     -27.669  53.516  60.040  1.00  0.62           H  
ATOM   3277 3HD1 LEU A 212     -28.345  54.389  61.405  1.00  0.62           H  
ATOM   3278  CD2 LEU A 212     -27.290  51.092  61.234  1.00  0.62           C  
ATOM   3279 1HD2 LEU A 212     -28.209  50.675  60.824  1.00  0.62           H  
ATOM   3280 2HD2 LEU A 212     -26.882  50.355  61.922  1.00  0.62           H  
ATOM   3281 3HD2 LEU A 212     -26.583  51.207  60.413  1.00  0.62           H  
ATOM   3282  C   LEU A 212     -26.164  51.421  64.489  1.00  0.62           C  
ATOM   3283  O   LEU A 212     -27.054  50.972  65.199  1.00  0.62           O  
ATOM   3284  N   VAL A 213     -25.127  50.703  63.994  1.00  0.69           N  
ATOM   3285  HN  VAL A 213     -24.396  51.190  63.519  1.00  0.69           H  
ATOM   3286  CA  VAL A 213     -25.106  49.232  63.977  1.00  0.69           C  
ATOM   3287  HA  VAL A 213     -25.941  48.946  63.341  1.00  0.69           H  
ATOM   3288  CB  VAL A 213     -23.802  48.720  63.321  1.00  0.69           C  
ATOM   3289  HB  VAL A 213     -23.566  49.396  62.501  1.00  0.69           H  
ATOM   3290  CG1 VAL A 213     -22.597  48.713  64.273  1.00  0.69           C  
ATOM   3291 1HG1 VAL A 213     -21.662  48.600  63.722  1.00  0.69           H  
ATOM   3292 2HG1 VAL A 213     -22.658  47.888  64.985  1.00  0.69           H  
ATOM   3293 3HG1 VAL A 213     -22.544  49.634  64.848  1.00  0.69           H  
ATOM   3294  CG2 VAL A 213     -23.986  47.328  62.699  1.00  0.69           C  
ATOM   3295 1HG2 VAL A 213     -23.058  46.982  62.240  1.00  0.69           H  
ATOM   3296 2HG2 VAL A 213     -24.753  47.341  61.925  1.00  0.69           H  
ATOM   3297 3HG2 VAL A 213     -24.278  46.590  63.447  1.00  0.69           H  
ATOM   3298  C   VAL A 213     -25.316  48.599  65.372  1.00  0.69           C  
ATOM   3299  O   VAL A 213     -25.794  47.476  65.517  1.00  0.69           O  
ATOM   3300  N   LEU A 214     -24.898  49.404  66.372  1.00  0.72           N  
ATOM   3301  HN  LEU A 214     -24.502  50.296  66.155  1.00  0.72           H  
ATOM   3302  CA  LEU A 214     -24.978  49.017  67.765  1.00  0.72           C  
ATOM   3303  HA  LEU A 214     -24.606  47.993  67.820  1.00  0.72           H  
ATOM   3304  CB  LEU A 214     -24.065  49.963  68.562  1.00  0.72           C  
ATOM   3305  HB1 LEU A 214     -23.079  49.990  68.097  1.00  0.72           H  
ATOM   3306  HB2 LEU A 214     -24.452  50.981  68.494  1.00  0.72           H  
ATOM   3307  CG  LEU A 214     -23.903  49.562  70.034  1.00  0.72           C  
ATOM   3308  HG  LEU A 214     -24.900  49.402  70.435  1.00  0.72           H  
ATOM   3309  CD1 LEU A 214     -23.096  48.264  70.182  1.00  0.72           C  
ATOM   3310 1HD1 LEU A 214     -22.988  47.987  71.228  1.00  0.72           H  
ATOM   3311 2HD1 LEU A 214     -22.094  48.377  69.765  1.00  0.72           H  
ATOM   3312 3HD1 LEU A 214     -23.575  47.427  69.676  1.00  0.72           H  
ATOM   3313  CD2 LEU A 214     -23.259  50.688  70.850  1.00  0.72           C  
ATOM   3314 1HD2 LEU A 214     -23.253  50.449  71.913  1.00  0.72           H  
ATOM   3315 2HD2 LEU A 214     -23.808  51.622  70.730  1.00  0.72           H  
ATOM   3316 3HD2 LEU A 214     -22.228  50.855  70.538  1.00  0.72           H  
ATOM   3317  C   LEU A 214     -26.442  49.046  68.244  1.00  0.72           C  
ATOM   3318  O   LEU A 214     -26.999  48.036  68.650  1.00  0.72           O  
ATOM   3319  N   SER A 215     -27.051  50.250  68.121  1.00  0.75           N  
ATOM   3320  HN  SER A 215     -26.524  51.016  67.752  1.00  0.75           H  
ATOM   3321  CA  SER A 215     -28.467  50.480  68.467  1.00  0.75           C  
ATOM   3322  HA  SER A 215     -28.626  50.046  69.456  1.00  0.75           H  
ATOM   3323  CB  SER A 215     -28.711  51.999  68.520  1.00  0.75           C  
ATOM   3324  HB1 SER A 215     -29.732  52.214  68.834  1.00  0.75           H  
ATOM   3325  HB2 SER A 215     -28.063  52.469  69.267  1.00  0.75           H  
ATOM   3326  OG  SER A 215     -28.518  52.638  67.269  1.00  0.75           O  
ATOM   3327  HG  SER A 215     -27.653  52.420  66.937  1.00  0.75           H  
ATOM   3328  C   SER A 215     -29.458  49.819  67.476  1.00  0.75           C  
ATOM   3329  O   SER A 215     -30.670  49.986  67.562  1.00  0.75           O  
ATOM   3330  N   PHE A 216     -28.859  49.091  66.516  1.00  0.68           N  
ATOM   3331  HN  PHE A 216     -27.864  49.035  66.478  1.00  0.68           H  
ATOM   3332  CA  PHE A 216     -29.554  48.404  65.440  1.00  0.68           C  
ATOM   3333  HA  PHE A 216     -30.605  48.659  65.463  1.00  0.68           H  
ATOM   3334  CB  PHE A 216     -28.858  48.852  64.148  1.00  0.68           C  
ATOM   3335  HB1 PHE A 216     -29.029  49.905  63.967  1.00  0.68           H  
ATOM   3336  HB2 PHE A 216     -27.791  48.760  64.303  1.00  0.68           H  
ATOM   3337  CG  PHE A 216     -29.188  48.080  62.902  1.00  0.68           C  
ATOM   3338  CD1 PHE A 216     -30.153  48.529  62.008  1.00  0.68           C  
ATOM   3339  HD1 PHE A 216     -30.714  49.427  62.222  1.00  0.68           H  
ATOM   3340  CD2 PHE A 216     -28.490  46.911  62.618  1.00  0.68           C  
ATOM   3341  HD2 PHE A 216     -27.739  46.552  63.307  1.00  0.68           H  
ATOM   3342  CE1 PHE A 216     -30.397  47.827  60.834  1.00  0.68           C  
ATOM   3343  HE1 PHE A 216     -31.130  48.186  60.130  1.00  0.68           H  
ATOM   3344  CE2 PHE A 216     -28.742  46.202  61.457  1.00  0.68           C  
ATOM   3345  HE2 PHE A 216     -28.193  45.294  61.260  1.00  0.68           H  
ATOM   3346  CZ  PHE A 216     -29.692  46.662  60.558  1.00  0.68           C  
ATOM   3347  HZ  PHE A 216     -29.882  46.115  59.647  1.00  0.68           H  
ATOM   3348  C   PHE A 216     -29.469  46.893  65.624  1.00  0.68           C  
ATOM   3349  O   PHE A 216     -30.309  46.164  65.126  1.00  0.68           O  
ATOM   3350  N   GLY A 217     -28.405  46.467  66.336  1.00  0.79           N  
ATOM   3351  HN  GLY A 217     -27.742  47.127  66.687  1.00  0.79           H  
ATOM   3352  CA  GLY A 217     -28.201  45.046  66.612  1.00  0.79           C  
ATOM   3353  HA1 GLY A 217     -28.424  44.472  65.711  1.00  0.79           H  
ATOM   3354  HA2 GLY A 217     -27.146  44.922  66.856  1.00  0.79           H  
ATOM   3355  C   GLY A 217     -29.062  44.584  67.788  1.00  0.79           C  
ATOM   3356  O   GLY A 217     -29.634  43.506  67.769  1.00  0.79           O  
ATOM   3357  N   LEU A 218     -29.108  45.492  68.789  1.00  0.74           N  
ATOM   3358  HN  LEU A 218     -28.588  46.339  68.671  1.00  0.74           H  
ATOM   3359  CA  LEU A 218     -29.826  45.327  70.051  1.00  0.74           C  
ATOM   3360  HA  LEU A 218     -29.278  44.582  70.629  1.00  0.74           H  
ATOM   3361  CB  LEU A 218     -29.784  46.703  70.746  1.00  0.74           C  
ATOM   3362  HB1 LEU A 218     -28.744  46.998  70.892  1.00  0.74           H  
ATOM   3363  HB2 LEU A 218     -30.193  47.451  70.064  1.00  0.74           H  
ATOM   3364  CG  LEU A 218     -30.529  46.792  72.089  1.00  0.74           C  
ATOM   3365  HG  LEU A 218     -31.537  46.395  71.967  1.00  0.74           H  
ATOM   3366  CD1 LEU A 218     -29.825  45.976  73.179  1.00  0.74           C  
ATOM   3367 1HD1 LEU A 218     -30.372  46.031  74.120  1.00  0.74           H  
ATOM   3368 2HD1 LEU A 218     -28.816  46.349  73.358  1.00  0.74           H  
ATOM   3369 3HD1 LEU A 218     -29.751  44.925  72.903  1.00  0.74           H  
ATOM   3370  CD2 LEU A 218     -30.677  48.256  72.518  1.00  0.74           C  
ATOM   3371 1HD2 LEU A 218     -31.219  48.338  73.461  1.00  0.74           H  
ATOM   3372 2HD2 LEU A 218     -31.223  48.832  71.770  1.00  0.74           H  
ATOM   3373 3HD2 LEU A 218     -29.703  48.722  72.647  1.00  0.74           H  
ATOM   3374  C   LEU A 218     -31.270  44.840  69.828  1.00  0.74           C  
ATOM   3375  O   LEU A 218     -31.629  43.709  70.126  1.00  0.74           O  
ATOM   3376  N   SER A 219     -32.055  45.772  69.257  1.00  0.77           N  
ATOM   3377  HN  SER A 219     -31.654  46.664  69.051  1.00  0.77           H  
ATOM   3378  CA  SER A 219     -33.460  45.548  68.944  1.00  0.77           C  
ATOM   3379  HA  SER A 219     -33.961  45.261  69.870  1.00  0.77           H  
ATOM   3380  CB  SER A 219     -33.981  46.893  68.439  1.00  0.77           C  
ATOM   3381  HB1 SER A 219     -34.992  46.806  68.052  1.00  0.77           H  
ATOM   3382  HB2 SER A 219     -34.029  47.614  69.261  1.00  0.77           H  
ATOM   3383  OG  SER A 219     -33.154  47.413  67.411  1.00  0.77           O  
ATOM   3384  HG  SER A 219     -32.249  47.436  67.707  1.00  0.77           H  
ATOM   3385  C   SER A 219     -33.651  44.429  67.899  1.00  0.77           C  
ATOM   3386  O   SER A 219     -34.641  43.705  67.903  1.00  0.77           O  
ATOM   3387  N   ALA A 220     -32.636  44.297  67.016  1.00  0.75           N  
ATOM   3388  HN  ALA A 220     -31.868  44.938  67.022  1.00  0.75           H  
ATOM   3389  CA  ALA A 220     -32.625  43.169  66.097  1.00  0.75           C  
ATOM   3390  HA  ALA A 220     -33.592  43.172  65.598  1.00  0.75           H  
ATOM   3391  CB  ALA A 220     -31.526  43.353  65.047  1.00  0.75           C  
ATOM   3392  HB1 ALA A 220     -31.447  42.492  64.383  1.00  0.75           H  
ATOM   3393  HB2 ALA A 220     -30.551  43.502  65.504  1.00  0.75           H  
ATOM   3394  HB3 ALA A 220     -31.733  44.219  64.422  1.00  0.75           H  
ATOM   3395  C   ALA A 220     -32.466  41.822  66.826  1.00  0.75           C  
ATOM   3396  O   ALA A 220     -32.970  40.813  66.361  1.00  0.75           O  
ATOM   3397  N   PHE A 221     -31.767  41.847  67.986  1.00  0.66           N  
ATOM   3398  HN  PHE A 221     -31.377  42.709  68.306  1.00  0.66           H  
ATOM   3399  CA  PHE A 221     -31.628  40.662  68.831  1.00  0.66           C  
ATOM   3400  HA  PHE A 221     -31.462  39.810  68.172  1.00  0.66           H  
ATOM   3401  CB  PHE A 221     -30.456  40.782  69.830  1.00  0.66           C  
ATOM   3402  HB1 PHE A 221     -30.673  41.547  70.576  1.00  0.66           H  
ATOM   3403  HB2 PHE A 221     -30.354  39.848  70.385  1.00  0.66           H  
ATOM   3404  CG  PHE A 221     -29.112  41.084  69.209  1.00  0.66           C  
ATOM   3405  CD1 PHE A 221     -28.767  40.633  67.936  1.00  0.66           C  
ATOM   3406  HD1 PHE A 221     -29.456  40.034  67.364  1.00  0.66           H  
ATOM   3407  CD2 PHE A 221     -28.188  41.850  69.917  1.00  0.66           C  
ATOM   3408  HD2 PHE A 221     -28.427  42.201  70.911  1.00  0.66           H  
ATOM   3409  CE1 PHE A 221     -27.538  40.957  67.377  1.00  0.66           C  
ATOM   3410  HE1 PHE A 221     -27.285  40.599  66.391  1.00  0.66           H  
ATOM   3411  CE2 PHE A 221     -26.961  42.180  69.357  1.00  0.66           C  
ATOM   3412  HE2 PHE A 221     -26.259  42.784  69.913  1.00  0.66           H  
ATOM   3413  CZ  PHE A 221     -26.637  41.738  68.084  1.00  0.66           C  
ATOM   3414  HZ  PHE A 221     -25.685  42.002  67.647  1.00  0.66           H  
ATOM   3415  C   PHE A 221     -32.915  40.390  69.618  1.00  0.66           C  
ATOM   3416  O   PHE A 221     -33.280  39.239  69.843  1.00  0.66           O  
ATOM   3417  N   GLU A 222     -33.537  41.509  70.061  1.00  0.72           N  
ATOM   3418  HN  GLU A 222     -33.258  42.411  69.734  1.00  0.72           H  
ATOM   3419  CA  GLU A 222     -34.563  41.429  71.097  1.00  0.72           C  
ATOM   3420  HA  GLU A 222     -34.336  40.539  71.691  1.00  0.72           H  
ATOM   3421  CB  GLU A 222     -34.408  42.643  72.030  1.00  0.72           C  
ATOM   3422  HB1 GLU A 222     -33.352  42.681  72.304  1.00  0.72           H  
ATOM   3423  HB2 GLU A 222     -34.592  43.572  71.493  1.00  0.72           H  
ATOM   3424  CG  GLU A 222     -35.196  42.575  73.357  1.00  0.72           C  
ATOM   3425  HG1 GLU A 222     -35.219  41.557  73.750  1.00  0.72           H  
ATOM   3426  HG2 GLU A 222     -34.679  43.176  74.104  1.00  0.72           H  
ATOM   3427  CD  GLU A 222     -36.625  43.136  73.258  1.00  0.72           C  
ATOM   3428  OE1 GLU A 222     -36.774  44.267  72.797  1.00  0.72           O  
ATOM   3429  OE2 GLU A 222     -37.571  42.451  73.662  1.00  0.72           O  
ATOM   3430  C   GLU A 222     -35.968  41.203  70.506  1.00  0.72           C  
ATOM   3431  O   GLU A 222     -36.872  40.797  71.224  1.00  0.72           O  
ATOM   3432  N   THR A 223     -36.105  41.388  69.169  1.00  0.70           N  
ATOM   3433  HN  THR A 223     -35.360  41.736  68.602  1.00  0.70           H  
ATOM   3434  CA  THR A 223     -37.338  40.922  68.525  1.00  0.70           C  
ATOM   3435  HA  THR A 223     -38.178  41.265  69.130  1.00  0.70           H  
ATOM   3436  CB  THR A 223     -37.474  41.502  67.099  1.00  0.70           C  
ATOM   3437  HB  THR A 223     -38.302  41.002  66.591  1.00  0.70           H  
ATOM   3438  OG1 THR A 223     -36.334  41.272  66.293  1.00  0.70           O  
ATOM   3439  HG1 THR A 223     -35.574  41.628  66.737  1.00  0.70           H  
ATOM   3440  CG2 THR A 223     -37.823  42.993  67.097  1.00  0.70           C  
ATOM   3441 1HG2 THR A 223     -37.883  43.365  66.073  1.00  0.70           H  
ATOM   3442 2HG2 THR A 223     -37.081  43.578  67.634  1.00  0.70           H  
ATOM   3443 3HG2 THR A 223     -38.788  43.178  67.568  1.00  0.70           H  
ATOM   3444  C   THR A 223     -37.385  39.372  68.462  1.00  0.70           C  
ATOM   3445  O   THR A 223     -38.432  38.772  68.250  1.00  0.70           O  
ATOM   3446  N   LEU A 224     -36.194  38.761  68.642  1.00  0.63           N  
ATOM   3447  HN  LEU A 224     -35.393  39.306  68.883  1.00  0.63           H  
ATOM   3448  CA  LEU A 224     -35.985  37.327  68.440  1.00  0.63           C  
ATOM   3449  HA  LEU A 224     -36.786  36.955  67.797  1.00  0.63           H  
ATOM   3450  CB  LEU A 224     -34.615  37.074  67.776  1.00  0.63           C  
ATOM   3451  HB1 LEU A 224     -33.826  37.059  68.529  1.00  0.63           H  
ATOM   3452  HB2 LEU A 224     -34.622  36.077  67.342  1.00  0.63           H  
ATOM   3453  CG  LEU A 224     -34.203  38.111  66.721  1.00  0.63           C  
ATOM   3454  HG  LEU A 224     -34.234  39.091  67.192  1.00  0.63           H  
ATOM   3455  CD1 LEU A 224     -32.754  37.873  66.262  1.00  0.63           C  
ATOM   3456 1HD1 LEU A 224     -32.624  36.877  65.839  1.00  0.63           H  
ATOM   3457 2HD1 LEU A 224     -32.067  37.964  67.104  1.00  0.63           H  
ATOM   3458 3HD1 LEU A 224     -32.441  38.601  65.512  1.00  0.63           H  
ATOM   3459  CD2 LEU A 224     -35.167  38.153  65.533  1.00  0.63           C  
ATOM   3460 1HD2 LEU A 224     -34.885  38.950  64.846  1.00  0.63           H  
ATOM   3461 2HD2 LEU A 224     -36.194  38.353  65.838  1.00  0.63           H  
ATOM   3462 3HD2 LEU A 224     -35.148  37.205  65.000  1.00  0.63           H  
ATOM   3463  C   LEU A 224     -36.033  36.593  69.790  1.00  0.63           C  
ATOM   3464  O   LEU A 224     -36.702  35.582  69.951  1.00  0.63           O  
ATOM   3465  N   TYR A 225     -35.257  37.178  70.736  1.00  0.64           N  
ATOM   3466  HN  TYR A 225     -34.852  38.068  70.532  1.00  0.64           H  
ATOM   3467  CA  TYR A 225     -34.811  36.508  71.956  1.00  0.64           C  
ATOM   3468  HA  TYR A 225     -34.141  35.719  71.610  1.00  0.64           H  
ATOM   3469  CB  TYR A 225     -34.020  37.494  72.826  1.00  0.64           C  
ATOM   3470  HB1 TYR A 225     -33.223  37.945  72.235  1.00  0.64           H  
ATOM   3471  HB2 TYR A 225     -34.650  38.319  73.162  1.00  0.64           H  
ATOM   3472  CG  TYR A 225     -33.405  36.799  74.009  1.00  0.64           C  
ATOM   3473  CD1 TYR A 225     -32.198  36.119  73.880  1.00  0.64           C  
ATOM   3474  HD1 TYR A 225     -31.681  36.103  72.930  1.00  0.64           H  
ATOM   3475  CE1 TYR A 225     -31.651  35.451  74.967  1.00  0.64           C  
ATOM   3476  HE1 TYR A 225     -30.717  34.923  74.846  1.00  0.64           H  
ATOM   3477  CD2 TYR A 225     -34.048  36.807  75.242  1.00  0.64           C  
ATOM   3478  HD2 TYR A 225     -34.985  37.333  75.354  1.00  0.64           H  
ATOM   3479  CE2 TYR A 225     -33.507  36.140  76.331  1.00  0.64           C  
ATOM   3480  HE2 TYR A 225     -34.045  36.179  77.267  1.00  0.64           H  
ATOM   3481  CZ  TYR A 225     -32.301  35.457  76.196  1.00  0.64           C  
ATOM   3482  OH  TYR A 225     -31.725  34.786  77.261  1.00  0.64           O  
ATOM   3483  HH  TYR A 225     -32.366  34.582  77.928  1.00  0.64           H  
ATOM   3484  C   TYR A 225     -35.952  35.841  72.730  1.00  0.64           C  
ATOM   3485  O   TYR A 225     -35.989  34.625  72.834  1.00  0.64           O  
ATOM   3486  N   SER A 226     -36.863  36.676  73.281  1.00  0.72           N  
ATOM   3487  HN  SER A 226     -36.825  37.654  73.081  1.00  0.72           H  
ATOM   3488  CA  SER A 226     -37.867  36.176  74.229  1.00  0.72           C  
ATOM   3489  HA  SER A 226     -37.308  35.670  75.016  1.00  0.72           H  
ATOM   3490  CB  SER A 226     -38.634  37.356  74.852  1.00  0.72           C  
ATOM   3491  HB1 SER A 226     -37.921  38.102  75.207  1.00  0.72           H  
ATOM   3492  HB2 SER A 226     -39.261  37.867  74.114  1.00  0.72           H  
ATOM   3493  OG  SER A 226     -39.417  36.966  75.968  1.00  0.72           O  
ATOM   3494  HG  SER A 226     -40.011  36.272  75.700  1.00  0.72           H  
ATOM   3495  C   SER A 226     -38.864  35.175  73.615  1.00  0.72           C  
ATOM   3496  O   SER A 226     -39.503  34.412  74.334  1.00  0.72           O  
ATOM   3497  N   LEU A 227     -38.950  35.215  72.264  1.00  0.64           N  
ATOM   3498  HN  LEU A 227     -38.393  35.870  71.755  1.00  0.64           H  
ATOM   3499  CA  LEU A 227     -39.838  34.330  71.522  1.00  0.64           C  
ATOM   3500  HA  LEU A 227     -40.701  34.124  72.156  1.00  0.64           H  
ATOM   3501  CB  LEU A 227     -40.296  35.055  70.248  1.00  0.64           C  
ATOM   3502  HB1 LEU A 227     -40.571  36.068  70.545  1.00  0.64           H  
ATOM   3503  HB2 LEU A 227     -39.468  35.172  69.547  1.00  0.64           H  
ATOM   3504  CG  LEU A 227     -41.513  34.405  69.558  1.00  0.64           C  
ATOM   3505  HG  LEU A 227     -42.131  33.926  70.317  1.00  0.64           H  
ATOM   3506  CD1 LEU A 227     -42.376  35.477  68.884  1.00  0.64           C  
ATOM   3507 1HD1 LEU A 227     -43.132  35.032  68.237  1.00  0.64           H  
ATOM   3508 2HD1 LEU A 227     -41.757  36.141  68.282  1.00  0.64           H  
ATOM   3509 3HD1 LEU A 227     -42.886  36.088  69.627  1.00  0.64           H  
ATOM   3510  CD2 LEU A 227     -41.117  33.341  68.528  1.00  0.64           C  
ATOM   3511 1HD2 LEU A 227     -42.007  32.883  68.096  1.00  0.64           H  
ATOM   3512 2HD2 LEU A 227     -40.528  32.539  68.964  1.00  0.64           H  
ATOM   3513 3HD2 LEU A 227     -40.541  33.782  67.716  1.00  0.64           H  
ATOM   3514  C   LEU A 227     -39.127  32.996  71.213  1.00  0.64           C  
ATOM   3515  O   LEU A 227     -39.738  31.939  71.118  1.00  0.64           O  
ATOM   3516  N   TYR A 228     -37.791  33.124  71.105  1.00  0.57           N  
ATOM   3517  HN  TYR A 228     -37.380  34.031  71.165  1.00  0.57           H  
ATOM   3518  CA  TYR A 228     -36.891  31.986  71.041  1.00  0.57           C  
ATOM   3519  HA  TYR A 228     -37.367  31.219  70.435  1.00  0.57           H  
ATOM   3520  CB  TYR A 228     -35.555  32.438  70.422  1.00  0.57           C  
ATOM   3521  HB1 TYR A 228     -35.715  32.794  69.409  1.00  0.57           H  
ATOM   3522  HB2 TYR A 228     -35.154  33.288  70.975  1.00  0.57           H  
ATOM   3523  CG  TYR A 228     -34.519  31.343  70.387  1.00  0.57           C  
ATOM   3524  CD1 TYR A 228     -34.812  30.092  69.846  1.00  0.57           C  
ATOM   3525  HD1 TYR A 228     -35.783  29.901  69.412  1.00  0.57           H  
ATOM   3526  CE1 TYR A 228     -33.868  29.070  69.866  1.00  0.57           C  
ATOM   3527  HE1 TYR A 228     -34.147  28.111  69.448  1.00  0.57           H  
ATOM   3528  CD2 TYR A 228     -33.255  31.565  70.919  1.00  0.57           C  
ATOM   3529  HD2 TYR A 228     -33.006  32.529  71.340  1.00  0.57           H  
ATOM   3530  CE2 TYR A 228     -32.307  30.554  70.926  1.00  0.57           C  
ATOM   3531  HE2 TYR A 228     -31.325  30.749  71.329  1.00  0.57           H  
ATOM   3532  CZ  TYR A 228     -32.608  29.298  70.418  1.00  0.57           C  
ATOM   3533  OH  TYR A 228     -31.642  28.309  70.480  1.00  0.57           O  
ATOM   3534  HH  TYR A 228     -31.941  27.498  70.091  1.00  0.57           H  
ATOM   3535  C   TYR A 228     -36.704  31.406  72.451  1.00  0.57           C  
ATOM   3536  O   TYR A 228     -36.214  30.300  72.613  1.00  0.57           O  
ATOM   3537  N   THR A 229     -37.130  32.189  73.462  1.00  0.66           N  
ATOM   3538  HN  THR A 229     -37.476  33.109  73.285  1.00  0.66           H  
ATOM   3539  CA  THR A 229     -37.093  31.730  74.852  1.00  0.66           C  
ATOM   3540  HA  THR A 229     -36.444  30.853  74.908  1.00  0.66           H  
ATOM   3541  CB  THR A 229     -36.518  32.849  75.738  1.00  0.66           C  
ATOM   3542  HB  THR A 229     -37.278  33.619  75.879  1.00  0.66           H  
ATOM   3543  OG1 THR A 229     -35.431  33.489  75.110  1.00  0.66           O  
ATOM   3544  HG1 THR A 229     -34.753  32.856  74.913  1.00  0.66           H  
ATOM   3545  CG2 THR A 229     -36.042  32.370  77.114  1.00  0.66           C  
ATOM   3546 1HG2 THR A 229     -35.486  33.160  77.617  1.00  0.66           H  
ATOM   3547 2HG2 THR A 229     -35.387  31.502  77.038  1.00  0.66           H  
ATOM   3548 3HG2 THR A 229     -36.878  32.112  77.755  1.00  0.66           H  
ATOM   3549  C   THR A 229     -38.486  31.307  75.356  1.00  0.66           C  
ATOM   3550  O   THR A 229     -38.619  30.896  76.506  1.00  0.66           O  
ATOM   3551  N   ALA A 230     -39.505  31.433  74.469  1.00  0.67           N  
ATOM   3552  HN  ALA A 230     -39.334  31.722  73.527  1.00  0.67           H  
ATOM   3553  CA  ALA A 230     -40.891  31.236  74.890  1.00  0.67           C  
ATOM   3554  HA  ALA A 230     -40.984  31.604  75.914  1.00  0.67           H  
ATOM   3555  CB  ALA A 230     -41.817  32.058  73.989  1.00  0.67           C  
ATOM   3556  HB1 ALA A 230     -42.868  31.849  74.194  1.00  0.67           H  
ATOM   3557  HB2 ALA A 230     -41.630  31.852  72.935  1.00  0.67           H  
ATOM   3558  HB3 ALA A 230     -41.655  33.124  74.150  1.00  0.67           H  
ATOM   3559  C   ALA A 230     -41.213  29.735  74.905  1.00  0.67           C  
ATOM   3560  O   ALA A 230     -40.984  29.059  75.901  1.00  0.67           O  
ATOM   3561  N   ASP A 231     -41.673  29.251  73.729  1.00  0.53           N  
ATOM   3562  HN  ASP A 231     -42.087  29.852  73.045  1.00  0.53           H  
ATOM   3563  CA  ASP A 231     -41.220  27.941  73.280  1.00  0.53           C  
ATOM   3564  HA  ASP A 231     -41.389  28.011  72.207  1.00  0.53           H  
ATOM   3565  CB  ASP A 231     -39.684  27.833  73.460  1.00  0.53           C  
ATOM   3566  HB1 ASP A 231     -39.227  28.769  73.131  1.00  0.53           H  
ATOM   3567  HB2 ASP A 231     -39.395  27.698  74.503  1.00  0.53           H  
ATOM   3568  CG  ASP A 231     -39.059  26.717  72.611  1.00  0.53           C  
ATOM   3569  OD1 ASP A 231     -38.237  26.964  71.737  1.00  0.53           O  
ATOM   3570  OD2 ASP A 231     -39.342  25.562  72.849  1.00  0.53           O  
ATOM   3571  C   ASP A 231     -42.107  26.743  73.758  1.00  0.53           C  
ATOM   3572  O   ASP A 231     -43.276  26.634  73.390  1.00  0.53           O  
ATOM   3573  N   LYS A 232     -41.470  25.814  74.516  1.00  0.46           N  
ATOM   3574  HN  LYS A 232     -40.596  26.073  74.925  1.00  0.46           H  
ATOM   3575  CA  LYS A 232     -41.889  24.409  74.609  1.00  0.46           C  
ATOM   3576  HA  LYS A 232     -42.702  24.270  73.896  1.00  0.46           H  
ATOM   3577  CB  LYS A 232     -40.724  23.445  74.201  1.00  0.46           C  
ATOM   3578  HB1 LYS A 232     -41.016  22.401  74.339  1.00  0.46           H  
ATOM   3579  HB2 LYS A 232     -40.601  23.537  73.120  1.00  0.46           H  
ATOM   3580  CG  LYS A 232     -39.355  23.680  74.911  1.00  0.46           C  
ATOM   3581  HG1 LYS A 232     -39.207  24.738  75.101  1.00  0.46           H  
ATOM   3582  HG2 LYS A 232     -39.419  23.230  75.904  1.00  0.46           H  
ATOM   3583  CD  LYS A 232     -38.067  23.102  74.239  1.00  0.46           C  
ATOM   3584  HD1 LYS A 232     -37.218  23.278  74.900  1.00  0.46           H  
ATOM   3585  HD2 LYS A 232     -38.184  22.016  74.213  1.00  0.46           H  
ATOM   3586  CE  LYS A 232     -37.635  23.551  72.813  1.00  0.46           C  
ATOM   3587  HE1 LYS A 232     -36.912  22.818  72.457  1.00  0.46           H  
ATOM   3588  HE2 LYS A 232     -38.478  23.479  72.125  1.00  0.46           H  
ATOM   3589  NZ  LYS A 232     -36.986  24.855  72.607  1.00  0.46           N1+
ATOM   3590  HZ1 LYS A 232     -37.043  25.073  71.590  1.00  0.46           H  
ATOM   3591  HZ2 LYS A 232     -35.994  24.805  72.908  1.00  0.46           H  
ATOM   3592  HZ3 LYS A 232     -37.465  25.595  73.159  1.00  0.46           H  
ATOM   3593  C   LYS A 232     -42.492  24.129  75.999  1.00  0.46           C  
ATOM   3594  O   LYS A 232     -43.657  23.776  76.129  1.00  0.46           O  
ATOM   3595  N   VAL A 233     -41.644  24.314  77.020  1.00  0.43           N  
ATOM   3596  HN  VAL A 233     -40.725  24.635  76.800  1.00  0.43           H  
ATOM   3597  CA  VAL A 233     -42.058  24.085  78.408  1.00  0.43           C  
ATOM   3598  HA  VAL A 233     -43.146  24.069  78.459  1.00  0.43           H  
ATOM   3599  CB  VAL A 233     -41.480  22.730  78.873  1.00  0.43           C  
ATOM   3600  HB  VAL A 233     -41.722  21.997  78.101  1.00  0.43           H  
ATOM   3601  CG1 VAL A 233     -39.945  22.766  79.014  1.00  0.43           C  
ATOM   3602 1HG1 VAL A 233     -39.530  21.760  79.097  1.00  0.43           H  
ATOM   3603 2HG1 VAL A 233     -39.649  23.320  79.906  1.00  0.43           H  
ATOM   3604 3HG1 VAL A 233     -39.471  23.254  78.161  1.00  0.43           H  
ATOM   3605  CG2 VAL A 233     -42.133  22.241  80.177  1.00  0.43           C  
ATOM   3606 1HG2 VAL A 233     -41.804  21.231  80.424  1.00  0.43           H  
ATOM   3607 2HG2 VAL A 233     -43.219  22.214  80.088  1.00  0.43           H  
ATOM   3608 3HG2 VAL A 233     -41.879  22.887  81.019  1.00  0.43           H  
ATOM   3609  C   VAL A 233     -41.565  25.205  79.338  1.00  0.43           C  
ATOM   3610  O   VAL A 233     -42.026  25.353  80.467  1.00  0.43           O  
ATOM   3611  N   ASN A 234     -40.543  25.909  78.810  1.00  0.48           N  
ATOM   3612  HN  ASN A 234     -40.301  25.815  77.845  1.00  0.48           H  
ATOM   3613  CA  ASN A 234     -39.672  26.723  79.638  1.00  0.48           C  
ATOM   3614  HA  ASN A 234     -39.719  26.333  80.657  1.00  0.48           H  
ATOM   3615  CB  ASN A 234     -38.222  26.567  79.138  1.00  0.48           C  
ATOM   3616  HB1 ASN A 234     -37.540  27.089  79.809  1.00  0.48           H  
ATOM   3617  HB2 ASN A 234     -37.931  25.516  79.169  1.00  0.48           H  
ATOM   3618  CG  ASN A 234     -37.986  27.097  77.707  1.00  0.48           C  
ATOM   3619  OD1 ASN A 234     -37.791  28.289  77.495  1.00  0.48           O  
ATOM   3620  ND2 ASN A 234     -37.968  26.137  76.766  1.00  0.48           N  
ATOM   3621 1HD2 ASN A 234     -38.126  25.183  77.013  1.00  0.48           H  
ATOM   3622 2HD2 ASN A 234     -37.796  26.357  75.807  1.00  0.48           H  
ATOM   3623  C   ASN A 234     -40.150  28.185  79.633  1.00  0.48           C  
ATOM   3624  O   ASN A 234     -40.346  28.800  78.595  1.00  0.48           O  
ATOM   3625  N   TYR A 235     -40.286  28.693  80.874  1.00  0.49           N  
ATOM   3626  HN  TYR A 235     -40.196  28.063  81.646  1.00  0.49           H  
ATOM   3627  CA  TYR A 235     -40.352  30.132  81.139  1.00  0.49           C  
ATOM   3628  HA  TYR A 235     -40.385  30.196  82.225  1.00  0.49           H  
ATOM   3629  CB  TYR A 235     -39.091  30.842  80.589  1.00  0.49           C  
ATOM   3630  HB1 TYR A 235     -39.159  30.916  79.501  1.00  0.49           H  
ATOM   3631  HB2 TYR A 235     -39.027  31.867  80.957  1.00  0.49           H  
ATOM   3632  CG  TYR A 235     -37.794  30.157  80.945  1.00  0.49           C  
ATOM   3633  CD1 TYR A 235     -37.553  29.682  82.232  1.00  0.49           C  
ATOM   3634  HD1 TYR A 235     -38.308  29.755  82.995  1.00  0.49           H  
ATOM   3635  CE1 TYR A 235     -36.339  29.098  82.561  1.00  0.49           C  
ATOM   3636  HE1 TYR A 235     -36.194  28.745  83.571  1.00  0.49           H  
ATOM   3637  CD2 TYR A 235     -36.802  30.009  79.983  1.00  0.49           C  
ATOM   3638  HD2 TYR A 235     -36.973  30.343  78.970  1.00  0.49           H  
ATOM   3639  CE2 TYR A 235     -35.585  29.426  80.304  1.00  0.49           C  
ATOM   3640  HE2 TYR A 235     -34.824  29.335  79.543  1.00  0.49           H  
ATOM   3641  CZ  TYR A 235     -35.347  28.972  81.597  1.00  0.49           C  
ATOM   3642  OH  TYR A 235     -34.134  28.393  81.915  1.00  0.49           O  
ATOM   3643  HH  TYR A 235     -33.845  28.665  82.775  1.00  0.49           H  
ATOM   3644  C   TYR A 235     -41.643  30.807  80.610  1.00  0.49           C  
ATOM   3645  O   TYR A 235     -42.553  30.174  80.079  1.00  0.49           O  
ATOM   3646  N   SER A 236     -41.598  32.146  80.827  1.00  0.60           N  
ATOM   3647  HN  SER A 236     -40.753  32.491  81.234  1.00  0.60           H  
ATOM   3648  CA  SER A 236     -42.656  33.121  80.593  1.00  0.60           C  
ATOM   3649  HA  SER A 236     -42.994  32.990  79.566  1.00  0.60           H  
ATOM   3650  CB  SER A 236     -43.772  32.834  81.613  1.00  0.60           C  
ATOM   3651  HB1 SER A 236     -44.288  31.916  81.331  1.00  0.60           H  
ATOM   3652  HB2 SER A 236     -43.348  32.629  82.602  1.00  0.60           H  
ATOM   3653  OG  SER A 236     -44.757  33.845  81.721  1.00  0.60           O  
ATOM   3654  HG  SER A 236     -44.348  34.650  82.022  1.00  0.60           H  
ATOM   3655  C   SER A 236     -42.033  34.537  80.803  1.00  0.60           C  
ATOM   3656  O   SER A 236     -41.000  34.653  81.444  1.00  0.60           O  
ATOM   3657  N   PRO A 237     -42.643  35.626  80.238  1.00  0.71           N  
ATOM   3658  CD  PRO A 237     -43.728  35.581  79.254  1.00  0.71           C  
ATOM   3659  HD1 PRO A 237     -44.693  35.503  79.750  1.00  0.71           H  
ATOM   3660  HD2 PRO A 237     -43.613  34.753  78.558  1.00  0.71           H  
ATOM   3661  CA  PRO A 237     -42.066  36.981  80.377  1.00  0.71           C  
ATOM   3662  HA  PRO A 237     -41.083  36.953  79.914  1.00  0.71           H  
ATOM   3663  CB  PRO A 237     -42.972  37.867  79.510  1.00  0.71           C  
ATOM   3664  HB1 PRO A 237     -43.765  38.309  80.117  1.00  0.71           H  
ATOM   3665  HB2 PRO A 237     -42.429  38.680  79.028  1.00  0.71           H  
ATOM   3666  CG  PRO A 237     -43.615  36.910  78.508  1.00  0.71           C  
ATOM   3667  HG1 PRO A 237     -44.578  37.269  78.144  1.00  0.71           H  
ATOM   3668  HG2 PRO A 237     -42.953  36.791  77.649  1.00  0.71           H  
ATOM   3669  C   PRO A 237     -41.896  37.645  81.773  1.00  0.71           C  
ATOM   3670  O   PRO A 237     -41.257  38.685  81.897  1.00  0.71           O  
ATOM   3671  N   LYS A 238     -42.470  36.995  82.814  1.00  0.66           N  
ATOM   3672  HN  LYS A 238     -42.984  36.151  82.662  1.00  0.66           H  
ATOM   3673  CA  LYS A 238     -42.203  37.454  84.182  1.00  0.66           C  
ATOM   3674  HA  LYS A 238     -42.411  38.526  84.218  1.00  0.66           H  
ATOM   3675  CB  LYS A 238     -43.132  36.705  85.163  1.00  0.66           C  
ATOM   3676  HB1 LYS A 238     -43.047  37.118  86.166  1.00  0.66           H  
ATOM   3677  HB2 LYS A 238     -44.169  36.853  84.865  1.00  0.66           H  
ATOM   3678  CG  LYS A 238     -42.805  35.210  85.198  1.00  0.66           C  
ATOM   3679  HG1 LYS A 238     -42.902  34.824  84.187  1.00  0.66           H  
ATOM   3680  HG2 LYS A 238     -41.770  35.086  85.506  1.00  0.66           H  
ATOM   3681  CD  LYS A 238     -43.609  34.309  86.126  1.00  0.66           C  
ATOM   3682  HD1 LYS A 238     -43.470  34.619  87.160  1.00  0.66           H  
ATOM   3683  HD2 LYS A 238     -44.675  34.392  85.906  1.00  0.66           H  
ATOM   3684  CE  LYS A 238     -43.131  32.861  85.934  1.00  0.66           C  
ATOM   3685  HE1 LYS A 238     -43.695  32.173  86.563  1.00  0.66           H  
ATOM   3686  HE2 LYS A 238     -43.311  32.564  84.905  1.00  0.66           H  
ATOM   3687  NZ  LYS A 238     -41.708  32.647  86.199  1.00  0.66           N1+
ATOM   3688  HZ1 LYS A 238     -41.397  31.756  85.760  1.00  0.66           H  
ATOM   3689  HZ2 LYS A 238     -41.535  32.598  87.224  1.00  0.66           H  
ATOM   3690  HZ3 LYS A 238     -41.169  33.445  85.808  1.00  0.66           H  
ATOM   3691  C   LYS A 238     -40.716  37.200  84.555  1.00  0.66           C  
ATOM   3692  O   LYS A 238     -40.138  37.868  85.403  1.00  0.66           O  
ATOM   3693  N   ASP A 239     -40.170  36.159  83.880  1.00  0.67           N  
ATOM   3694  HN  ASP A 239     -40.737  35.667  83.223  1.00  0.67           H  
ATOM   3695  CA  ASP A 239     -38.824  35.637  84.094  1.00  0.67           C  
ATOM   3696  HA  ASP A 239     -38.386  36.240  84.894  1.00  0.67           H  
ATOM   3697  CB  ASP A 239     -38.831  34.162  84.614  1.00  0.67           C  
ATOM   3698  HB1 ASP A 239     -37.824  33.745  84.585  1.00  0.67           H  
ATOM   3699  HB2 ASP A 239     -39.077  34.196  85.677  1.00  0.67           H  
ATOM   3700  CG  ASP A 239     -39.813  33.104  84.011  1.00  0.67           C  
ATOM   3701  OD1 ASP A 239     -39.405  31.983  83.724  1.00  0.67           O  
ATOM   3702  OD2 ASP A 239     -41.017  33.333  83.942  1.00  0.67           O  
ATOM   3703  C   ASP A 239     -37.899  35.908  82.882  1.00  0.67           C  
ATOM   3704  O   ASP A 239     -36.775  35.420  82.827  1.00  0.67           O  
ATOM   3705  N   ILE A 240     -38.400  36.770  81.963  1.00  0.66           N  
ATOM   3706  HN  ILE A 240     -39.359  37.049  81.994  1.00  0.66           H  
ATOM   3707  CA  ILE A 240     -37.546  37.403  80.957  1.00  0.66           C  
ATOM   3708  HA  ILE A 240     -36.662  36.782  80.818  1.00  0.66           H  
ATOM   3709  CB  ILE A 240     -38.306  37.515  79.618  1.00  0.66           C  
ATOM   3710  HB  ILE A 240     -39.222  38.071  79.817  1.00  0.66           H  
ATOM   3711  CG2 ILE A 240     -37.535  38.315  78.553  1.00  0.66           C  
ATOM   3712 1HG2 ILE A 240     -38.068  38.315  77.605  1.00  0.66           H  
ATOM   3713 2HG2 ILE A 240     -36.544  37.897  78.380  1.00  0.66           H  
ATOM   3714 3HG2 ILE A 240     -37.412  39.359  78.842  1.00  0.66           H  
ATOM   3715  CG1 ILE A 240     -38.708  36.124  79.080  1.00  0.66           C  
ATOM   3716 1HG1 ILE A 240     -39.181  35.532  79.864  1.00  0.66           H  
ATOM   3717 2HG1 ILE A 240     -39.475  36.248  78.319  1.00  0.66           H  
ATOM   3718  CD1 ILE A 240     -37.547  35.316  78.483  1.00  0.66           C  
ATOM   3719 1HD1 ILE A 240     -37.891  34.328  78.181  1.00  0.66           H  
ATOM   3720 2HD1 ILE A 240     -36.740  35.175  79.201  1.00  0.66           H  
ATOM   3721 3HD1 ILE A 240     -37.134  35.800  77.598  1.00  0.66           H  
ATOM   3722  C   ILE A 240     -37.064  38.775  81.474  1.00  0.66           C  
ATOM   3723  O   ILE A 240     -36.080  39.326  80.995  1.00  0.66           O  
ATOM   3724  N   SER A 241     -37.791  39.294  82.496  1.00  0.68           N  
ATOM   3725  HN  SER A 241     -38.599  38.819  82.844  1.00  0.68           H  
ATOM   3726  CA  SER A 241     -37.375  40.535  83.149  1.00  0.68           C  
ATOM   3727  HA  SER A 241     -36.889  41.167  82.405  1.00  0.68           H  
ATOM   3728  CB  SER A 241     -38.611  41.275  83.681  1.00  0.68           C  
ATOM   3729  HB1 SER A 241     -38.313  42.195  84.186  1.00  0.68           H  
ATOM   3730  HB2 SER A 241     -39.258  41.579  82.854  1.00  0.68           H  
ATOM   3731  OG  SER A 241     -39.360  40.502  84.604  1.00  0.68           O  
ATOM   3732  HG  SER A 241     -39.529  39.643  84.231  1.00  0.68           H  
ATOM   3733  C   SER A 241     -36.363  40.255  84.286  1.00  0.68           C  
ATOM   3734  O   SER A 241     -35.988  41.145  85.037  1.00  0.68           O  
ATOM   3735  N   ILE A 242     -35.964  38.962  84.353  1.00  0.64           N  
ATOM   3736  HN  ILE A 242     -36.339  38.295  83.711  1.00  0.64           H  
ATOM   3737  CA  ILE A 242     -34.984  38.402  85.277  1.00  0.64           C  
ATOM   3738  HA  ILE A 242     -34.551  39.216  85.861  1.00  0.64           H  
ATOM   3739  CB  ILE A 242     -35.743  37.396  86.184  1.00  0.64           C  
ATOM   3740  HB  ILE A 242     -36.138  36.611  85.538  1.00  0.64           H  
ATOM   3741  CG2 ILE A 242     -34.853  36.697  87.225  1.00  0.64           C  
ATOM   3742 1HG2 ILE A 242     -35.456  36.084  87.897  1.00  0.64           H  
ATOM   3743 2HG2 ILE A 242     -34.309  37.417  87.834  1.00  0.64           H  
ATOM   3744 3HG2 ILE A 242     -34.131  36.030  86.757  1.00  0.64           H  
ATOM   3745  CG1 ILE A 242     -36.967  38.034  86.877  1.00  0.64           C  
ATOM   3746 1HG1 ILE A 242     -37.694  38.361  86.135  1.00  0.64           H  
ATOM   3747 2HG1 ILE A 242     -37.484  37.274  87.463  1.00  0.64           H  
ATOM   3748  CD1 ILE A 242     -36.626  39.214  87.797  1.00  0.64           C  
ATOM   3749 1HD1 ILE A 242     -37.528  39.612  88.260  1.00  0.64           H  
ATOM   3750 2HD1 ILE A 242     -36.153  40.029  87.252  1.00  0.64           H  
ATOM   3751 3HD1 ILE A 242     -35.950  38.913  88.597  1.00  0.64           H  
ATOM   3752  C   ILE A 242     -33.843  37.731  84.460  1.00  0.64           C  
ATOM   3753  O   ILE A 242     -32.874  37.219  85.009  1.00  0.64           O  
ATOM   3754  N   ALA A 243     -34.011  37.777  83.113  1.00  0.69           N  
ATOM   3755  HN  ALA A 243     -34.844  38.154  82.712  1.00  0.69           H  
ATOM   3756  CA  ALA A 243     -32.981  37.349  82.168  1.00  0.69           C  
ATOM   3757  HA  ALA A 243     -32.450  36.506  82.610  1.00  0.69           H  
ATOM   3758  CB  ALA A 243     -33.656  36.919  80.858  1.00  0.69           C  
ATOM   3759  HB1 ALA A 243     -32.929  36.562  80.128  1.00  0.69           H  
ATOM   3760  HB2 ALA A 243     -34.211  37.739  80.402  1.00  0.69           H  
ATOM   3761  HB3 ALA A 243     -34.363  36.109  81.039  1.00  0.69           H  
ATOM   3762  C   ALA A 243     -31.983  38.481  81.885  1.00  0.69           C  
ATOM   3763  O   ALA A 243     -30.852  38.230  81.479  1.00  0.69           O  
ATOM   3764  N   ILE A 244     -32.464  39.727  82.105  1.00  0.66           N  
ATOM   3765  HN  ILE A 244     -33.368  39.838  82.518  1.00  0.66           H  
ATOM   3766  CA  ILE A 244     -31.798  40.937  81.636  1.00  0.66           C  
ATOM   3767  HA  ILE A 244     -30.991  40.624  80.973  1.00  0.66           H  
ATOM   3768  CB  ILE A 244     -32.814  41.788  80.842  1.00  0.66           C  
ATOM   3769  HB  ILE A 244     -32.315  42.708  80.532  1.00  0.66           H  
ATOM   3770  CG2 ILE A 244     -33.224  41.042  79.561  1.00  0.66           C  
ATOM   3771 1HG2 ILE A 244     -33.822  41.670  78.902  1.00  0.66           H  
ATOM   3772 2HG2 ILE A 244     -33.808  40.152  79.792  1.00  0.66           H  
ATOM   3773 3HG2 ILE A 244     -32.346  40.726  78.998  1.00  0.66           H  
ATOM   3774  CG1 ILE A 244     -34.047  42.185  81.682  1.00  0.66           C  
ATOM   3775 1HG1 ILE A 244     -34.602  41.299  81.993  1.00  0.66           H  
ATOM   3776 2HG1 ILE A 244     -33.721  42.673  82.598  1.00  0.66           H  
ATOM   3777  CD1 ILE A 244     -34.990  43.147  80.956  1.00  0.66           C  
ATOM   3778 1HD1 ILE A 244     -35.785  43.483  81.622  1.00  0.66           H  
ATOM   3779 2HD1 ILE A 244     -35.462  42.672  80.096  1.00  0.66           H  
ATOM   3780 3HD1 ILE A 244     -34.454  44.029  80.605  1.00  0.66           H  
ATOM   3781  C   ILE A 244     -31.150  41.707  82.797  1.00  0.66           C  
ATOM   3782  O   ILE A 244     -30.152  42.395  82.608  1.00  0.66           O  
ATOM   3783  N   THR A 245     -31.756  41.561  84.001  1.00  0.63           N  
ATOM   3784  HN  THR A 245     -32.555  40.969  84.108  1.00  0.63           H  
ATOM   3785  CA  THR A 245     -31.245  42.323  85.139  1.00  0.63           C  
ATOM   3786  HA  THR A 245     -30.957  43.310  84.769  1.00  0.63           H  
ATOM   3787  CB  THR A 245     -32.348  42.477  86.205  1.00  0.63           C  
ATOM   3788  HB  THR A 245     -32.397  41.571  86.811  1.00  0.63           H  
ATOM   3789  OG1 THR A 245     -33.629  42.589  85.619  1.00  0.63           O  
ATOM   3790  HG1 THR A 245     -33.659  43.376  85.090  1.00  0.63           H  
ATOM   3791  CG2 THR A 245     -32.075  43.663  87.148  1.00  0.63           C  
ATOM   3792 1HG2 THR A 245     -32.885  43.785  87.867  1.00  0.63           H  
ATOM   3793 2HG2 THR A 245     -31.973  44.601  86.600  1.00  0.63           H  
ATOM   3794 3HG2 THR A 245     -31.153  43.512  87.709  1.00  0.63           H  
ATOM   3795  C   THR A 245     -30.014  41.648  85.771  1.00  0.63           C  
ATOM   3796  O   THR A 245     -29.086  42.302  86.225  1.00  0.63           O  
ATOM   3797  N   GLY A 246     -30.071  40.297  85.799  1.00  0.68           N  
ATOM   3798  HN  GLY A 246     -30.866  39.817  85.427  1.00  0.68           H  
ATOM   3799  CA  GLY A 246     -28.972  39.529  86.379  1.00  0.68           C  
ATOM   3800  HA1 GLY A 246     -28.843  39.861  87.411  1.00  0.68           H  
ATOM   3801  HA2 GLY A 246     -29.288  38.486  86.391  1.00  0.68           H  
ATOM   3802  C   GLY A 246     -27.639  39.660  85.614  1.00  0.68           C  
ATOM   3803  O   GLY A 246     -26.575  39.339  86.137  1.00  0.68           O  
ATOM   3804  N   GLY A 247     -27.781  40.142  84.357  1.00  0.70           N  
ATOM   3805  HN  GLY A 247     -28.687  40.382  84.010  1.00  0.70           H  
ATOM   3806  CA  GLY A 247     -26.653  40.328  83.453  1.00  0.70           C  
ATOM   3807  HA1 GLY A 247     -25.805  39.724  83.781  1.00  0.70           H  
ATOM   3808  HA2 GLY A 247     -26.984  39.964  82.483  1.00  0.70           H  
ATOM   3809  C   GLY A 247     -26.258  41.799  83.283  1.00  0.70           C  
ATOM   3810  O   GLY A 247     -25.105  42.095  82.999  1.00  0.70           O  
ATOM   3811  N   GLY A 248     -27.272  42.685  83.431  1.00  0.71           N  
ATOM   3812  HN  GLY A 248     -28.174  42.366  83.724  1.00  0.71           H  
ATOM   3813  CA  GLY A 248     -27.081  44.103  83.125  1.00  0.71           C  
ATOM   3814  HA1 GLY A 248     -26.519  44.182  82.193  1.00  0.71           H  
ATOM   3815  HA2 GLY A 248     -28.073  44.529  82.972  1.00  0.71           H  
ATOM   3816  C   GLY A 248     -26.356  44.847  84.251  1.00  0.71           C  
ATOM   3817  O   GLY A 248     -25.567  45.754  84.010  1.00  0.71           O  
ATOM   3818  N   ILE A 249     -26.667  44.382  85.484  1.00  0.64           N  
ATOM   3819  HN  ILE A 249     -27.344  43.652  85.571  1.00  0.64           H  
ATOM   3820  CA  ILE A 249     -26.019  44.865  86.703  1.00  0.64           C  
ATOM   3821  HA  ILE A 249     -25.922  45.948  86.611  1.00  0.64           H  
ATOM   3822  CB  ILE A 249     -26.898  44.507  87.921  1.00  0.64           C  
ATOM   3823  HB  ILE A 249     -26.469  45.004  88.792  1.00  0.64           H  
ATOM   3824  CG2 ILE A 249     -28.318  45.080  87.761  1.00  0.64           C  
ATOM   3825 1HG2 ILE A 249     -28.907  44.938  88.666  1.00  0.64           H  
ATOM   3826 2HG2 ILE A 249     -28.861  44.619  86.938  1.00  0.64           H  
ATOM   3827 3HG2 ILE A 249     -28.282  46.153  87.570  1.00  0.64           H  
ATOM   3828  CG1 ILE A 249     -26.882  42.986  88.220  1.00  0.64           C  
ATOM   3829 1HG1 ILE A 249     -27.006  42.408  87.306  1.00  0.64           H  
ATOM   3830 2HG1 ILE A 249     -25.896  42.713  88.595  1.00  0.64           H  
ATOM   3831  CD1 ILE A 249     -27.910  42.525  89.256  1.00  0.64           C  
ATOM   3832 1HD1 ILE A 249     -27.758  41.473  89.499  1.00  0.64           H  
ATOM   3833 2HD1 ILE A 249     -28.929  42.628  88.882  1.00  0.64           H  
ATOM   3834 3HD1 ILE A 249     -27.823  43.098  90.179  1.00  0.64           H  
ATOM   3835  C   ILE A 249     -24.611  44.253  86.875  1.00  0.64           C  
ATOM   3836  O   ILE A 249     -23.787  44.741  87.642  1.00  0.64           O  
ATOM   3837  N   PHE A 250     -24.420  43.138  86.138  1.00  0.58           N  
ATOM   3838  HN  PHE A 250     -25.174  42.753  85.607  1.00  0.58           H  
ATOM   3839  CA  PHE A 250     -23.113  42.517  85.990  1.00  0.58           C  
ATOM   3840  HA  PHE A 250     -22.577  42.619  86.935  1.00  0.58           H  
ATOM   3841  CB  PHE A 250     -23.298  41.027  85.654  1.00  0.58           C  
ATOM   3842  HB1 PHE A 250     -23.736  40.510  86.509  1.00  0.58           H  
ATOM   3843  HB2 PHE A 250     -24.010  40.905  84.840  1.00  0.58           H  
ATOM   3844  CG  PHE A 250     -22.009  40.344  85.270  1.00  0.58           C  
ATOM   3845  CD1 PHE A 250     -21.160  39.829  86.244  1.00  0.58           C  
ATOM   3846  HD1 PHE A 250     -21.425  39.908  87.288  1.00  0.58           H  
ATOM   3847  CD2 PHE A 250     -21.648  40.231  83.929  1.00  0.58           C  
ATOM   3848  HD2 PHE A 250     -22.295  40.628  83.160  1.00  0.58           H  
ATOM   3849  CE1 PHE A 250     -19.968  39.212  85.885  1.00  0.58           C  
ATOM   3850  HE1 PHE A 250     -19.315  38.814  86.647  1.00  0.58           H  
ATOM   3851  CE2 PHE A 250     -20.456  39.619  83.567  1.00  0.58           C  
ATOM   3852  HE2 PHE A 250     -20.184  39.544  82.525  1.00  0.58           H  
ATOM   3853  CZ  PHE A 250     -19.615  39.108  84.546  1.00  0.58           C  
ATOM   3854  HZ  PHE A 250     -18.687  38.631  84.266  1.00  0.58           H  
ATOM   3855  C   PHE A 250     -22.322  43.250  84.892  1.00  0.58           C  
ATOM   3856  O   PHE A 250     -21.103  43.356  84.940  1.00  0.58           O  
ATOM   3857  N   GLY A 251     -23.113  43.738  83.916  1.00  0.73           N  
ATOM   3858  HN  GLY A 251     -24.103  43.628  83.994  1.00  0.73           H  
ATOM   3859  CA  GLY A 251     -22.613  44.430  82.739  1.00  0.73           C  
ATOM   3860  HA1 GLY A 251     -21.792  43.847  82.323  1.00  0.73           H  
ATOM   3861  HA2 GLY A 251     -23.430  44.453  82.017  1.00  0.73           H  
ATOM   3862  C   GLY A 251     -22.153  45.861  83.067  1.00  0.73           C  
ATOM   3863  O   GLY A 251     -21.223  46.393  82.469  1.00  0.73           O  
ATOM   3864  N   ALA A 252     -22.845  46.434  84.077  1.00  0.70           N  
ATOM   3865  HN  ALA A 252     -23.569  45.917  84.533  1.00  0.70           H  
ATOM   3866  CA  ALA A 252     -22.537  47.775  84.568  1.00  0.70           C  
ATOM   3867  HA  ALA A 252     -22.285  48.382  83.702  1.00  0.70           H  
ATOM   3868  CB  ALA A 252     -23.787  48.348  85.237  1.00  0.70           C  
ATOM   3869  HB1 ALA A 252     -23.613  49.358  85.609  1.00  0.70           H  
ATOM   3870  HB2 ALA A 252     -24.108  47.725  86.073  1.00  0.70           H  
ATOM   3871  HB3 ALA A 252     -24.613  48.394  84.527  1.00  0.70           H  
ATOM   3872  C   ALA A 252     -21.326  47.745  85.531  1.00  0.70           C  
ATOM   3873  O   ALA A 252     -20.641  48.740  85.759  1.00  0.70           O  
ATOM   3874  N   LEU A 253     -21.095  46.513  86.046  1.00  0.64           N  
ATOM   3875  HN  LEU A 253     -21.736  45.765  85.875  1.00  0.64           H  
ATOM   3876  CA  LEU A 253     -19.874  46.193  86.766  1.00  0.64           C  
ATOM   3877  HA  LEU A 253     -19.580  47.069  87.343  1.00  0.64           H  
ATOM   3878  CB  LEU A 253     -20.191  45.025  87.723  1.00  0.64           C  
ATOM   3879  HB1 LEU A 253     -20.876  45.411  88.478  1.00  0.64           H  
ATOM   3880  HB2 LEU A 253     -20.753  44.248  87.207  1.00  0.64           H  
ATOM   3881  CG  LEU A 253     -18.968  44.389  88.418  1.00  0.64           C  
ATOM   3882  HG  LEU A 253     -18.181  45.140  88.496  1.00  0.64           H  
ATOM   3883  CD1 LEU A 253     -19.317  43.954  89.846  1.00  0.64           C  
ATOM   3884 1HD1 LEU A 253     -18.449  43.522  90.344  1.00  0.64           H  
ATOM   3885 2HD1 LEU A 253     -20.112  43.208  89.845  1.00  0.64           H  
ATOM   3886 3HD1 LEU A 253     -19.653  44.803  90.441  1.00  0.64           H  
ATOM   3887  CD2 LEU A 253     -18.424  43.184  87.631  1.00  0.64           C  
ATOM   3888 1HD2 LEU A 253     -17.526  42.788  88.104  1.00  0.64           H  
ATOM   3889 2HD2 LEU A 253     -18.164  43.438  86.605  1.00  0.64           H  
ATOM   3890 3HD2 LEU A 253     -19.160  42.380  87.589  1.00  0.64           H  
ATOM   3891  C   LEU A 253     -18.746  45.842  85.780  1.00  0.64           C  
ATOM   3892  O   LEU A 253     -17.568  45.991  86.092  1.00  0.64           O  
ATOM   3893  N   PHE A 254     -19.170  45.343  84.597  1.00  0.59           N  
ATOM   3894  HN  PHE A 254     -20.145  45.308  84.375  1.00  0.59           H  
ATOM   3895  CA  PHE A 254     -18.206  44.796  83.650  1.00  0.59           C  
ATOM   3896  HA  PHE A 254     -17.498  44.203  84.233  1.00  0.59           H  
ATOM   3897  CB  PHE A 254     -18.907  43.882  82.627  1.00  0.59           C  
ATOM   3898  HB1 PHE A 254     -19.620  43.229  83.125  1.00  0.59           H  
ATOM   3899  HB2 PHE A 254     -19.480  44.461  81.901  1.00  0.59           H  
ATOM   3900  CG  PHE A 254     -17.920  42.998  81.913  1.00  0.59           C  
ATOM   3901  CD1 PHE A 254     -17.514  41.804  82.499  1.00  0.59           C  
ATOM   3902  HD1 PHE A 254     -17.911  41.518  83.462  1.00  0.59           H  
ATOM   3903  CD2 PHE A 254     -17.404  43.351  80.670  1.00  0.59           C  
ATOM   3904  HD2 PHE A 254     -17.704  44.278  80.202  1.00  0.59           H  
ATOM   3905  CE1 PHE A 254     -16.602  40.977  81.859  1.00  0.59           C  
ATOM   3906  HE1 PHE A 254     -16.293  40.055  82.328  1.00  0.59           H  
ATOM   3907  CE2 PHE A 254     -16.500  42.520  80.022  1.00  0.59           C  
ATOM   3908  HE2 PHE A 254     -16.114  42.791  79.051  1.00  0.59           H  
ATOM   3909  CZ  PHE A 254     -16.093  41.336  80.619  1.00  0.59           C  
ATOM   3910  HZ  PHE A 254     -15.380  40.696  80.121  1.00  0.59           H  
ATOM   3911  C   PHE A 254     -17.432  45.919  82.937  1.00  0.59           C  
ATOM   3912  O   PHE A 254     -16.251  45.789  82.644  1.00  0.59           O  
ATOM   3913  N   GLN A 255     -18.196  46.998  82.673  1.00  0.66           N  
ATOM   3914  HN  GLN A 255     -19.135  47.025  83.015  1.00  0.66           H  
ATOM   3915  CA  GLN A 255     -17.745  48.101  81.831  1.00  0.66           C  
ATOM   3916  HA  GLN A 255     -17.200  47.670  80.988  1.00  0.66           H  
ATOM   3917  CB  GLN A 255     -18.992  48.830  81.338  1.00  0.66           C  
ATOM   3918  HB1 GLN A 255     -18.711  49.589  80.607  1.00  0.66           H  
ATOM   3919  HB2 GLN A 255     -19.614  48.107  80.809  1.00  0.66           H  
ATOM   3920  CG  GLN A 255     -19.772  49.485  82.491  1.00  0.66           C  
ATOM   3921  HG1 GLN A 255     -19.974  48.777  83.292  1.00  0.66           H  
ATOM   3922  HG2 GLN A 255     -19.209  50.315  82.916  1.00  0.66           H  
ATOM   3923  CD  GLN A 255     -21.098  50.009  81.981  1.00  0.66           C  
ATOM   3924  OE1 GLN A 255     -21.589  49.556  80.961  1.00  0.66           O  
ATOM   3925  NE2 GLN A 255     -21.652  50.960  82.753  1.00  0.66           N  
ATOM   3926 1HE2 GLN A 255     -21.163  51.297  83.558  1.00  0.66           H  
ATOM   3927 2HE2 GLN A 255     -22.555  51.332  82.533  1.00  0.66           H  
ATOM   3928  C   GLN A 255     -16.832  49.108  82.573  1.00  0.66           C  
ATOM   3929  O   GLN A 255     -16.176  49.954  81.970  1.00  0.66           O  
ATOM   3930  N   ILE A 256     -16.857  49.000  83.916  1.00  0.59           N  
ATOM   3931  HN  ILE A 256     -17.436  48.309  84.348  1.00  0.59           H  
ATOM   3932  CA  ILE A 256     -16.058  49.861  84.782  1.00  0.59           C  
ATOM   3933  HA  ILE A 256     -15.824  50.776  84.235  1.00  0.59           H  
ATOM   3934  CB  ILE A 256     -16.878  50.235  86.040  1.00  0.59           C  
ATOM   3935  HB  ILE A 256     -16.233  50.826  86.692  1.00  0.59           H  
ATOM   3936  CG2 ILE A 256     -18.067  51.127  85.648  1.00  0.59           C  
ATOM   3937 1HG2 ILE A 256     -18.566  51.538  86.525  1.00  0.59           H  
ATOM   3938 2HG2 ILE A 256     -18.809  50.568  85.080  1.00  0.59           H  
ATOM   3939 3HG2 ILE A 256     -17.740  51.968  85.037  1.00  0.59           H  
ATOM   3940  CG1 ILE A 256     -17.358  49.004  86.836  1.00  0.59           C  
ATOM   3941 1HG1 ILE A 256     -18.062  48.438  86.230  1.00  0.59           H  
ATOM   3942 2HG1 ILE A 256     -16.523  48.338  87.047  1.00  0.59           H  
ATOM   3943  CD1 ILE A 256     -18.022  49.350  88.173  1.00  0.59           C  
ATOM   3944 1HD1 ILE A 256     -18.292  48.443  88.715  1.00  0.59           H  
ATOM   3945 2HD1 ILE A 256     -18.934  49.927  88.030  1.00  0.59           H  
ATOM   3946 3HD1 ILE A 256     -17.349  49.926  88.807  1.00  0.59           H  
ATOM   3947  C   ILE A 256     -14.713  49.185  85.134  1.00  0.59           C  
ATOM   3948  O   ILE A 256     -13.698  49.852  85.340  1.00  0.59           O  
ATOM   3949  N   TYR A 257     -14.809  47.831  85.189  1.00  0.48           N  
ATOM   3950  HN  TYR A 257     -15.681  47.405  84.948  1.00  0.48           H  
ATOM   3951  CA  TYR A 257     -13.766  46.928  85.670  1.00  0.48           C  
ATOM   3952  HA  TYR A 257     -13.016  47.552  86.162  1.00  0.48           H  
ATOM   3953  CB  TYR A 257     -14.357  45.943  86.696  1.00  0.48           C  
ATOM   3954  HB1 TYR A 257     -14.954  46.487  87.429  1.00  0.48           H  
ATOM   3955  HB2 TYR A 257     -15.033  45.234  86.216  1.00  0.48           H  
ATOM   3956  CG  TYR A 257     -13.261  45.214  87.430  1.00  0.48           C  
ATOM   3957  CD1 TYR A 257     -12.522  45.879  88.402  1.00  0.48           C  
ATOM   3958  HD1 TYR A 257     -12.765  46.899  88.659  1.00  0.48           H  
ATOM   3959  CE1 TYR A 257     -11.463  45.253  89.041  1.00  0.48           C  
ATOM   3960  HE1 TYR A 257     -10.915  45.805  89.791  1.00  0.48           H  
ATOM   3961  CD2 TYR A 257     -12.947  43.891  87.129  1.00  0.48           C  
ATOM   3962  HD2 TYR A 257     -13.518  43.352  86.388  1.00  0.48           H  
ATOM   3963  CE2 TYR A 257     -11.887  43.258  87.765  1.00  0.48           C  
ATOM   3964  HE2 TYR A 257     -11.645  42.234  87.519  1.00  0.48           H  
ATOM   3965  CZ  TYR A 257     -11.133  43.943  88.708  1.00  0.48           C  
ATOM   3966  OH  TYR A 257     -10.052  43.312  89.291  1.00  0.48           O  
ATOM   3967  HH  TYR A 257      -9.401  43.938  89.577  1.00  0.48           H  
ATOM   3968  C   TYR A 257     -13.088  46.187  84.501  1.00  0.48           C  
ATOM   3969  O   TYR A 257     -13.270  44.993  84.290  1.00  0.48           O  
ATOM   3970  N   PHE A 258     -12.233  47.009  83.834  1.00  0.47           N  
ATOM   3971  HN  PHE A 258     -12.292  47.987  84.034  1.00  0.47           H  
ATOM   3972  CA  PHE A 258     -11.149  46.557  82.945  1.00  0.47           C  
ATOM   3973  HA  PHE A 258     -10.273  47.003  83.413  1.00  0.47           H  
ATOM   3974  CB  PHE A 258     -10.939  45.023  82.885  1.00  0.47           C  
ATOM   3975  HB1 PHE A 258     -10.928  44.616  83.897  1.00  0.47           H  
ATOM   3976  HB2 PHE A 258     -11.768  44.547  82.358  1.00  0.47           H  
ATOM   3977  CG  PHE A 258      -9.629  44.608  82.258  1.00  0.47           C  
ATOM   3978  CD1 PHE A 258      -8.420  45.068  82.777  1.00  0.47           C  
ATOM   3979  HD1 PHE A 258      -8.411  45.726  83.633  1.00  0.47           H  
ATOM   3980  CD2 PHE A 258      -9.605  43.761  81.153  1.00  0.47           C  
ATOM   3981  HD2 PHE A 258     -10.530  43.397  80.730  1.00  0.47           H  
ATOM   3982  CE1 PHE A 258      -7.213  44.688  82.206  1.00  0.47           C  
ATOM   3983  HE1 PHE A 258      -6.285  45.055  82.618  1.00  0.47           H  
ATOM   3984  CE2 PHE A 258      -8.398  43.376  80.583  1.00  0.47           C  
ATOM   3985  HE2 PHE A 258      -8.390  42.712  79.731  1.00  0.47           H  
ATOM   3986  CZ  PHE A 258      -7.200  43.840  81.109  1.00  0.47           C  
ATOM   3987  HZ  PHE A 258      -6.261  43.545  80.665  1.00  0.47           H  
ATOM   3988  C   PHE A 258     -11.237  47.196  81.540  1.00  0.47           C  
ATOM   3989  O   PHE A 258     -10.666  46.697  80.579  1.00  0.47           O  
ATOM   3990  N   PHE A 259     -11.968  48.331  81.446  1.00  0.54           N  
ATOM   3991  HN  PHE A 259     -12.391  48.743  82.253  1.00  0.54           H  
ATOM   3992  CA  PHE A 259     -12.167  48.957  80.134  1.00  0.54           C  
ATOM   3993  HA  PHE A 259     -11.493  48.501  79.409  1.00  0.54           H  
ATOM   3994  CB  PHE A 259     -13.608  48.744  79.646  1.00  0.54           C  
ATOM   3995  HB1 PHE A 259     -14.330  49.002  80.420  1.00  0.54           H  
ATOM   3996  HB2 PHE A 259     -13.823  49.363  78.775  1.00  0.54           H  
ATOM   3997  CG  PHE A 259     -13.743  47.298  79.263  1.00  0.54           C  
ATOM   3998  CD1 PHE A 259     -13.392  46.884  77.981  1.00  0.54           C  
ATOM   3999  HD1 PHE A 259     -13.096  47.617  77.245  1.00  0.54           H  
ATOM   4000  CD2 PHE A 259     -14.145  46.349  80.197  1.00  0.54           C  
ATOM   4001  HD2 PHE A 259     -14.426  46.661  81.191  1.00  0.54           H  
ATOM   4002  CE1 PHE A 259     -13.404  45.537  77.648  1.00  0.54           C  
ATOM   4003  HE1 PHE A 259     -13.124  45.230  76.651  1.00  0.54           H  
ATOM   4004  CE2 PHE A 259     -14.155  45.002  79.868  1.00  0.54           C  
ATOM   4005  HE2 PHE A 259     -14.445  44.275  80.612  1.00  0.54           H  
ATOM   4006  CZ  PHE A 259     -13.781  44.594  78.594  1.00  0.54           C  
ATOM   4007  HZ  PHE A 259     -13.786  43.545  78.337  1.00  0.54           H  
ATOM   4008  C   PHE A 259     -11.707  50.409  80.189  1.00  0.54           C  
ATOM   4009  O   PHE A 259     -10.580  50.707  79.823  1.00  0.54           O  
ATOM   4010  N   ASP A 260     -12.597  51.310  80.666  1.00  0.65           N  
ATOM   4011  HN  ASP A 260     -13.520  51.014  80.914  1.00  0.65           H  
ATOM   4012  CA  ASP A 260     -12.235  52.721  80.882  1.00  0.65           C  
ATOM   4013  HA  ASP A 260     -12.358  53.237  79.930  1.00  0.65           H  
ATOM   4014  CB  ASP A 260     -13.179  53.243  81.980  1.00  0.65           C  
ATOM   4015  HB1 ASP A 260     -14.178  53.402  81.582  1.00  0.65           H  
ATOM   4016  HB2 ASP A 260     -13.305  52.435  82.702  1.00  0.65           H  
ATOM   4017  CG  ASP A 260     -12.782  54.501  82.826  1.00  0.65           C  
ATOM   4018  OD1 ASP A 260     -11.676  55.054  82.790  1.00  0.65           O  
ATOM   4019  OD2 ASP A 260     -13.624  54.904  83.607  1.00  0.65           O  
ATOM   4020  C   ASP A 260     -10.786  52.880  81.358  1.00  0.65           C  
ATOM   4021  O   ASP A 260      -9.980  53.594  80.771  1.00  0.65           O  
ATOM   4022  N   LYS A 261     -10.564  52.151  82.473  1.00  0.62           N  
ATOM   4023  HN  LYS A 261     -11.341  51.655  82.857  1.00  0.62           H  
ATOM   4024  CA  LYS A 261      -9.280  52.036  83.147  1.00  0.62           C  
ATOM   4025  HA  LYS A 261      -9.074  53.022  83.567  1.00  0.62           H  
ATOM   4026  CB  LYS A 261      -9.347  50.962  84.262  1.00  0.62           C  
ATOM   4027  HB1 LYS A 261      -9.269  49.958  83.840  1.00  0.62           H  
ATOM   4028  HB2 LYS A 261      -8.483  51.070  84.921  1.00  0.62           H  
ATOM   4029  CG  LYS A 261     -10.644  50.986  85.081  1.00  0.62           C  
ATOM   4030  HG1 LYS A 261     -11.494  50.804  84.423  1.00  0.62           H  
ATOM   4031  HG2 LYS A 261     -10.653  50.145  85.773  1.00  0.62           H  
ATOM   4032  CD  LYS A 261     -10.841  52.288  85.864  1.00  0.62           C  
ATOM   4033  HD1 LYS A 261     -10.186  52.299  86.735  1.00  0.62           H  
ATOM   4034  HD2 LYS A 261     -10.547  53.146  85.263  1.00  0.62           H  
ATOM   4035  CE  LYS A 261     -12.297  52.480  86.288  1.00  0.62           C  
ATOM   4036  HE1 LYS A 261     -12.675  51.619  86.839  1.00  0.62           H  
ATOM   4037  HE2 LYS A 261     -12.397  53.356  86.929  1.00  0.62           H  
ATOM   4038  NZ  LYS A 261     -13.132  52.690  85.118  1.00  0.62           N1+
ATOM   4039  HZ1 LYS A 261     -14.093  52.970  85.404  1.00  0.62           H  
ATOM   4040  HZ2 LYS A 261     -13.179  51.810  84.570  1.00  0.62           H  
ATOM   4041  HZ3 LYS A 261     -12.688  53.437  84.557  1.00  0.62           H  
ATOM   4042  C   LYS A 261      -8.172  51.674  82.149  1.00  0.62           C  
ATOM   4043  O   LYS A 261      -7.237  52.429  81.940  1.00  0.62           O  
ATOM   4044  N   PHE A 262      -8.353  50.483  81.541  1.00  0.52           N  
ATOM   4045  HN  PHE A 262      -9.164  49.944  81.766  1.00  0.52           H  
ATOM   4046  CA  PHE A 262      -7.384  49.935  80.588  1.00  0.52           C  
ATOM   4047  HA  PHE A 262      -6.488  49.722  81.176  1.00  0.52           H  
ATOM   4048  CB  PHE A 262      -7.934  48.619  80.017  1.00  0.52           C  
ATOM   4049  HB1 PHE A 262      -8.258  47.975  80.837  1.00  0.52           H  
ATOM   4050  HB2 PHE A 262      -8.818  48.793  79.402  1.00  0.52           H  
ATOM   4051  CG  PHE A 262      -6.889  47.882  79.226  1.00  0.52           C  
ATOM   4052  CD1 PHE A 262      -5.883  47.176  79.879  1.00  0.52           C  
ATOM   4053  HD1 PHE A 262      -5.860  47.142  80.959  1.00  0.52           H  
ATOM   4054  CD2 PHE A 262      -6.905  47.906  77.836  1.00  0.52           C  
ATOM   4055  HD2 PHE A 262      -7.680  48.449  77.315  1.00  0.52           H  
ATOM   4056  CE1 PHE A 262      -4.899  46.514  79.155  1.00  0.52           C  
ATOM   4057  HE1 PHE A 262      -4.118  45.974  79.672  1.00  0.52           H  
ATOM   4058  CE2 PHE A 262      -5.927  47.240  77.109  1.00  0.52           C  
ATOM   4059  HE2 PHE A 262      -5.954  47.263  76.030  1.00  0.52           H  
ATOM   4060  CZ  PHE A 262      -4.919  46.551  77.768  1.00  0.52           C  
ATOM   4061  HZ  PHE A 262      -4.151  46.045  77.203  1.00  0.52           H  
ATOM   4062  C   PHE A 262      -6.995  50.961  79.502  1.00  0.52           C  
ATOM   4063  O   PHE A 262      -5.855  51.399  79.434  1.00  0.52           O  
ATOM   4064  N   MET A 263      -8.008  51.336  78.692  1.00  0.60           N  
ATOM   4065  HN  MET A 263      -8.921  50.967  78.847  1.00  0.60           H  
ATOM   4066  CA  MET A 263      -7.766  52.065  77.453  1.00  0.60           C  
ATOM   4067  HA  MET A 263      -6.992  51.509  76.923  1.00  0.60           H  
ATOM   4068  CB  MET A 263      -9.077  52.060  76.647  1.00  0.60           C  
ATOM   4069  HB1 MET A 263      -8.881  52.469  75.657  1.00  0.60           H  
ATOM   4070  HB2 MET A 263      -9.396  51.028  76.505  1.00  0.60           H  
ATOM   4071  CG  MET A 263     -10.209  52.864  77.317  1.00  0.60           C  
ATOM   4072  HG1 MET A 263     -10.365  52.549  78.346  1.00  0.60           H  
ATOM   4073  HG2 MET A 263      -9.922  53.908  77.383  1.00  0.60           H  
ATOM   4074  SD  MET A 263     -11.797  52.815  76.457  1.00  0.60           S  
ATOM   4075  CE  MET A 263     -12.483  51.306  77.157  1.00  0.60           C  
ATOM   4076  HE1 MET A 263     -13.157  50.831  76.448  1.00  0.60           H  
ATOM   4077  HE2 MET A 263     -13.050  51.544  78.055  1.00  0.60           H  
ATOM   4078  HE3 MET A 263     -11.691  50.594  77.389  1.00  0.60           H  
ATOM   4079  C   MET A 263      -7.290  53.523  77.647  1.00  0.60           C  
ATOM   4080  O   MET A 263      -6.850  54.154  76.696  1.00  0.60           O  
ATOM   4081  N   LYS A 264      -7.425  54.061  78.885  1.00  0.61           N  
ATOM   4082  HN  LYS A 264      -7.764  53.512  79.650  1.00  0.61           H  
ATOM   4083  CA  LYS A 264      -7.040  55.463  79.094  1.00  0.61           C  
ATOM   4084  HA  LYS A 264      -6.787  55.935  78.143  1.00  0.61           H  
ATOM   4085  CB  LYS A 264      -8.185  56.253  79.755  1.00  0.61           C  
ATOM   4086  HB1 LYS A 264      -8.528  55.678  80.613  1.00  0.61           H  
ATOM   4087  HB2 LYS A 264      -7.819  57.202  80.154  1.00  0.61           H  
ATOM   4088  CG  LYS A 264      -9.368  56.590  78.836  1.00  0.61           C  
ATOM   4089  HG1 LYS A 264      -9.007  57.135  77.963  1.00  0.61           H  
ATOM   4090  HG2 LYS A 264      -9.817  55.672  78.469  1.00  0.61           H  
ATOM   4091  CD  LYS A 264     -10.455  57.422  79.544  1.00  0.61           C  
ATOM   4092  HD1 LYS A 264     -10.100  58.433  79.727  1.00  0.61           H  
ATOM   4093  HD2 LYS A 264     -11.327  57.508  78.893  1.00  0.61           H  
ATOM   4094  CE  LYS A 264     -10.864  56.777  80.865  1.00  0.61           C  
ATOM   4095  HE1 LYS A 264     -11.076  55.736  80.642  1.00  0.61           H  
ATOM   4096  HE2 LYS A 264     -10.057  56.807  81.595  1.00  0.61           H  
ATOM   4097  NZ  LYS A 264     -12.032  57.329  81.525  1.00  0.61           N1+
ATOM   4098  HZ1 LYS A 264     -12.115  56.947  82.489  1.00  0.61           H  
ATOM   4099  HZ2 LYS A 264     -12.866  57.047  80.976  1.00  0.61           H  
ATOM   4100  HZ3 LYS A 264     -11.959  58.365  81.566  1.00  0.61           H  
ATOM   4101  C   LYS A 264      -5.819  55.613  80.009  1.00  0.61           C  
ATOM   4102  O   LYS A 264      -5.335  56.724  80.193  1.00  0.61           O  
ATOM   4103  N   TYR A 265      -5.381  54.493  80.613  1.00  0.53           N  
ATOM   4104  HN  TYR A 265      -5.820  53.615  80.423  1.00  0.53           H  
ATOM   4105  CA  TYR A 265      -4.268  54.535  81.564  1.00  0.53           C  
ATOM   4106  HA  TYR A 265      -3.976  55.574  81.730  1.00  0.53           H  
ATOM   4107  CB  TYR A 265      -4.674  53.924  82.918  1.00  0.53           C  
ATOM   4108  HB1 TYR A 265      -5.074  52.923  82.775  1.00  0.53           H  
ATOM   4109  HB2 TYR A 265      -3.781  53.788  83.529  1.00  0.53           H  
ATOM   4110  CG  TYR A 265      -5.678  54.718  83.736  1.00  0.53           C  
ATOM   4111  CD1 TYR A 265      -6.974  54.972  83.288  1.00  0.53           C  
ATOM   4112  HD1 TYR A 265      -7.293  54.695  82.300  1.00  0.53           H  
ATOM   4113  CE1 TYR A 265      -7.914  55.579  84.107  1.00  0.53           C  
ATOM   4114  HE1 TYR A 265      -8.920  55.736  83.743  1.00  0.53           H  
ATOM   4115  CD2 TYR A 265      -5.329  55.162  85.009  1.00  0.53           C  
ATOM   4116  HD2 TYR A 265      -4.322  55.020  85.372  1.00  0.53           H  
ATOM   4117  CE2 TYR A 265      -6.262  55.777  85.835  1.00  0.53           C  
ATOM   4118  HE2 TYR A 265      -5.946  56.097  86.818  1.00  0.53           H  
ATOM   4119  CZ  TYR A 265      -7.570  55.961  85.393  1.00  0.53           C  
ATOM   4120  OH  TYR A 265      -8.545  56.496  86.217  1.00  0.53           O  
ATOM   4121  HH  TYR A 265      -8.381  56.256  87.118  1.00  0.53           H  
ATOM   4122  C   TYR A 265      -3.047  53.813  80.956  1.00  0.53           C  
ATOM   4123  O   TYR A 265      -2.002  54.416  80.766  1.00  0.53           O  
ATOM   4124  N   PHE A 266      -3.267  52.507  80.677  1.00  0.49           N  
ATOM   4125  HN  PHE A 266      -4.149  52.107  80.926  1.00  0.49           H  
ATOM   4126  CA  PHE A 266      -2.301  51.680  79.947  1.00  0.49           C  
ATOM   4127  HA  PHE A 266      -1.345  51.767  80.466  1.00  0.49           H  
ATOM   4128  CB  PHE A 266      -2.813  50.230  79.979  1.00  0.49           C  
ATOM   4129  HB1 PHE A 266      -2.952  49.920  81.015  1.00  0.49           H  
ATOM   4130  HB2 PHE A 266      -3.796  50.160  79.516  1.00  0.49           H  
ATOM   4131  CG  PHE A 266      -1.894  49.248  79.308  1.00  0.49           C  
ATOM   4132  CD1 PHE A 266      -0.799  48.729  79.991  1.00  0.49           C  
ATOM   4133  HD1 PHE A 266      -0.603  49.037  81.008  1.00  0.49           H  
ATOM   4134  CD2 PHE A 266      -2.134  48.838  77.999  1.00  0.49           C  
ATOM   4135  HD2 PHE A 266      -2.981  49.229  77.454  1.00  0.49           H  
ATOM   4136  CE1 PHE A 266       0.044  47.812  79.377  1.00  0.49           C  
ATOM   4137  HE1 PHE A 266       0.891  47.413  79.916  1.00  0.49           H  
ATOM   4138  CE2 PHE A 266      -1.293  47.919  77.385  1.00  0.49           C  
ATOM   4139  HE2 PHE A 266      -1.490  47.600  76.373  1.00  0.49           H  
ATOM   4140  CZ  PHE A 266      -0.203  47.406  78.073  1.00  0.49           C  
ATOM   4141  HZ  PHE A 266       0.451  46.693  77.594  1.00  0.49           H  
ATOM   4142  C   PHE A 266      -2.152  52.217  78.508  1.00  0.49           C  
ATOM   4143  O   PHE A 266      -1.061  52.526  78.046  1.00  0.49           O  
ATOM   4144  N   SER A 267      -3.349  52.373  77.895  1.00  0.54           N  
ATOM   4145  HN  SER A 267      -4.143  51.936  78.316  1.00  0.54           H  
ATOM   4146  CA  SER A 267      -3.592  53.318  76.805  1.00  0.54           C  
ATOM   4147  HA  SER A 267      -4.513  53.780  77.157  1.00  0.54           H  
ATOM   4148  CB  SER A 267      -2.579  54.481  76.695  1.00  0.54           C  
ATOM   4149  HB1 SER A 267      -2.274  54.807  77.691  1.00  0.54           H  
ATOM   4150  HB2 SER A 267      -1.670  54.192  76.160  1.00  0.54           H  
ATOM   4151  OG  SER A 267      -3.182  55.612  76.082  1.00  0.54           O  
ATOM   4152  HG  SER A 267      -3.518  55.368  75.226  1.00  0.54           H  
ATOM   4153  C   SER A 267      -3.950  52.699  75.429  1.00  0.54           C  
ATOM   4154  O   SER A 267      -4.203  53.443  74.486  1.00  0.54           O  
ATOM   4155  N   GLU A 268      -4.021  51.348  75.357  1.00  0.48           N  
ATOM   4156  HN  GLU A 268      -3.811  50.789  76.160  1.00  0.48           H  
ATOM   4157  CA  GLU A 268      -4.406  50.690  74.094  1.00  0.48           C  
ATOM   4158  HA  GLU A 268      -3.726  51.057  73.323  1.00  0.48           H  
ATOM   4159  CB  GLU A 268      -4.290  49.164  74.247  1.00  0.48           C  
ATOM   4160  HB1 GLU A 268      -4.640  48.894  75.241  1.00  0.48           H  
ATOM   4161  HB2 GLU A 268      -4.953  48.645  73.553  1.00  0.48           H  
ATOM   4162  CG  GLU A 268      -2.866  48.633  74.046  1.00  0.48           C  
ATOM   4163  HG1 GLU A 268      -2.169  49.177  74.684  1.00  0.48           H  
ATOM   4164  HG2 GLU A 268      -2.817  47.585  74.339  1.00  0.48           H  
ATOM   4165  CD  GLU A 268      -2.432  48.746  72.570  1.00  0.48           C  
ATOM   4166  OE1 GLU A 268      -2.989  48.042  71.724  1.00  0.48           O  
ATOM   4167  OE2 GLU A 268      -1.536  49.536  72.278  1.00  0.48           O  
ATOM   4168  C   GLU A 268      -5.860  51.036  73.675  1.00  0.48           C  
ATOM   4169  O   GLU A 268      -6.732  51.322  74.491  1.00  0.48           O  
ATOM   4170  N   LEU A 269      -6.050  50.988  72.338  1.00  0.47           N  
ATOM   4171  HN  LEU A 269      -5.267  50.746  71.765  1.00  0.47           H  
ATOM   4172  CA  LEU A 269      -7.319  51.271  71.673  1.00  0.47           C  
ATOM   4173  HA  LEU A 269      -7.867  51.962  72.316  1.00  0.47           H  
ATOM   4174  CB  LEU A 269      -7.009  51.948  70.324  1.00  0.47           C  
ATOM   4175  HB1 LEU A 269      -6.393  52.828  70.514  1.00  0.47           H  
ATOM   4176  HB2 LEU A 269      -6.394  51.276  69.724  1.00  0.47           H  
ATOM   4177  CG  LEU A 269      -8.241  52.380  69.501  1.00  0.47           C  
ATOM   4178  HG  LEU A 269      -8.838  51.498  69.269  1.00  0.47           H  
ATOM   4179  CD1 LEU A 269      -9.130  53.369  70.267  1.00  0.47           C  
ATOM   4180 1HD1 LEU A 269      -9.963  53.710  69.653  1.00  0.47           H  
ATOM   4181 2HD1 LEU A 269      -8.562  54.246  70.578  1.00  0.47           H  
ATOM   4182 3HD1 LEU A 269      -9.554  52.909  71.158  1.00  0.47           H  
ATOM   4183  CD2 LEU A 269      -7.807  52.982  68.158  1.00  0.47           C  
ATOM   4184 1HD2 LEU A 269      -8.672  53.248  67.549  1.00  0.47           H  
ATOM   4185 2HD2 LEU A 269      -7.206  52.274  67.587  1.00  0.47           H  
ATOM   4186 3HD2 LEU A 269      -7.213  53.884  68.306  1.00  0.47           H  
ATOM   4187  C   LEU A 269      -8.176  50.004  71.464  1.00  0.47           C  
ATOM   4188  O   LEU A 269      -9.393  50.102  71.341  1.00  0.47           O  
ATOM   4189  N   THR A 270      -7.452  48.856  71.443  1.00  0.49           N  
ATOM   4190  HN  THR A 270      -6.466  48.946  71.581  1.00  0.49           H  
ATOM   4191  CA  THR A 270      -7.892  47.482  71.166  1.00  0.49           C  
ATOM   4192  HA  THR A 270      -7.755  47.342  70.092  1.00  0.49           H  
ATOM   4193  CB  THR A 270      -6.996  46.519  71.978  1.00  0.49           C  
ATOM   4194  HB  THR A 270      -7.092  46.767  73.035  1.00  0.49           H  
ATOM   4195  OG1 THR A 270      -5.639  46.711  71.657  1.00  0.49           O  
ATOM   4196  HG1 THR A 270      -5.493  46.503  70.742  1.00  0.49           H  
ATOM   4197  CG2 THR A 270      -7.357  45.029  71.812  1.00  0.49           C  
ATOM   4198 1HG2 THR A 270      -6.639  44.396  72.335  1.00  0.49           H  
ATOM   4199 2HG2 THR A 270      -7.372  44.728  70.763  1.00  0.49           H  
ATOM   4200 3HG2 THR A 270      -8.339  44.807  72.232  1.00  0.49           H  
ATOM   4201  C   THR A 270      -9.361  47.162  71.487  1.00  0.49           C  
ATOM   4202  O   THR A 270     -10.022  46.428  70.763  1.00  0.49           O  
ATOM   4203  N   PHE A 271      -9.811  47.712  72.631  1.00  0.53           N  
ATOM   4204  HN  PHE A 271      -9.201  48.301  73.162  1.00  0.53           H  
ATOM   4205  CA  PHE A 271     -11.158  47.466  73.129  1.00  0.53           C  
ATOM   4206  HA  PHE A 271     -11.172  46.416  73.415  1.00  0.53           H  
ATOM   4207  CB  PHE A 271     -11.385  48.324  74.386  1.00  0.53           C  
ATOM   4208  HB1 PHE A 271     -12.268  47.971  74.921  1.00  0.53           H  
ATOM   4209  HB2 PHE A 271     -10.548  48.210  75.076  1.00  0.53           H  
ATOM   4210  CG  PHE A 271     -11.566  49.781  74.049  1.00  0.53           C  
ATOM   4211  CD1 PHE A 271     -12.837  50.277  73.788  1.00  0.53           C  
ATOM   4212  HD1 PHE A 271     -13.697  49.626  73.845  1.00  0.53           H  
ATOM   4213  CD2 PHE A 271     -10.478  50.645  73.967  1.00  0.53           C  
ATOM   4214  HD2 PHE A 271      -9.481  50.280  74.169  1.00  0.53           H  
ATOM   4215  CE1 PHE A 271     -13.017  51.602  73.435  1.00  0.53           C  
ATOM   4216  HE1 PHE A 271     -14.011  51.947  73.223  1.00  0.53           H  
ATOM   4217  CE2 PHE A 271     -10.658  51.975  73.610  1.00  0.53           C  
ATOM   4218  HE2 PHE A 271      -9.808  52.638  73.540  1.00  0.53           H  
ATOM   4219  CZ  PHE A 271     -11.930  52.457  73.340  1.00  0.53           C  
ATOM   4220  HZ  PHE A 271     -12.075  53.491  73.064  1.00  0.53           H  
ATOM   4221  C   PHE A 271     -12.281  47.707  72.094  1.00  0.53           C  
ATOM   4222  O   PHE A 271     -13.358  47.147  72.234  1.00  0.53           O  
ATOM   4223  N   ILE A 272     -12.037  48.572  71.080  1.00  0.63           N  
ATOM   4224  HN  ILE A 272     -11.143  49.004  70.976  1.00  0.63           H  
ATOM   4225  CA  ILE A 272     -13.097  48.843  70.111  1.00  0.63           C  
ATOM   4226  HA  ILE A 272     -13.998  49.054  70.694  1.00  0.63           H  
ATOM   4227  CB  ILE A 272     -12.798  50.095  69.239  1.00  0.63           C  
ATOM   4228  HB  ILE A 272     -13.581  50.153  68.486  1.00  0.63           H  
ATOM   4229  CG2 ILE A 272     -12.934  51.368  70.080  1.00  0.63           C  
ATOM   4230 1HG2 ILE A 272     -12.976  52.256  69.453  1.00  0.63           H  
ATOM   4231 2HG2 ILE A 272     -12.088  51.476  70.755  1.00  0.63           H  
ATOM   4232 3HG2 ILE A 272     -13.852  51.356  70.671  1.00  0.63           H  
ATOM   4233  CG1 ILE A 272     -11.438  50.067  68.509  1.00  0.63           C  
ATOM   4234 1HG1 ILE A 272     -10.623  49.992  69.230  1.00  0.63           H  
ATOM   4235 2HG1 ILE A 272     -11.360  49.187  67.878  1.00  0.63           H  
ATOM   4236  CD1 ILE A 272     -11.202  51.292  67.617  1.00  0.63           C  
ATOM   4237 1HD1 ILE A 272     -10.273  51.190  67.056  1.00  0.63           H  
ATOM   4238 2HD1 ILE A 272     -11.126  52.208  68.201  1.00  0.63           H  
ATOM   4239 3HD1 ILE A 272     -12.013  51.416  66.898  1.00  0.63           H  
ATOM   4240  C   ILE A 272     -13.408  47.581  69.285  1.00  0.63           C  
ATOM   4241  O   ILE A 272     -14.546  47.130  69.227  1.00  0.63           O  
ATOM   4242  N   ALA A 273     -12.326  47.056  68.680  1.00  0.68           N  
ATOM   4243  HN  ALA A 273     -11.435  47.485  68.832  1.00  0.68           H  
ATOM   4244  CA  ALA A 273     -12.401  45.901  67.796  1.00  0.68           C  
ATOM   4245  HA  ALA A 273     -13.248  46.053  67.127  1.00  0.68           H  
ATOM   4246  CB  ALA A 273     -11.100  45.818  66.984  1.00  0.68           C  
ATOM   4247  HB1 ALA A 273     -11.116  44.976  66.290  1.00  0.68           H  
ATOM   4248  HB2 ALA A 273     -10.233  45.701  67.639  1.00  0.68           H  
ATOM   4249  HB3 ALA A 273     -10.954  46.729  66.397  1.00  0.68           H  
ATOM   4250  C   ALA A 273     -12.613  44.594  68.574  1.00  0.68           C  
ATOM   4251  O   ALA A 273     -13.172  43.635  68.056  1.00  0.68           O  
ATOM   4252  N   TRP A 274     -12.145  44.618  69.839  1.00  0.50           N  
ATOM   4253  HN  TRP A 274     -11.732  45.454  70.199  1.00  0.50           H  
ATOM   4254  CA  TRP A 274     -12.285  43.459  70.714  1.00  0.50           C  
ATOM   4255  HA  TRP A 274     -12.056  42.575  70.122  1.00  0.50           H  
ATOM   4256  CB  TRP A 274     -11.274  43.592  71.860  1.00  0.50           C  
ATOM   4257  HB1 TRP A 274     -10.248  43.604  71.483  1.00  0.50           H  
ATOM   4258  HB2 TRP A 274     -11.423  44.525  72.390  1.00  0.50           H  
ATOM   4259  CG  TRP A 274     -11.453  42.441  72.835  1.00  0.50           C  
ATOM   4260  CD2 TRP A 274     -10.845  41.137  72.767  1.00  0.50           C  
ATOM   4261  CE2 TRP A 274     -11.336  40.397  73.865  1.00  0.50           C  
ATOM   4262  CE3 TRP A 274      -9.966  40.565  71.885  1.00  0.50           C  
ATOM   4263  HE3 TRP A 274      -9.606  41.132  71.056  1.00  0.50           H  
ATOM   4264  CD1 TRP A 274     -12.269  42.448  73.972  1.00  0.50           C  
ATOM   4265  HD1 TRP A 274     -12.869  43.283  74.297  1.00  0.50           H  
ATOM   4266  NE1 TRP A 274     -12.196  41.236  74.573  1.00  0.50           N  
ATOM   4267  HE1 TRP A 274     -12.685  40.989  75.382  1.00  0.50           H  
ATOM   4268  CZ2 TRP A 274     -10.927  39.108  74.054  1.00  0.50           C  
ATOM   4269  HZ2 TRP A 274     -11.304  38.534  74.891  1.00  0.50           H  
ATOM   4270  CZ3 TRP A 274      -9.544  39.252  72.075  1.00  0.50           C  
ATOM   4271  HZ3 TRP A 274      -8.861  38.799  71.380  1.00  0.50           H  
ATOM   4272  CH2 TRP A 274     -10.027  38.520  73.160  1.00  0.50           C  
ATOM   4273  HH2 TRP A 274      -9.701  37.496  73.311  1.00  0.50           H  
ATOM   4274  C   TRP A 274     -13.718  43.366  71.257  1.00  0.50           C  
ATOM   4275  O   TRP A 274     -14.263  42.283  71.435  1.00  0.50           O  
ATOM   4276  N   SER A 275     -14.299  44.548  71.523  1.00  0.70           N  
ATOM   4277  HN  SER A 275     -13.843  45.400  71.275  1.00  0.70           H  
ATOM   4278  CA  SER A 275     -15.614  44.577  72.149  1.00  0.70           C  
ATOM   4279  HA  SER A 275     -15.676  43.728  72.836  1.00  0.70           H  
ATOM   4280  CB  SER A 275     -15.812  45.872  72.948  1.00  0.70           C  
ATOM   4281  HB1 SER A 275     -15.026  45.959  73.701  1.00  0.70           H  
ATOM   4282  HB2 SER A 275     -15.763  46.764  72.320  1.00  0.70           H  
ATOM   4283  OG  SER A 275     -17.042  45.836  73.642  1.00  0.70           O  
ATOM   4284  HG  SER A 275     -17.748  45.698  73.021  1.00  0.70           H  
ATOM   4285  C   SER A 275     -16.725  44.447  71.091  1.00  0.70           C  
ATOM   4286  O   SER A 275     -17.845  44.061  71.395  1.00  0.70           O  
ATOM   4287  N   LEU A 276     -16.337  44.784  69.840  1.00  0.69           N  
ATOM   4288  HN  LEU A 276     -15.421  45.147  69.678  1.00  0.69           H  
ATOM   4289  CA  LEU A 276     -17.176  44.489  68.679  1.00  0.69           C  
ATOM   4290  HA  LEU A 276     -18.209  44.621  68.998  1.00  0.69           H  
ATOM   4291  CB  LEU A 276     -16.858  45.493  67.552  1.00  0.69           C  
ATOM   4292  HB1 LEU A 276     -16.567  46.424  68.035  1.00  0.69           H  
ATOM   4293  HB2 LEU A 276     -15.987  45.182  66.974  1.00  0.69           H  
ATOM   4294  CG  LEU A 276     -18.054  45.820  66.631  1.00  0.69           C  
ATOM   4295  HG  LEU A 276     -18.965  45.834  67.235  1.00  0.69           H  
ATOM   4296  CD1 LEU A 276     -17.903  47.221  66.025  1.00  0.69           C  
ATOM   4297 1HD1 LEU A 276     -18.790  47.503  65.454  1.00  0.69           H  
ATOM   4298 2HD1 LEU A 276     -17.049  47.266  65.350  1.00  0.69           H  
ATOM   4299 3HD1 LEU A 276     -17.746  47.971  66.799  1.00  0.69           H  
ATOM   4300  CD2 LEU A 276     -18.223  44.801  65.509  1.00  0.69           C  
ATOM   4301 1HD2 LEU A 276     -19.067  45.072  64.881  1.00  0.69           H  
ATOM   4302 2HD2 LEU A 276     -18.392  43.797  65.869  1.00  0.69           H  
ATOM   4303 3HD2 LEU A 276     -17.326  44.772  64.904  1.00  0.69           H  
ATOM   4304  C   LEU A 276     -16.966  43.019  68.264  1.00  0.69           C  
ATOM   4305  O   LEU A 276     -17.793  42.417  67.595  1.00  0.69           O  
ATOM   4306  N   LEU A 277     -15.841  42.447  68.745  1.00  0.66           N  
ATOM   4307  HN  LEU A 277     -15.156  42.986  69.234  1.00  0.66           H  
ATOM   4308  CA  LEU A 277     -15.649  41.003  68.640  1.00  0.66           C  
ATOM   4309  HA  LEU A 277     -16.024  40.700  67.659  1.00  0.66           H  
ATOM   4310  CB  LEU A 277     -14.140  40.694  68.677  1.00  0.66           C  
ATOM   4311  HB1 LEU A 277     -13.702  41.217  67.825  1.00  0.66           H  
ATOM   4312  HB2 LEU A 277     -13.660  41.132  69.543  1.00  0.66           H  
ATOM   4313  CG  LEU A 277     -13.747  39.206  68.594  1.00  0.66           C  
ATOM   4314  HG  LEU A 277     -14.511  38.673  68.026  1.00  0.66           H  
ATOM   4315  CD1 LEU A 277     -12.418  39.052  67.844  1.00  0.66           C  
ATOM   4316 1HD1 LEU A 277     -12.132  38.005  67.767  1.00  0.66           H  
ATOM   4317 2HD1 LEU A 277     -11.617  39.584  68.357  1.00  0.66           H  
ATOM   4318 3HD1 LEU A 277     -12.493  39.452  66.833  1.00  0.66           H  
ATOM   4319  CD2 LEU A 277     -13.622  38.561  69.984  1.00  0.66           C  
ATOM   4320 1HD2 LEU A 277     -13.318  37.519  69.899  1.00  0.66           H  
ATOM   4321 2HD2 LEU A 277     -14.557  38.579  70.536  1.00  0.66           H  
ATOM   4322 3HD2 LEU A 277     -12.877  39.078  70.590  1.00  0.66           H  
ATOM   4323  C   LEU A 277     -16.488  40.259  69.707  1.00  0.66           C  
ATOM   4324  O   LEU A 277     -16.727  39.067  69.591  1.00  0.66           O  
ATOM   4325  N   TYR A 278     -16.940  41.037  70.721  1.00  0.62           N  
ATOM   4326  HN  TYR A 278     -16.644  41.990  70.784  1.00  0.62           H  
ATOM   4327  CA  TYR A 278     -17.970  40.590  71.666  1.00  0.62           C  
ATOM   4328  HA  TYR A 278     -17.967  39.502  71.710  1.00  0.62           H  
ATOM   4329  CB  TYR A 278     -17.712  41.193  73.061  1.00  0.62           C  
ATOM   4330  HB1 TYR A 278     -17.456  42.247  72.978  1.00  0.62           H  
ATOM   4331  HB2 TYR A 278     -18.618  41.147  73.667  1.00  0.62           H  
ATOM   4332  CG  TYR A 278     -16.646  40.515  73.878  1.00  0.62           C  
ATOM   4333  CD1 TYR A 278     -15.792  39.541  73.362  1.00  0.62           C  
ATOM   4334  HD1 TYR A 278     -15.856  39.220  72.333  1.00  0.62           H  
ATOM   4335  CE1 TYR A 278     -14.834  38.943  74.165  1.00  0.62           C  
ATOM   4336  HE1 TYR A 278     -14.187  38.197  73.724  1.00  0.62           H  
ATOM   4337  CD2 TYR A 278     -16.525  40.881  75.211  1.00  0.62           C  
ATOM   4338  HD2 TYR A 278     -17.187  41.625  75.625  1.00  0.62           H  
ATOM   4339  CE2 TYR A 278     -15.569  40.288  76.019  1.00  0.62           C  
ATOM   4340  HE2 TYR A 278     -15.482  40.585  77.053  1.00  0.62           H  
ATOM   4341  CZ  TYR A 278     -14.723  39.319  75.499  1.00  0.62           C  
ATOM   4342  OH  TYR A 278     -13.779  38.753  76.325  1.00  0.62           O  
ATOM   4343  HH  TYR A 278     -13.626  37.853  76.076  1.00  0.62           H  
ATOM   4344  C   TYR A 278     -19.378  41.027  71.208  1.00  0.62           C  
ATOM   4345  O   TYR A 278     -20.355  40.867  71.932  1.00  0.62           O  
ATOM   4346  N   SER A 279     -19.426  41.568  69.974  1.00  0.71           N  
ATOM   4347  HN  SER A 279     -18.574  41.736  69.482  1.00  0.71           H  
ATOM   4348  CA  SER A 279     -20.682  41.818  69.272  1.00  0.71           C  
ATOM   4349  HA  SER A 279     -21.501  41.601  69.960  1.00  0.71           H  
ATOM   4350  CB  SER A 279     -20.804  43.283  68.812  1.00  0.71           C  
ATOM   4351  HB1 SER A 279     -21.858  43.562  68.740  1.00  0.71           H  
ATOM   4352  HB2 SER A 279     -20.375  43.945  69.565  1.00  0.71           H  
ATOM   4353  OG  SER A 279     -20.185  43.580  67.576  1.00  0.71           O  
ATOM   4354  HG  SER A 279     -20.454  42.923  66.941  1.00  0.71           H  
ATOM   4355  C   SER A 279     -20.824  40.870  68.076  1.00  0.71           C  
ATOM   4356  O   SER A 279     -21.882  40.792  67.472  1.00  0.71           O  
ATOM   4357  N   VAL A 280     -19.726  40.136  67.784  1.00  0.66           N  
ATOM   4358  HN  VAL A 280     -18.874  40.271  68.288  1.00  0.66           H  
ATOM   4359  CA  VAL A 280     -19.756  39.084  66.775  1.00  0.66           C  
ATOM   4360  HA  VAL A 280     -20.666  39.186  66.180  1.00  0.66           H  
ATOM   4361  CB  VAL A 280     -18.536  39.189  65.825  1.00  0.66           C  
ATOM   4362  HB  VAL A 280     -17.632  39.347  66.418  1.00  0.66           H  
ATOM   4363  CG1 VAL A 280     -18.313  37.923  64.974  1.00  0.66           C  
ATOM   4364 1HG1 VAL A 280     -17.510  38.072  64.252  1.00  0.66           H  
ATOM   4365 2HG1 VAL A 280     -19.214  37.664  64.419  1.00  0.66           H  
ATOM   4366 3HG1 VAL A 280     -18.031  37.067  65.587  1.00  0.66           H  
ATOM   4367  CG2 VAL A 280     -18.706  40.380  64.878  1.00  0.66           C  
ATOM   4368 1HG2 VAL A 280     -17.939  40.381  64.104  1.00  0.66           H  
ATOM   4369 2HG2 VAL A 280     -18.655  41.326  65.413  1.00  0.66           H  
ATOM   4370 3HG2 VAL A 280     -19.665  40.321  64.366  1.00  0.66           H  
ATOM   4371  C   VAL A 280     -19.830  37.707  67.456  1.00  0.66           C  
ATOM   4372  O   VAL A 280     -20.269  36.755  66.829  1.00  0.66           O  
ATOM   4373  N   VAL A 281     -19.369  37.621  68.723  1.00  0.62           N  
ATOM   4374  HN  VAL A 281     -19.045  38.438  69.201  1.00  0.62           H  
ATOM   4375  CA  VAL A 281     -19.305  36.320  69.393  1.00  0.62           C  
ATOM   4376  HA  VAL A 281     -19.019  35.580  68.642  1.00  0.62           H  
ATOM   4377  CB  VAL A 281     -18.221  36.355  70.491  1.00  0.62           C  
ATOM   4378  HB  VAL A 281     -18.225  37.345  70.945  1.00  0.62           H  
ATOM   4379  CG1 VAL A 281     -18.444  35.341  71.626  1.00  0.62           C  
ATOM   4380 1HG1 VAL A 281     -17.622  35.368  72.342  1.00  0.62           H  
ATOM   4381 2HG1 VAL A 281     -18.513  34.325  71.235  1.00  0.62           H  
ATOM   4382 3HG1 VAL A 281     -19.358  35.551  72.183  1.00  0.62           H  
ATOM   4383  CG2 VAL A 281     -16.844  36.111  69.859  1.00  0.62           C  
ATOM   4384 1HG2 VAL A 281     -16.042  36.304  70.569  1.00  0.62           H  
ATOM   4385 2HG2 VAL A 281     -16.684  36.737  68.984  1.00  0.62           H  
ATOM   4386 3HG2 VAL A 281     -16.757  35.076  69.527  1.00  0.62           H  
ATOM   4387  C   VAL A 281     -20.678  35.887  69.917  1.00  0.62           C  
ATOM   4388  O   VAL A 281     -21.032  34.716  69.856  1.00  0.62           O  
ATOM   4389  N   VAL A 282     -21.410  36.880  70.457  1.00  0.61           N  
ATOM   4390  HN  VAL A 282     -21.084  37.825  70.417  1.00  0.61           H  
ATOM   4391  CA  VAL A 282     -22.666  36.606  71.144  1.00  0.61           C  
ATOM   4392  HA  VAL A 282     -22.599  35.607  71.579  1.00  0.61           H  
ATOM   4393  CB  VAL A 282     -22.744  37.650  72.275  1.00  0.61           C  
ATOM   4394  HB  VAL A 282     -21.775  37.627  72.778  1.00  0.61           H  
ATOM   4395  CG1 VAL A 282     -22.941  39.078  71.740  1.00  0.61           C  
ATOM   4396 1HG1 VAL A 282     -22.811  39.818  72.524  1.00  0.61           H  
ATOM   4397 2HG1 VAL A 282     -23.940  39.214  71.329  1.00  0.61           H  
ATOM   4398 3HG1 VAL A 282     -22.224  39.319  70.955  1.00  0.61           H  
ATOM   4399  CG2 VAL A 282     -23.762  37.281  73.353  1.00  0.61           C  
ATOM   4400 1HG2 VAL A 282     -23.659  37.913  74.229  1.00  0.61           H  
ATOM   4401 2HG2 VAL A 282     -23.611  36.253  73.679  1.00  0.61           H  
ATOM   4402 3HG2 VAL A 282     -24.782  37.394  72.997  1.00  0.61           H  
ATOM   4403  C   VAL A 282     -23.867  36.630  70.168  1.00  0.61           C  
ATOM   4404  O   VAL A 282     -25.011  36.822  70.566  1.00  0.61           O  
ATOM   4405  N   LEU A 283     -23.510  36.462  68.873  1.00  0.59           N  
ATOM   4406  HN  LEU A 283     -22.548  36.320  68.644  1.00  0.59           H  
ATOM   4407  CA  LEU A 283     -24.443  36.395  67.749  1.00  0.59           C  
ATOM   4408  HA  LEU A 283     -25.460  36.506  68.125  1.00  0.59           H  
ATOM   4409  CB  LEU A 283     -24.112  37.441  66.670  1.00  0.59           C  
ATOM   4410  HB1 LEU A 283     -23.043  37.408  66.454  1.00  0.59           H  
ATOM   4411  HB2 LEU A 283     -24.618  37.175  65.742  1.00  0.59           H  
ATOM   4412  CG  LEU A 283     -24.529  38.885  66.992  1.00  0.59           C  
ATOM   4413  HG  LEU A 283     -25.612  38.939  66.972  1.00  0.59           H  
ATOM   4414  CD1 LEU A 283     -24.102  39.332  68.396  1.00  0.59           C  
ATOM   4415 1HD1 LEU A 283     -24.737  38.855  69.138  1.00  0.59           H  
ATOM   4416 2HD1 LEU A 283     -24.221  40.404  68.542  1.00  0.59           H  
ATOM   4417 3HD1 LEU A 283     -23.064  39.070  68.608  1.00  0.59           H  
ATOM   4418  CD2 LEU A 283     -24.039  39.824  65.884  1.00  0.59           C  
ATOM   4419 1HD2 LEU A 283     -24.159  40.873  66.152  1.00  0.59           H  
ATOM   4420 2HD2 LEU A 283     -24.598  39.649  64.967  1.00  0.59           H  
ATOM   4421 3HD2 LEU A 283     -22.988  39.646  65.663  1.00  0.59           H  
ATOM   4422  C   LEU A 283     -24.301  34.998  67.155  1.00  0.59           C  
ATOM   4423  O   LEU A 283     -25.286  34.329  66.885  1.00  0.59           O  
ATOM   4424  N   ILE A 284     -23.004  34.631  67.018  1.00  0.53           N  
ATOM   4425  HN  ILE A 284     -22.304  35.298  67.275  1.00  0.53           H  
ATOM   4426  CA  ILE A 284     -22.554  33.327  66.542  1.00  0.53           C  
ATOM   4427  HA  ILE A 284     -23.082  33.121  65.613  1.00  0.53           H  
ATOM   4428  CB  ILE A 284     -21.028  33.441  66.272  1.00  0.53           C  
ATOM   4429  HB  ILE A 284     -20.601  33.998  67.109  1.00  0.53           H  
ATOM   4430  CG2 ILE A 284     -20.292  32.091  66.248  1.00  0.53           C  
ATOM   4431 1HG2 ILE A 284     -19.249  32.221  65.963  1.00  0.53           H  
ATOM   4432 2HG2 ILE A 284     -20.755  31.404  65.539  1.00  0.53           H  
ATOM   4433 3HG2 ILE A 284     -20.300  31.617  67.229  1.00  0.53           H  
ATOM   4434  CG1 ILE A 284     -20.714  34.259  64.998  1.00  0.53           C  
ATOM   4435 1HG1 ILE A 284     -21.304  35.175  64.981  1.00  0.53           H  
ATOM   4436 2HG1 ILE A 284     -19.673  34.584  65.030  1.00  0.53           H  
ATOM   4437  CD1 ILE A 284     -20.927  33.481  63.688  1.00  0.53           C  
ATOM   4438 1HD1 ILE A 284     -20.722  34.113  62.823  1.00  0.53           H  
ATOM   4439 2HD1 ILE A 284     -21.946  33.108  63.601  1.00  0.53           H  
ATOM   4440 3HD1 ILE A 284     -20.253  32.626  63.621  1.00  0.53           H  
ATOM   4441  C   ILE A 284     -22.894  32.202  67.555  1.00  0.53           C  
ATOM   4442  O   ILE A 284     -22.938  31.032  67.192  1.00  0.53           O  
ATOM   4443  N   LEU A 285     -23.120  32.606  68.828  1.00  0.55           N  
ATOM   4444  HN  LEU A 285     -23.050  33.575  69.065  1.00  0.55           H  
ATOM   4445  CA  LEU A 285     -23.429  31.651  69.895  1.00  0.55           C  
ATOM   4446  HA  LEU A 285     -23.341  30.640  69.499  1.00  0.55           H  
ATOM   4447  CB  LEU A 285     -22.394  31.867  71.023  1.00  0.55           C  
ATOM   4448  HB1 LEU A 285     -21.510  32.327  70.581  1.00  0.55           H  
ATOM   4449  HB2 LEU A 285     -22.756  32.600  71.747  1.00  0.55           H  
ATOM   4450  CG  LEU A 285     -21.890  30.598  71.743  1.00  0.55           C  
ATOM   4451  HG  LEU A 285     -21.420  29.960  70.994  1.00  0.55           H  
ATOM   4452  CD1 LEU A 285     -20.820  30.982  72.772  1.00  0.55           C  
ATOM   4453 1HD1 LEU A 285     -20.366  30.100  73.220  1.00  0.55           H  
ATOM   4454 2HD1 LEU A 285     -21.252  31.575  73.577  1.00  0.55           H  
ATOM   4455 3HD1 LEU A 285     -20.024  31.572  72.317  1.00  0.55           H  
ATOM   4456  CD2 LEU A 285     -23.003  29.782  72.409  1.00  0.55           C  
ATOM   4457 1HD2 LEU A 285     -22.587  28.917  72.925  1.00  0.55           H  
ATOM   4458 2HD2 LEU A 285     -23.716  29.408  71.674  1.00  0.55           H  
ATOM   4459 3HD2 LEU A 285     -23.546  30.382  73.141  1.00  0.55           H  
ATOM   4460  C   LEU A 285     -24.879  31.844  70.409  1.00  0.55           C  
ATOM   4461  O   LEU A 285     -25.252  31.282  71.429  1.00  0.55           O  
ATOM   4462  N   LEU A 286     -25.658  32.679  69.680  1.00  0.57           N  
ATOM   4463  HN  LEU A 286     -25.277  33.167  68.896  1.00  0.57           H  
ATOM   4464  CA  LEU A 286     -27.103  32.776  69.899  1.00  0.57           C  
ATOM   4465  HA  LEU A 286     -27.341  32.334  70.867  1.00  0.57           H  
ATOM   4466  CB  LEU A 286     -27.555  34.251  69.865  1.00  0.57           C  
ATOM   4467  HB1 LEU A 286     -27.092  34.766  70.704  1.00  0.57           H  
ATOM   4468  HB2 LEU A 286     -27.162  34.743  68.975  1.00  0.57           H  
ATOM   4469  CG  LEU A 286     -29.091  34.436  69.908  1.00  0.57           C  
ATOM   4470  HG  LEU A 286     -29.497  34.023  68.984  1.00  0.57           H  
ATOM   4471  CD1 LEU A 286     -29.741  33.666  71.070  1.00  0.57           C  
ATOM   4472 1HD1 LEU A 286     -30.815  33.846  71.106  1.00  0.57           H  
ATOM   4473 2HD1 LEU A 286     -29.323  33.953  72.035  1.00  0.57           H  
ATOM   4474 3HD1 LEU A 286     -29.601  32.593  70.957  1.00  0.57           H  
ATOM   4475  CD2 LEU A 286     -29.514  35.915  69.921  1.00  0.57           C  
ATOM   4476 1HD2 LEU A 286     -30.600  36.002  69.894  1.00  0.57           H  
ATOM   4477 2HD2 LEU A 286     -29.128  36.451  69.056  1.00  0.57           H  
ATOM   4478 3HD2 LEU A 286     -29.174  36.443  70.811  1.00  0.57           H  
ATOM   4479  C   LEU A 286     -27.798  31.951  68.814  1.00  0.57           C  
ATOM   4480  O   LEU A 286     -28.606  31.069  69.090  1.00  0.57           O  
ATOM   4481  N   VAL A 287     -27.383  32.316  67.575  1.00  0.54           N  
ATOM   4482  HN  VAL A 287     -26.738  33.076  67.513  1.00  0.54           H  
ATOM   4483  CA  VAL A 287     -27.802  31.688  66.322  1.00  0.54           C  
ATOM   4484  HA  VAL A 287     -28.864  31.903  66.246  1.00  0.54           H  
ATOM   4485  CB  VAL A 287     -27.019  32.329  65.147  1.00  0.54           C  
ATOM   4486  HB  VAL A 287     -27.099  33.409  65.270  1.00  0.54           H  
ATOM   4487  CG1 VAL A 287     -25.528  31.965  65.139  1.00  0.54           C  
ATOM   4488 1HG1 VAL A 287     -24.976  32.602  64.449  1.00  0.54           H  
ATOM   4489 2HG1 VAL A 287     -25.379  30.934  64.817  1.00  0.54           H  
ATOM   4490 3HG1 VAL A 287     -25.089  32.061  66.127  1.00  0.54           H  
ATOM   4491  CG2 VAL A 287     -27.588  31.979  63.769  1.00  0.54           C  
ATOM   4492 1HG2 VAL A 287     -27.084  32.553  62.990  1.00  0.54           H  
ATOM   4493 2HG2 VAL A 287     -28.651  32.187  63.699  1.00  0.54           H  
ATOM   4494 3HG2 VAL A 287     -27.431  30.924  63.547  1.00  0.54           H  
ATOM   4495  C   VAL A 287     -27.563  30.171  66.382  1.00  0.54           C  
ATOM   4496  O   VAL A 287     -28.317  29.366  65.863  1.00  0.54           O  
ATOM   4497  N   PHE A 288     -26.457  29.868  67.088  1.00  0.42           N  
ATOM   4498  HN  PHE A 288     -25.871  30.605  67.424  1.00  0.42           H  
ATOM   4499  CA  PHE A 288     -26.103  28.507  67.416  1.00  0.42           C  
ATOM   4500  HA  PHE A 288     -26.839  27.830  66.975  1.00  0.42           H  
ATOM   4501  CB  PHE A 288     -24.709  28.218  66.857  1.00  0.42           C  
ATOM   4502  HB1 PHE A 288     -24.641  28.600  65.838  1.00  0.42           H  
ATOM   4503  HB2 PHE A 288     -23.937  28.732  67.430  1.00  0.42           H  
ATOM   4504  CG  PHE A 288     -24.442  26.742  66.834  1.00  0.42           C  
ATOM   4505  CD1 PHE A 288     -24.913  25.968  65.780  1.00  0.42           C  
ATOM   4506  HD1 PHE A 288     -25.459  26.432  64.972  1.00  0.42           H  
ATOM   4507  CD2 PHE A 288     -23.745  26.128  67.869  1.00  0.42           C  
ATOM   4508  HD2 PHE A 288     -23.375  26.717  68.696  1.00  0.42           H  
ATOM   4509  CE1 PHE A 288     -24.696  24.597  65.761  1.00  0.42           C  
ATOM   4510  HE1 PHE A 288     -25.069  24.005  64.939  1.00  0.42           H  
ATOM   4511  CE2 PHE A 288     -23.530  24.757  67.855  1.00  0.42           C  
ATOM   4512  HE2 PHE A 288     -22.995  24.288  68.668  1.00  0.42           H  
ATOM   4513  CZ  PHE A 288     -24.006  23.990  66.801  1.00  0.42           C  
ATOM   4514  HZ  PHE A 288     -23.844  22.923  66.791  1.00  0.42           H  
ATOM   4515  C   PHE A 288     -26.159  28.373  68.942  1.00  0.42           C  
ATOM   4516  O   PHE A 288     -25.153  28.390  69.641  1.00  0.42           O  
ATOM   4517  N   ALA A 289     -27.425  28.237  69.373  1.00  0.53           N  
ATOM   4518  HN  ALA A 289     -28.174  28.311  68.715  1.00  0.53           H  
ATOM   4519  CA  ALA A 289     -27.762  27.887  70.738  1.00  0.53           C  
ATOM   4520  HA  ALA A 289     -26.848  27.685  71.298  1.00  0.53           H  
ATOM   4521  CB  ALA A 289     -28.538  29.035  71.402  1.00  0.53           C  
ATOM   4522  HB1 ALA A 289     -28.888  28.767  72.401  1.00  0.53           H  
ATOM   4523  HB2 ALA A 289     -29.406  29.328  70.812  1.00  0.53           H  
ATOM   4524  HB3 ALA A 289     -27.903  29.914  71.513  1.00  0.53           H  
ATOM   4525  C   ALA A 289     -28.575  26.588  70.665  1.00  0.53           C  
ATOM   4526  O   ALA A 289     -28.712  25.945  69.625  1.00  0.53           O  
ATOM   4527  N   ASN A 290     -29.083  26.249  71.862  1.00  0.46           N  
ATOM   4528  HN  ASN A 290     -28.862  26.793  72.672  1.00  0.46           H  
ATOM   4529  CA  ASN A 290     -29.985  25.121  71.961  1.00  0.46           C  
ATOM   4530  HA  ASN A 290     -30.672  25.172  71.113  1.00  0.46           H  
ATOM   4531  CB  ASN A 290     -29.177  23.799  71.941  1.00  0.46           C  
ATOM   4532  HB1 ASN A 290     -28.488  23.803  71.097  1.00  0.46           H  
ATOM   4533  HB2 ASN A 290     -28.557  23.677  72.830  1.00  0.46           H  
ATOM   4534  CG  ASN A 290     -30.080  22.563  71.796  1.00  0.46           C  
ATOM   4535  OD1 ASN A 290     -31.306  22.640  71.847  1.00  0.46           O  
ATOM   4536  ND2 ASN A 290     -29.382  21.427  71.591  1.00  0.46           N  
ATOM   4537 1HD2 ASN A 290     -28.383  21.430  71.555  1.00  0.46           H  
ATOM   4538 2HD2 ASN A 290     -29.849  20.552  71.469  1.00  0.46           H  
ATOM   4539  C   ASN A 290     -30.795  25.318  73.250  1.00  0.46           C  
ATOM   4540  O   ASN A 290     -31.969  25.683  73.248  1.00  0.46           O  
ATOM   4541  N   ASP A 291     -30.068  25.029  74.350  1.00  0.49           N  
ATOM   4542  HN  ASP A 291     -29.101  24.790  74.259  1.00  0.49           H  
ATOM   4543  CA  ASP A 291     -30.692  24.990  75.661  1.00  0.49           C  
ATOM   4544  HA  ASP A 291     -31.757  24.826  75.488  1.00  0.49           H  
ATOM   4545  CB  ASP A 291     -30.225  23.753  76.450  1.00  0.49           C  
ATOM   4546  HB1 ASP A 291     -30.972  23.530  77.210  1.00  0.49           H  
ATOM   4547  HB2 ASP A 291     -30.213  22.884  75.792  1.00  0.49           H  
ATOM   4548  CG  ASP A 291     -28.845  23.837  77.131  1.00  0.49           C  
ATOM   4549  OD1 ASP A 291     -27.895  24.356  76.540  1.00  0.49           O  
ATOM   4550  OD2 ASP A 291     -28.744  23.352  78.260  1.00  0.49           O  
ATOM   4551  C   ASP A 291     -30.588  26.348  76.377  1.00  0.49           C  
ATOM   4552  O   ASP A 291     -30.044  27.331  75.887  1.00  0.49           O  
ATOM   4553  N   TYR A 292     -31.263  26.322  77.539  1.00  0.52           N  
ATOM   4554  HN  TYR A 292     -31.578  25.431  77.862  1.00  0.52           H  
ATOM   4555  CA  TYR A 292     -31.627  27.524  78.279  1.00  0.52           C  
ATOM   4556  HA  TYR A 292     -31.962  28.242  77.538  1.00  0.52           H  
ATOM   4557  CB  TYR A 292     -32.816  27.220  79.194  1.00  0.52           C  
ATOM   4558  HB1 TYR A 292     -33.039  28.086  79.810  1.00  0.52           H  
ATOM   4559  HB2 TYR A 292     -33.700  27.038  78.583  1.00  0.52           H  
ATOM   4560  CG  TYR A 292     -32.586  26.019  80.071  1.00  0.52           C  
ATOM   4561  CD1 TYR A 292     -33.019  24.761  79.663  1.00  0.52           C  
ATOM   4562  HD1 TYR A 292     -33.539  24.647  78.722  1.00  0.52           H  
ATOM   4563  CE1 TYR A 292     -32.783  23.640  80.443  1.00  0.52           C  
ATOM   4564  HE1 TYR A 292     -33.136  22.687  80.075  1.00  0.52           H  
ATOM   4565  CD2 TYR A 292     -31.927  26.143  81.290  1.00  0.52           C  
ATOM   4566  HD2 TYR A 292     -31.593  27.112  81.631  1.00  0.52           H  
ATOM   4567  CE2 TYR A 292     -31.689  25.025  82.078  1.00  0.52           C  
ATOM   4568  HE2 TYR A 292     -31.175  25.130  83.023  1.00  0.52           H  
ATOM   4569  CZ  TYR A 292     -32.108  23.771  81.654  1.00  0.52           C  
ATOM   4570  OH  TYR A 292     -31.839  22.680  82.455  1.00  0.52           O  
ATOM   4571  HH  TYR A 292     -32.233  21.884  82.126  1.00  0.52           H  
ATOM   4572  C   TYR A 292     -30.477  28.170  79.073  1.00  0.52           C  
ATOM   4573  O   TYR A 292     -30.648  29.238  79.659  1.00  0.52           O  
ATOM   4574  N   TRP A 293     -29.316  27.477  79.056  1.00  0.44           N  
ATOM   4575  HN  TRP A 293     -29.251  26.613  78.557  1.00  0.44           H  
ATOM   4576  CA  TRP A 293     -28.108  27.973  79.710  1.00  0.44           C  
ATOM   4577  HA  TRP A 293     -28.404  28.714  80.455  1.00  0.44           H  
ATOM   4578  CB  TRP A 293     -27.331  26.816  80.365  1.00  0.44           C  
ATOM   4579  HB1 TRP A 293     -27.521  25.874  79.848  1.00  0.44           H  
ATOM   4580  HB2 TRP A 293     -26.252  26.983  80.324  1.00  0.44           H  
ATOM   4581  CG  TRP A 293     -27.700  26.696  81.830  1.00  0.44           C  
ATOM   4582  CD2 TRP A 293     -27.530  27.695  82.858  1.00  0.44           C  
ATOM   4583  CE2 TRP A 293     -28.003  27.129  84.065  1.00  0.44           C  
ATOM   4584  CE3 TRP A 293     -27.040  28.975  82.847  1.00  0.44           C  
ATOM   4585  HE3 TRP A 293     -26.676  29.406  81.927  1.00  0.44           H  
ATOM   4586  CD1 TRP A 293     -28.258  25.576  82.452  1.00  0.44           C  
ATOM   4587  HD1 TRP A 293     -28.506  24.648  81.956  1.00  0.44           H  
ATOM   4588  NE1 TRP A 293     -28.432  25.838  83.772  1.00  0.44           N  
ATOM   4589  HE1 TRP A 293     -28.799  25.207  84.425  1.00  0.44           H  
ATOM   4590  CZ2 TRP A 293     -27.966  27.860  85.222  1.00  0.44           C  
ATOM   4591  HZ2 TRP A 293     -28.326  27.427  86.144  1.00  0.44           H  
ATOM   4592  CZ3 TRP A 293     -27.002  29.721  84.023  1.00  0.44           C  
ATOM   4593  HZ3 TRP A 293     -26.615  30.729  84.011  1.00  0.44           H  
ATOM   4594  CH2 TRP A 293     -27.468  29.164  85.213  1.00  0.44           C  
ATOM   4595  HH2 TRP A 293     -27.438  29.738  86.128  1.00  0.44           H  
ATOM   4596  C   TRP A 293     -27.209  28.716  78.711  1.00  0.44           C  
ATOM   4597  O   TRP A 293     -26.431  29.588  79.089  1.00  0.44           O  
ATOM   4598  N   SER A 294     -27.371  28.339  77.427  1.00  0.61           N  
ATOM   4599  HN  SER A 294     -28.015  27.614  77.182  1.00  0.61           H  
ATOM   4600  CA  SER A 294     -26.646  29.038  76.376  1.00  0.61           C  
ATOM   4601  HA  SER A 294     -25.607  29.150  76.686  1.00  0.61           H  
ATOM   4602  CB  SER A 294     -26.731  28.246  75.061  1.00  0.61           C  
ATOM   4603  HB1 SER A 294     -26.034  27.407  75.089  1.00  0.61           H  
ATOM   4604  HB2 SER A 294     -27.729  27.819  74.921  1.00  0.61           H  
ATOM   4605  OG  SER A 294     -26.420  29.035  73.922  1.00  0.61           O  
ATOM   4606  HG  SER A 294     -26.892  29.861  73.970  1.00  0.61           H  
ATOM   4607  C   SER A 294     -27.260  30.428  76.185  1.00  0.61           C  
ATOM   4608  O   SER A 294     -26.588  31.451  76.174  1.00  0.61           O  
ATOM   4609  N   ILE A 295     -28.597  30.389  76.021  1.00  0.58           N  
ATOM   4610  HN  ILE A 295     -29.087  29.519  76.086  1.00  0.58           H  
ATOM   4611  CA  ILE A 295     -29.319  31.605  75.665  1.00  0.58           C  
ATOM   4612  HA  ILE A 295     -28.793  32.023  74.804  1.00  0.58           H  
ATOM   4613  CB  ILE A 295     -30.754  31.255  75.215  1.00  0.58           C  
ATOM   4614  HB  ILE A 295     -31.217  32.166  74.834  1.00  0.58           H  
ATOM   4615  CG2 ILE A 295     -30.713  30.259  74.041  1.00  0.58           C  
ATOM   4616 1HG2 ILE A 295     -31.703  30.125  73.604  1.00  0.58           H  
ATOM   4617 2HG2 ILE A 295     -30.359  29.276  74.351  1.00  0.58           H  
ATOM   4618 3HG2 ILE A 295     -30.053  30.615  73.249  1.00  0.58           H  
ATOM   4619  CG1 ILE A 295     -31.629  30.744  76.376  1.00  0.58           C  
ATOM   4620 1HG1 ILE A 295     -31.051  30.050  76.984  1.00  0.58           H  
ATOM   4621 2HG1 ILE A 295     -31.867  31.584  77.029  1.00  0.58           H  
ATOM   4622  CD1 ILE A 295     -32.944  30.078  75.941  1.00  0.58           C  
ATOM   4623 1HD1 ILE A 295     -33.563  29.852  76.809  1.00  0.58           H  
ATOM   4624 2HD1 ILE A 295     -32.761  29.136  75.422  1.00  0.58           H  
ATOM   4625 3HD1 ILE A 295     -33.516  30.720  75.276  1.00  0.58           H  
ATOM   4626  C   ILE A 295     -29.252  32.652  76.795  1.00  0.58           C  
ATOM   4627  O   ILE A 295     -29.288  33.850  76.540  1.00  0.58           O  
ATOM   4628  N   MET A 296     -29.113  32.124  78.039  1.00  0.63           N  
ATOM   4629  HN  MET A 296     -29.092  31.130  78.152  1.00  0.63           H  
ATOM   4630  CA  MET A 296     -28.912  32.961  79.218  1.00  0.63           C  
ATOM   4631  HA  MET A 296     -29.742  33.668  79.241  1.00  0.63           H  
ATOM   4632  CB  MET A 296     -28.922  32.065  80.468  1.00  0.63           C  
ATOM   4633  HB1 MET A 296     -29.906  31.608  80.561  1.00  0.63           H  
ATOM   4634  HB2 MET A 296     -28.225  31.236  80.336  1.00  0.63           H  
ATOM   4635  CG  MET A 296     -28.571  32.797  81.774  1.00  0.63           C  
ATOM   4636  HG1 MET A 296     -28.785  32.142  82.618  1.00  0.63           H  
ATOM   4637  HG2 MET A 296     -27.505  33.025  81.808  1.00  0.63           H  
ATOM   4638  SD  MET A 296     -29.488  34.339  81.989  1.00  0.63           S  
ATOM   4639  CE  MET A 296     -31.158  33.696  81.802  1.00  0.63           C  
ATOM   4640  HE1 MET A 296     -31.857  34.302  82.376  1.00  0.63           H  
ATOM   4641  HE2 MET A 296     -31.221  32.681  82.190  1.00  0.63           H  
ATOM   4642  HE3 MET A 296     -31.460  33.703  80.756  1.00  0.63           H  
ATOM   4643  C   MET A 296     -27.595  33.751  79.126  1.00  0.63           C  
ATOM   4644  O   MET A 296     -27.528  34.923  79.492  1.00  0.63           O  
ATOM   4645  N   LEU A 297     -26.572  33.031  78.625  1.00  0.61           N  
ATOM   4646  HN  LEU A 297     -26.726  32.079  78.361  1.00  0.61           H  
ATOM   4647  CA  LEU A 297     -25.248  33.610  78.454  1.00  0.61           C  
ATOM   4648  HA  LEU A 297     -24.950  34.003  79.428  1.00  0.61           H  
ATOM   4649  CB  LEU A 297     -24.275  32.495  78.028  1.00  0.61           C  
ATOM   4650  HB1 LEU A 297     -24.383  31.691  78.758  1.00  0.61           H  
ATOM   4651  HB2 LEU A 297     -24.578  32.058  77.082  1.00  0.61           H  
ATOM   4652  CG  LEU A 297     -22.782  32.874  77.927  1.00  0.61           C  
ATOM   4653  HG  LEU A 297     -22.551  33.631  78.677  1.00  0.61           H  
ATOM   4654  CD1 LEU A 297     -21.920  31.643  78.239  1.00  0.61           C  
ATOM   4655 1HD1 LEU A 297     -20.857  31.879  78.195  1.00  0.61           H  
ATOM   4656 2HD1 LEU A 297     -22.114  30.840  77.526  1.00  0.61           H  
ATOM   4657 3HD1 LEU A 297     -22.136  31.260  79.237  1.00  0.61           H  
ATOM   4658  CD2 LEU A 297     -22.406  33.424  76.540  1.00  0.61           C  
ATOM   4659 1HD2 LEU A 297     -21.326  33.533  76.443  1.00  0.61           H  
ATOM   4660 2HD2 LEU A 297     -22.839  34.403  76.352  1.00  0.61           H  
ATOM   4661 3HD2 LEU A 297     -22.742  32.758  75.744  1.00  0.61           H  
ATOM   4662  C   LEU A 297     -25.264  34.779  77.453  1.00  0.61           C  
ATOM   4663  O   LEU A 297     -24.459  35.694  77.563  1.00  0.61           O  
ATOM   4664  N   ILE A 298     -26.198  34.714  76.482  1.00  0.58           N  
ATOM   4665  HN  ILE A 298     -26.869  33.972  76.492  1.00  0.58           H  
ATOM   4666  CA  ILE A 298     -26.214  35.658  75.372  1.00  0.58           C  
ATOM   4667  HA  ILE A 298     -25.185  35.746  75.043  1.00  0.58           H  
ATOM   4668  CB  ILE A 298     -27.079  35.074  74.233  1.00  0.58           C  
ATOM   4669  HB  ILE A 298     -28.064  34.849  74.644  1.00  0.58           H  
ATOM   4670  CG2 ILE A 298     -27.322  36.055  73.077  1.00  0.58           C  
ATOM   4671 1HG2 ILE A 298     -28.093  35.654  72.428  1.00  0.58           H  
ATOM   4672 2HG2 ILE A 298     -26.428  36.178  72.472  1.00  0.58           H  
ATOM   4673 3HG2 ILE A 298     -27.664  37.039  73.403  1.00  0.58           H  
ATOM   4674  CG1 ILE A 298     -26.497  33.750  73.691  1.00  0.58           C  
ATOM   4675 1HG1 ILE A 298     -26.667  32.961  74.415  1.00  0.58           H  
ATOM   4676 2HG1 ILE A 298     -27.054  33.450  72.803  1.00  0.58           H  
ATOM   4677  CD1 ILE A 298     -24.998  33.804  73.355  1.00  0.58           C  
ATOM   4678 1HD1 ILE A 298     -24.642  32.839  73.017  1.00  0.58           H  
ATOM   4679 2HD1 ILE A 298     -24.384  34.045  74.221  1.00  0.58           H  
ATOM   4680 3HD1 ILE A 298     -24.791  34.523  72.562  1.00  0.58           H  
ATOM   4681  C   ILE A 298     -26.608  37.094  75.774  1.00  0.58           C  
ATOM   4682  O   ILE A 298     -25.919  38.045  75.419  1.00  0.58           O  
ATOM   4683  N   SER A 299     -27.742  37.214  76.507  1.00  0.69           N  
ATOM   4684  HN  SER A 299     -28.246  36.393  76.774  1.00  0.69           H  
ATOM   4685  CA  SER A 299     -28.186  38.544  76.952  1.00  0.69           C  
ATOM   4686  HA  SER A 299     -28.297  39.160  76.058  1.00  0.69           H  
ATOM   4687  CB  SER A 299     -29.531  38.428  77.679  1.00  0.69           C  
ATOM   4688  HB1 SER A 299     -29.908  39.420  77.930  1.00  0.69           H  
ATOM   4689  HB2 SER A 299     -30.289  37.961  77.040  1.00  0.69           H  
ATOM   4690  OG  SER A 299     -29.419  37.705  78.897  1.00  0.69           O  
ATOM   4691  HG  SER A 299     -28.997  36.868  78.728  1.00  0.69           H  
ATOM   4692  C   SER A 299     -27.141  39.178  77.896  1.00  0.69           C  
ATOM   4693  O   SER A 299     -27.023  40.391  77.995  1.00  0.69           O  
ATOM   4694  N   PHE A 300     -26.370  38.282  78.556  1.00  0.61           N  
ATOM   4695  HN  PHE A 300     -26.515  37.298  78.446  1.00  0.61           H  
ATOM   4696  CA  PHE A 300     -25.302  38.782  79.421  1.00  0.61           C  
ATOM   4697  HA  PHE A 300     -25.729  39.536  80.085  1.00  0.61           H  
ATOM   4698  CB  PHE A 300     -24.665  37.639  80.245  1.00  0.61           C  
ATOM   4699  HB1 PHE A 300     -24.317  36.850  79.586  1.00  0.61           H  
ATOM   4700  HB2 PHE A 300     -23.770  38.020  80.738  1.00  0.61           H  
ATOM   4701  CG  PHE A 300     -25.508  36.996  81.324  1.00  0.61           C  
ATOM   4702  CD1 PHE A 300     -26.803  37.411  81.631  1.00  0.61           C  
ATOM   4703  HD1 PHE A 300     -27.279  38.209  81.083  1.00  0.61           H  
ATOM   4704  CD2 PHE A 300     -24.953  35.950  82.056  1.00  0.61           C  
ATOM   4705  HD2 PHE A 300     -23.955  35.604  81.827  1.00  0.61           H  
ATOM   4706  CE1 PHE A 300     -27.514  36.810  82.662  1.00  0.61           C  
ATOM   4707  HE1 PHE A 300     -28.515  37.140  82.897  1.00  0.61           H  
ATOM   4708  CE2 PHE A 300     -25.661  35.344  83.085  1.00  0.61           C  
ATOM   4709  HE2 PHE A 300     -25.214  34.534  83.644  1.00  0.61           H  
ATOM   4710  CZ  PHE A 300     -26.941  35.779  83.393  1.00  0.61           C  
ATOM   4711  HZ  PHE A 300     -27.488  35.311  84.197  1.00  0.61           H  
ATOM   4712  C   PHE A 300     -24.201  39.463  78.571  1.00  0.61           C  
ATOM   4713  O   PHE A 300     -23.875  40.630  78.755  1.00  0.61           O  
ATOM   4714  N   VAL A 301     -23.648  38.638  77.653  1.00  0.65           N  
ATOM   4715  HN  VAL A 301     -24.073  37.747  77.493  1.00  0.65           H  
ATOM   4716  CA  VAL A 301     -22.391  38.951  76.974  1.00  0.65           C  
ATOM   4717  HA  VAL A 301     -21.787  39.542  77.662  1.00  0.65           H  
ATOM   4718  CB  VAL A 301     -21.695  37.580  76.735  1.00  0.65           C  
ATOM   4719  HB  VAL A 301     -22.407  36.925  76.231  1.00  0.65           H  
ATOM   4720  CG1 VAL A 301     -20.437  37.614  75.851  1.00  0.65           C  
ATOM   4721 1HG1 VAL A 301     -19.881  36.679  75.926  1.00  0.65           H  
ATOM   4722 2HG1 VAL A 301     -19.765  38.419  76.136  1.00  0.65           H  
ATOM   4723 3HG1 VAL A 301     -20.684  37.725  74.797  1.00  0.65           H  
ATOM   4724  CG2 VAL A 301     -21.344  36.920  78.082  1.00  0.65           C  
ATOM   4725 1HG2 VAL A 301     -20.838  35.964  77.940  1.00  0.65           H  
ATOM   4726 2HG2 VAL A 301     -22.228  36.718  78.684  1.00  0.65           H  
ATOM   4727 3HG2 VAL A 301     -20.683  37.557  78.671  1.00  0.65           H  
ATOM   4728  C   VAL A 301     -22.627  39.806  75.700  1.00  0.65           C  
ATOM   4729  O   VAL A 301     -21.892  39.706  74.721  1.00  0.65           O  
ATOM   4730  N   VAL A 302     -23.698  40.624  75.770  1.00  0.67           N  
ATOM   4731  HN  VAL A 302     -24.255  40.612  76.597  1.00  0.67           H  
ATOM   4732  CA  VAL A 302     -24.097  41.533  74.698  1.00  0.67           C  
ATOM   4733  HA  VAL A 302     -23.213  41.729  74.088  1.00  0.67           H  
ATOM   4734  CB  VAL A 302     -25.201  40.864  73.850  1.00  0.67           C  
ATOM   4735  HB  VAL A 302     -24.902  39.826  73.708  1.00  0.67           H  
ATOM   4736  CG1 VAL A 302     -26.572  40.849  74.540  1.00  0.67           C  
ATOM   4737 1HG1 VAL A 302     -27.263  40.185  74.022  1.00  0.67           H  
ATOM   4738 2HG1 VAL A 302     -27.022  41.842  74.558  1.00  0.67           H  
ATOM   4739 3HG1 VAL A 302     -26.487  40.508  75.569  1.00  0.67           H  
ATOM   4740  CG2 VAL A 302     -25.317  41.483  72.452  1.00  0.67           C  
ATOM   4741 1HG2 VAL A 302     -25.952  40.865  71.817  1.00  0.67           H  
ATOM   4742 2HG2 VAL A 302     -24.345  41.560  71.966  1.00  0.67           H  
ATOM   4743 3HG2 VAL A 302     -25.752  42.481  72.493  1.00  0.67           H  
ATOM   4744  C   VAL A 302     -24.566  42.881  75.292  1.00  0.67           C  
ATOM   4745  O   VAL A 302     -24.697  43.875  74.587  1.00  0.67           O  
ATOM   4746  N   PHE A 303     -24.805  42.844  76.630  1.00  0.66           N  
ATOM   4747  HN  PHE A 303     -24.794  41.966  77.108  1.00  0.66           H  
ATOM   4748  CA  PHE A 303     -24.992  44.033  77.465  1.00  0.66           C  
ATOM   4749  HA  PHE A 303     -25.430  44.823  76.862  1.00  0.66           H  
ATOM   4750  CB  PHE A 303     -25.886  43.723  78.676  1.00  0.66           C  
ATOM   4751  HB1 PHE A 303     -25.461  42.893  79.241  1.00  0.66           H  
ATOM   4752  HB2 PHE A 303     -25.901  44.578  79.353  1.00  0.66           H  
ATOM   4753  CG  PHE A 303     -27.319  43.383  78.345  1.00  0.66           C  
ATOM   4754  CD1 PHE A 303     -27.851  43.471  77.055  1.00  0.66           C  
ATOM   4755  HD1 PHE A 303     -27.256  43.806  76.219  1.00  0.66           H  
ATOM   4756  CD2 PHE A 303     -28.149  42.962  79.378  1.00  0.66           C  
ATOM   4757  HD2 PHE A 303     -27.763  42.894  80.385  1.00  0.66           H  
ATOM   4758  CE1 PHE A 303     -29.173  43.127  76.808  1.00  0.66           C  
ATOM   4759  HE1 PHE A 303     -29.567  43.192  75.805  1.00  0.66           H  
ATOM   4760  CE2 PHE A 303     -29.471  42.626  79.132  1.00  0.66           C  
ATOM   4761  HE2 PHE A 303     -30.096  42.309  79.948  1.00  0.66           H  
ATOM   4762  CZ  PHE A 303     -29.986  42.701  77.848  1.00  0.66           C  
ATOM   4763  HZ  PHE A 303     -31.014  42.432  77.658  1.00  0.66           H  
ATOM   4764  C   PHE A 303     -23.628  44.512  77.962  1.00  0.66           C  
ATOM   4765  O   PHE A 303     -23.412  45.695  78.200  1.00  0.66           O  
ATOM   4766  N   ILE A 304     -22.712  43.516  78.061  1.00  0.68           N  
ATOM   4767  HN  ILE A 304     -22.953  42.555  77.923  1.00  0.68           H  
ATOM   4768  CA  ILE A 304     -21.319  43.897  78.218  1.00  0.68           C  
ATOM   4769  HA  ILE A 304     -21.299  44.597  79.056  1.00  0.68           H  
ATOM   4770  CB  ILE A 304     -20.397  42.711  78.609  1.00  0.68           C  
ATOM   4771  HB  ILE A 304     -19.482  43.165  78.980  1.00  0.68           H  
ATOM   4772  CG2 ILE A 304     -20.965  41.912  79.791  1.00  0.68           C  
ATOM   4773 1HG2 ILE A 304     -20.197  41.292  80.252  1.00  0.68           H  
ATOM   4774 2HG2 ILE A 304     -21.767  41.251  79.477  1.00  0.68           H  
ATOM   4775 3HG2 ILE A 304     -21.354  42.572  80.565  1.00  0.68           H  
ATOM   4776  CG1 ILE A 304     -19.972  41.797  77.440  1.00  0.68           C  
ATOM   4777 1HG1 ILE A 304     -20.849  41.440  76.905  1.00  0.68           H  
ATOM   4778 2HG1 ILE A 304     -19.387  42.375  76.726  1.00  0.68           H  
ATOM   4779  CD1 ILE A 304     -19.090  40.617  77.858  1.00  0.68           C  
ATOM   4780 1HD1 ILE A 304     -18.686  40.117  76.979  1.00  0.68           H  
ATOM   4781 2HD1 ILE A 304     -19.645  39.877  78.434  1.00  0.68           H  
ATOM   4782 3HD1 ILE A 304     -18.245  40.950  78.457  1.00  0.68           H  
ATOM   4783  C   ILE A 304     -20.866  44.679  76.966  1.00  0.68           C  
ATOM   4784  O   ILE A 304     -20.441  45.822  77.068  1.00  0.68           O  
ATOM   4785  N   GLY A 305     -21.009  44.007  75.792  1.00  0.75           N  
ATOM   4786  HN  GLY A 305     -21.424  43.098  75.811  1.00  0.75           H  
ATOM   4787  CA  GLY A 305     -20.535  44.533  74.513  1.00  0.75           C  
ATOM   4788  HA1 GLY A 305     -19.562  44.987  74.676  1.00  0.75           H  
ATOM   4789  HA2 GLY A 305     -20.414  43.685  73.839  1.00  0.75           H  
ATOM   4790  C   GLY A 305     -21.497  45.562  73.899  1.00  0.75           C  
ATOM   4791  O   GLY A 305     -21.382  45.914  72.730  1.00  0.75           O  
ATOM   4792  N   PHE A 306     -22.429  46.046  74.747  1.00  0.70           N  
ATOM   4793  HN  PHE A 306     -22.527  45.650  75.659  1.00  0.70           H  
ATOM   4794  CA  PHE A 306     -23.300  47.173  74.436  1.00  0.70           C  
ATOM   4795  HA  PHE A 306     -23.059  47.515  73.429  1.00  0.70           H  
ATOM   4796  CB  PHE A 306     -24.767  46.729  74.444  1.00  0.70           C  
ATOM   4797  HB1 PHE A 306     -24.914  46.014  73.634  1.00  0.70           H  
ATOM   4798  HB2 PHE A 306     -24.999  46.222  75.376  1.00  0.70           H  
ATOM   4799  CG  PHE A 306     -25.748  47.848  74.223  1.00  0.70           C  
ATOM   4800  CD1 PHE A 306     -25.769  48.534  73.017  1.00  0.70           C  
ATOM   4801  HD1 PHE A 306     -25.087  48.242  72.235  1.00  0.70           H  
ATOM   4802  CD2 PHE A 306     -26.643  48.209  75.224  1.00  0.70           C  
ATOM   4803  HD2 PHE A 306     -26.654  47.668  76.158  1.00  0.70           H  
ATOM   4804  CE1 PHE A 306     -26.656  49.584  72.815  1.00  0.70           C  
ATOM   4805  HE1 PHE A 306     -26.667  50.113  71.872  1.00  0.70           H  
ATOM   4806  CE2 PHE A 306     -27.528  49.261  75.031  1.00  0.70           C  
ATOM   4807  HE2 PHE A 306     -28.209  49.538  75.821  1.00  0.70           H  
ATOM   4808  CZ  PHE A 306     -27.530  49.953  73.828  1.00  0.70           C  
ATOM   4809  HZ  PHE A 306     -28.215  50.775  73.680  1.00  0.70           H  
ATOM   4810  C   PHE A 306     -22.959  48.336  75.383  1.00  0.70           C  
ATOM   4811  O   PHE A 306     -22.416  49.336  74.925  1.00  0.70           O  
ATOM   4812  N   ASP A 307     -23.257  48.171  76.702  1.00  0.74           N  
ATOM   4813  HN  ASP A 307     -23.695  47.330  77.011  1.00  0.74           H  
ATOM   4814  CA  ASP A 307     -22.997  49.264  77.657  1.00  0.74           C  
ATOM   4815  HA  ASP A 307     -23.449  50.141  77.199  1.00  0.74           H  
ATOM   4816  CB  ASP A 307     -23.683  49.075  79.042  1.00  0.74           C  
ATOM   4817  HB1 ASP A 307     -23.335  48.157  79.510  1.00  0.74           H  
ATOM   4818  HB2 ASP A 307     -23.366  49.905  79.666  1.00  0.74           H  
ATOM   4819  CG  ASP A 307     -25.238  49.139  79.168  1.00  0.74           C  
ATOM   4820  OD1 ASP A 307     -25.947  49.392  78.201  1.00  0.74           O  
ATOM   4821  OD2 ASP A 307     -25.758  48.958  80.272  1.00  0.74           O  
ATOM   4822  C   ASP A 307     -21.454  49.569  77.845  1.00  0.74           C  
ATOM   4823  O   ASP A 307     -21.119  50.595  78.430  1.00  0.74           O  
ATOM   4824  N   MET A 308     -20.532  48.694  77.327  1.00  0.69           N  
ATOM   4825  HN  MET A 308     -20.841  47.882  76.833  1.00  0.69           H  
ATOM   4826  CA  MET A 308     -19.082  48.970  77.455  1.00  0.69           C  
ATOM   4827  HA  MET A 308     -18.976  49.613  78.329  1.00  0.69           H  
ATOM   4828  CB  MET A 308     -18.221  47.721  77.745  1.00  0.69           C  
ATOM   4829  HB1 MET A 308     -17.358  48.051  78.326  1.00  0.69           H  
ATOM   4830  HB2 MET A 308     -18.768  47.048  78.406  1.00  0.69           H  
ATOM   4831  CG  MET A 308     -17.681  46.963  76.513  1.00  0.69           C  
ATOM   4832  HG1 MET A 308     -18.467  46.489  75.929  1.00  0.69           H  
ATOM   4833  HG2 MET A 308     -17.191  47.651  75.826  1.00  0.69           H  
ATOM   4834  SD  MET A 308     -16.406  45.770  76.969  1.00  0.69           S  
ATOM   4835  CE  MET A 308     -17.371  44.258  76.868  1.00  0.69           C  
ATOM   4836  HE1 MET A 308     -16.712  43.393  76.916  1.00  0.69           H  
ATOM   4837  HE2 MET A 308     -17.913  44.214  75.924  1.00  0.69           H  
ATOM   4838  HE3 MET A 308     -18.093  44.225  77.680  1.00  0.69           H  
ATOM   4839  C   MET A 308     -18.532  49.772  76.260  1.00  0.69           C  
ATOM   4840  O   MET A 308     -17.671  50.637  76.427  1.00  0.69           O  
ATOM   4841  N   ILE A 309     -19.080  49.457  75.060  1.00  0.70           N  
ATOM   4842  HN  ILE A 309     -19.745  48.713  75.020  1.00  0.70           H  
ATOM   4843  CA  ILE A 309     -18.768  50.208  73.843  1.00  0.70           C  
ATOM   4844  HA  ILE A 309     -17.703  50.442  73.878  1.00  0.70           H  
ATOM   4845  CB  ILE A 309     -19.065  49.302  72.624  1.00  0.70           C  
ATOM   4846  HB  ILE A 309     -18.428  48.423  72.722  1.00  0.70           H  
ATOM   4847  CG2 ILE A 309     -20.512  48.797  72.629  1.00  0.70           C  
ATOM   4848 1HG2 ILE A 309     -20.705  48.174  71.757  1.00  0.70           H  
ATOM   4849 2HG2 ILE A 309     -21.227  49.619  72.614  1.00  0.70           H  
ATOM   4850 3HG2 ILE A 309     -20.713  48.191  73.509  1.00  0.70           H  
ATOM   4851  CG1 ILE A 309     -18.748  49.942  71.260  1.00  0.70           C  
ATOM   4852 1HG1 ILE A 309     -19.026  49.243  70.470  1.00  0.70           H  
ATOM   4853 2HG1 ILE A 309     -19.378  50.815  71.102  1.00  0.70           H  
ATOM   4854  CD1 ILE A 309     -17.271  50.309  71.067  1.00  0.70           C  
ATOM   4855 1HD1 ILE A 309     -17.104  50.709  70.067  1.00  0.70           H  
ATOM   4856 2HD1 ILE A 309     -16.627  49.438  71.190  1.00  0.70           H  
ATOM   4857 3HD1 ILE A 309     -16.947  51.064  71.778  1.00  0.70           H  
ATOM   4858  C   ILE A 309     -19.551  51.544  73.803  1.00  0.70           C  
ATOM   4859  O   ILE A 309     -19.281  52.418  72.988  1.00  0.70           O  
ATOM   4860  N   ARG A 310     -20.526  51.640  74.739  1.00  0.70           N  
ATOM   4861  HN  ARG A 310     -20.585  50.965  75.473  1.00  0.70           H  
ATOM   4862  CA  ARG A 310     -21.553  52.678  74.769  1.00  0.70           C  
ATOM   4863  HA  ARG A 310     -21.931  52.769  73.752  1.00  0.70           H  
ATOM   4864  CB  ARG A 310     -22.679  52.195  75.682  1.00  0.70           C  
ATOM   4865  HB1 ARG A 310     -23.216  51.403  75.173  1.00  0.70           H  
ATOM   4866  HB2 ARG A 310     -22.259  51.764  76.582  1.00  0.70           H  
ATOM   4867  CG  ARG A 310     -23.723  53.216  76.098  1.00  0.70           C  
ATOM   4868  HG1 ARG A 310     -24.476  52.650  76.640  1.00  0.70           H  
ATOM   4869  HG2 ARG A 310     -23.311  53.966  76.778  1.00  0.70           H  
ATOM   4870  CD  ARG A 310     -24.411  53.870  74.915  1.00  0.70           C  
ATOM   4871  HD1 ARG A 310     -23.763  54.573  74.391  1.00  0.70           H  
ATOM   4872  HD2 ARG A 310     -24.759  53.112  74.209  1.00  0.70           H  
ATOM   4873  NE  ARG A 310     -25.559  54.613  75.406  1.00  0.70           N  
ATOM   4874  HE  ARG A 310     -25.624  54.818  76.382  1.00  0.70           H  
ATOM   4875  CZ  ARG A 310     -26.530  55.021  74.567  1.00  0.70           C  
ATOM   4876  NH1 ARG A 310     -26.470  54.754  73.265  1.00  0.70           N  
ATOM   4877 1HH1 ARG A 310     -25.698  54.234  72.899  1.00  0.70           H  
ATOM   4878 2HH1 ARG A 310     -27.197  55.075  72.656  1.00  0.70           H  
ATOM   4879  NH2 ARG A 310     -27.560  55.704  75.045  1.00  0.70           N  
ATOM   4880 1HH2 ARG A 310     -27.610  55.905  76.024  1.00  0.70           H  
ATOM   4881 2HH2 ARG A 310     -28.283  56.020  74.431  1.00  0.70           H  
ATOM   4882  C   ARG A 310     -21.019  54.056  75.199  1.00  0.70           C  
ATOM   4883  O   ARG A 310     -21.384  55.066  74.612  1.00  0.70           O  
ATOM   4884  N   PRO A 311     -20.126  54.130  76.229  1.00  0.73           N  
ATOM   4885  CD  PRO A 311     -19.822  53.115  77.230  1.00  0.73           C  
ATOM   4886  HD1 PRO A 311     -19.171  52.363  76.804  1.00  0.73           H  
ATOM   4887  HD2 PRO A 311     -20.725  52.663  77.610  1.00  0.73           H  
ATOM   4888  CA  PRO A 311     -19.407  55.378  76.447  1.00  0.73           C  
ATOM   4889  HA  PRO A 311     -20.106  56.198  76.609  1.00  0.73           H  
ATOM   4890  CB  PRO A 311     -18.531  55.126  77.692  1.00  0.73           C  
ATOM   4891  HB1 PRO A 311     -17.489  54.924  77.429  1.00  0.73           H  
ATOM   4892  HB2 PRO A 311     -18.502  55.980  78.368  1.00  0.73           H  
ATOM   4893  CG  PRO A 311     -19.100  53.867  78.349  1.00  0.73           C  
ATOM   4894  HG1 PRO A 311     -18.331  53.261  78.831  1.00  0.73           H  
ATOM   4895  HG2 PRO A 311     -19.815  54.144  79.120  1.00  0.73           H  
ATOM   4896  C   PRO A 311     -18.465  55.717  75.294  1.00  0.73           C  
ATOM   4897  O   PRO A 311     -18.149  56.873  75.067  1.00  0.73           O  
ATOM   4898  N   ALA A 312     -18.002  54.647  74.606  1.00  0.73           N  
ATOM   4899  HN  ALA A 312     -18.450  53.754  74.657  1.00  0.73           H  
ATOM   4900  CA  ALA A 312     -16.765  54.776  73.858  1.00  0.73           C  
ATOM   4901  HA  ALA A 312     -16.070  55.346  74.473  1.00  0.73           H  
ATOM   4902  CB  ALA A 312     -16.155  53.409  73.586  1.00  0.73           C  
ATOM   4903  HB1 ALA A 312     -15.304  53.521  72.917  1.00  0.73           H  
ATOM   4904  HB2 ALA A 312     -16.861  52.733  73.112  1.00  0.73           H  
ATOM   4905  HB3 ALA A 312     -15.811  52.944  74.510  1.00  0.73           H  
ATOM   4906  C   ALA A 312     -17.025  55.532  72.567  1.00  0.73           C  
ATOM   4907  O   ALA A 312     -16.356  56.511  72.263  1.00  0.73           O  
ATOM   4908  N   ILE A 313     -18.066  55.040  71.865  1.00  0.67           N  
ATOM   4909  HN  ILE A 313     -18.547  54.240  72.224  1.00  0.67           H  
ATOM   4910  CA  ILE A 313     -18.548  55.637  70.625  1.00  0.67           C  
ATOM   4911  HA  ILE A 313     -17.714  55.581  69.926  1.00  0.67           H  
ATOM   4912  CB  ILE A 313     -19.743  54.815  70.077  1.00  0.67           C  
ATOM   4913  HB  ILE A 313     -20.097  55.330  69.187  1.00  0.67           H  
ATOM   4914  CG2 ILE A 313     -19.258  53.431  69.614  1.00  0.67           C  
ATOM   4915 1HG2 ILE A 313     -20.047  52.866  69.121  1.00  0.67           H  
ATOM   4916 2HG2 ILE A 313     -18.893  52.842  70.453  1.00  0.67           H  
ATOM   4917 3HG2 ILE A 313     -18.443  53.522  68.897  1.00  0.67           H  
ATOM   4918  CG1 ILE A 313     -20.938  54.696  71.059  1.00  0.67           C  
ATOM   4919 1HG1 ILE A 313     -20.640  54.167  71.963  1.00  0.67           H  
ATOM   4920 2HG1 ILE A 313     -21.258  55.680  71.386  1.00  0.67           H  
ATOM   4921  CD1 ILE A 313     -22.177  54.019  70.463  1.00  0.67           C  
ATOM   4922 1HD1 ILE A 313     -22.966  53.934  71.211  1.00  0.67           H  
ATOM   4923 2HD1 ILE A 313     -21.953  53.015  70.112  1.00  0.67           H  
ATOM   4924 3HD1 ILE A 313     -22.580  54.582  69.622  1.00  0.67           H  
ATOM   4925  C   ILE A 313     -18.899  57.132  70.813  1.00  0.67           C  
ATOM   4926  O   ILE A 313     -18.531  57.976  70.008  1.00  0.67           O  
ATOM   4927  N   THR A 314     -19.602  57.406  71.930  1.00  0.71           N  
ATOM   4928  HN  THR A 314     -19.836  56.675  72.571  1.00  0.71           H  
ATOM   4929  CA  THR A 314     -20.034  58.771  72.217  1.00  0.71           C  
ATOM   4930  HA  THR A 314     -20.319  59.229  71.268  1.00  0.71           H  
ATOM   4931  CB  THR A 314     -21.257  58.715  73.159  1.00  0.71           C  
ATOM   4932  HB  THR A 314     -20.936  58.308  74.119  1.00  0.71           H  
ATOM   4933  OG1 THR A 314     -22.215  57.812  72.643  1.00  0.71           O  
ATOM   4934  HG1 THR A 314     -22.516  58.111  71.794  1.00  0.71           H  
ATOM   4935  CG2 THR A 314     -21.920  60.079  73.407  1.00  0.71           C  
ATOM   4936 1HG2 THR A 314     -22.815  59.968  74.020  1.00  0.71           H  
ATOM   4937 2HG2 THR A 314     -22.214  60.569  72.478  1.00  0.71           H
[truncated: 74,529 more chars]
