# Supplementary material for: Designing Antibiotics with Inherent Resistance to Efflux as a Strategy to Revive Discovery against Multidrug-Resistant Pathogens
Source: J Med Chem. 2026 May 29;69(11):13071–98. doi: 10.1021/acs.jmedchem.6c00060 (PMC13266999; doi:10.1021/acs.jmedchem.6c00060)
Supplement: Supplementary file 10 [file jm6c00060_si_010.pdb]

REMARK   Accelrys Discovery Studio PDB file
REMARK   Created:  Tue Jan 27 11:35:58 GMT Standard Time 2015
ATOM      1  N   ASN     1     117.364  76.719 113.293  1.00  0.00           N1+
ATOM      2  HT1 ASN     1     116.672  77.505 113.343  1.00  0.00           H
ATOM      3  HT2 ASN     1     117.048  75.913 113.860  1.00  0.00           H
ATOM      4  HT3 ASN     1     117.448  76.471 112.283  1.00  0.00           H
ATOM      5  CA  ASN     1     118.623  77.269 113.707  1.00  0.00           C
ATOM      6  HA  ASN     1     118.453  77.586 114.737  1.00  0.00           H
ATOM      7  CB  ASN     1     119.804  76.216 113.711  1.00  0.00           C
ATOM      8  HB1 ASN     1     120.107  76.000 112.686  1.00  0.00           H
ATOM      9  HB2 ASN     1     119.445  75.270 114.116  1.00  0.00           H
ATOM     10  CG  ASN     1     121.051  76.549 114.488  1.00  0.00           C
ATOM     11  OD1 ASN     1     121.987  75.804 114.632  1.00  0.00           O
ATOM     12  ND2 ASN     1     121.063  77.616 115.173  1.00  0.00           N
ATOM     13 1HD2 ASN     1     121.822  77.673 115.822  1.00  0.00           H
ATOM     14 2HD2 ASN     1     120.457  78.407 115.125  1.00  0.00           H
ATOM     15  C   ASN     1     119.052  78.528 112.916  1.00  0.00           C
ATOM     16  O   ASN     1     119.384  78.456 111.784  1.00  0.00           O
ATOM     17  N   GLU     2     118.999  79.712 113.556  1.00  0.00           N
ATOM     18  HN  GLU     2     118.477  79.814 114.403  1.00  0.00           H
ATOM     19  CA  GLU     2     119.375  80.971 112.963  1.00  0.00           C
ATOM     20  HA  GLU     2     119.028  80.946 111.927  1.00  0.00           H
ATOM     21  CB  GLU     2     118.595  82.102 113.711  1.00  0.00           C
ATOM     22  HB1 GLU     2     119.105  83.051 113.542  1.00  0.00           H
ATOM     23  HB2 GLU     2     118.657  81.929 114.786  1.00  0.00           H
ATOM     24  CG  GLU     2     117.153  82.290 113.317  1.00  0.00           C
ATOM     25  HG1 GLU     2     117.104  82.723 112.317  1.00  0.00           H
ATOM     26  HG2 GLU     2     116.668  83.003 113.984  1.00  0.00           H
ATOM     27  CD  GLU     2     116.309  80.976 113.313  1.00  0.00           C
ATOM     28  OE1 GLU     2     116.123  80.309 114.331  1.00  0.00           O
ATOM     29  OE2 GLU     2     115.825  80.564 112.232  1.00  0.00           O
ATOM     30  C   GLU     2     120.868  81.051 112.959  1.00  0.00           C
ATOM     31  O   GLU     2     121.528  80.859 113.972  1.00  0.00           O
ATOM     32  N   ARG     3     121.424  81.356 111.769  1.00  0.00           N
ATOM     33  HN  ARG     3     120.784  81.521 111.014  1.00  0.00           H
ATOM     34  CA  ARG     3     122.871  81.409 111.360  1.00  0.00           C
ATOM     35  HA  ARG     3     123.365  82.095 112.049  1.00  0.00           H
ATOM     36  CB  ARG     3     123.453  79.972 111.463  1.00  0.00           C
ATOM     37  HB1 ARG     3     123.365  79.626 112.494  1.00  0.00           H
ATOM     38  HB2 ARG     3     124.519  79.986 111.236  1.00  0.00           H
ATOM     39  CG  ARG     3     122.715  78.934 110.493  1.00  0.00           C
ATOM     40  HG1 ARG     3     122.825  79.218 109.446  1.00  0.00           H
ATOM     41  HG2 ARG     3     121.644  78.974 110.694  1.00  0.00           H
ATOM     42  CD  ARG     3     123.204  77.461 110.698  1.00  0.00           C
ATOM     43  HD1 ARG     3     123.604  77.322 111.704  1.00  0.00           H
ATOM     44  HD2 ARG     3     123.960  77.173 109.967  1.00  0.00           H
ATOM     45  NE  ARG     3     122.051  76.513 110.573  1.00  0.00           N
ATOM     46  HE  ARG     3     121.192  76.843 110.150  1.00  0.00           H
ATOM     47  CZ  ARG     3     122.143  75.189 110.743  1.00  0.00           C
ATOM     48  NH1 ARG     3     123.242  74.625 111.098  1.00  0.00           N
ATOM     49 1HH1 ARG     3     124.021  75.144 111.426  1.00  0.00           H
ATOM     50 2HH1 ARG     3     123.288  73.615 111.038  1.00  0.00           H
ATOM     51  NH2 ARG     3     121.273  74.442 110.295  1.00  0.00           N
ATOM     52 1HH2 ARG     3     120.501  74.799 109.741  1.00  0.00           H
ATOM     53 2HH2 ARG     3     121.328  73.430 110.361  1.00  0.00           H
ATOM     54  C   ARG     3     122.982  81.953 109.898  1.00  0.00           C
ATOM     55  O   ARG     3     121.950  82.093 109.167  1.00  0.00           O
ATOM     56  N   ASN     4     124.145  82.373 109.454  1.00  0.00           N
ATOM     57  HN  ASN     4     124.939  82.294 110.050  1.00  0.00           H
ATOM     58  CA  ASN     4     124.232  82.803 107.991  1.00  0.00           C
ATOM     59  HA  ASN     4     123.499  83.603 107.862  1.00  0.00           H
ATOM     60  CB  ASN     4     125.629  83.349 107.772  1.00  0.00           C
ATOM     61  HB1 ASN     4     126.374  82.572 107.903  1.00  0.00           H
ATOM     62  HB2 ASN     4     125.833  84.103 108.533  1.00  0.00           H
ATOM     63  CG  ASN     4     125.843  83.982 106.445  1.00  0.00           C
ATOM     64  OD1 ASN     4     125.155  83.741 105.470  1.00  0.00           O
ATOM     65  ND2 ASN     4     126.714  84.912 106.338  1.00  0.00           N
ATOM     66 1HD2 ASN     4     126.771  85.352 105.442  1.00  0.00           H
ATOM     67 2HD2 ASN     4     127.313  85.218 107.075  1.00  0.00           H
ATOM     68  C   ASN     4     123.837  81.615 107.084  1.00  0.00           C
ATOM     69  O   ASN     4     124.149  80.481 107.384  1.00  0.00           O
ATOM     70  N   ILE     5     123.096  81.887 106.045  1.00  0.00           N
ATOM     71  HN  ILE     5     122.897  82.849 105.863  1.00  0.00           H
ATOM     72  CA  ILE     5     122.633  80.911 105.127  1.00  0.00           C
ATOM     73  HA  ILE     5     122.085  80.184 105.725  1.00  0.00           H
ATOM     74  CB  ILE     5     121.676  81.601 104.076  1.00  0.00           C
ATOM     75  HB  ILE     5     120.939  82.147 104.667  1.00  0.00           H
ATOM     76  CG2 ILE     5     122.397  82.712 103.245  1.00  0.00           C
ATOM     77 1HG2 ILE     5     123.149  82.286 102.581  1.00  0.00           H
ATOM     78 2HG2 ILE     5     122.890  83.447 103.882  1.00  0.00           H
ATOM     79 3HG2 ILE     5     121.682  83.251 102.623  1.00  0.00           H
ATOM     80  CG1 ILE     5     120.851  80.612 103.195  1.00  0.00           C
ATOM     81 1HG1 ILE     5     121.496  79.858 102.744  1.00  0.00           H
ATOM     82 2HG1 ILE     5     120.356  81.141 102.380  1.00  0.00           H
ATOM     83  CD1 ILE     5     119.795  79.963 104.093  1.00  0.00           C
ATOM     84 1HD1 ILE     5     119.070  80.700 104.441  1.00  0.00           H
ATOM     85 2HD1 ILE     5     120.207  79.482 104.974  1.00  0.00           H
ATOM     86 3HD1 ILE     5     119.241  79.201 103.543  1.00  0.00           H
ATOM     87  C   ILE     5     123.829  80.173 104.416  1.00  0.00           C
ATOM     88  O   ILE     5     123.751  78.964 104.274  1.00  0.00           O
ATOM     89  N   THR     6     125.036  80.759 104.278  1.00  0.00           N
ATOM     90  HN  THR     6     125.082  81.753 104.415  1.00  0.00           H
ATOM     91  CA  THR     6     126.298  80.059 103.960  1.00  0.00           C
ATOM     92  HA  THR     6     126.115  79.583 102.995  1.00  0.00           H
ATOM     93  CB  THR     6     127.544  80.903 103.873  1.00  0.00           C
ATOM     94  HB  THR     6     128.439  80.293 103.675  1.00  0.00           H
ATOM     95  OG1 THR     6     127.717  81.784 104.997  1.00  0.00           O
ATOM     96  HG1 THR     6     128.186  81.343 105.695  1.00  0.00           H
ATOM     97  CG2 THR     6     127.416  81.838 102.784  1.00  0.00           C
ATOM     98 1HG2 THR     6     126.577  82.522 102.926  1.00  0.00           H
ATOM     99 2HG2 THR     6     127.266  81.327 101.832  1.00  0.00           H
ATOM    100 3HG2 THR     6     128.314  82.448 102.681  1.00  0.00           H
ATOM    101  C   THR     6     126.673  78.926 104.921  1.00  0.00           C
ATOM    102  O   THR     6     127.343  77.920 104.604  1.00  0.00           O
ATOM    103  N   SER     7     126.269  79.053 106.183  1.00  0.00           N
ATOM    104  HN  SER     7     125.648  79.826 106.312  1.00  0.00           H
ATOM    105  CA  SER     7     126.365  78.157 107.327  1.00  0.00           C
ATOM    106  HA  SER     7     127.247  77.550 107.114  1.00  0.00           H
ATOM    107  CB  SER     7     126.623  78.848 108.622  1.00  0.00           C
ATOM    108  HB1 SER     7     126.949  78.132 109.378  1.00  0.00           H
ATOM    109  HB2 SER     7     125.703  79.303 109.013  1.00  0.00           H
ATOM    110  OG  SER     7     127.598  79.808 108.454  1.00  0.00           O
ATOM    111  HG  SER     7     127.350  80.379 107.732  1.00  0.00           H
ATOM    112  C   SER     7     125.167  77.141 107.348  1.00  0.00           C
ATOM    113  O   SER     7     125.414  75.936 107.529  1.00  0.00           O
ATOM    114  N   GLU     8     123.878  77.541 107.021  1.00  0.00           N
ATOM    115  HN  GLU     8     123.691  78.520 106.940  1.00  0.00           H
ATOM    116  CA  GLU     8     122.766  76.646 106.690  1.00  0.00           C
ATOM    117  HA  GLU     8     122.616  76.043 107.587  1.00  0.00           H
ATOM    118  CB  GLU     8     121.472  77.489 106.428  1.00  0.00           C
ATOM    119  HB1 GLU     8     121.588  77.988 105.469  1.00  0.00           H
ATOM    120  HB2 GLU     8     121.391  78.269 107.186  1.00  0.00           H
ATOM    121  CG  GLU     8     120.122  76.678 106.418  1.00  0.00           C
ATOM    122  HG1 GLU     8     120.122  75.986 105.575  1.00  0.00           H
ATOM    123  HG2 GLU     8     119.287  77.357 106.246  1.00  0.00           H
ATOM    124  CD  GLU     8     119.836  75.915 107.640  1.00  0.00           C
ATOM    125  OE1 GLU     8     119.691  76.491 108.702  1.00  0.00           O
ATOM    126  OE2 GLU     8     119.858  74.624 107.620  1.00  0.00           O
ATOM    127  C   GLU     8     123.045  75.635 105.502  1.00  0.00           C
ATOM    128  O   GLU     8     122.794  74.405 105.627  1.00  0.00           O
ATOM    129  N   MET     9     123.676  76.161 104.453  1.00  0.00           N
ATOM    130  HN  MET     9     123.773  77.151 104.434  1.00  0.00           H
ATOM    131  CA  MET     9     123.993  75.343 103.276  1.00  0.00           C
ATOM    132  HA  MET     9     123.169  74.636 103.147  1.00  0.00           H
ATOM    133  CB  MET     9     124.061  76.237 102.037  1.00  0.00           C
ATOM    134  HB1 MET     9     124.252  75.615 101.161  1.00  0.00           H
ATOM    135  HB2 MET     9     124.928  76.892 102.132  1.00  0.00           H
ATOM    136  CG  MET     9     122.862  77.093 101.772  1.00  0.00           C
ATOM    137  HG1 MET     9     123.070  77.794 100.963  1.00  0.00           H
ATOM    138  HG2 MET     9     122.596  77.707 102.630  1.00  0.00           H
ATOM    139  SD  MET     9     121.410  76.120 101.311  1.00  0.00           S
ATOM    140  CE  MET     9     121.406  75.870  99.526  1.00  0.00           C
ATOM    141  HE1 MET     9     122.283  75.295  99.229  1.00  0.00           H
ATOM    142  HE2 MET     9     121.449  76.832  99.016  1.00  0.00           H
ATOM    143  HE3 MET     9     120.503  75.343  99.218  1.00  0.00           H
ATOM    144  C   MET     9     125.222  74.544 103.538  1.00  0.00           C
ATOM    145  O   MET     9     125.365  73.439 102.893  1.00  0.00           O
ATOM    146  N   ARG    10     126.029  74.838 104.572  1.00  0.00           N
ATOM    147  HN  ARG    10     125.826  75.671 105.081  1.00  0.00           H
ATOM    148  CA  ARG    10     127.100  73.957 105.013  1.00  0.00           C
ATOM    149  HA  ARG    10     127.644  73.658 104.116  1.00  0.00           H
ATOM    150  CB  ARG    10     128.033  74.767 105.949  1.00  0.00           C
ATOM    151  HB1 ARG    10     127.505  75.032 106.863  1.00  0.00           H
ATOM    152  HB2 ARG    10     128.283  75.705 105.454  1.00  0.00           H
ATOM    153  CG  ARG    10     129.387  74.021 106.326  1.00  0.00           C
ATOM    154  HG1 ARG    10     129.820  73.590 105.421  1.00  0.00           H
ATOM    155  HG2 ARG    10     129.152  73.171 106.969  1.00  0.00           H
ATOM    156  CD  ARG    10     130.425  74.899 106.996  1.00  0.00           C
ATOM    157  HD1 ARG    10     130.810  75.597 106.253  1.00  0.00           H
ATOM    158  HD2 ARG    10     131.268  74.294 107.333  1.00  0.00           H
ATOM    159  NE  ARG    10     129.969  75.638 108.153  1.00  0.00           N
ATOM    160  HE  ARG    10     129.409  75.060 108.753  1.00  0.00           H
ATOM    161  CZ  ARG    10     130.208  76.902 108.452  1.00  0.00           C
ATOM    162  NH1 ARG    10     130.918  77.650 107.678  1.00  0.00           N
ATOM    163 1HH1 ARG    10     131.263  77.261 106.822  1.00  0.00           H
ATOM    164 2HH1 ARG    10     131.137  78.602 107.892  1.00  0.00           H
ATOM    165  NH2 ARG    10     129.753  77.418 109.589  1.00  0.00           N
ATOM    166 1HH2 ARG    10     129.266  76.839 110.245  1.00  0.00           H
ATOM    167 2HH2 ARG    10     129.872  78.385 109.820  1.00  0.00           H
ATOM    168  C   ARG    10     126.549  72.719 105.661  1.00  0.00           C
ATOM    169  O   ARG    10     127.125  71.621 105.457  1.00  0.00           O
ATOM    170  N   GLU    11     125.412  72.722 106.296  1.00  0.00           N
ATOM    171  HN  GLU    11     124.865  73.554 106.402  1.00  0.00           H
ATOM    172  CA  GLU    11     124.826  71.445 106.763  1.00  0.00           C
ATOM    173  HA  GLU    11     125.608  70.930 107.325  1.00  0.00           H
ATOM    174  CB  GLU    11     123.701  71.847 107.741  1.00  0.00           C
ATOM    175  HB1 GLU    11     122.833  72.192 107.174  1.00  0.00           H
ATOM    176  HB2 GLU    11     124.034  72.716 108.309  1.00  0.00           H
ATOM    177  CG  GLU    11     123.227  70.759 108.798  1.00  0.00           C
ATOM    178  HG1 GLU    11     124.075  70.383 109.370  1.00  0.00           H
ATOM    179  HG2 GLU    11     122.793  69.901 108.283  1.00  0.00           H
ATOM    180  CD  GLU    11     122.225  71.327 109.728  1.00  0.00           C
ATOM    181  OE1 GLU    11     122.623  71.984 110.678  1.00  0.00           O
ATOM    182  OE2 GLU    11     121.011  71.154 109.547  1.00  0.00           O
ATOM    183  C   GLU    11     124.372  70.511 105.624  1.00  0.00           C
ATOM    184  O   GLU    11     124.672  69.312 105.724  1.00  0.00           O
ATOM    185  N   SER    12     123.957  71.092 104.520  1.00  0.00           N
ATOM    186  HN  SER    12     123.664  72.046 104.581  1.00  0.00           H
ATOM    187  CA  SER    12     123.617  70.290 103.260  1.00  0.00           C
ATOM    188  HA  SER    12     123.249  69.318 103.597  1.00  0.00           H
ATOM    189  CB  SER    12     122.543  71.001 102.429  1.00  0.00           C
ATOM    190  HB1 SER    12     122.285  70.400 101.550  1.00  0.00           H
ATOM    191  HB2 SER    12     122.929  71.950 102.052  1.00  0.00           H
ATOM    192  OG  SER    12     121.350  71.287 103.152  1.00  0.00           O
ATOM    193  HG  SER    12     121.070  70.531 103.664  1.00  0.00           H
ATOM    194  C   SER    12     124.812  70.009 102.363  1.00  0.00           C
ATOM    195  O   SER    12     124.774  69.032 101.598  1.00  0.00           O
ATOM    196  N   PHE    13     125.922  70.740 102.525  1.00  0.00           N
ATOM    197  HN  PHE    13     125.847  71.533 103.131  1.00  0.00           H
ATOM    198  CA  PHE    13     127.172  70.411 101.851  1.00  0.00           C
ATOM    199  HA  PHE    13     126.875  70.055 100.865  1.00  0.00           H
ATOM    200  CB  PHE    13     128.021  71.681 101.626  1.00  0.00           C
ATOM    201  HB1 PHE    13     128.461  72.015 102.566  1.00  0.00           H
ATOM    202  HB2 PHE    13     127.382  72.495 101.281  1.00  0.00           H
ATOM    203  CG  PHE    13     129.097  71.457 100.626  1.00  0.00           C
ATOM    204  CD1 PHE    13     130.436  70.963 100.958  1.00  0.00           C
ATOM    205  HD1 PHE    13     130.733  70.832 101.988  1.00  0.00           H
ATOM    206  CD2 PHE    13     128.762  71.541  99.261  1.00  0.00           C
ATOM    207  HD2 PHE    13     127.774  71.876  98.976  1.00  0.00           H
ATOM    208  CE1 PHE    13     131.332  70.655  99.923  1.00  0.00           C
ATOM    209  HE1 PHE    13     132.334  70.331 100.167  1.00  0.00           H
ATOM    210  CE2 PHE    13     129.641  71.179  98.289  1.00  0.00           C
ATOM    211  HE2 PHE    13     129.338  71.244  97.254  1.00  0.00           H
ATOM    212  CZ  PHE    13     130.939  70.717  98.596  1.00  0.00           C
ATOM    213  HZ  PHE    13     131.628  70.437  97.811  1.00  0.00           H
ATOM    214  C   PHE    13     127.993  69.312 102.474  1.00  0.00           C
ATOM    215  O   PHE    13     128.598  68.537 101.730  1.00  0.00           O
ATOM    216  N   LEU    14     127.982  69.150 103.841  1.00  0.00           N
ATOM    217  HN  LEU    14     127.504  69.850 104.379  1.00  0.00           H
ATOM    218  CA  LEU    14     128.460  67.965 104.533  1.00  0.00           C
ATOM    219  HA  LEU    14     129.512  67.878 104.263  1.00  0.00           H
ATOM    220  CB  LEU    14     128.334  68.107 106.049  1.00  0.00           C
ATOM    221  HB1 LEU    14     128.571  67.139 106.497  1.00  0.00           H
ATOM    222  HB2 LEU    14     127.278  68.271 106.278  1.00  0.00           H
ATOM    223  CG  LEU    14     129.139  69.167 106.760  1.00  0.00           C
ATOM    224  HG  LEU    14     128.916  70.171 106.398  1.00  0.00           H
ATOM    225  CD1 LEU    14     128.906  69.035 108.233  1.00  0.00           C
ATOM    226 1HD1 LEU    14     129.150  68.040 108.607  1.00  0.00           H
ATOM    227 2HD1 LEU    14     127.857  69.222 108.471  1.00  0.00           H
ATOM    228 3HD1 LEU    14     129.494  69.759 108.797  1.00  0.00           H
ATOM    229  CD2 LEU    14     130.679  68.809 106.636  1.00  0.00           C
ATOM    230 1HD2 LEU    14     131.015  68.889 105.603  1.00  0.00           H
ATOM    231 2HD2 LEU    14     130.891  67.793 106.973  1.00  0.00           H
ATOM    232 3HD2 LEU    14     131.295  69.490 107.223  1.00  0.00           H
ATOM    233  C   LEU    14     127.805  66.744 104.019  1.00  0.00           C
ATOM    234  O   LEU    14     128.321  65.620 103.987  1.00  0.00           O
ATOM    235  N   ASP    15     126.513  66.922 103.756  1.00  0.00           N
ATOM    236  HN  ASP    15     126.089  67.808 103.938  1.00  0.00           H
ATOM    237  CA  ASP    15     125.616  65.872 103.307  1.00  0.00           C
ATOM    238  HA  ASP    15     125.808  65.021 103.965  1.00  0.00           H
ATOM    239  CB  ASP    15     124.142  66.416 103.476  1.00  0.00           C
ATOM    240  HB1 ASP    15     123.849  67.127 102.706  1.00  0.00           H
ATOM    241  HB2 ASP    15     123.974  66.864 104.456  1.00  0.00           H
ATOM    242  CG  ASP    15     123.335  65.139 103.352  1.00  0.00           C
ATOM    243  OD1 ASP    15     122.591  64.974 102.360  1.00  0.00           O
ATOM    244  OD2 ASP    15     123.387  64.366 104.321  1.00  0.00           O
ATOM    245  C   ASP    15     125.883  65.436 101.847  1.00  0.00           C
ATOM    246  O   ASP    15     125.908  64.195 101.574  1.00  0.00           O
ATOM    247  N   TYR    16     126.055  66.382 100.938  1.00  0.00           N
ATOM    248  HN  TYR    16     125.755  67.282 101.265  1.00  0.00           H
ATOM    249  CA  TYR    16     126.569  66.219  99.578  1.00  0.00           C
ATOM    250  HA  TYR    16     125.905  65.493  99.106  1.00  0.00           H
ATOM    251  CB  TYR    16     126.382  67.597  98.888  1.00  0.00           C
ATOM    252  HB1 TYR    16     126.798  68.379  99.521  1.00  0.00           H
ATOM    253  HB2 TYR    16     125.321  67.824  98.781  1.00  0.00           H
ATOM    254  CG  TYR    16     127.064  67.670  97.534  1.00  0.00           C
ATOM    255  CD1 TYR    16     126.506  67.195  96.384  1.00  0.00           C
ATOM    256  HD1 TYR    16     125.481  66.852  96.374  1.00  0.00           H
ATOM    257  CE1 TYR    16     127.316  67.072  95.240  1.00  0.00           C
ATOM    258  HE1 TYR    16     126.883  66.608  94.367  1.00  0.00           H
ATOM    259  CD2 TYR    16     128.406  68.105  97.479  1.00  0.00           C
ATOM    260  HD2 TYR    16     128.886  68.457  98.382  1.00  0.00           H
ATOM    261  CE2 TYR    16     129.157  68.097  96.263  1.00  0.00           C
ATOM    262  HE2 TYR    16     130.164  68.489  96.299  1.00  0.00           H
ATOM    263  CZ  TYR    16     128.564  67.573  95.128  1.00  0.00           C
ATOM    264  OH  TYR    16     129.236  67.633  93.989  1.00  0.00           O
ATOM    265  HH  TYR    16     129.882  68.314  93.978  1.00  0.00           H
ATOM    266  C   TYR    16     128.012  65.687  99.410  1.00  0.00           C
ATOM    267  O   TYR    16     128.163  64.812  98.590  1.00  0.00           O
ATOM    268  N   ALA    17     128.996  66.152 100.127  1.00  0.00           N
ATOM    269  HN  ALA    17     128.736  66.913 100.726  1.00  0.00           H
ATOM    270  CA  ALA    17     130.343  65.684 100.199  1.00  0.00           C
ATOM    271  HA  ALA    17     130.733  65.726  99.181  1.00  0.00           H
ATOM    272  CB  ALA    17     131.092  66.675 101.075  1.00  0.00           C
ATOM    273  HB1 ALA    17     130.639  66.746 102.065  1.00  0.00           H
ATOM    274  HB2 ALA    17     131.088  67.674 100.639  1.00  0.00           H
ATOM    275  HB3 ALA    17     132.128  66.372 101.217  1.00  0.00           H
ATOM    276  C   ALA    17     130.479  64.239 100.685  1.00  0.00           C
ATOM    277  O   ALA    17     131.259  63.439 100.191  1.00  0.00           O
ATOM    278  N   MET    18     129.626  63.842 101.697  1.00  0.00           N
ATOM    279  HN  MET    18     129.011  64.518 102.111  1.00  0.00           H
ATOM    280  CA  MET    18     129.640  62.521 102.237  1.00  0.00           C
ATOM    281  HA  MET    18     130.690  62.261 102.368  1.00  0.00           H
ATOM    282  CB  MET    18     128.955  62.423 103.620  1.00  0.00           C
ATOM    283  HB1 MET    18     127.919  62.752 103.516  1.00  0.00           H
ATOM    284  HB2 MET    18     129.416  63.127 104.312  1.00  0.00           H
ATOM    285  CG  MET    18     128.964  61.019 104.205  1.00  0.00           C
ATOM    286  HG1 MET    18     128.590  60.256 103.522  1.00  0.00           H
ATOM    287  HG2 MET    18     128.311  60.979 105.076  1.00  0.00           H
ATOM    288  SD  MET    18     130.685  60.612 104.728  1.00  0.00           S
ATOM    289  CE  MET    18     130.712  61.398 106.306  1.00  0.00           C
ATOM    290  HE1 MET    18     129.856  61.080 106.899  1.00  0.00           H
ATOM    291  HE2 MET    18     130.655  62.480 106.188  1.00  0.00           H
ATOM    292  HE3 MET    18     131.626  61.141 106.841  1.00  0.00           H
ATOM    293  C   MET    18     129.020  61.461 101.265  1.00  0.00           C
ATOM    294  O   MET    18     129.597  60.436 100.990  1.00  0.00           O
ATOM    295  N   SER    19     127.882  61.878 100.594  1.00  0.00           N
ATOM    296  HN  SER    19     127.382  62.679 100.936  1.00  0.00           H
ATOM    297  CA  SER    19     127.199  61.121  99.518  1.00  0.00           C
ATOM    298  HA  SER    19     126.960  60.133  99.913  1.00  0.00           H
ATOM    299  CB  SER    19     125.919  61.890  99.061  1.00  0.00           C
ATOM    300  HB1 SER    19     125.339  61.285  98.362  1.00  0.00           H
ATOM    301  HB2 SER    19     126.167  62.832  98.555  1.00  0.00           H
ATOM    302  OG  SER    19     125.126  62.098 100.245  1.00  0.00           O
ATOM    303  HG  SER    19     125.097  63.006 100.555  1.00  0.00           H
ATOM    304  C   SER    19     128.129  61.009  98.341  1.00  0.00           C
ATOM    305  O   SER    19     127.859  60.069  97.597  1.00  0.00           O
ATOM    306  N   VAL    20     129.154  61.822  98.057  1.00  0.00           N
ATOM    307  HN  VAL    20     129.229  62.661  98.599  1.00  0.00           H
ATOM    308  CA  VAL    20     130.168  61.521  97.006  1.00  0.00           C
ATOM    309  HA  VAL    20     129.667  60.970  96.208  1.00  0.00           H
ATOM    310  CB  VAL    20     130.664  62.877  96.479  1.00  0.00           C
ATOM    311  HB  VAL    20     131.127  63.417  97.308  1.00  0.00           H
ATOM    312  CG1 VAL    20     131.674  62.808  95.308  1.00  0.00           C
ATOM    313 1HG1 VAL    20     131.262  62.249  94.470  1.00  0.00           H
ATOM    314 2HG1 VAL    20     132.588  62.298  95.616  1.00  0.00           H
ATOM    315 3HG1 VAL    20     131.959  63.801  94.957  1.00  0.00           H
ATOM    316  CG2 VAL    20     129.531  63.749  95.920  1.00  0.00           C
ATOM    317 1HG2 VAL    20     128.687  63.835  96.598  1.00  0.00           H
ATOM    318 2HG2 VAL    20     129.133  63.334  94.994  1.00  0.00           H
ATOM    319 3HG2 VAL    20     129.874  64.763  95.713  1.00  0.00           H
ATOM    320  C   VAL    20     131.226  60.656  97.586  1.00  0.00           C
ATOM    321  O   VAL    20     131.610  59.697  96.901  1.00  0.00           O
ATOM    322  N   ILE    21     131.775  60.976  98.752  1.00  0.00           N
ATOM    323  HN  ILE    21     131.423  61.772  99.248  1.00  0.00           H
ATOM    324  CA  ILE    21     132.822  60.237  99.353  1.00  0.00           C
ATOM    325  HA  ILE    21     133.703  60.405  98.732  1.00  0.00           H
ATOM    326  CB  ILE    21     133.112  60.720 100.813  1.00  0.00           C
ATOM    327  HB  ILE    21     132.159  60.897 101.310  1.00  0.00           H
ATOM    328  CG2 ILE    21     133.896  59.626 101.631  1.00  0.00           C
ATOM    329 1HG2 ILE    21     134.812  59.328 101.118  1.00  0.00           H
ATOM    330 2HG2 ILE    21     133.298  58.732 101.807  1.00  0.00           H
ATOM    331 3HG2 ILE    21     134.181  60.011 102.610  1.00  0.00           H
ATOM    332  CG1 ILE    21     133.924  62.038 100.769  1.00  0.00           C
ATOM    333 1HG1 ILE    21     133.619  62.620  99.899  1.00  0.00           H
ATOM    334 2HG1 ILE    21     134.976  61.810 100.607  1.00  0.00           H
ATOM    335  CD1 ILE    21     133.784  62.954 101.973  1.00  0.00           C
ATOM    336 1HD1 ILE    21     134.152  62.470 102.878  1.00  0.00           H
ATOM    337 2HD1 ILE    21     132.750  63.241 102.150  1.00  0.00           H
ATOM    338 3HD1 ILE    21     134.361  63.868 101.833  1.00  0.00           H
ATOM    339  C   ILE    21     132.518  58.696  99.285  1.00  0.00           C
ATOM    340  O   ILE    21     133.316  57.839  98.911  1.00  0.00           O
ATOM    341  N   VAL    22     131.301  58.347  99.669  1.00  0.00           N
ATOM    342  HN  VAL    22     130.685  59.080  99.968  1.00  0.00           H
ATOM    343  CA  VAL    22     130.867  56.959  99.896  1.00  0.00           C
ATOM    344  HA  VAL    22     131.745  56.420 100.257  1.00  0.00           H
ATOM    345  CB  VAL    22     129.731  56.823 101.003  1.00  0.00           C
ATOM    346  HB  VAL    22     129.529  55.755 101.111  1.00  0.00           H
ATOM    347  CG1 VAL    22     130.103  57.306 102.403  1.00  0.00           C
ATOM    348 1HG1 VAL    22     130.292  58.380 102.411  1.00  0.00           H
ATOM    349 2HG1 VAL    22     131.005  56.808 102.761  1.00  0.00           H
ATOM    350 3HG1 VAL    22     129.305  57.101 103.117  1.00  0.00           H
ATOM    351  CG2 VAL    22     128.488  57.432 100.498  1.00  0.00           C
ATOM    352 1HG2 VAL    22     128.085  56.892  99.641  1.00  0.00           H
ATOM    353 2HG2 VAL    22     128.627  58.464 100.189  1.00  0.00           H
ATOM    354 3HG2 VAL    22     127.710  57.425 101.262  1.00  0.00           H
ATOM    355  C   VAL    22     130.436  56.264  98.577  1.00  0.00           C
ATOM    356  O   VAL    22     130.168  55.007  98.508  1.00  0.00           O
ATOM    357  N   ALA    23     130.352  57.032  97.389  1.00  0.00           N
ATOM    358  HN  ALA    23     130.620  57.990  97.489  1.00  0.00           H
ATOM    359  CA  ALA    23     129.845  56.615  96.109  1.00  0.00           C
ATOM    360  HA  ALA    23     129.530  55.578  96.239  1.00  0.00           H
ATOM    361  CB  ALA    23     128.619  57.408  95.751  1.00  0.00           C
ATOM    362  HB1 ALA    23     128.861  58.462  95.606  1.00  0.00           H
ATOM    363  HB2 ALA    23     127.870  57.350  96.542  1.00  0.00           H
ATOM    364  HB3 ALA    23     128.161  57.040  94.832  1.00  0.00           H
ATOM    365  C   ALA    23     130.863  56.579  94.997  1.00  0.00           C
ATOM    366  O   ALA    23     130.694  55.934  93.979  1.00  0.00           O
ATOM    367  N   ARG    24     131.980  57.273  95.166  1.00  0.00           N
ATOM    368  HN  ARG    24     132.070  57.678  96.075  1.00  0.00           H
ATOM    369  CA  ARG    24     132.973  57.716  94.166  1.00  0.00           C
ATOM    370  HA  ARG    24     132.849  57.023  93.331  1.00  0.00           H
ATOM    371  CB  ARG    24     132.520  59.096  93.641  1.00  0.00           C
ATOM    372  HB1 ARG    24     132.725  59.841  94.411  1.00  0.00           H
ATOM    373  HB2 ARG    24     131.434  59.063  93.550  1.00  0.00           H
ATOM    374  CG  ARG    24     133.087  59.607  92.281  1.00  0.00           C
ATOM    375  HG1 ARG    24     132.884  58.877  91.496  1.00  0.00           H
ATOM    376  HG2 ARG    24     134.173  59.693  92.338  1.00  0.00           H
ATOM    377  CD  ARG    24     132.476  60.968  91.899  1.00  0.00           C
ATOM    378  HD1 ARG    24     132.893  61.317  90.952  1.00  0.00           H
ATOM    379  HD2 ARG    24     132.674  61.718  92.665  1.00  0.00           H
ATOM    380  NE  ARG    24     131.064  60.841  91.711  1.00  0.00           N
ATOM    381  HE  ARG    24     130.818  59.918  91.398  1.00  0.00           H
ATOM    382  CZ  ARG    24     130.169  61.844  91.755  1.00  0.00           C
ATOM    383  NH1 ARG    24     130.454  63.112  91.992  1.00  0.00           N
ATOM    384 1HH1 ARG    24     131.421  63.373  92.009  1.00  0.00           H
ATOM    385 2HH1 ARG    24     129.765  63.826  92.113  1.00  0.00           H
ATOM    386  NH2 ARG    24     128.925  61.456  91.858  1.00  0.00           N
ATOM    387 1HH2 ARG    24     128.183  62.099  92.040  1.00  0.00           H
ATOM    388 2HH2 ARG    24     128.703  60.491  91.702  1.00  0.00           H
ATOM    389  C   ARG    24     134.402  57.465  94.663  1.00  0.00           C
ATOM    390  O   ARG    24     135.183  56.900  93.926  1.00  0.00           O
ATOM    391  N   ALA    25     134.713  57.949  95.868  1.00  0.00           N
ATOM    392  HN  ALA    25     134.004  58.378  96.428  1.00  0.00           H
ATOM    393  CA  ALA    25     136.054  57.784  96.401  1.00  0.00           C
ATOM    394  HA  ALA    25     136.747  58.000  95.586  1.00  0.00           H
ATOM    395  CB  ALA    25     136.312  58.769  97.533  1.00  0.00           C
ATOM    396  HB1 ALA    25     135.655  58.605  98.388  1.00  0.00           H
ATOM    397  HB2 ALA    25     136.159  59.795  97.197  1.00  0.00           H
ATOM    398  HB3 ALA    25     137.341  58.705  97.893  1.00  0.00           H
ATOM    399  C   ALA    25     136.372  56.414  96.938  1.00  0.00           C
ATOM    400  O   ALA    25     137.352  55.827  96.641  1.00  0.00           O
ATOM    401  N   LEU    26     135.494  55.951  97.781  1.00  0.00           N
ATOM    402  HN  LEU    26     134.666  56.481  97.974  1.00  0.00           H
ATOM    403  CA  LEU    26     135.721  54.702  98.581  1.00  0.00           C
ATOM    404  HA  LEU    26     136.801  54.579  98.659  1.00  0.00           H
ATOM    405  CB  LEU    26     135.166  54.929 100.024  1.00  0.00           C
ATOM    406  HB1 LEU    26     135.374  54.026 100.600  1.00  0.00           H
ATOM    407  HB2 LEU    26     134.078  54.991  99.969  1.00  0.00           H
ATOM    408  CG  LEU    26     135.690  56.153 100.835  1.00  0.00           C
ATOM    409  HG  LEU    26     135.298  57.047 100.350  1.00  0.00           H
ATOM    410  CD1 LEU    26     135.162  56.156 102.243  1.00  0.00           C
ATOM    411 1HD1 LEU    26     135.523  55.293 102.803  1.00  0.00           H
ATOM    412 2HD1 LEU    26     134.072  56.127 102.250  1.00  0.00           H
ATOM    413 3HD1 LEU    26     135.474  57.055 102.776  1.00  0.00           H
ATOM    414  CD2 LEU    26     137.262  56.292 100.824  1.00  0.00           C
ATOM    415 1HD2 LEU    26     137.644  56.422  99.811  1.00  0.00           H
ATOM    416 2HD2 LEU    26     137.739  55.407 101.248  1.00  0.00           H
ATOM    417 3HD2 LEU    26     137.587  57.156 101.405  1.00  0.00           H
ATOM    418  C   LEU    26     135.109  53.433  97.881  1.00  0.00           C
ATOM    419  O   LEU    26     133.934  53.546  97.457  1.00  0.00           O
ATOM    420  N   PRO    27     135.839  52.325  97.863  1.00  0.00           N
ATOM    421  CD  PRO    27     137.355  52.200  98.055  1.00  0.00           C
ATOM    422  HD1 PRO    27     137.665  52.582  99.029  1.00  0.00           H
ATOM    423  HD2 PRO    27     137.872  52.761  97.275  1.00  0.00           H
ATOM    424  CA  PRO    27     135.339  50.966  97.655  1.00  0.00           C
ATOM    425  HA  PRO    27     134.574  51.014  96.878  1.00  0.00           H
ATOM    426  CB  PRO    27     136.504  50.172  97.080  1.00  0.00           C
ATOM    427  HB1 PRO    27     136.671  50.417  96.031  1.00  0.00           H
ATOM    428  HB2 PRO    27     136.397  49.089  97.169  1.00  0.00           H
ATOM    429  CG  PRO    27     137.613  50.739  97.948  1.00  0.00           C
ATOM    430  HG1 PRO    27     137.565  50.287  98.941  1.00  0.00           H
ATOM    431  HG2 PRO    27     138.598  50.513  97.551  1.00  0.00           H
ATOM    432  C   PRO    27     134.649  50.170  98.836  1.00  0.00           C
ATOM    433  O   PRO    27     135.012  50.483  99.999  1.00  0.00           O
ATOM    434  N   ASP    28     133.697  49.202  98.655  1.00  0.00           N
ATOM    435  HN  ASP    28     133.453  48.948  97.719  1.00  0.00           H
ATOM    436  CA  ASP    28     133.264  48.295  99.729  1.00  0.00           C
ATOM    437  HA  ASP    28     133.119  48.907 100.621  1.00  0.00           H
ATOM    438  CB  ASP    28     131.997  47.633  99.332  1.00  0.00           C
ATOM    439  HB1 ASP    28     132.176  46.823  98.626  1.00  0.00           H
ATOM    440  HB2 ASP    28     131.366  48.354  98.811  1.00  0.00           H
ATOM    441  CG  ASP    28     131.195  47.076 100.512  1.00  0.00           C
ATOM    442  OD1 ASP    28     131.639  46.258 101.315  1.00  0.00           O
ATOM    443  OD2 ASP    28     130.045  47.551 100.691  1.00  0.00           O
ATOM    444  C   ASP    28     134.384  47.318  99.961  1.00  0.00           C
ATOM    445  O   ASP    28     134.853  46.757  98.991  1.00  0.00           O
ATOM    446  N   VAL    29     134.796  47.079 101.231  1.00  0.00           N
ATOM    447  HN  VAL    29     134.299  47.556 101.959  1.00  0.00           H
ATOM    448  CA  VAL    29     135.862  46.092 101.527  1.00  0.00           C
ATOM    449  HA  VAL    29     136.693  46.370 100.888  1.00  0.00           H
ATOM    450  CB  VAL    29     136.269  46.269 103.054  1.00  0.00           C
ATOM    451  HB  VAL    29     136.517  47.324 103.178  1.00  0.00           H
ATOM    452  CG1 VAL    29     135.189  45.959 104.025  1.00  0.00           C
ATOM    453 1HG1 VAL    29     134.911  44.904 104.001  1.00  0.00           H
ATOM    454 2HG1 VAL    29     134.290  46.541 103.820  1.00  0.00           H
ATOM    455 3HG1 VAL    29     135.489  46.192 105.048  1.00  0.00           H
ATOM    456  CG2 VAL    29     137.501  45.470 103.555  1.00  0.00           C
ATOM    457 1HG2 VAL    29     138.368  45.666 102.924  1.00  0.00           H
ATOM    458 2HG2 VAL    29     137.321  44.394 103.536  1.00  0.00           H
ATOM    459 3HG2 VAL    29     137.771  45.745 104.575  1.00  0.00           H
ATOM    460  C   VAL    29     135.531  44.630 101.229  1.00  0.00           C
ATOM    461  O   VAL    29     136.390  43.830 100.869  1.00  0.00           O
ATOM    462  N   ARG    30     134.223  44.290 101.333  1.00  0.00           N
ATOM    463  HN  ARG    30     133.549  45.013 101.507  1.00  0.00           H
ATOM    464  CA  ARG    30     133.808  42.889 101.208  1.00  0.00           C
ATOM    465  HA  ARG    30     134.413  42.290 101.891  1.00  0.00           H
ATOM    466  CB  ARG    30     132.278  42.859 101.604  1.00  0.00           C
ATOM    467  HB1 ARG    30     131.824  41.908 101.362  1.00  0.00           H
ATOM    468  HB2 ARG    30     131.765  43.574 100.961  1.00  0.00           H
ATOM    469  CG  ARG    30     131.969  43.208 103.095  1.00  0.00           C
ATOM    470  HG1 ARG    30     132.518  44.110 103.370  1.00  0.00           H
ATOM    471  HG2 ARG    30     132.350  42.420 103.746  1.00  0.00           H
ATOM    472  CD  ARG    30     130.521  43.449 103.364  1.00  0.00           C
ATOM    473  HD1 ARG    30     130.379  43.746 104.404  1.00  0.00           H
ATOM    474  HD2 ARG    30     129.970  42.520 103.206  1.00  0.00           H
ATOM    475  NE  ARG    30     129.848  44.491 102.531  1.00  0.00           N
ATOM    476  HE  ARG    30     130.467  45.052 101.984  1.00  0.00           H
ATOM    477  CZ  ARG    30     128.560  44.745 102.416  1.00  0.00           C
ATOM    478  NH1 ARG    30     127.681  44.097 103.087  1.00  0.00           N
ATOM    479 1HH1 ARG    30     127.987  43.368 103.701  1.00  0.00           H
ATOM    480 2HH1 ARG    30     126.703  44.290 103.014  1.00  0.00           H
ATOM    481  NH2 ARG    30     128.159  45.720 101.617  1.00  0.00           N
ATOM    482 1HH2 ARG    30     128.866  46.299 101.173  1.00  0.00           H
ATOM    483 2HH2 ARG    30     127.207  45.934 101.411  1.00  0.00           H
ATOM    484  C   ARG    30     133.954  42.363  99.805  1.00  0.00           C
ATOM    485  O   ARG    30     134.417  41.280  99.629  1.00  0.00           O
ATOM    486  N   ASP    31     133.664  43.102  98.730  1.00  0.00           N
ATOM    487  HN  ASP    31     133.221  43.988  98.873  1.00  0.00           H
ATOM    488  CA  ASP    31     133.991  42.808  97.308  1.00  0.00           C
ATOM    489  HA  ASP    31     134.388  41.795  97.286  1.00  0.00           H
ATOM    490  CB  ASP    31     132.692  42.850  96.509  1.00  0.00           C
ATOM    491  HB1 ASP    31     131.931  42.244  97.002  1.00  0.00           H
ATOM    492  HB2 ASP    31     132.858  42.387  95.535  1.00  0.00           H
ATOM    493  CG  ASP    31     132.117  44.244  96.247  1.00  0.00           C
ATOM    494  OD1 ASP    31     132.669  45.199  96.795  1.00  0.00           O
ATOM    495  OD2 ASP    31     131.107  44.382  95.525  1.00  0.00           O
ATOM    496  C   ASP    31     135.031  43.688  96.636  1.00  0.00           C
ATOM    497  O   ASP    31     135.388  43.460  95.460  1.00  0.00           O
ATOM    498  N   GLY    32     135.526  44.699  97.345  1.00  0.00           N
ATOM    499  HN  GLY    32     135.046  44.950  98.186  1.00  0.00           H
ATOM    500  CA  GLY    32     136.650  45.592  96.889  1.00  0.00           C
ATOM    501  HA1 GLY    32     137.475  44.959  96.571  1.00  0.00           H
ATOM    502  HA2 GLY    32     136.945  46.206  97.737  1.00  0.00           H
ATOM    503  C   GLY    32     136.195  46.504  95.710  1.00  0.00           C
ATOM    504  O   GLY    32     137.014  47.163  95.120  1.00  0.00           O
ATOM    505  N   LEU    33     134.904  46.495  95.285  1.00  0.00           N
ATOM    506  HN  LEU    33     134.234  45.968  95.813  1.00  0.00           H
ATOM    507  CA  LEU    33     134.461  47.278  94.108  1.00  0.00           C
ATOM    508  HA  LEU    33     135.348  47.515  93.524  1.00  0.00           H
ATOM    509  CB  LEU    33     133.438  46.521  93.184  1.00  0.00           C
ATOM    510  HB1 LEU    33     133.002  47.250  92.498  1.00  0.00           H
ATOM    511  HB2 LEU    33     132.605  46.182  93.801  1.00  0.00           H
ATOM    512  CG  LEU    33     133.919  45.350  92.348  1.00  0.00           C
ATOM    513  HG  LEU    33     134.191  44.521  93.005  1.00  0.00           H
ATOM    514  CD1 LEU    33     132.885  44.863  91.316  1.00  0.00           C
ATOM    515 1HD1 LEU    33     132.694  45.625  90.562  1.00  0.00           H
ATOM    516 2HD1 LEU    33     131.941  44.611  91.802  1.00  0.00           H
ATOM    517 3HD1 LEU    33     133.241  43.971  90.801  1.00  0.00           H
ATOM    518  CD2 LEU    33     135.200  45.879  91.592  1.00  0.00           C
ATOM    519 1HD2 LEU    33     136.053  45.972  92.265  1.00  0.00           H
ATOM    520 2HD2 LEU    33     135.031  46.842  91.116  1.00  0.00           H
ATOM    521 3HD2 LEU    33     135.501  45.177  90.814  1.00  0.00           H
ATOM    522  C   LEU    33     133.927  48.637  94.589  1.00  0.00           C
ATOM    523  O   LEU    33     133.200  48.711  95.578  1.00  0.00           O
ATOM    524  N   LYS    34     134.160  49.675  93.791  1.00  0.00           N
ATOM    525  HN  LYS    34     134.817  49.571  93.047  1.00  0.00           H
ATOM    526  CA  LYS    34     133.210  50.770  93.828  1.00  0.00           C
ATOM    527  HA  LYS    34     133.029  51.025  94.874  1.00  0.00           H
ATOM    528  CB  LYS    34     133.928  51.988  93.091  1.00  0.00           C
ATOM    529  HB1 LYS    34     133.204  52.763  92.829  1.00  0.00           H
ATOM    530  HB2 LYS    34     134.382  51.658  92.155  1.00  0.00           H
ATOM    531  CG  LYS    34     134.974  52.606  94.053  1.00  0.00           C
ATOM    532  HG1 LYS    34     135.738  51.873  94.316  1.00  0.00           H
ATOM    533  HG2 LYS    34     134.509  52.959  94.975  1.00  0.00           H
ATOM    534  CD  LYS    34     135.565  53.788  93.232  1.00  0.00           C
ATOM    535  HD1 LYS    34     134.824  54.566  93.040  1.00  0.00           H
ATOM    536  HD2 LYS    34     135.931  53.440  92.264  1.00  0.00           H
ATOM    537  CE  LYS    34     136.746  54.322  94.081  1.00  0.00           C
ATOM    538  HE1 LYS    34     137.358  53.511  94.478  1.00  0.00           H
ATOM    539  HE2 LYS    34     136.331  54.870  94.913  1.00  0.00           H
ATOM    540  NZ  LYS    34     137.642  55.202  93.326  1.00  0.00           N1+
ATOM    541  HZ1 LYS    34     137.159  56.103  93.121  1.00  0.00           H
ATOM    542  HZ2 LYS    34     137.866  54.779  92.412  1.00  0.00           H
ATOM    543  HZ3 LYS    34     138.553  55.388  93.798  1.00  0.00           H
ATOM    544  C   LYS    34     131.879  50.538  93.143  1.00  0.00           C
ATOM    545  O   LYS    34     131.794  49.616  92.324  1.00  0.00           O
ATOM    546  N   PRO    35     130.858  51.402  93.249  1.00  0.00           N
ATOM    547  CD  PRO    35     130.658  52.432  94.216  1.00  0.00           C
ATOM    548  HD1 PRO    35     130.943  53.393  93.784  1.00  0.00           H
ATOM    549  HD2 PRO    35     131.267  52.285  95.109  1.00  0.00           H
ATOM    550  CA  PRO    35     129.555  51.187  92.595  1.00  0.00           C
ATOM    551  HA  PRO    35     129.193  50.205  92.900  1.00  0.00           H
ATOM    552  CB  PRO    35     128.600  52.229  93.142  1.00  0.00           C
ATOM    553  HB1 PRO    35     127.562  51.895  93.153  1.00  0.00           H
ATOM    554  HB2 PRO    35     128.659  53.168  92.588  1.00  0.00           H
ATOM    555  CG  PRO    35     129.203  52.409  94.567  1.00  0.00           C
ATOM    556  HG1 PRO    35     128.876  53.329  95.054  1.00  0.00           H
ATOM    557  HG2 PRO    35     128.960  51.568  95.217  1.00  0.00           H
ATOM    558  C   PRO    35     129.581  51.161  91.110  1.00  0.00           C
ATOM    559  O   PRO    35     128.869  50.333  90.519  1.00  0.00           O
ATOM    560  N   VAL    36     130.385  52.016  90.526  1.00  0.00           N
ATOM    561  HN  VAL    36     130.901  52.663  91.087  1.00  0.00           H
ATOM    562  CA  VAL    36     130.533  52.073  89.070  1.00  0.00           C
ATOM    563  HA  VAL    36     129.504  52.215  88.733  1.00  0.00           H
ATOM    564  CB  VAL    36     131.301  53.280  88.514  1.00  0.00           C
ATOM    565  HB  VAL    36     130.885  54.220  88.874  1.00  0.00           H
ATOM    566  CG1 VAL    36     132.836  53.224  88.845  1.00  0.00           C
ATOM    567 1HG1 VAL    36     133.344  52.396  88.354  1.00  0.00           H
ATOM    568 2HG1 VAL    36     133.023  53.171  89.917  1.00  0.00           H
ATOM    569 3HG1 VAL    36     133.302  54.133  88.477  1.00  0.00           H
ATOM    570  CG2 VAL    36     131.147  53.164  86.960  1.00  0.00           C
ATOM    571 1HG2 VAL    36     130.100  53.122  86.656  1.00  0.00           H
ATOM    572 2HG2 VAL    36     131.661  52.302  86.534  1.00  0.00           H
ATOM    573 3HG2 VAL    36     131.574  54.048  86.483  1.00  0.00           H
ATOM    574  C   VAL    36     130.939  50.660  88.452  1.00  0.00           C
ATOM    575  O   VAL    36     130.220  50.093  87.614  1.00  0.00           O
HETATM  576  N   HIE    37     132.113  50.179  88.853  1.00  0.00           N
HETATM  577  CA  HIE    37     132.633  48.843  88.492  1.00  0.00           C
HETATM  578  C   HIE    37     131.671  47.731  88.832  1.00  0.00           C
HETATM  579  O   HIE    37     131.624  46.793  88.064  1.00  0.00           O
HETATM  580  CB  HIE    37     133.951  48.556  89.278  1.00  0.00           C
HETATM  581  CG  HIE    37     135.056  49.490  89.064  1.00  0.00           C
HETATM  582  ND1 HIE    37     135.094  50.751  89.537  1.00  0.00           N
HETATM  583  CD2 HIE    37     136.146  49.360  88.229  1.00  0.00           C
HETATM  584  CE1 HIE    37     136.243  51.315  89.152  1.00  0.00           C
HETATM  585  NE2 HIE    37     136.874  50.497  88.357  1.00  0.00           N
HETATM  586  HN  HIE    37     132.667  50.774  89.433  1.00  0.00           H
HETATM  587  HA  HIE    37     132.815  48.851  87.417  1.00  0.00           H
HETATM  588  HB1 HIE    37     134.312  47.558  89.021  1.00  0.00           H
HETATM  589  HB2 HIE    37     133.739  48.536  90.348  1.00  0.00           H
HETATM  590  HD2 HIE    37     136.390  48.519  87.595  1.00  0.00           H
HETATM  591  HE1 HIE    37     136.575  52.302  89.438  1.00  0.00           H
HETATM  592  HE2 HIE    37     137.706  50.696  87.873  1.00  0.00           H
ATOM    593  N   ARG    38     130.887  47.756  89.941  1.00  0.00           N
ATOM    594  HN  ARG    38     131.007  48.547  90.542  1.00  0.00           H
ATOM    595  CA  ARG    38     129.971  46.717  90.378  1.00  0.00           C
ATOM    596  HA  ARG    38     130.495  45.765  90.297  1.00  0.00           H
ATOM    597  CB  ARG    38     129.516  46.992  91.859  1.00  0.00           C
ATOM    598  HB1 ARG    38     128.906  47.895  91.895  1.00  0.00           H
ATOM    599  HB2 ARG    38     130.402  47.194  92.461  1.00  0.00           H
ATOM    600  CG  ARG    38     128.743  45.804  92.489  1.00  0.00           C
ATOM    601  HG1 ARG    38     129.404  44.939  92.554  1.00  0.00           H
ATOM    602  HG2 ARG    38     127.931  45.510  91.822  1.00  0.00           H
ATOM    603  CD  ARG    38     128.147  46.098  93.853  1.00  0.00           C
ATOM    604  HD1 ARG    38     127.564  45.246  94.207  1.00  0.00           H
ATOM    605  HD2 ARG    38     127.482  46.962  93.845  1.00  0.00           H
ATOM    606  NE  ARG    38     129.205  46.299  94.842  1.00  0.00           N
ATOM    607  HE  ARG    38     129.619  45.434  95.135  1.00  0.00           H
ATOM    608  CZ  ARG    38     129.777  47.421  95.244  1.00  0.00           C
ATOM    609  NH1 ARG    38     129.240  48.555  95.024  1.00  0.00           N
ATOM    610 1HH1 ARG    38     128.354  48.574  94.557  1.00  0.00           H
ATOM    611 2HH1 ARG    38     129.671  49.403  95.326  1.00  0.00           H
ATOM    612  NH2 ARG    38     130.885  47.362  95.879  1.00  0.00           N
ATOM    613 1HH2 ARG    38     131.277  46.449  96.102  1.00  0.00           H
ATOM    614 2HH2 ARG    38     131.442  48.143  96.169  1.00  0.00           H
ATOM    615  C   ARG    38     128.797  46.701  89.443  1.00  0.00           C
ATOM    616  O   ARG    38     128.436  45.608  89.064  1.00  0.00           O
ATOM    617  N   ARG    39     128.259  47.910  89.076  1.00  0.00           N
ATOM    618  HN  ARG    39     128.650  48.737  89.478  1.00  0.00           H
ATOM    619  CA  ARG    39     127.169  48.019  88.164  1.00  0.00           C
ATOM    620  HA  ARG    39     126.362  47.359  88.488  1.00  0.00           H
ATOM    621  CB  ARG    39     126.808  49.484  88.249  1.00  0.00           C
ATOM    622  HB1 ARG    39     126.295  49.792  87.336  1.00  0.00           H
ATOM    623  HB2 ARG    39     127.704  50.106  88.292  1.00  0.00           H
ATOM    624  CG  ARG    39     125.850  49.798  89.427  1.00  0.00           C
ATOM    625  HG1 ARG    39     126.196  49.297  90.332  1.00  0.00           H
ATOM    626  HG2 ARG    39     124.858  49.398  89.230  1.00  0.00           H
ATOM    627  CD  ARG    39     125.819  51.300  89.686  1.00  0.00           C
ATOM    628  HD1 ARG    39     125.601  51.864  88.778  1.00  0.00           H
ATOM    629  HD2 ARG    39     126.743  51.665  90.134  1.00  0.00           H
ATOM    630  NE  ARG    39     124.709  51.537  90.621  1.00  0.00           N
ATOM    631  HE  ARG    39     124.081  50.759  90.733  1.00  0.00           H
ATOM    632  CZ  ARG    39     124.394  52.658  91.291  1.00  0.00           C
ATOM    633  NH1 ARG    39     125.144  53.705  91.201  1.00  0.00           N
ATOM    634 1HH1 ARG    39     125.930  53.667  90.582  1.00  0.00           H
ATOM    635 2HH1 ARG    39     124.967  54.539  91.719  1.00  0.00           H
ATOM    636  NH2 ARG    39     123.376  52.747  92.026  1.00  0.00           N
ATOM    637 1HH2 ARG    39     122.793  51.911  92.102  1.00  0.00           H
ATOM    638 2HH2 ARG    39     123.078  53.548  92.533  1.00  0.00           H
ATOM    639  C   ARG    39     127.604  47.661  86.747  1.00  0.00           C
ATOM    640  O   ARG    39     126.719  47.084  86.077  1.00  0.00           O
ATOM    641  N   ILE    40     128.838  47.909  86.255  1.00  0.00           N
ATOM    642  HN  ILE    40     129.389  48.535  86.809  1.00  0.00           H
ATOM    643  CA  ILE    40     129.515  47.271  85.091  1.00  0.00           C
ATOM    644  HA  ILE    40     128.912  47.574  84.233  1.00  0.00           H
ATOM    645  CB  ILE    40     130.945  47.817  84.891  1.00  0.00           C
ATOM    646  HB  ILE    40     131.427  47.897  85.864  1.00  0.00           H
ATOM    647  CG2 ILE    40     131.797  46.883  83.988  1.00  0.00           C
ATOM    648 1HG2 ILE    40     131.271  46.638  83.064  1.00  0.00           H
ATOM    649 2HG2 ILE    40     132.045  45.948  84.491  1.00  0.00           H
ATOM    650 3HG2 ILE    40     132.738  47.348  83.700  1.00  0.00           H
ATOM    651  CG1 ILE    40     130.958  49.209  84.183  1.00  0.00           C
ATOM    652 1HG1 ILE    40     130.126  49.800  84.571  1.00  0.00           H
ATOM    653 2HG1 ILE    40     130.767  49.104  83.114  1.00  0.00           H
ATOM    654  CD1 ILE    40     132.186  49.982  84.413  1.00  0.00           C
ATOM    655 1HD1 ILE    40     133.062  49.508  83.972  1.00  0.00           H
ATOM    656 2HD1 ILE    40     132.376  50.118  85.477  1.00  0.00           H
ATOM    657 3HD1 ILE    40     132.100  50.975  83.973  1.00  0.00           H
ATOM    658  C   ILE    40     129.445  45.749  85.106  1.00  0.00           C
ATOM    659  O   ILE    40     129.099  45.193  84.091  1.00  0.00           O
ATOM    660  N   LEU    41     129.887  45.085  86.187  1.00  0.00           N
ATOM    661  HN  LEU    41     130.201  45.648  86.954  1.00  0.00           H
ATOM    662  CA  LEU    41     129.985  43.627  86.326  1.00  0.00           C
ATOM    663  HA  LEU    41     130.281  43.236  85.352  1.00  0.00           H
ATOM    664  CB  LEU    41     131.057  43.333  87.350  1.00  0.00           C
ATOM    665  HB1 LEU    41     130.895  42.371  87.843  1.00  0.00           H
ATOM    666  HB2 LEU    41     130.986  44.070  88.153  1.00  0.00           H
ATOM    667  CG  LEU    41     132.444  43.341  86.751  1.00  0.00           C
ATOM    668  HG  LEU    41     132.476  43.984  85.870  1.00  0.00           H
ATOM    669  CD1 LEU    41     133.520  43.797  87.710  1.00  0.00           C
ATOM    670 1HD1 LEU    41     133.564  43.163  88.596  1.00  0.00           H
ATOM    671 2HD1 LEU    41     133.328  44.815  88.051  1.00  0.00           H
ATOM    672 3HD1 LEU    41     134.506  43.795  87.244  1.00  0.00           H
ATOM    673  CD2 LEU    41     132.910  41.927  86.394  1.00  0.00           C
ATOM    674 1HD2 LEU    41     132.210  41.456  85.702  1.00  0.00           H
ATOM    675 2HD2 LEU    41     132.983  41.285  87.273  1.00  0.00           H
ATOM    676 3HD2 LEU    41     133.884  41.935  85.904  1.00  0.00           H
ATOM    677  C   LEU    41     128.719  42.905  86.704  1.00  0.00           C
ATOM    678  O   LEU    41     128.457  41.755  86.296  1.00  0.00           O
ATOM    679  N   TYR    42     127.769  43.673  87.163  1.00  0.00           N
ATOM    680  HN  TYR    42     127.980  44.566  87.554  1.00  0.00           H
ATOM    681  CA  TYR    42     126.380  43.201  87.035  1.00  0.00           C
ATOM    682  HA  TYR    42     126.381  42.158  87.357  1.00  0.00           H
ATOM    683  CB  TYR    42     125.560  44.045  87.979  1.00  0.00           C
ATOM    684  HB1 TYR    42     125.460  45.067  87.610  1.00  0.00           H
ATOM    685  HB2 TYR    42     126.041  44.107  88.956  1.00  0.00           H
ATOM    686  CG  TYR    42     124.270  43.401  88.148  1.00  0.00           C
ATOM    687  CD1 TYR    42     124.164  42.098  88.743  1.00  0.00           C
ATOM    688  HD1 TYR    42     125.046  41.565  89.064  1.00  0.00           H
ATOM    689  CE1 TYR    42     122.869  41.501  88.926  1.00  0.00           C
ATOM    690  HE1 TYR    42     122.774  40.519  89.361  1.00  0.00           H
ATOM    691  CD2 TYR    42     123.135  44.092  87.672  1.00  0.00           C
ATOM    692  HD2 TYR    42     123.216  45.048  87.174  1.00  0.00           H
ATOM    693  CE2 TYR    42     121.849  43.517  87.858  1.00  0.00           C
ATOM    694  HE2 TYR    42     120.976  44.044  87.500  1.00  0.00           H
ATOM    695  CZ  TYR    42     121.686  42.229  88.541  1.00  0.00           C
ATOM    696  OH  TYR    42     120.456  41.679  88.726  1.00  0.00           O
ATOM    697  HH  TYR    42     120.127  41.532  87.831  1.00  0.00           H
ATOM    698  C   TYR    42     125.923  43.228  85.526  1.00  0.00           C
ATOM    699  O   TYR    42     125.497  42.236  85.042  1.00  0.00           O
ATOM    700  N   GLY    43     126.027  44.368  84.854  1.00  0.00           N
ATOM    701  HN  GLY    43     126.301  45.184  85.364  1.00  0.00           H
ATOM    702  CA  GLY    43     125.783  44.527  83.408  1.00  0.00           C
ATOM    703  HA1 GLY    43     126.273  45.447  83.090  1.00  0.00           H
ATOM    704  HA2 GLY    43     124.706  44.621  83.267  1.00  0.00           H
ATOM    705  C   GLY    43     126.315  43.322  82.600  1.00  0.00           C
ATOM    706  O   GLY    43     125.584  42.679  81.926  1.00  0.00           O
ATOM    707  N   LEU    44     127.527  42.882  82.798  1.00  0.00           N
ATOM    708  HN  LEU    44     128.075  43.425  83.437  1.00  0.00           H
ATOM    709  CA  LEU    44     128.193  41.798  81.968  1.00  0.00           C
ATOM    710  HA  LEU    44     128.075  42.036  80.910  1.00  0.00           H
ATOM    711  CB  LEU    44     129.670  41.728  82.431  1.00  0.00           C
ATOM    712  HB1 LEU    44     130.070  40.717  82.352  1.00  0.00           H
ATOM    713  HB2 LEU    44     129.719  41.971  83.493  1.00  0.00           H
ATOM    714  CG  LEU    44     130.550  42.666  81.601  1.00  0.00           C
ATOM    715  HG  LEU    44     129.998  43.575  81.355  1.00  0.00           H
ATOM    716  CD1 LEU    44     131.776  43.069  82.449  1.00  0.00           C
ATOM    717 1HD1 LEU    44     132.377  42.204  82.730  1.00  0.00           H
ATOM    718 2HD1 LEU    44     131.472  43.581  83.363  1.00  0.00           H
ATOM    719 3HD1 LEU    44     132.416  43.755  81.894  1.00  0.00           H
ATOM    720  CD2 LEU    44     131.026  41.966  80.303  1.00  0.00           C
ATOM    721 1HD2 LEU    44     130.186  41.738  79.648  1.00  0.00           H
ATOM    722 2HD2 LEU    44     131.535  41.029  80.526  1.00  0.00           H
ATOM    723 3HD2 LEU    44     131.728  42.590  79.749  1.00  0.00           H
ATOM    724  C   LEU    44     127.586  40.403  82.266  1.00  0.00           C
ATOM    725  O   LEU    44     127.562  39.457  81.359  1.00  0.00           O
ATOM    726  N   ASN    45     126.977  40.218  83.457  1.00  0.00           N
ATOM    727  HN  ASN    45     126.880  41.005  84.072  1.00  0.00           H
ATOM    728  CA  ASN    45     126.503  38.932  83.897  1.00  0.00           C
ATOM    729  HA  ASN    45     126.993  38.169  83.289  1.00  0.00           H
ATOM    730  CB  ASN    45     126.869  38.630  85.378  1.00  0.00           C
ATOM    731  HB1 ASN    45     126.517  39.451  86.005  1.00  0.00           H
ATOM    732  HB2 ASN    45     127.953  38.633  85.474  1.00  0.00           H
ATOM    733  CG  ASN    45     126.362  37.338  85.963  1.00  0.00           C
ATOM    734  OD1 ASN    45     126.805  36.302  85.556  1.00  0.00           O
ATOM    735  ND2 ASN    45     125.365  37.428  86.876  1.00  0.00           N
ATOM    736 1HD2 ASN    45     124.987  38.310  87.155  1.00  0.00           H
ATOM    737 2HD2 ASN    45     124.984  36.573  87.216  1.00  0.00           H
ATOM    738  C   ASN    45     125.042  38.769  83.670  1.00  0.00           C
ATOM    739  O   ASN    45     124.521  37.674  83.484  1.00  0.00           O
ATOM    740  N   GLU    46     124.406  39.872  83.506  1.00  0.00           N
ATOM    741  HN  GLU    46     124.848  40.727  83.782  1.00  0.00           H
ATOM    742  CA  GLU    46     123.006  40.022  83.098  1.00  0.00           C
ATOM    743  HA  GLU    46     122.435  39.316  83.702  1.00  0.00           H
ATOM    744  CB  GLU    46     122.476  41.530  83.367  1.00  0.00           C
ATOM    745  HB1 GLU    46     121.567  41.719  82.794  1.00  0.00           H
ATOM    746  HB2 GLU    46     123.217  42.250  83.019  1.00  0.00           H
ATOM    747  CG  GLU    46     122.180  41.759  84.857  1.00  0.00           C
ATOM    748  HG1 GLU    46     122.056  42.819  85.060  1.00  0.00           H
ATOM    749  HG2 GLU    46     123.017  41.428  85.472  1.00  0.00           H
ATOM    750  CD  GLU    46     120.898  40.981  85.291  1.00  0.00           C
ATOM    751  OE1 GLU    46     120.913  39.775  85.628  1.00  0.00           O
ATOM    752  OE2 GLU    46     119.845  41.591  85.311  1.00  0.00           O
ATOM    753  C   GLU    46     122.841  39.570  81.648  1.00  0.00           C
ATOM    754  O   GLU    46     121.927  38.794  81.276  1.00  0.00           O
ATOM    755  N   GLN    47     123.742  40.029  80.831  1.00  0.00           N
ATOM    756  HN  GLN    47     124.364  40.690  81.257  1.00  0.00           H
ATOM    757  CA  GLN    47     123.892  39.691  79.416  1.00  0.00           C
ATOM    758  HA  GLN    47     122.875  39.622  79.026  1.00  0.00           H
ATOM    759  CB  GLN    47     124.639  40.773  78.612  1.00  0.00           C
ATOM    760  HB1 GLN    47     124.684  40.450  77.571  1.00  0.00           H
ATOM    761  HB2 GLN    47     125.674  40.838  78.951  1.00  0.00           H
ATOM    762  CG  GLN    47     123.997  42.187  78.658  1.00  0.00           C
ATOM    763  HG1 GLN    47     124.225  42.665  79.612  1.00  0.00           H
ATOM    764  HG2 GLN    47     122.912  42.086  78.631  1.00  0.00           H
ATOM    765  CD  GLN    47     124.377  43.168  77.497  1.00  0.00           C
ATOM    766  OE1 GLN    47     124.221  42.822  76.336  1.00  0.00           O
ATOM    767  NE2 GLN    47     124.990  44.298  77.745  1.00  0.00           N
ATOM    768 1HE2 GLN    47     125.313  44.946  77.053  1.00  0.00           H
ATOM    769 2HE2 GLN    47     125.076  44.605  78.695  1.00  0.00           H
ATOM    770  C   GLN    47     124.572  38.239  79.164  1.00  0.00           C
ATOM    771  O   GLN    47     124.770  37.860  77.958  1.00  0.00           O
ATOM    772  N   GLY    48     124.966  37.503  80.208  1.00  0.00           N
ATOM    773  HN  GLY    48     124.702  37.817  81.123  1.00  0.00           H
ATOM    774  CA  GLY    48     125.706  36.244  80.105  1.00  0.00           C
ATOM    775  HA1 GLY    48     125.035  35.515  79.650  1.00  0.00           H
ATOM    776  HA2 GLY    48     125.919  35.927  81.126  1.00  0.00           H
ATOM    777  C   GLY    48     127.006  36.305  79.311  1.00  0.00           C
ATOM    778  O   GLY    48     127.378  35.413  78.526  1.00  0.00           O
ATOM    779  N   MET    49     127.908  37.312  79.475  1.00  0.00           N
ATOM    780  HN  MET    49     127.713  37.969  80.206  1.00  0.00           H
ATOM    781  CA  MET    49     129.070  37.593  78.551  1.00  0.00           C
ATOM    782  HA  MET    49     128.852  37.102  77.600  1.00  0.00           H
ATOM    783  CB  MET    49     129.255  39.089  78.324  1.00  0.00           C
ATOM    784  HB1 MET    49     130.256  39.285  77.942  1.00  0.00           H
ATOM    785  HB2 MET    49     129.150  39.641  79.259  1.00  0.00           H
ATOM    786  CG  MET    49     128.208  39.487  77.311  1.00  0.00           C
ATOM    787  HG1 MET    49     127.201  39.248  77.657  1.00  0.00           H
ATOM    788  HG2 MET    49     128.369  38.965  76.367  1.00  0.00           H
ATOM    789  SD  MET    49     128.321  41.292  77.022  1.00  0.00           S
ATOM    790  CE  MET    49     130.006  41.227  76.358  1.00  0.00           C
ATOM    791  HE1 MET    49     130.187  40.320  75.781  1.00  0.00           H
ATOM    792  HE2 MET    49     130.735  41.303  77.161  1.00  0.00           H
ATOM    793  HE3 MET    49     130.176  42.072  75.693  1.00  0.00           H
ATOM    794  C   MET    49     130.340  36.947  79.076  1.00  0.00           C
ATOM    795  O   MET    49     131.268  37.596  79.559  1.00  0.00           O
ATOM    796  N   THR    50     130.275  35.621  79.073  1.00  0.00           N
ATOM    797  HN  THR    50     129.474  35.192  78.651  1.00  0.00           H
ATOM    798  CA  THR    50     131.195  34.720  79.773  1.00  0.00           C
ATOM    799  HA  THR    50     131.473  35.272  80.670  1.00  0.00           H
ATOM    800  CB  THR    50     130.411  33.440  80.243  1.00  0.00           C
ATOM    801  HB  THR    50     131.130  32.763  80.724  1.00  0.00           H
ATOM    802  OG1 THR    50     129.818  32.778  79.138  1.00  0.00           O
ATOM    803  HG1 THR    50     130.488  32.279  78.655  1.00  0.00           H
ATOM    804  CG2 THR    50     129.387  33.640  81.347  1.00  0.00           C
ATOM    805 1HG2 THR    50     128.578  34.291  81.016  1.00  0.00           H
ATOM    806 2HG2 THR    50     129.838  34.096  82.228  1.00  0.00           H
ATOM    807 3HG2 THR    50     128.948  32.690  81.652  1.00  0.00           H
ATOM    808  C   THR    50     132.483  34.448  79.019  1.00  0.00           C
ATOM    809  O   THR    50     132.515  34.565  77.805  1.00  0.00           O
ATOM    810  N   PRO    51     133.566  33.958  79.636  1.00  0.00           N
ATOM    811  CD  PRO    51     133.656  33.967  81.139  1.00  0.00           C
ATOM    812  HD1 PRO    51     132.972  33.231  81.549  1.00  0.00           H
ATOM    813  HD2 PRO    51     133.407  34.942  81.555  1.00  0.00           H
ATOM    814  CA  PRO    51     134.857  33.539  79.007  1.00  0.00           C
ATOM    815  HA  PRO    51     135.351  34.438  78.634  1.00  0.00           H
ATOM    816  CB  PRO    51     135.673  32.940  80.196  1.00  0.00           C
ATOM    817  HB1 PRO    51     136.742  33.114  80.081  1.00  0.00           H
ATOM    818  HB2 PRO    51     135.507  31.863  80.256  1.00  0.00           H
ATOM    819  CG  PRO    51     135.090  33.604  81.480  1.00  0.00           C
ATOM    820  HG1 PRO    51     135.164  32.972  82.362  1.00  0.00           H
ATOM    821  HG2 PRO    51     135.642  34.522  81.681  1.00  0.00           H
ATOM    822  C   PRO    51     134.712  32.559  77.832  1.00  0.00           C
ATOM    823  O   PRO    51     135.497  32.553  76.902  1.00  0.00           O
ATOM    824  N   ASP    52     133.639  31.723  77.864  1.00  0.00           N
ATOM    825  HN  ASP    52     132.970  31.764  78.607  1.00  0.00           H
ATOM    826  CA  ASP    52     133.442  30.661  76.933  1.00  0.00           C
ATOM    827  HA  ASP    52     134.430  30.292  76.654  1.00  0.00           H
ATOM    828  CB  ASP    52     132.686  29.513  77.609  1.00  0.00           C
ATOM    829  HB1 ASP    52     133.284  29.100  78.421  1.00  0.00           H
ATOM    830  HB2 ASP    52     132.535  28.697  76.900  1.00  0.00           H
ATOM    831  CG  ASP    52     131.339  29.912  78.183  1.00  0.00           C
ATOM    832  OD1 ASP    52     131.287  30.669  79.182  1.00  0.00           O
ATOM    833  OD2 ASP    52     130.294  29.708  77.540  1.00  0.00           O
ATOM    834  C   ASP    52     132.748  31.116  75.606  1.00  0.00           C
ATOM    835  O   ASP    52     132.460  30.299  74.717  1.00  0.00           O
ATOM    836  N   LYS    53     132.318  32.352  75.542  1.00  0.00           N
ATOM    837  HN  LYS    53     132.603  32.935  76.304  1.00  0.00           H
ATOM    838  CA  LYS    53     131.541  33.127  74.519  1.00  0.00           C
ATOM    839  HA  LYS    53     131.310  32.415  73.725  1.00  0.00           H
ATOM    840  CB  LYS    53     130.163  33.654  75.196  1.00  0.00           C
ATOM    841  HB1 LYS    53     129.651  34.347  74.527  1.00  0.00           H
ATOM    842  HB2 LYS    53     130.392  34.205  76.110  1.00  0.00           H
ATOM    843  CG  LYS    53     129.291  32.496  75.472  1.00  0.00           C
ATOM    844  HG1 LYS    53     129.827  31.776  76.089  1.00  0.00           H
ATOM    845  HG2 LYS    53     129.036  31.975  74.548  1.00  0.00           H
ATOM    846  CD  LYS    53     127.978  32.956  76.227  1.00  0.00           C
ATOM    847  HD1 LYS    53     127.341  33.512  75.539  1.00  0.00           H
ATOM    848  HD2 LYS    53     128.237  33.646  77.031  1.00  0.00           H
ATOM    849  CE  LYS    53     127.186  31.740  76.831  1.00  0.00           C
ATOM    850  HE1 LYS    53     127.002  30.972  76.078  1.00  0.00           H
ATOM    851  HE2 LYS    53     126.217  32.088  77.193  1.00  0.00           H
ATOM    852  NZ  LYS    53     127.870  31.120  77.962  1.00  0.00           N1+
ATOM    853  HZ1 LYS    53     128.248  31.841  78.622  1.00  0.00           H
ATOM    854  HZ2 LYS    53     128.734  30.610  77.643  1.00  0.00           H
ATOM    855  HZ3 LYS    53     127.295  30.431  78.481  1.00  0.00           H
ATOM    856  C   LYS    53     132.243  34.299  73.874  1.00  0.00           C
ATOM    857  O   LYS    53     132.911  35.048  74.563  1.00  0.00           O
ATOM    858  N   SER    54     132.138  34.522  72.544  1.00  0.00           N
ATOM    859  HN  SER    54     131.630  33.873  71.977  1.00  0.00           H
ATOM    860  CA  SER    54     132.670  35.625  71.739  1.00  0.00           C
ATOM    861  HA  SER    54     133.736  35.416  71.653  1.00  0.00           H
ATOM    862  CB  SER    54     132.009  35.568  70.325  1.00  0.00           C
ATOM    863  HB1 SER    54     132.663  36.049  69.587  1.00  0.00           H
ATOM    864  HB2 SER    54     131.067  36.131  70.326  1.00  0.00           H
ATOM    865  OG  SER    54     131.739  34.187  69.979  1.00  0.00           O
ATOM    866  HG  SER    54     131.417  34.127  69.077  1.00  0.00           H
ATOM    867  C   SER    54     132.484  37.028  72.290  1.00  0.00           C
ATOM    868  O   SER    54     131.539  37.304  72.962  1.00  0.00           O
ATOM    869  N   TYR    55     133.439  37.871  72.031  1.00  0.00           N
ATOM    870  HN  TYR    55     134.124  37.641  71.344  1.00  0.00           H
ATOM    871  CA  TYR    55     133.449  39.301  72.491  1.00  0.00           C
ATOM    872  HA  TYR    55     133.305  39.266  73.572  1.00  0.00           H
ATOM    873  CB  TYR    55     134.769  39.923  72.201  1.00  0.00           C
ATOM    874  HB1 TYR    55     134.707  40.982  72.462  1.00  0.00           H
ATOM    875  HB2 TYR    55     134.912  39.938  71.118  1.00  0.00           H
ATOM    876  CG  TYR    55     136.089  39.426  72.827  1.00  0.00           C
ATOM    877  CD1 TYR    55     136.518  39.862  74.085  1.00  0.00           C
ATOM    878  HD1 TYR    55     135.872  40.505  74.656  1.00  0.00           H
ATOM    879  CE1 TYR    55     137.779  39.554  74.607  1.00  0.00           C
ATOM    880  HE1 TYR    55     138.053  40.019  75.542  1.00  0.00           H
ATOM    881  CD2 TYR    55     136.934  38.498  72.131  1.00  0.00           C
ATOM    882  HD2 TYR    55     136.634  38.133  71.160  1.00  0.00           H
ATOM    883  CE2 TYR    55     138.165  38.109  72.664  1.00  0.00           C
ATOM    884  HE2 TYR    55     138.809  37.448  72.105  1.00  0.00           H
ATOM    885  CZ  TYR    55     138.637  38.642  73.932  1.00  0.00           C
ATOM    886  OH  TYR    55     139.906  38.402  74.402  1.00  0.00           O
ATOM    887  HH  TYR    55     140.009  38.714  75.306  1.00  0.00           H
ATOM    888  C   TYR    55     132.306  40.038  71.918  1.00  0.00           C
ATOM    889  O   TYR    55     131.865  39.585  70.872  1.00  0.00           O
ATOM    890  N   LYS    56     131.802  41.151  72.481  1.00  0.00           N
ATOM    891  HN  LYS    56     132.246  41.462  73.326  1.00  0.00           H
ATOM    892  CA  LYS    56     130.682  42.064  71.927  1.00  0.00           C
ATOM    893  HA  LYS    56     130.639  41.911  70.846  1.00  0.00           H
ATOM    894  CB  LYS    56     129.303  41.710  72.666  1.00  0.00           C
ATOM    895  HB1 LYS    56     128.516  42.285  72.185  1.00  0.00           H
ATOM    896  HB2 LYS    56     129.321  42.001  73.714  1.00  0.00           H
ATOM    897  CG  LYS    56     129.038  40.151  72.510  1.00  0.00           C
ATOM    898  HG1 LYS    56     129.609  39.601  73.261  1.00  0.00           H
ATOM    899  HG2 LYS    56     129.354  39.794  71.528  1.00  0.00           H
ATOM    900  CD  LYS    56     127.491  39.985  72.675  1.00  0.00           C
ATOM    901  HD1 LYS    56     126.972  40.325  71.777  1.00  0.00           H
ATOM    902  HD2 LYS    56     127.114  40.546  73.532  1.00  0.00           H
ATOM    903  CE  LYS    56     127.340  38.412  72.912  1.00  0.00           C
ATOM    904  HE1 LYS    56     127.738  38.125  73.888  1.00  0.00           H
ATOM    905  HE2 LYS    56     127.906  37.859  72.156  1.00  0.00           H
ATOM    906  NZ  LYS    56     125.941  37.981  72.822  1.00  0.00           N1+
ATOM    907  HZ1 LYS    56     125.547  38.206  71.879  1.00  0.00           H
ATOM    908  HZ2 LYS    56     125.359  38.442  73.550  1.00  0.00           H
ATOM    909  HZ3 LYS    56     125.876  36.951  72.947  1.00  0.00           H
ATOM    910  C   LYS    56     131.172  43.500  72.256  1.00  0.00           C
ATOM    911  O   LYS    56     131.943  43.717  73.184  1.00  0.00           O
ATOM    912  N   LYS    57     130.731  44.496  71.421  1.00  0.00           N
ATOM    913  HN  LYS    57     130.128  44.180  70.690  1.00  0.00           H
ATOM    914  CA  LYS    57     131.169  45.878  71.401  1.00  0.00           C
ATOM    915  HA  LYS    57     132.241  45.845  71.197  1.00  0.00           H
ATOM    916  CB  LYS    57     130.425  46.570  70.275  1.00  0.00           C
ATOM    917  HB1 LYS    57     129.379  46.639  70.573  1.00  0.00           H
ATOM    918  HB2 LYS    57     130.402  45.944  69.386  1.00  0.00           H
ATOM    919  CG  LYS    57     130.947  47.989  69.983  1.00  0.00           C
ATOM    920  HG1 LYS    57     131.158  48.530  70.906  1.00  0.00           H
ATOM    921  HG2 LYS    57     130.192  48.577  69.465  1.00  0.00           H
ATOM    922  CD  LYS    57     132.171  47.957  69.112  1.00  0.00           C
ATOM    923  HD1 LYS    57     132.958  47.393  69.611  1.00  0.00           H
ATOM    924  HD2 LYS    57     132.545  48.974  69.008  1.00  0.00           H
ATOM    925  CE  LYS    57     131.914  47.349  67.733  1.00  0.00           C
ATOM    926  HE1 LYS    57     131.154  47.920  67.198  1.00  0.00           H
ATOM    927  HE2 LYS    57     131.590  46.309  67.769  1.00  0.00           H
ATOM    928  NZ  LYS    57     133.215  47.391  66.907  1.00  0.00           N1+
ATOM    929  HZ1 LYS    57     133.937  46.793  67.364  1.00  0.00           H
ATOM    930  HZ2 LYS    57     133.549  48.375  66.852  1.00  0.00           H
ATOM    931  HZ3 LYS    57     133.041  47.025  65.949  1.00  0.00           H
ATOM    932  C   LYS    57     130.905  46.499  72.747  1.00  0.00           C
ATOM    933  O   LYS    57     129.829  46.563  73.264  1.00  0.00           O
ATOM    934  N   SER    58     131.941  47.118  73.237  1.00  0.00           N
ATOM    935  HN  SER    58     132.817  47.085  72.751  1.00  0.00           H
ATOM    936  CA  SER    58     131.929  47.817  74.561  1.00  0.00           C
ATOM    937  HA  SER    58     131.842  47.035  75.315  1.00  0.00           H
ATOM    938  CB  SER    58     133.254  48.524  74.689  1.00  0.00           C
ATOM    939  HB1 SER    58     133.187  49.266  75.493  1.00  0.00           H
ATOM    940  HB2 SER    58     133.474  49.079  73.766  1.00  0.00           H
ATOM    941  OG  SER    58     134.327  47.604  75.026  1.00  0.00           O
ATOM    942  HG  SER    58     135.176  48.033  74.912  1.00  0.00           H
ATOM    943  C   SER    58     130.749  48.784  74.758  1.00  0.00           C
ATOM    944  O   SER    58     130.255  48.998  75.858  1.00  0.00           O
ATOM    945  N   ALA    59     130.379  49.478  73.715  1.00  0.00           N
ATOM    946  HN  ALA    59     130.918  49.324  72.888  1.00  0.00           H
ATOM    947  CA  ALA    59     129.244  50.373  73.676  1.00  0.00           C
ATOM    948  HA  ALA    59     129.462  51.135  74.425  1.00  0.00           H
ATOM    949  CB  ALA    59     129.259  51.032  72.319  1.00  0.00           C
ATOM    950  HB1 ALA    59     129.032  50.320  71.525  1.00  0.00           H
ATOM    951  HB2 ALA    59     130.230  51.479  72.105  1.00  0.00           H
ATOM    952  HB3 ALA    59     128.517  51.830  72.267  1.00  0.00           H
ATOM    953  C   ALA    59     127.846  49.755  74.057  1.00  0.00           C
ATOM    954  O   ALA    59     127.113  50.255  74.857  1.00  0.00           O
ATOM    955  N   ARG    60     127.625  48.474  73.713  1.00  0.00           N
ATOM    956  HN  ARG    60     128.310  47.975  73.180  1.00  0.00           H
ATOM    957  CA  ARG    60     126.413  47.786  74.217  1.00  0.00           C
ATOM    958  HA  ARG    60     125.630  48.540  74.278  1.00  0.00           H
ATOM    959  CB  ARG    60     125.855  46.731  73.228  1.00  0.00           C
ATOM    960  HB1 ARG    60     125.596  47.204  72.281  1.00  0.00           H
ATOM    961  HB2 ARG    60     124.915  46.365  73.641  1.00  0.00           H
ATOM    962  CG  ARG    60     126.811  45.545  72.992  1.00  0.00           C
ATOM    963  HG1 ARG    60     127.310  45.261  73.919  1.00  0.00           H
ATOM    964  HG2 ARG    60     127.602  45.858  72.308  1.00  0.00           H
ATOM    965  CD  ARG    60     126.091  44.318  72.410  1.00  0.00           C
ATOM    966  HD1 ARG    60     126.825  43.591  72.069  1.00  0.00           H
ATOM    967  HD2 ARG    60     125.516  44.615  71.534  1.00  0.00           H
ATOM    968  NE  ARG    60     125.175  43.564  73.382  1.00  0.00           N
ATOM    969  HE  ARG    60     125.253  43.786  74.362  1.00  0.00           H
ATOM    970  CZ  ARG    60     124.260  42.643  72.990  1.00  0.00           C
ATOM    971  NH1 ARG    60     124.175  42.357  71.737  1.00  0.00           N
ATOM    972 1HH1 ARG    60     124.796  42.773  71.070  1.00  0.00           H
ATOM    973 2HH1 ARG    60     123.485  41.720  71.351  1.00  0.00           H
ATOM    974  NH2 ARG    60     123.381  42.051  73.777  1.00  0.00           N
ATOM    975 1HH2 ARG    60     123.421  42.222  74.773  1.00  0.00           H
ATOM    976 2HH2 ARG    60     122.680  41.432  73.408  1.00  0.00           H
ATOM    977  C   ARG    60     126.523  47.277  75.723  1.00  0.00           C
ATOM    978  O   ARG    60     125.548  46.802  76.299  1.00  0.00           O
ATOM    979  N   ILE    61     127.684  47.498  76.325  1.00  0.00           N
ATOM    980  HN  ILE    61     128.437  47.842  75.764  1.00  0.00           H
ATOM    981  CA  ILE    61     127.868  47.582  77.834  1.00  0.00           C
ATOM    982  HA  ILE    61     127.059  46.958  78.221  1.00  0.00           H
ATOM    983  CB  ILE    61     129.143  46.941  78.435  1.00  0.00           C
ATOM    984  HB  ILE    61     129.983  47.247  77.810  1.00  0.00           H
ATOM    985  CG2 ILE    61     129.420  47.447  79.878  1.00  0.00           C
ATOM    986 1HG2 ILE    61     128.572  47.254  80.537  1.00  0.00           H
ATOM    987 2HG2 ILE    61     129.636  48.516  79.906  1.00  0.00           H
ATOM    988 3HG2 ILE    61     130.288  46.946  80.307  1.00  0.00           H
ATOM    989  CG1 ILE    61     129.048  45.384  78.434  1.00  0.00           C
ATOM    990 1HG1 ILE    61     128.541  45.061  77.523  1.00  0.00           H
ATOM    991 2HG1 ILE    61     128.429  45.034  79.261  1.00  0.00           H
ATOM    992  CD1 ILE    61     130.401  44.716  78.465  1.00  0.00           C
ATOM    993 1HD1 ILE    61     130.915  44.888  79.411  1.00  0.00           H
ATOM    994 2HD1 ILE    61     131.041  45.082  77.662  1.00  0.00           H
ATOM    995 3HD1 ILE    61     130.294  43.642  78.324  1.00  0.00           H
ATOM    996  C   ILE    61     127.511  48.933  78.367  1.00  0.00           C
ATOM    997  O   ILE    61     126.464  49.015  79.017  1.00  0.00           O
ATOM    998  N   VAL    62     128.284  49.943  77.905  1.00  0.00           N
ATOM    999  HN  VAL    62     129.042  49.721  77.289  1.00  0.00           H
ATOM   1000  CA  VAL    62     128.139  51.346  78.407  1.00  0.00           C
ATOM   1001  HA  VAL    62     128.464  51.363  79.448  1.00  0.00           H
ATOM   1002  CB  VAL    62     129.067  52.253  77.475  1.00  0.00           C
ATOM   1003  HB  VAL    62     128.892  52.003  76.429  1.00  0.00           H
ATOM   1004  CG1 VAL    62     128.726  53.736  77.681  1.00  0.00           C
ATOM   1005 1HG1 VAL    62     128.768  54.017  78.735  1.00  0.00           H
ATOM   1006 2HG1 VAL    62     127.742  54.004  77.297  1.00  0.00           H
ATOM   1007 3HG1 VAL    62     129.440  54.367  77.151  1.00  0.00           H
ATOM   1008  CG2 VAL    62     130.559  52.065  77.807  1.00  0.00           C
ATOM   1009 1HG2 VAL    62     130.867  51.029  77.665  1.00  0.00           H
ATOM   1010 2HG2 VAL    62     130.776  52.340  78.840  1.00  0.00           H
ATOM   1011 3HG2 VAL    62     131.184  52.682  77.161  1.00  0.00           H
ATOM   1012  C   VAL    62     126.721  51.843  78.319  1.00  0.00           C
ATOM   1013  O   VAL    62     126.265  52.409  79.316  1.00  0.00           O
ATOM   1014  N   GLY    63     125.986  51.758  77.223  1.00  0.00           N
ATOM   1015  HN  GLY    63     126.348  51.282  76.418  1.00  0.00           H
ATOM   1016  CA  GLY    63     124.652  52.385  77.215  1.00  0.00           C
ATOM   1017  HA1 GLY    63     124.406  52.548  76.166  1.00  0.00           H
ATOM   1018  HA2 GLY    63     124.712  53.365  77.690  1.00  0.00           H
ATOM   1019  C   GLY    63     123.517  51.543  77.851  1.00  0.00           C
ATOM   1020  O   GLY    63     122.526  52.089  78.300  1.00  0.00           O
ATOM   1021  N   ASP    64     123.770  50.232  78.064  1.00  0.00           N
ATOM   1022  HN  ASP    64     124.605  49.824  77.695  1.00  0.00           H
ATOM   1023  CA  ASP    64     122.920  49.406  78.849  1.00  0.00           C
ATOM   1024  HA  ASP    64     121.895  49.556  78.506  1.00  0.00           H
ATOM   1025  CB  ASP    64     123.307  47.930  78.751  1.00  0.00           C
ATOM   1026  HB1 ASP    64     124.361  47.814  79.002  1.00  0.00           H
ATOM   1027  HB2 ASP    64     123.243  47.633  77.703  1.00  0.00           H
ATOM   1028  CG  ASP    64     122.552  46.881  79.551  1.00  0.00           C
ATOM   1029  OD1 ASP    64     123.077  46.244  80.514  1.00  0.00           O
ATOM   1030  OD2 ASP    64     121.412  46.558  79.188  1.00  0.00           O
ATOM   1031  C   ASP    64     123.023  49.778  80.318  1.00  0.00           C
ATOM   1032  O   ASP    64     122.015  49.992  80.945  1.00  0.00           O
ATOM   1033  N   VAL    65     124.235  50.007  80.875  1.00  0.00           N
ATOM   1034  HN  VAL    65     125.000  49.780  80.268  1.00  0.00           H
ATOM   1035  CA  VAL    65     124.511  50.288  82.289  1.00  0.00           C
ATOM   1036  HA  VAL    65     123.925  49.574  82.869  1.00  0.00           H
ATOM   1037  CB  VAL    65     126.001  50.142  82.585  1.00  0.00           C
ATOM   1038  HB  VAL    65     126.539  50.784  81.884  1.00  0.00           H
ATOM   1039  CG1 VAL    65     126.391  50.628  84.029  1.00  0.00           C
ATOM   1040 1HG1 VAL    65     125.833  50.085  84.792  1.00  0.00           H
ATOM   1041 2HG1 VAL    65     126.206  51.693  84.162  1.00  0.00           H
ATOM   1042 3HG1 VAL    65     127.453  50.465  84.216  1.00  0.00           H
ATOM   1043  CG2 VAL    65     126.491  48.704  82.327  1.00  0.00           C
ATOM   1044 1HG2 VAL    65     126.234  48.349  81.330  1.00  0.00           H
ATOM   1045 2HG2 VAL    65     126.049  48.007  83.040  1.00  0.00           H
ATOM   1046 3HG2 VAL    65     127.574  48.635  82.429  1.00  0.00           H
ATOM   1047  C   VAL    65     124.028  51.701  82.619  1.00  0.00           C
ATOM   1048  O   VAL    65     123.415  51.928  83.687  1.00  0.00           O
ATOM   1049  N   MET    66     124.313  52.668  81.742  1.00  0.00           N
ATOM   1050  HN  MET    66     124.870  52.391  80.954  1.00  0.00           H
ATOM   1051  CA  MET    66     123.880  54.030  81.765  1.00  0.00           C
ATOM   1052  HA  MET    66     124.190  54.439  82.729  1.00  0.00           H
ATOM   1053  CB  MET    66     124.588  54.742  80.631  1.00  0.00           C
ATOM   1054  HB1 MET    66     124.244  54.315  79.690  1.00  0.00           H
ATOM   1055  HB2 MET    66     125.658  54.537  80.663  1.00  0.00           H
ATOM   1056  CG  MET    66     124.393  56.201  80.594  1.00  0.00           C
ATOM   1057  HG1 MET    66     125.039  56.692  81.325  1.00  0.00           H
ATOM   1058  HG2 MET    66     123.376  56.445  80.900  1.00  0.00           H
ATOM   1059  SD  MET    66     124.616  56.964  79.023  1.00  0.00           S
ATOM   1060  CE  MET    66     123.792  58.577  79.174  1.00  0.00           C
ATOM   1061  HE1 MET    66     124.101  59.060  80.101  1.00  0.00           H
ATOM   1062  HE2 MET    66     122.709  58.459  79.197  1.00  0.00           H
ATOM   1063  HE3 MET    66     124.081  59.226  78.349  1.00  0.00           H
ATOM   1064  C   MET    66     122.339  54.144  81.646  1.00  0.00           C
ATOM   1065  O   MET    66     121.685  55.008  82.287  1.00  0.00           O
ATOM   1066  N   GLY    67     121.731  53.247  80.889  1.00  0.00           N
ATOM   1067  HN  GLY    67     122.281  52.615  80.337  1.00  0.00           H
ATOM   1068  CA  GLY    67     120.255  53.165  80.765  1.00  0.00           C
ATOM   1069  HA1 GLY    67     120.060  52.487  79.940  1.00  0.00           H
ATOM   1070  HA2 GLY    67     119.871  54.157  80.525  1.00  0.00           H
ATOM   1071  C   GLY    67     119.606  52.631  82.016  1.00  0.00           C
ATOM   1072  O   GLY    67     118.451  52.993  82.255  1.00  0.00           O
ATOM   1073  N   LYS    68     120.325  51.730  82.686  1.00  0.00           N
ATOM   1074  HN  LYS    68     121.236  51.507  82.336  1.00  0.00           H
ATOM   1075  CA  LYS    68     119.777  50.891  83.768  1.00  0.00           C
ATOM   1076  HA  LYS    68     118.706  51.103  83.787  1.00  0.00           H
ATOM   1077  CB  LYS    68     119.875  49.417  83.454  1.00  0.00           C
ATOM   1078  HB1 LYS    68     119.494  48.856  84.310  1.00  0.00           H
ATOM   1079  HB2 LYS    68     120.931  49.151  83.381  1.00  0.00           H
ATOM   1080  CG  LYS    68     119.161  48.911  82.218  1.00  0.00           C
ATOM   1081  HG1 LYS    68     119.525  49.451  81.343  1.00  0.00           H
ATOM   1082  HG2 LYS    68     118.097  49.125  82.312  1.00  0.00           H
ATOM   1083  CD  LYS    68     119.375  47.438  82.037  1.00  0.00           C
ATOM   1084  HD1 LYS    68     119.030  46.876  82.908  1.00  0.00           H
ATOM   1085  HD2 LYS    68     120.445  47.239  81.932  1.00  0.00           H
ATOM   1086  CE  LYS    68     118.614  46.991  80.753  1.00  0.00           C
ATOM   1087  HE1 LYS    68     118.774  47.706  79.943  1.00  0.00           H
ATOM   1088  HE2 LYS    68     117.545  46.908  80.950  1.00  0.00           H
ATOM   1089  NZ  LYS    68     119.114  45.651  80.248  1.00  0.00           N1+
ATOM   1090  HZ1 LYS    68     119.049  44.947  81.013  1.00  0.00           H
ATOM   1091  HZ2 LYS    68     120.138  45.768  80.040  1.00  0.00           H
ATOM   1092  HZ3 LYS    68     118.641  45.310  79.394  1.00  0.00           H
ATOM   1093  C   LYS    68     120.237  51.258  85.244  1.00  0.00           C
ATOM   1094  O   LYS    68     119.391  51.453  86.132  1.00  0.00           O
ATOM   1095  N   TYR    69     121.533  51.124  85.448  1.00  0.00           N
ATOM   1096  HN  TYR    69     122.091  50.996  84.630  1.00  0.00           H
ATOM   1097  CA  TYR    69     122.135  50.949  86.783  1.00  0.00           C
ATOM   1098  HA  TYR    69     121.303  50.722  87.454  1.00  0.00           H
ATOM   1099  CB  TYR    69     123.077  49.719  86.863  1.00  0.00           C
ATOM   1100  HB1 TYR    69     123.243  49.476  87.910  1.00  0.00           H
ATOM   1101  HB2 TYR    69     124.049  49.969  86.438  1.00  0.00           H
ATOM   1102  CG  TYR    69     122.549  48.468  86.176  1.00  0.00           C
ATOM   1103  CD1 TYR    69     121.363  47.830  86.684  1.00  0.00           C
ATOM   1104  HD1 TYR    69     120.874  48.224  87.565  1.00  0.00           H
ATOM   1105  CE1 TYR    69     120.783  46.677  86.062  1.00  0.00           C
ATOM   1106  HE1 TYR    69     119.894  46.233  86.490  1.00  0.00           H
ATOM   1107  CD2 TYR    69     123.244  47.831  85.147  1.00  0.00           C
ATOM   1108  HD2 TYR    69     124.219  48.169  84.829  1.00  0.00           H
ATOM   1109  CE2 TYR    69     122.604  46.761  84.445  1.00  0.00           C
ATOM   1110  HE2 TYR    69     123.076  46.343  83.566  1.00  0.00           H
ATOM   1111  CZ  TYR    69     121.368  46.222  84.848  1.00  0.00           C
ATOM   1112  OH  TYR    69     120.749  45.202  84.161  1.00  0.00           O
ATOM   1113  HH  TYR    69     120.371  44.551  84.747  1.00  0.00           H
ATOM   1114  C   TYR    69     122.763  52.260  87.358  1.00  0.00           C
ATOM   1115  O   TYR    69     122.540  52.530  88.539  1.00  0.00           O
HETATM 1116  N   HIE    70     123.474  52.932  86.539  1.00  0.00           N
HETATM 1117  CA  HIE    70     124.336  54.011  86.981  1.00  0.00           C
HETATM 1118  C   HIE    70     123.667  55.366  86.765  1.00  0.00           C
HETATM 1119  O   HIE    70     123.235  55.602  85.625  1.00  0.00           O
HETATM 1120  CB  HIE    70     125.638  53.825  86.221  1.00  0.00           C
HETATM 1121  CG  HIE    70     126.686  54.574  87.004  1.00  0.00           C
HETATM 1122  ND1 HIE    70     127.047  54.294  88.362  1.00  0.00           N
HETATM 1123  CD2 HIE    70     127.583  55.469  86.558  1.00  0.00           C
HETATM 1124  CE1 HIE    70     128.200  54.826  88.572  1.00  0.00           C
HETATM 1125  NE2 HIE    70     128.523  55.553  87.515  1.00  0.00           N
HETATM 1126  HN  HIE    70     123.443  52.690  85.566  1.00  0.00           H
HETATM 1127  HA  HIE    70     124.509  53.868  88.050  1.00  0.00           H
HETATM 1128  HB1 HIE    70     125.576  54.198  85.197  1.00  0.00           H
HETATM 1129  HB2 HIE    70     125.932  52.776  86.181  1.00  0.00           H
HETATM 1130  HD2 HIE    70     127.583  55.990  85.609  1.00  0.00           H
HETATM 1131  HE1 HIE    70     128.806  54.731  89.462  1.00  0.00           H
HETATM 1132  HE2 HIE    70     129.341  56.086  87.418  1.00  0.00           H
ATOM   1133  N   PRO    71     123.771  56.288  87.699  1.00  0.00           N
ATOM   1134  CD  PRO    71     124.315  56.263  89.065  1.00  0.00           C
ATOM   1135  HD1 PRO    71     125.374  56.014  89.056  1.00  0.00           H
ATOM   1136  HD2 PRO    71     123.787  55.492  89.627  1.00  0.00           H
ATOM   1137  CA  PRO    71     123.091  57.560  87.510  1.00  0.00           C
ATOM   1138  HA  PRO    71     122.124  57.413  87.023  1.00  0.00           H
ATOM   1139  CB  PRO    71     122.860  58.041  88.943  1.00  0.00           C
ATOM   1140  HB1 PRO    71     121.984  57.536  89.354  1.00  0.00           H
ATOM   1141  HB2 PRO    71     122.668  59.114  89.017  1.00  0.00           H
ATOM   1142  CG  PRO    71     124.101  57.619  89.711  1.00  0.00           C
ATOM   1143  HG1 PRO    71     124.916  58.294  89.482  1.00  0.00           H
ATOM   1144  HG2 PRO    71     123.958  57.580  90.791  1.00  0.00           H
ATOM   1145  C   PRO    71     123.807  58.630  86.748  1.00  0.00           C
ATOM   1146  O   PRO    71     123.283  59.638  86.358  1.00  0.00           O
HETATM 1147  N   HIE    72     125.127  58.468  86.668  1.00  0.00           N
HETATM 1148  CA  HIE    72     125.982  59.358  85.918  1.00  0.00           C
HETATM 1149  C   HIE    72     126.141  59.069  84.376  1.00  0.00           C
HETATM 1150  O   HIE    72     125.898  57.934  83.915  1.00  0.00           O
HETATM 1151  CB  HIE    72     127.338  59.359  86.698  1.00  0.00           C
HETATM 1152  CG  HIE    72     127.080  59.717  88.125  1.00  0.00           C
HETATM 1153  ND1 HIE    72     126.395  60.855  88.608  1.00  0.00           N
HETATM 1154  CD2 HIE    72     127.443  58.951  89.180  1.00  0.00           C
HETATM 1155  CE1 HIE    72     126.307  60.688  89.913  1.00  0.00           C
HETATM 1156  NE2 HIE    72     126.879  59.569  90.313  1.00  0.00           N
HETATM 1157  HN  HIE    72     125.538  57.625  87.003  1.00  0.00           H
HETATM 1158  HA  HIE    72     125.558  60.362  86.002  1.00  0.00           H
HETATM 1159  HB1 HIE    72     128.014  60.100  86.266  1.00  0.00           H
HETATM 1160  HB2 HIE    72     127.837  58.392  86.628  1.00  0.00           H
HETATM 1161  HD2 HIE    72     128.029  58.043  89.139  1.00  0.00           H
HETATM 1162  HE1 HIE    72     125.805  61.394  90.559  1.00  0.00           H
HETATM 1163  HE2 HIE    72     126.891  59.206  91.222  1.00  0.00           H
ATOM   1164  N   GLY    73     126.680  60.097  83.630  1.00  0.00           N
ATOM   1165  HN  GLY    73     127.040  60.916  84.091  1.00  0.00           H
ATOM   1166  CA  GLY    73     126.900  60.001  82.167  1.00  0.00           C
ATOM   1167  HA1 GLY    73     127.238  60.987  81.847  1.00  0.00           H
ATOM   1168  HA2 GLY    73     125.933  59.798  81.708  1.00  0.00           H
ATOM   1169  C   GLY    73     127.944  58.928  81.700  1.00  0.00           C
ATOM   1170  O   GLY    73     128.623  58.327  82.504  1.00  0.00           O
ATOM   1171  N   ASP    74     127.901  58.550  80.406  1.00  0.00           N
ATOM   1172  HN  ASP    74     127.507  59.144  79.704  1.00  0.00           H
ATOM   1173  CA  ASP    74     128.641  57.341  79.891  1.00  0.00           C
ATOM   1174  HA  ASP    74     128.232  56.461  80.378  1.00  0.00           H
ATOM   1175  CB  ASP    74     128.439  57.290  78.325  1.00  0.00           C
ATOM   1176  HB1 ASP    74     127.380  57.187  78.096  1.00  0.00           H
ATOM   1177  HB2 ASP    74     128.916  56.395  77.929  1.00  0.00           H
ATOM   1178  CG  ASP    74     128.970  58.473  77.536  1.00  0.00           C
ATOM   1179  OD1 ASP    74     128.433  59.603  77.669  1.00  0.00           O
ATOM   1180  OD2 ASP    74     129.938  58.402  76.757  1.00  0.00           O
ATOM   1181  C   ASP    74     130.198  57.381  80.065  1.00  0.00           C
ATOM   1182  O   ASP    74     130.873  56.383  80.013  1.00  0.00           O
ATOM   1183  N   SER    75     130.863  58.553  80.069  1.00  0.00           N
ATOM   1184  HN  SER    75     130.345  59.393  79.909  1.00  0.00           H
ATOM   1185  CA  SER    75     132.335  58.636  79.963  1.00  0.00           C
ATOM   1186  HA  SER    75     132.607  58.071  79.070  1.00  0.00           H
ATOM   1187  CB  SER    75     132.799  60.081  79.823  1.00  0.00           C
ATOM   1188  HB1 SER    75     133.858  60.082  79.539  1.00  0.00           H
ATOM   1189  HB2 SER    75     132.738  60.572  80.805  1.00  0.00           H
ATOM   1190  OG  SER    75     132.040  60.802  78.886  1.00  0.00           O
ATOM   1191  HG  SER    75     132.316  61.716  78.840  1.00  0.00           H
ATOM   1192  C   SER    75     133.060  57.976  81.230  1.00  0.00           C
ATOM   1193  O   SER    75     134.019  57.174  81.075  1.00  0.00           O
ATOM   1194  N   SER    76     132.579  58.199  82.401  1.00  0.00           N
ATOM   1195  HN  SER    76     131.829  58.861  82.449  1.00  0.00           H
ATOM   1196  CA  SER    76     133.035  57.700  83.695  1.00  0.00           C
ATOM   1197  HA  SER    76     134.121  57.813  83.676  1.00  0.00           H
ATOM   1198  CB  SER    76     132.474  58.582  84.787  1.00  0.00           C
ATOM   1199  HB1 SER    76     132.908  58.290  85.747  1.00  0.00           H
ATOM   1200  HB2 SER    76     131.401  58.410  84.897  1.00  0.00           H
ATOM   1201  OG  SER    76     132.658  60.020  84.594  1.00  0.00           O
ATOM   1202  HG  SER    76     133.573  60.194  84.368  1.00  0.00           H
ATOM   1203  C   SER    76     132.773  56.240  83.959  1.00  0.00           C
ATOM   1204  O   SER    76     133.581  55.572  84.597  1.00  0.00           O
ATOM   1205  N   ILE    77     131.858  55.640  83.259  1.00  0.00           N
ATOM   1206  HN  ILE    77     131.305  56.283  82.729  1.00  0.00           H
ATOM   1207  CA  ILE    77     131.535  54.183  83.070  1.00  0.00           C
ATOM   1208  HA  ILE    77     131.630  53.735  84.060  1.00  0.00           H
ATOM   1209  CB  ILE    77     130.049  53.997  82.531  1.00  0.00           C
ATOM   1210  HB  ILE    77     129.987  54.358  81.503  1.00  0.00           H
ATOM   1211  CG2 ILE    77     129.671  52.481  82.593  1.00  0.00           C
ATOM   1212 1HG2 ILE    77     129.700  52.110  83.618  1.00  0.00           H
ATOM   1213 2HG2 ILE    77     130.362  51.879  82.003  1.00  0.00           H
ATOM   1214 3HG2 ILE    77     128.670  52.304  82.199  1.00  0.00           H
ATOM   1215  CG1 ILE    77     129.039  54.815  83.441  1.00  0.00           C
ATOM   1216 1HG1 ILE    77     129.349  55.859  83.507  1.00  0.00           H
ATOM   1217 2HG1 ILE    77     129.045  54.424  84.457  1.00  0.00           H
ATOM   1218  CD1 ILE    77     127.575  54.799  82.834  1.00  0.00           C
ATOM   1219 1HD1 ILE    77     127.109  53.821  82.946  1.00  0.00           H
ATOM   1220 2HD1 ILE    77     127.587  55.038  81.775  1.00  0.00           H
ATOM   1221 3HD1 ILE    77     126.938  55.531  83.331  1.00  0.00           H
ATOM   1222  C   ILE    77     132.644  53.619  82.189  1.00  0.00           C
ATOM   1223  O   ILE    77     133.266  52.678  82.631  1.00  0.00           O
ATOM   1224  N   TYR    78     132.899  54.210  81.012  1.00  0.00           N
ATOM   1225  HN  TYR    78     132.416  55.054  80.760  1.00  0.00           H
ATOM   1226  CA  TYR    78     133.898  53.645  80.114  1.00  0.00           C
ATOM   1227  HA  TYR    78     133.693  52.575  80.082  1.00  0.00           H
ATOM   1228  CB  TYR    78     133.662  54.252  78.748  1.00  0.00           C
ATOM   1229  HB1 TYR    78     133.813  55.332  78.811  1.00  0.00           H
ATOM   1230  HB2 TYR    78     132.616  54.122  78.467  1.00  0.00           H
ATOM   1231  CG  TYR    78     134.520  53.696  77.613  1.00  0.00           C
ATOM   1232  CD1 TYR    78     134.581  52.276  77.507  1.00  0.00           C
ATOM   1233  HD1 TYR    78     133.934  51.627  78.077  1.00  0.00           H
ATOM   1234  CE1 TYR    78     135.569  51.747  76.632  1.00  0.00           C
ATOM   1235  HE1 TYR    78     135.644  50.674  76.562  1.00  0.00           H
ATOM   1236  CD2 TYR    78     135.374  54.540  76.895  1.00  0.00           C
ATOM   1237  HD2 TYR    78     135.329  55.610  77.047  1.00  0.00           H
ATOM   1238  CE2 TYR    78     136.257  53.986  75.995  1.00  0.00           C
ATOM   1239  HE2 TYR    78     136.831  54.693  75.414  1.00  0.00           H
ATOM   1240  CZ  TYR    78     136.447  52.599  75.922  1.00  0.00           C
ATOM   1241  OH  TYR    78     137.346  52.082  75.115  1.00  0.00           O
ATOM   1242  HH  TYR    78     137.979  52.732  74.828  1.00  0.00           H
ATOM   1243  C   TYR    78     135.288  53.833  80.695  1.00  0.00           C
ATOM   1244  O   TYR    78     136.053  52.951  80.473  1.00  0.00           O
ATOM   1245  N   GLU    79     135.578  54.860  81.470  1.00  0.00           N
ATOM   1246  HN  GLU    79     134.922  55.607  81.577  1.00  0.00           H
ATOM   1247  CA  GLU    79     136.891  55.003  82.087  1.00  0.00           C
ATOM   1248  HA  GLU    79     137.638  54.874  81.302  1.00  0.00           H
ATOM   1249  CB  GLU    79     137.056  56.370  82.794  1.00  0.00           C
ATOM   1250  HB1 GLU    79     137.799  56.313  83.593  1.00  0.00           H
ATOM   1251  HB2 GLU    79     136.130  56.710  83.258  1.00  0.00           H
ATOM   1252  CG  GLU    79     137.598  57.420  81.751  1.00  0.00           C
ATOM   1253  HG1 GLU    79     136.800  57.702  81.064  1.00  0.00           H
ATOM   1254  HG2 GLU    79     138.381  56.971  81.141  1.00  0.00           H
ATOM   1255  CD  GLU    79     138.180  58.693  82.347  1.00  0.00           C
ATOM   1256  OE1 GLU    79     137.476  59.540  82.904  1.00  0.00           O
ATOM   1257  OE2 GLU    79     139.415  58.920  82.322  1.00  0.00           O
ATOM   1258  C   GLU    79     137.158  53.921  83.159  1.00  0.00           C
ATOM   1259  O   GLU    79     138.196  53.294  83.233  1.00  0.00           O
ATOM   1260  N   ALA    80     136.161  53.440  83.896  1.00  0.00           N
ATOM   1261  HN  ALA    80     135.308  53.958  83.803  1.00  0.00           H
ATOM   1262  CA  ALA    80     136.228  52.404  84.877  1.00  0.00           C
ATOM   1263  HA  ALA    80     137.214  52.496  85.337  1.00  0.00           H
ATOM   1264  CB  ALA    80     135.227  52.676  85.963  1.00  0.00           C
ATOM   1265  HB1 ALA    80     134.216  52.727  85.556  1.00  0.00           H
ATOM   1266  HB2 ALA    80     135.434  53.625  86.459  1.00  0.00           H
ATOM   1267  HB3 ALA    80     135.240  51.888  86.711  1.00  0.00           H
ATOM   1268  C   ALA    80     136.189  50.934  84.230  1.00  0.00           C
ATOM   1269  O   ALA    80     136.768  50.056  84.833  1.00  0.00           O
ATOM   1270  N   MET    81     135.498  50.743  83.057  1.00  0.00           N
ATOM   1271  HN  MET    81     134.991  51.547  82.731  1.00  0.00           H
ATOM   1272  CA  MET    81     135.588  49.503  82.226  1.00  0.00           C
ATOM   1273  HA  MET    81     135.345  48.638  82.844  1.00  0.00           H
ATOM   1274  CB  MET    81     134.631  49.752  81.062  1.00  0.00           C
ATOM   1275  HB1 MET    81     134.955  50.586  80.437  1.00  0.00           H
ATOM   1276  HB2 MET    81     133.660  50.045  81.462  1.00  0.00           H
ATOM   1277  CG  MET    81     134.425  48.448  80.171  1.00  0.00           C
ATOM   1278  HG1 MET    81     134.152  47.612  80.816  1.00  0.00           H
ATOM   1279  HG2 MET    81     135.375  48.159  79.720  1.00  0.00           H
ATOM   1280  SD  MET    81     133.179  48.548  78.836  1.00  0.00           S
ATOM   1281  CE  MET    81     133.420  46.878  78.198  1.00  0.00           C
ATOM   1282  HE1 MET    81     133.205  46.140  78.971  1.00  0.00           H
ATOM   1283  HE2 MET    81     134.456  46.739  77.885  1.00  0.00           H
ATOM   1284  HE3 MET    81     132.771  46.699  77.342  1.00  0.00           H
ATOM   1285  C   MET    81     136.980  49.431  81.654  1.00  0.00           C
ATOM   1286  O   MET    81     137.585  48.350  81.723  1.00  0.00           O
ATOM   1287  N   VAL    82     137.561  50.580  81.110  1.00  0.00           N
ATOM   1288  HN  VAL    82     137.047  51.439  81.073  1.00  0.00           H
ATOM   1289  CA  VAL    82     138.949  50.548  80.545  1.00  0.00           C
ATOM   1290  HA  VAL    82     138.978  49.737  79.816  1.00  0.00           H
ATOM   1291  CB  VAL    82     139.356  51.871  79.916  1.00  0.00           C
ATOM   1292  HB  VAL    82     139.152  52.659  80.645  1.00  0.00           H
ATOM   1293  CG1 VAL    82     140.842  51.984  79.513  1.00  0.00           C
ATOM   1294 1HG1 VAL    82     141.156  51.226  78.799  1.00  0.00           H
ATOM   1295 2HG1 VAL    82     141.503  51.899  80.377  1.00  0.00           H
ATOM   1296 3HG1 VAL    82     141.057  52.962  79.084  1.00  0.00           H
ATOM   1297  CG2 VAL    82     138.641  52.207  78.689  1.00  0.00           C
ATOM   1298 1HG2 VAL    82     137.564  52.133  78.829  1.00  0.00           H
ATOM   1299 2HG2 VAL    82     138.889  51.560  77.852  1.00  0.00           H
ATOM   1300 3HG2 VAL    82     138.842  53.234  78.379  1.00  0.00           H
ATOM   1301  C   VAL    82     139.963  50.237  81.661  1.00  0.00           C
ATOM   1302  O   VAL    82     140.843  49.461  81.359  1.00  0.00           O
ATOM   1303  N   ARG    83     139.796  50.778  82.885  1.00  0.00           N
ATOM   1304  HN  ARG    83     139.068  51.457  82.998  1.00  0.00           H
ATOM   1305  CA  ARG    83     140.808  50.622  83.968  1.00  0.00           C
ATOM   1306  HA  ARG    83     141.749  50.896  83.485  1.00  0.00           H
ATOM   1307  CB  ARG    83     140.586  51.621  85.110  1.00  0.00           C
ATOM   1308  HB1 ARG    83     139.663  51.397  85.645  1.00  0.00           H
ATOM   1309  HB2 ARG    83     140.466  52.621  84.689  1.00  0.00           H
ATOM   1310  CG  ARG    83     141.802  51.614  86.089  1.00  0.00           C
ATOM   1311  HG1 ARG    83     142.709  51.722  85.491  1.00  0.00           H
ATOM   1312  HG2 ARG    83     141.895  50.654  86.594  1.00  0.00           H
ATOM   1313  CD  ARG    83     141.783  52.753  87.080  1.00  0.00           C
ATOM   1314  HD1 ARG    83     141.418  53.680  86.633  1.00  0.00           H
ATOM   1315  HD2 ARG    83     142.793  52.960  87.435  1.00  0.00           H
ATOM   1316  NE  ARG    83     140.974  52.508  88.287  1.00  0.00           N
ATOM   1317  HE  ARG    83     140.194  53.133  88.239  1.00  0.00           H
ATOM   1318  CZ  ARG    83     141.119  51.652  89.210  1.00  0.00           C
ATOM   1319  NH1 ARG    83     142.243  50.991  89.372  1.00  0.00           N
ATOM   1320 1HH1 ARG    83     143.024  51.264  88.799  1.00  0.00           H
ATOM   1321 2HH1 ARG    83     142.374  50.270  90.048  1.00  0.00           H
ATOM   1322  NH2 ARG    83     140.145  51.514  90.034  1.00  0.00           N
ATOM   1323 1HH2 ARG    83     140.143  50.835  90.764  1.00  0.00           H
ATOM   1324 2HH2 ARG    83     139.365  52.141  89.927  1.00  0.00           H
ATOM   1325  C   ARG    83     141.001  49.121  84.431  1.00  0.00           C
ATOM   1326  O   ARG    83     142.127  48.667  84.690  1.00  0.00           O
ATOM   1327  N   MET    84     139.916  48.312  84.426  1.00  0.00           N
ATOM   1328  HN  MET    84     139.056  48.752  84.163  1.00  0.00           H
ATOM   1329  CA  MET    84     139.918  46.853  84.711  1.00  0.00           C
ATOM   1330  HA  MET    84     140.837  46.654  85.260  1.00  0.00           H
ATOM   1331  CB  MET    84     138.744  46.605  85.652  1.00  0.00           C
ATOM   1332  HB1 MET    84     138.802  47.279  86.506  1.00  0.00           H
ATOM   1333  HB2 MET    84     138.857  45.599  86.059  1.00  0.00           H
ATOM   1334  CG  MET    84     137.376  46.725  85.014  1.00  0.00           C
ATOM   1335  HG1 MET    84     137.299  46.182  84.072  1.00  0.00           H
ATOM   1336  HG2 MET    84     137.117  47.763  84.827  1.00  0.00           H
ATOM   1337  SD  MET    84     136.238  45.978  86.240  1.00  0.00           S
ATOM   1338  CE  MET    84     134.694  46.804  85.744  1.00  0.00           C
ATOM   1339  HE1 MET    84     134.478  46.545  84.709  1.00  0.00           H
ATOM   1340  HE2 MET    84     134.807  47.888  85.795  1.00  0.00           H
ATOM   1341  HE3 MET    84     133.861  46.496  86.377  1.00  0.00           H
ATOM   1342  C   MET    84     139.946  45.879  83.519  1.00  0.00           C
ATOM   1343  O   MET    84     139.752  44.724  83.724  1.00  0.00           O
ATOM   1344  N   ALA    85     140.183  46.406  82.301  1.00  0.00           N
ATOM   1345  HN  ALA    85     140.207  47.405  82.243  1.00  0.00           H
ATOM   1346  CA  ALA    85     140.503  45.690  81.070  1.00  0.00           C
ATOM   1347  HA  ALA    85     140.114  44.674  81.159  1.00  0.00           H
ATOM   1348  CB  ALA    85     139.856  46.424  79.891  1.00  0.00           C
ATOM   1349  HB1 ALA    85     140.238  47.440  79.792  1.00  0.00           H
ATOM   1350  HB2 ALA    85     138.775  46.485  80.015  1.00  0.00           H
ATOM   1351  HB3 ALA    85     140.053  45.903  78.953  1.00  0.00           H
ATOM   1352  C   ALA    85     142.032  45.627  80.928  1.00  0.00           C
ATOM   1353  O   ALA    85     142.592  44.684  80.372  1.00  0.00           O
ATOM   1354  N   GLN    86     142.725  46.647  81.468  1.00  0.00           N
ATOM   1355  HN  GLN    86     142.252  47.343  82.005  1.00  0.00           H
ATOM   1356  CA  GLN    86     144.121  46.819  81.203  1.00  0.00           C
ATOM   1357  HA  GLN    86     144.268  46.644  80.135  1.00  0.00           H
ATOM   1358  CB  GLN    86     144.561  48.236  81.548  1.00  0.00           C
ATOM   1359  HB1 GLN    86     145.626  48.260  81.789  1.00  0.00           H
ATOM   1360  HB2 GLN    86     144.044  48.529  82.464  1.00  0.00           H
ATOM   1361  CG  GLN    86     144.320  49.241  80.443  1.00  0.00           C
ATOM   1362  HG1 GLN    86     143.293  49.177  80.081  1.00  0.00           H
ATOM   1363  HG2 GLN    86     144.984  49.079  79.595  1.00  0.00           H
ATOM   1364  CD  GLN    86     144.527  50.652  81.019  1.00  0.00           C
ATOM   1365  OE1 GLN    86     144.456  50.913  82.198  1.00  0.00           O
ATOM   1366  NE2 GLN    86     144.871  51.667  80.185  1.00  0.00           N
ATOM   1367 1HE2 GLN    86     144.875  51.524  79.195  1.00  0.00           H
ATOM   1368 2HE2 GLN    86     145.085  52.558  80.581  1.00  0.00           H
ATOM   1369  C   GLN    86     144.975  45.770  81.976  1.00  0.00           C
ATOM   1370  O   GLN    86     144.799  45.643  83.183  1.00  0.00           O
ATOM   1371  N   ASP    87     145.859  45.069  81.266  1.00  0.00           N
ATOM   1372  HN  ASP    87     145.844  45.180  80.275  1.00  0.00           H
ATOM   1373  CA  ASP    87     146.699  43.929  81.821  1.00  0.00           C
ATOM   1374  HA  ASP    87     146.089  43.448  82.590  1.00  0.00           H
ATOM   1375  CB  ASP    87     146.933  42.954  80.678  1.00  0.00           C
ATOM   1376  HB1 ASP    87     147.702  43.316  79.996  1.00  0.00           H
ATOM   1377  HB2 ASP    87     146.019  42.823  80.098  1.00  0.00           H
ATOM   1378  CG  ASP    87     147.343  41.536  81.220  1.00  0.00           C
ATOM   1379  OD1 ASP    87     146.576  40.584  81.361  1.00  0.00           O
ATOM   1380  OD2 ASP    87     148.557  41.213  81.315  1.00  0.00           O
ATOM   1381  C   ASP    87     148.040  44.490  82.532  1.00  0.00           C
ATOM   1382  O   ASP    87     148.622  43.745  83.291  1.00  0.00           O
ATOM   1383  N   PHE    88     148.333  45.831  82.379  1.00  0.00           N
ATOM   1384  HN  PHE    88     147.777  46.362  81.743  1.00  0.00           H
ATOM   1385  CA  PHE    88     149.420  46.436  83.061  1.00  0.00           C
ATOM   1386  HA  PHE    88     150.040  45.649  83.496  1.00  0.00           H
ATOM   1387  CB  PHE    88     150.300  47.231  82.079  1.00  0.00           C
ATOM   1388  HB1 PHE    88     150.794  46.536  81.399  1.00  0.00           H
ATOM   1389  HB2 PHE    88     151.103  47.729  82.625  1.00  0.00           H
ATOM   1390  CG  PHE    88     149.554  48.270  81.251  1.00  0.00           C
ATOM   1391  CD1 PHE    88     149.196  49.487  81.821  1.00  0.00           C
ATOM   1392  HD1 PHE    88     149.572  49.785  82.791  1.00  0.00           H
ATOM   1393  CD2 PHE    88     149.014  47.943  80.022  1.00  0.00           C
ATOM   1394  HD2 PHE    88     149.259  46.989  79.577  1.00  0.00           H
ATOM   1395  CE1 PHE    88     148.241  50.319  81.156  1.00  0.00           C
ATOM   1396  HE1 PHE    88     147.910  51.232  81.633  1.00  0.00           H
ATOM   1397  CE2 PHE    88     148.136  48.822  79.311  1.00  0.00           C
ATOM   1398  HE2 PHE    88     147.766  48.560  78.329  1.00  0.00           H
ATOM   1399  CZ  PHE    88     147.741  49.974  79.896  1.00  0.00           C
ATOM   1400  HZ  PHE    88     147.058  50.632  79.381  1.00  0.00           H
ATOM   1401  C   PHE    88     148.949  47.331  84.266  1.00  0.00           C
ATOM   1402  O   PHE    88     149.726  47.852  85.082  1.00  0.00           O
ATOM   1403  N   SER    89     147.638  47.445  84.496  1.00  0.00           N
ATOM   1404  HN  SER    89     147.015  46.984  83.867  1.00  0.00           H
ATOM   1405  CA  SER    89     147.038  48.281  85.520  1.00  0.00           C
ATOM   1406  HA  SER    89     147.805  48.888  86.003  1.00  0.00           H
ATOM   1407  CB  SER    89     145.905  49.171  84.938  1.00  0.00           C
ATOM   1408  HB1 SER    89     145.475  49.792  85.734  1.00  0.00           H
ATOM   1409  HB2 SER    89     145.099  48.555  84.518  1.00  0.00           H
ATOM   1410  OG  SER    89     146.477  49.992  83.943  1.00  0.00           O
ATOM   1411  HG  SER    89     145.806  50.540  83.518  1.00  0.00           H
ATOM   1412  C   SER    89     146.366  47.402  86.546  1.00  0.00           C
ATOM   1413  O   SER    89     146.228  47.812  87.663  1.00  0.00           O
ATOM   1414  N   TYR    90     146.022  46.123  86.223  1.00  0.00           N
ATOM   1415  HN  TYR    90     146.182  45.738  85.313  1.00  0.00           H
ATOM   1416  CA  TYR    90     145.324  45.255  87.217  1.00  0.00           C
ATOM   1417  HA  TYR    90     145.340  45.749  88.190  1.00  0.00           H
ATOM   1418  CB  TYR    90     143.846  44.923  86.837  1.00  0.00           C
ATOM   1419  HB1 TYR    90     143.660  43.850  86.913  1.00  0.00           H
ATOM   1420  HB2 TYR    90     143.690  45.140  85.778  1.00  0.00           H
ATOM   1421  CG  TYR    90     142.742  45.613  87.658  1.00  0.00           C
ATOM   1422  CD1 TYR    90     142.602  46.925  87.341  1.00  0.00           C
ATOM   1423  HD1 TYR    90     143.293  47.443  86.689  1.00  0.00           H
ATOM   1424  CE1 TYR    90     141.471  47.595  87.891  1.00  0.00           C
ATOM   1425  HE1 TYR    90     141.344  48.640  87.657  1.00  0.00           H
ATOM   1426  CD2 TYR    90     141.777  44.901  88.417  1.00  0.00           C
ATOM   1427  HD2 TYR    90     141.901  43.840  88.579  1.00  0.00           H
ATOM   1428  CE2 TYR    90     140.624  45.552  88.865  1.00  0.00           C
ATOM   1429  HE2 TYR    90     139.863  44.968  89.362  1.00  0.00           H
ATOM   1430  CZ  TYR    90     140.537  46.984  88.720  1.00  0.00           C
ATOM   1431  OH  TYR    90     139.519  47.702  89.241  1.00  0.00           O
ATOM   1432  HH  TYR    90     139.164  47.252  89.996  1.00  0.00           H
ATOM   1433  C   TYR    90     146.091  43.887  87.372  1.00  0.00           C
ATOM   1434  O   TYR    90     146.394  43.191  86.397  1.00  0.00           O
ATOM   1435  N   ARG    91     146.296  43.556  88.630  1.00  0.00           N
ATOM   1436  HN  ARG    91     145.907  44.160  89.325  1.00  0.00           H
ATOM   1437  CA  ARG    91     147.019  42.298  89.093  1.00  0.00           C
ATOM   1438  HA  ARG    91     147.888  42.255  88.439  1.00  0.00           H
ATOM   1439  CB  ARG    91     147.454  42.452  90.570  1.00  0.00           C
ATOM   1440  HB1 ARG    91     146.585  42.386  91.227  1.00  0.00           H
ATOM   1441  HB2 ARG    91     147.914  43.425  90.742  1.00  0.00           H
ATOM   1442  CG  ARG    91     148.448  41.342  90.885  1.00  0.00           C
ATOM   1443  HG1 ARG    91     148.015  40.377  90.640  1.00  0.00           H
ATOM   1444  HG2 ARG    91     148.640  41.336  91.960  1.00  0.00           H
ATOM   1445  CD  ARG    91     149.776  41.483  90.134  1.00  0.00           C
ATOM   1446  HD1 ARG    91     150.268  42.422  90.387  1.00  0.00           H
ATOM   1447  HD2 ARG    91     149.690  41.414  89.050  1.00  0.00           H
ATOM   1448  NE  ARG    91     150.693  40.425  90.563  1.00  0.00           N
ATOM   1449  HE  ARG    91     151.354  40.682  91.278  1.00  0.00           H
ATOM   1450  CZ  ARG    91     150.673  39.159  90.258  1.00  0.00           C
ATOM   1451  NH1 ARG    91     149.821  38.637  89.418  1.00  0.00           N
ATOM   1452 1HH1 ARG    91     149.221  39.209  88.855  1.00  0.00           H
ATOM   1453 2HH1 ARG    91     149.703  37.632  89.394  1.00  0.00           H
ATOM   1454  NH2 ARG    91     151.388  38.275  90.929  1.00  0.00           N
ATOM   1455 1HH2 ARG    91     151.244  37.279  90.820  1.00  0.00           H
ATOM   1456 2HH2 ARG    91     152.093  38.563  91.582  1.00  0.00           H
ATOM   1457  C   ARG    91     146.146  40.988  88.788  1.00  0.00           C
ATOM   1458  O   ARG    91     146.668  40.032  88.285  1.00  0.00           O
ATOM   1459  N   TYR    92     144.875  40.995  89.054  1.00  0.00           N
ATOM   1460  HN  TYR    92     144.525  41.815  89.494  1.00  0.00           H
ATOM   1461  CA  TYR    92     143.926  40.007  88.561  1.00  0.00           C
ATOM   1462  HA  TYR    92     144.411  39.339  87.848  1.00  0.00           H
ATOM   1463  CB  TYR    92     143.559  39.254  89.846  1.00  0.00           C
ATOM   1464  HB1 TYR    92     142.926  38.407  89.588  1.00  0.00           H
ATOM   1465  HB2 TYR    92     142.953  39.893  90.490  1.00  0.00           H
ATOM   1466  CG  TYR    92     144.779  38.732  90.680  1.00  0.00           C
ATOM   1467  CD1 TYR    92     145.455  37.531  90.304  1.00  0.00           C
ATOM   1468  HD1 TYR    92     145.076  36.884  89.527  1.00  0.00           H
ATOM   1469  CE1 TYR    92     146.676  37.250  90.947  1.00  0.00           C
ATOM   1470  HE1 TYR    92     147.159  36.346  90.610  1.00  0.00           H
ATOM   1471  CD2 TYR    92     145.274  39.510  91.728  1.00  0.00           C
ATOM   1472  HD2 TYR    92     144.757  40.411  92.026  1.00  0.00           H
ATOM   1473  CE2 TYR    92     146.446  39.170  92.336  1.00  0.00           C
ATOM   1474  HE2 TYR    92     146.801  39.804  93.138  1.00  0.00           H
ATOM   1475  CZ  TYR    92     147.227  38.115  91.965  1.00  0.00           C
ATOM   1476  OH  TYR    92     148.419  37.830  92.509  1.00  0.00           O
ATOM   1477  HH  TYR    92     148.850  37.114  92.039  1.00  0.00           H
ATOM   1478  C   TYR    92     142.754  40.771  87.894  1.00  0.00           C
ATOM   1479  O   TYR    92     141.826  41.237  88.482  1.00  0.00           O
ATOM   1480  N   PRO    93     142.843  41.038  86.551  1.00  0.00           N
ATOM   1481  CD  PRO    93     143.906  40.630  85.644  1.00  0.00           C
ATOM   1482  HD1 PRO    93     143.714  39.622  85.274  1.00  0.00           H
ATOM   1483  HD2 PRO    93     144.893  40.666  86.108  1.00  0.00           H
ATOM   1484  CA  PRO    93     141.804  41.770  85.904  1.00  0.00           C
ATOM   1485  HA  PRO    93     141.686  42.744  86.379  1.00  0.00           H
ATOM   1486  CB  PRO    93     142.338  41.929  84.482  1.00  0.00           C
ATOM   1487  HB1 PRO    93     142.125  42.916  84.068  1.00  0.00           H
ATOM   1488  HB2 PRO    93     141.894  41.203  83.796  1.00  0.00           H
ATOM   1489  CG  PRO    93     143.789  41.659  84.554  1.00  0.00           C
ATOM   1490  HG1 PRO    93     144.210  41.319  83.605  1.00  0.00           H
ATOM   1491  HG2 PRO    93     144.325  42.566  84.839  1.00  0.00           H
ATOM   1492  C   PRO    93     140.502  41.053  85.878  1.00  0.00           C
ATOM   1493  O   PRO    93     140.424  39.806  85.768  1.00  0.00           O
ATOM   1494  N   LEU    94     139.402  41.816  85.813  1.00  0.00           N
ATOM   1495  HN  LEU    94     139.602  42.783  85.657  1.00  0.00           H
ATOM   1496  CA  LEU    94     137.947  41.407  85.903  1.00  0.00           C
ATOM   1497  HA  LEU    94     138.000  40.386  86.270  1.00  0.00           H
ATOM   1498  CB  LEU    94     137.152  42.214  86.913  1.00  0.00           C
ATOM   1499  HB1 LEU    94     136.090  41.976  86.857  1.00  0.00           H
ATOM   1500  HB2 LEU    94     137.236  43.271  86.659  1.00  0.00           H
ATOM   1501  CG  LEU    94     137.661  41.970  88.382  1.00  0.00           C
ATOM   1502  HG  LEU    94     138.727  42.191  88.463  1.00  0.00           H
ATOM   1503  CD1 LEU    94     136.882  42.929  89.270  1.00  0.00           C
ATOM   1504 1HD1 LEU    94     135.810  42.733  89.225  1.00  0.00           H
ATOM   1505 2HD1 LEU    94     137.046  43.965  88.972  1.00  0.00           H
ATOM   1506 3HD1 LEU    94     137.190  42.833  90.312  1.00  0.00           H
ATOM   1507  CD2 LEU    94     137.399  40.528  88.822  1.00  0.00           C
ATOM   1508 1HD2 LEU    94     138.120  39.832  88.393  1.00  0.00           H
ATOM   1509 2HD2 LEU    94     136.402  40.201  88.532  1.00  0.00           H
ATOM   1510 3HD2 LEU    94     137.443  40.436  89.903  1.00  0.00           H
ATOM   1511  C   LEU    94     137.275  41.412  84.485  1.00  0.00           C
ATOM   1512  O   LEU    94     136.499  40.511  84.169  1.00  0.00           O
ATOM   1513  N   VAL    95     137.700  42.381  83.627  1.00  0.00           N
ATOM   1514  HN  VAL    95     138.459  42.998  83.852  1.00  0.00           H
ATOM   1515  CA  VAL    95     137.247  42.447  82.283  1.00  0.00           C
ATOM   1516  HA  VAL    95     136.379  41.795  82.163  1.00  0.00           H
ATOM   1517  CB  VAL    95     136.819  43.925  81.965  1.00  0.00           C
ATOM   1518  HB  VAL    95     137.629  44.591  82.266  1.00  0.00           H
ATOM   1519  CG1 VAL    95     136.538  44.191  80.518  1.00  0.00           C
ATOM   1520 1HG1 VAL    95     135.804  43.490  80.118  1.00  0.00           H
ATOM   1521 2HG1 VAL    95     137.437  44.117  79.904  1.00  0.00           H
ATOM   1522 3HG1 VAL    95     136.152  45.200  80.363  1.00  0.00           H
ATOM   1523  CG2 VAL    95     135.524  44.340  82.724  1.00  0.00           C
ATOM   1524 1HG2 VAL    95     135.655  44.241  83.802  1.00  0.00           H
ATOM   1525 2HG2 VAL    95     134.682  43.711  82.436  1.00  0.00           H
ATOM   1526 3HG2 VAL    95     135.257  45.378  82.522  1.00  0.00           H
ATOM   1527  C   VAL    95     138.287  42.048  81.236  1.00  0.00           C
ATOM   1528  O   VAL    95     139.503  42.186  81.479  1.00  0.00           O
ATOM   1529  N   ASP    96     137.852  41.234  80.274  1.00  0.00           N
ATOM   1530  HN  ASP    96     136.863  41.104  80.195  1.00  0.00           H
ATOM   1531  CA  ASP    96     138.541  40.844  79.068  1.00  0.00           C
ATOM   1532  HA  ASP    96     139.609  41.027  79.208  1.00  0.00           H
ATOM   1533  CB  ASP    96     138.255  39.373  78.924  1.00  0.00           C
ATOM   1534  HB1 ASP    96     137.186  39.219  78.776  1.00  0.00           H
ATOM   1535  HB2 ASP    96     138.501  38.871  79.859  1.00  0.00           H
ATOM   1536  CG  ASP    96     139.024  38.590  77.789  1.00  0.00           C
ATOM   1537  OD1 ASP    96     139.890  39.220  77.185  1.00  0.00           O
ATOM   1538  OD2 ASP    96     138.616  37.468  77.462  1.00  0.00           O
ATOM   1539  C   ASP    96     138.037  41.571  77.802  1.00  0.00           C
ATOM   1540  O   ASP    96     136.860  41.627  77.546  1.00  0.00           O
ATOM   1541  N   GLY    97     138.947  42.167  76.992  1.00  0.00           N
ATOM   1542  HN  GLY    97     139.905  41.924  77.160  1.00  0.00           H
ATOM   1543  CA  GLY    97     138.653  43.048  75.840  1.00  0.00           C
ATOM   1544  HA1 GLY    97     138.506  44.054  76.233  1.00  0.00           H
ATOM   1545  HA2 GLY    97     137.716  42.699  75.423  1.00  0.00           H
ATOM   1546  C   GLY    97     139.678  43.076  74.656  1.00  0.00           C
ATOM   1547  O   GLY    97     140.879  42.646  74.827  1.00  0.00           O
ATOM   1548  N   GLN    98     139.199  43.682  73.570  1.00  0.00           N
ATOM   1549  HN  GLN    98     138.253  44.007  73.552  1.00  0.00           H
ATOM   1550  CA  GLN    98     139.978  43.888  72.361  1.00  0.00           C
ATOM   1551  HA  GLN    98     141.034  43.798  72.624  1.00  0.00           H
ATOM   1552  CB  GLN    98     139.610  42.859  71.221  1.00  0.00           C
ATOM   1553  HB1 GLN    98     140.291  42.955  70.374  1.00  0.00           H
ATOM   1554  HB2 GLN    98     138.629  43.094  70.821  1.00  0.00           H
ATOM   1555  CG  GLN    98     139.572  41.351  71.684  1.00  0.00           C
ATOM   1556  HG1 GLN    98     138.963  40.802  70.965  1.00  0.00           H
ATOM   1557  HG2 GLN    98     139.052  41.244  72.633  1.00  0.00           H
ATOM   1558  CD  GLN    98     140.874  40.616  71.759  1.00  0.00           C
ATOM   1559  OE1 GLN    98     141.244  39.851  70.839  1.00  0.00           O
ATOM   1560  NE2 GLN    98     141.798  40.801  72.686  1.00  0.00           N
ATOM   1561 1HE2 GLN    98     141.612  41.367  73.494  1.00  0.00           H
ATOM   1562 2HE2 GLN    98     142.675  40.340  72.587  1.00  0.00           H
ATOM   1563  C   GLN    98     139.766  45.255  71.764  1.00  0.00           C
ATOM   1564  O   GLN    98     138.711  45.872  72.056  1.00  0.00           O
ATOM   1565  N   GLY    99     140.521  45.743  70.780  1.00  0.00           N
ATOM   1566  HN  GLY    99     141.271  45.163  70.474  1.00  0.00           H
ATOM   1567  CA  GLY    99     140.516  47.207  70.432  1.00  0.00           C
ATOM   1568  HA1 GLY    99     139.505  47.605  70.521  1.00  0.00           H
ATOM   1569  HA2 GLY    99     140.875  47.307  69.409  1.00  0.00           H
ATOM   1570  C   GLY    99     141.445  47.842  71.400  1.00  0.00           C
ATOM   1571  O   GLY    99     141.820  47.255  72.410  1.00  0.00           O
ATOM   1572  N   ASN   100     141.808  49.094  71.092  1.00  0.00           N
ATOM   1573  HN  ASN   100     141.369  49.560  70.327  1.00  0.00           H
ATOM   1574  CA  ASN   100     142.849  49.749  71.926  1.00  0.00           C
ATOM   1575  HA  ASN   100     143.661  49.028  72.043  1.00  0.00           H
ATOM   1576  CB  ASN   100     143.340  50.903  71.034  1.00  0.00           C
ATOM   1577  HB1 ASN   100     142.536  51.616  70.851  1.00  0.00           H
ATOM   1578  HB2 ASN   100     143.692  50.535  70.071  1.00  0.00           H
ATOM   1579  CG  ASN   100     144.538  51.671  71.742  1.00  0.00           C
ATOM   1580  OD1 ASN   100     145.162  51.110  72.624  1.00  0.00           O
ATOM   1581  ND2 ASN   100     144.824  52.925  71.385  1.00  0.00           N
ATOM   1582 1HD2 ASN   100     144.398  53.468  70.668  1.00  0.00           H
ATOM   1583 2HD2 ASN   100     145.540  53.410  71.908  1.00  0.00           H
ATOM   1584  C   ASN   100     142.350  50.156  73.353  1.00  0.00           C
ATOM   1585  O   ASN   100     141.575  51.085  73.459  1.00  0.00           O
ATOM   1586  N   PHE   101     142.953  49.596  74.401  1.00  0.00           N
ATOM   1587  HN  PHE   101     143.550  48.819  74.208  1.00  0.00           H
ATOM   1588  CA  PHE   101     142.857  50.105  75.796  1.00  0.00           C
ATOM   1589  HA  PHE   101     142.054  50.843  75.814  1.00  0.00           H
ATOM   1590  CB  PHE   101     142.432  48.901  76.735  1.00  0.00           C
ATOM   1591  HB1 PHE   101     142.421  49.215  77.780  1.00  0.00           H
ATOM   1592  HB2 PHE   101     143.169  48.099  76.674  1.00  0.00           H
ATOM   1593  CG  PHE   101     141.075  48.359  76.407  1.00  0.00           C
ATOM   1594  CD1 PHE   101     139.972  48.993  76.976  1.00  0.00           C
ATOM   1595  HD1 PHE   101     140.113  49.869  77.582  1.00  0.00           H
ATOM   1596  CD2 PHE   101     140.939  47.229  75.535  1.00  0.00           C
ATOM   1597  HD2 PHE   101     141.784  46.747  75.062  1.00  0.00           H
ATOM   1598  CE1 PHE   101     138.678  48.433  76.838  1.00  0.00           C
ATOM   1599  HE1 PHE   101     137.841  48.865  77.368  1.00  0.00           H
ATOM   1600  CE2 PHE   101     139.607  46.808  75.289  1.00  0.00           C
ATOM   1601  HE2 PHE   101     139.436  46.020  74.575  1.00  0.00           H
ATOM   1602  CZ  PHE   101     138.499  47.349  75.989  1.00  0.00           C
ATOM   1603  HZ  PHE   101     137.517  46.920  75.844  1.00  0.00           H
ATOM   1604  C   PHE   101     144.105  50.829  76.367  1.00  0.00           C
ATOM   1605  O   PHE   101     144.231  50.804  77.562  1.00  0.00           O
ATOM   1606  N   GLY   102     145.063  51.323  75.509  1.00  0.00           N
ATOM   1607  HN  GLY   102     144.981  51.187  74.521  1.00  0.00           H
ATOM   1608  CA  GLY   102     146.197  52.119  75.889  1.00  0.00           C
ATOM   1609  HA1 GLY   102     145.989  52.604  76.844  1.00  0.00           H
ATOM   1610  HA2 GLY   102     146.310  52.889  75.125  1.00  0.00           H
ATOM   1611  C   GLY   102     147.486  51.304  75.970  1.00  0.00           C
ATOM   1612  O   GLY   102     147.544  50.143  75.564  1.00  0.00           O
ATOM   1613  N   SER   103     148.553  51.922  76.537  1.00  0.00           N
ATOM   1614  HN  SER   103     148.487  52.898  76.767  1.00  0.00           H
ATOM   1615  CA  SER   103     149.758  51.247  76.894  1.00  0.00           C
ATOM   1616  HA  SER   103     149.504  50.208  77.112  1.00  0.00           H
ATOM   1617  CB  SER   103     150.833  51.318  75.751  1.00  0.00           C
ATOM   1618  HB1 SER   103     150.405  50.862  74.849  1.00  0.00           H
ATOM   1619  HB2 SER   103     151.751  50.776  75.996  1.00  0.00           H
ATOM   1620  OG  SER   103     151.131  52.719  75.534  1.00  0.00           O
ATOM   1621  HG  SER   103     151.549  52.854  74.681  1.00  0.00           H
ATOM   1622  C   SER   103     150.484  51.824  78.119  1.00  0.00           C
ATOM   1623  O   SER   103     150.253  52.987  78.650  1.00  0.00           O
ATOM   1624  N   MET   104     151.459  51.111  78.652  1.00  0.00           N
ATOM   1625  HN  MET   104     151.547  50.178  78.313  1.00  0.00           H
ATOM   1626  CA  MET   104     152.406  51.545  79.636  1.00  0.00           C
ATOM   1627  HA  MET   104     151.796  51.912  80.464  1.00  0.00           H
ATOM   1628  CB  MET   104     153.277  50.312  80.184  1.00  0.00           C
ATOM   1629  HB1 MET   104     152.609  49.496  80.459  1.00  0.00           H
ATOM   1630  HB2 MET   104     153.776  50.618  81.105  1.00  0.00           H
ATOM   1631  CG  MET   104     154.306  49.848  79.204  1.00  0.00           C
ATOM   1632  HG1 MET   104     154.989  50.669  79.031  1.00  0.00           H
ATOM   1633  HG2 MET   104     153.842  49.574  78.256  1.00  0.00           H
ATOM   1634  SD  MET   104     155.203  48.384  79.896  1.00  0.00           S
ATOM   1635  CE  MET   104     153.935  47.095  80.015  1.00  0.00           C
ATOM   1636  HE1 MET   104     153.256  47.156  79.164  1.00  0.00           H
ATOM   1637  HE2 MET   104     153.356  47.211  80.932  1.00  0.00           H
ATOM   1638  HE3 MET   104     154.400  46.109  80.002  1.00  0.00           H
ATOM   1639  C   MET   104     153.304  52.751  79.179  1.00  0.00           C
ATOM   1640  O   MET   104     153.969  53.339  80.030  1.00  0.00           O
ATOM   1641  N   ASP   105     153.166  53.208  77.960  1.00  0.00           N
ATOM   1642  HN  ASP   105     152.559  52.764  77.301  1.00  0.00           H
ATOM   1643  CA  ASP   105     153.799  54.464  77.454  1.00  0.00           C
ATOM   1644  HA  ASP   105     154.633  54.668  78.126  1.00  0.00           H
ATOM   1645  CB  ASP   105     154.405  54.290  76.104  1.00  0.00           C
ATOM   1646  HB1 ASP   105     154.883  55.215  75.786  1.00  0.00           H
ATOM   1647  HB2 ASP   105     153.624  54.107  75.369  1.00  0.00           H
ATOM   1648  CG  ASP   105     155.460  53.155  75.999  1.00  0.00           C
ATOM   1649  OD1 ASP   105     156.475  53.170  76.742  1.00  0.00           O
ATOM   1650  OD2 ASP   105     155.408  52.292  75.084  1.00  0.00           O
ATOM   1651  C   ASP   105     152.866  55.726  77.573  1.00  0.00           C
ATOM   1652  O   ASP   105     153.140  56.766  76.901  1.00  0.00           O
ATOM   1653  N   GLY   106     151.846  55.672  78.466  1.00  0.00           N
ATOM   1654  HN  GLY   106     151.678  54.797  78.921  1.00  0.00           H
ATOM   1655  CA  GLY   106     150.805  56.714  78.561  1.00  0.00           C
ATOM   1656  HA1 GLY   106     151.304  57.666  78.736  1.00  0.00           H
ATOM   1657  HA2 GLY   106     150.196  56.472  79.432  1.00  0.00           H
ATOM   1658  C   GLY   106     149.924  56.842  77.375  1.00  0.00           C
ATOM   1659  O   GLY   106     149.174  57.872  77.334  1.00  0.00           O
ATOM   1660  N   ASP   107     149.953  55.930  76.361  1.00  0.00           N
ATOM   1661  HN  ASP   107     150.574  55.152  76.432  1.00  0.00           H
ATOM   1662  CA  ASP   107     149.013  55.898  75.238  1.00  0.00           C
ATOM   1663  HA  ASP   107     149.042  56.920  74.855  1.00  0.00           H
ATOM   1664  CB  ASP   107     149.395  54.892  74.088  1.00  0.00           C
ATOM   1665  HB1 ASP   107     149.151  53.861  74.346  1.00  0.00           H
ATOM   1666  HB2 ASP   107     150.455  54.965  73.854  1.00  0.00           H
ATOM   1667  CG  ASP   107     148.601  55.341  72.824  1.00  0.00           C
ATOM   1668  OD1 ASP   107     147.966  54.488  72.194  1.00  0.00           O
ATOM   1669  OD2 ASP   107     148.775  56.486  72.409  1.00  0.00           O
ATOM   1670  C   ASP   107     147.571  55.635  75.755  1.00  0.00           C
ATOM   1671  O   ASP   107     147.401  54.862  76.737  1.00  0.00           O
ATOM   1672  N   GLY   108     146.535  56.247  75.091  1.00  0.00           N
ATOM   1673  HN  GLY   108     146.805  56.661  74.217  1.00  0.00           H
ATOM   1674  CA  GLY   108     145.180  56.176  75.446  1.00  0.00           C
ATOM   1675  HA1 GLY   108     144.769  57.150  75.181  1.00  0.00           H
ATOM   1676  HA2 GLY   108     145.137  56.097  76.534  1.00  0.00           H
ATOM   1677  C   GLY   108     144.292  55.122  74.834  1.00  0.00           C
ATOM   1678  O   GLY   108     144.668  54.421  73.829  1.00  0.00           O
ATOM   1679  N   ALA   109     143.175  54.917  75.497  1.00  0.00           N
ATOM   1680  HN  ALA   109     142.994  55.542  76.253  1.00  0.00           H
ATOM   1681  CA  ALA   109     142.074  53.992  75.028  1.00  0.00           C
ATOM   1682  HA  ALA   109     142.571  53.089  74.671  1.00  0.00           H
ATOM   1683  CB  ALA   109     141.132  53.643  76.192  1.00  0.00           C
ATOM   1684  HB1 ALA   109     140.658  54.525  76.618  1.00  0.00           H
ATOM   1685  HB2 ALA   109     141.692  53.150  76.984  1.00  0.00           H
ATOM   1686  HB3 ALA   109     140.350  52.956  75.870  1.00  0.00           H
ATOM   1687  C   ALA   109     141.387  54.667  73.830  1.00  0.00           C
ATOM   1688  O   ALA   109     141.237  55.888  73.883  1.00  0.00           O
ATOM   1689  N   ALA   110     140.810  53.940  72.881  1.00  0.00           N
ATOM   1690  HN  ALA   110     141.024  52.965  72.965  1.00  0.00           H
ATOM   1691  CA  ALA   110     139.860  54.337  71.917  1.00  0.00           C
ATOM   1692  HA  ALA   110     140.197  55.325  71.591  1.00  0.00           H
ATOM   1693  CB  ALA   110     139.888  53.429  70.726  1.00  0.00           C
ATOM   1694  HB1 ALA   110     139.494  52.440  70.965  1.00  0.00           H
ATOM   1695  HB2 ALA   110     140.908  53.304  70.361  1.00  0.00           H
ATOM   1696  HB3 ALA   110     139.308  53.845  69.904  1.00  0.00           H
ATOM   1697  C   ALA   110     138.498  54.513  72.494  1.00  0.00           C
ATOM   1698  O   ALA   110     138.159  53.937  73.583  1.00  0.00           O
ATOM   1699  N   ALA   111     137.682  55.257  71.777  1.00  0.00           N
ATOM   1700  HN  ALA   111     138.036  55.669  70.939  1.00  0.00           H
ATOM   1701  CA  ALA   111     136.346  55.563  72.281  1.00  0.00           C
ATOM   1702  HA  ALA   111     136.478  55.790  73.342  1.00  0.00           H
ATOM   1703  CB  ALA   111     135.857  56.838  71.647  1.00  0.00           C
ATOM   1704  HB1 ALA   111     135.673  56.695  70.582  1.00  0.00           H
ATOM   1705  HB2 ALA   111     136.594  57.635  71.746  1.00  0.00           H
ATOM   1706  HB3 ALA   111     134.932  57.181  72.111  1.00  0.00           H
ATOM   1707  C   ALA   111     135.457  54.319  72.215  1.00  0.00           C
ATOM   1708  O   ALA   111     135.746  53.384  71.443  1.00  0.00           O
ATOM   1709  N   MET   112     134.415  54.258  73.065  1.00  0.00           N
ATOM   1710  HN  MET   112     134.243  55.032  73.675  1.00  0.00           H
ATOM   1711  CA  MET   112     133.701  52.978  73.276  1.00  0.00           C
ATOM   1712  HA  MET   112     134.420  52.324  73.773  1.00  0.00           H
ATOM   1713  CB  MET   112     132.467  53.213  74.243  1.00  0.00           C
ATOM   1714  HB1 MET   112     132.789  53.628  75.198  1.00  0.00           H
ATOM   1715  HB2 MET   112     131.992  52.255  74.462  1.00  0.00           H
ATOM   1716  CG  MET   112     131.463  54.146  73.570  1.00  0.00           C
ATOM   1717  HG1 MET   112     131.320  53.894  72.522  1.00  0.00           H
ATOM   1718  HG2 MET   112     131.816  55.178  73.582  1.00  0.00           H
ATOM   1719  SD  MET   112     129.789  54.092  74.304  1.00  0.00           S
ATOM   1720  CE  MET   112     128.939  55.054  73.023  1.00  0.00           C
ATOM   1721  HE1 MET   112     128.677  54.427  72.171  1.00  0.00           H
ATOM   1722  HE2 MET   112     129.570  55.871  72.669  1.00  0.00           H
ATOM   1723  HE3 MET   112     128.036  55.509  73.430  1.00  0.00           H
ATOM   1724  C   MET   112     133.263  52.255  71.973  1.00  0.00           C
ATOM   1725  O   MET   112     133.055  51.031  71.942  1.00  0.00           O
ATOM   1726  N   ARG   113     133.054  52.987  70.896  1.00  0.00           N
ATOM   1727  HN  ARG   113     133.172  53.971  70.987  1.00  0.00           H
ATOM   1728  CA  ARG   113     132.726  52.416  69.570  1.00  0.00           C
ATOM   1729  HA  ARG   113     131.937  51.686  69.763  1.00  0.00           H
ATOM   1730  CB  ARG   113     132.138  53.469  68.607  1.00  0.00           C
ATOM   1731  HB1 ARG   113     131.252  53.914  69.063  1.00  0.00           H
ATOM   1732  HB2 ARG   113     131.802  52.993  67.686  1.00  0.00           H
ATOM   1733  CG  ARG   113     133.201  54.599  68.263  1.00  0.00           C
ATOM   1734  HG1 ARG   113     134.011  54.187  67.674  1.00  0.00           H
ATOM   1735  HG2 ARG   113     133.646  54.990  69.177  1.00  0.00           H
ATOM   1736  CD  ARG   113     132.511  55.711  67.514  1.00  0.00           C
ATOM   1737  HD1 ARG   113     131.618  56.076  68.027  1.00  0.00           H
ATOM   1738  HD2 ARG   113     132.219  55.379  66.517  1.00  0.00           H
ATOM   1739  NE  ARG   113     133.444  56.915  67.301  1.00  0.00           N
ATOM   1740  HE  ARG   113     133.856  57.033  66.381  1.00  0.00           H
ATOM   1741  CZ  ARG   113     133.738  57.842  68.232  1.00  0.00           C
ATOM   1742  NH1 ARG   113     133.320  57.761  69.499  1.00  0.00           N
ATOM   1743 1HH1 ARG   113     133.613  58.413  70.199  1.00  0.00           H
ATOM   1744 2HH1 ARG   113     132.654  57.054  69.742  1.00  0.00           H
ATOM   1745  NH2 ARG   113     134.457  58.831  68.021  1.00  0.00           N
ATOM   1746 1HH2 ARG   113     134.818  58.963  67.087  1.00  0.00           H
ATOM   1747 2HH2 ARG   113     134.714  59.528  68.690  1.00  0.00           H
ATOM   1748  C   ARG   113     133.871  51.631  68.902  1.00  0.00           C
ATOM   1749  O   ARG   113     133.476  50.929  67.909  1.00  0.00           O
ATOM   1750  N   TYR   114     135.089  51.699  69.392  1.00  0.00           N
ATOM   1751  HN  TYR   114     135.196  52.230  70.222  1.00  0.00           H
ATOM   1752  CA  TYR   114     136.302  51.088  68.822  1.00  0.00           C
ATOM   1753  HA  TYR   114     135.993  50.498  67.959  1.00  0.00           H
ATOM   1754  CB  TYR   114     137.247  52.198  68.372  1.00  0.00           C
ATOM   1755  HB1 TYR   114     138.139  51.756  67.927  1.00  0.00           H
ATOM   1756  HB2 TYR   114     137.585  52.709  69.272  1.00  0.00           H
ATOM   1757  CG  TYR   114     136.739  53.222  67.434  1.00  0.00           C
ATOM   1758  CD1 TYR   114     137.070  54.602  67.615  1.00  0.00           C
ATOM   1759  HD1 TYR   114     137.716  54.914  68.421  1.00  0.00           H
ATOM   1760  CE1 TYR   114     136.535  55.592  66.750  1.00  0.00           C
ATOM   1761  HE1 TYR   114     136.792  56.628  66.930  1.00  0.00           H
ATOM   1762  CD2 TYR   114     135.940  52.851  66.315  1.00  0.00           C
ATOM   1763  HD2 TYR   114     135.698  51.817  66.123  1.00  0.00           H
ATOM   1764  CE2 TYR   114     135.424  53.868  65.423  1.00  0.00           C
ATOM   1765  HE2 TYR   114     134.820  53.601  64.567  1.00  0.00           H
ATOM   1766  CZ  TYR   114     135.737  55.236  65.639  1.00  0.00           C
ATOM   1767  OH  TYR   114     135.341  56.103  64.662  1.00  0.00           O
ATOM   1768  HH  TYR   114     135.843  56.914  64.675  1.00  0.00           H
ATOM   1769  C   TYR   114     136.940  50.095  69.817  1.00  0.00           C
ATOM   1770  O   TYR   114     138.002  49.565  69.539  1.00  0.00           O
ATOM   1771  N   THR   115     136.231  49.703  70.850  1.00  0.00           N
ATOM   1772  HN  THR   115     135.357  50.126  71.088  1.00  0.00           H
ATOM   1773  CA  THR   115     136.594  48.547  71.702  1.00  0.00           C
ATOM   1774  HA  THR   115     137.361  47.999  71.153  1.00  0.00           H
ATOM   1775  CB  THR   115     137.246  48.897  73.098  1.00  0.00           C
ATOM   1776  HB  THR   115     137.470  47.974  73.635  1.00  0.00           H
ATOM   1777  OG1 THR   115     136.366  49.741  73.888  1.00  0.00           O
ATOM   1778  HG1 THR   115     136.830  50.290  74.529  1.00  0.00           H
ATOM   1779  CG2 THR   115     138.511  49.745  73.003  1.00  0.00           C
ATOM   1780 1HG2 THR   115     138.321  50.750  72.621  1.00  0.00           H
ATOM   1781 2HG2 THR   115     139.198  49.279  72.299  1.00  0.00           H
ATOM   1782 3HG2 THR   115     139.067  49.818  73.941  1.00  0.00           H
ATOM   1783  C   THR   115     135.458  47.472  71.855  1.00  0.00           C
ATOM   1784  O   THR   115     134.286  47.736  71.559  1.00  0.00           O
ATOM   1785  N   GLU   116     135.798  46.269  72.355  1.00  0.00           N
ATOM   1786  HN  GLU   116     136.759  46.063  72.559  1.00  0.00           H
ATOM   1787  CA  GLU   116     134.898  45.084  72.531  1.00  0.00           C
ATOM   1788  HA  GLU   116     133.917  45.474  72.791  1.00  0.00           H
ATOM   1789  CB  GLU   116     134.789  44.155  71.291  1.00  0.00           C
ATOM   1790  HB1 GLU   116     134.385  44.740  70.465  1.00  0.00           H
ATOM   1791  HB2 GLU   116     134.054  43.369  71.473  1.00  0.00           H
ATOM   1792  CG  GLU   116     136.094  43.507  70.830  1.00  0.00           C
ATOM   1793  HG1 GLU   116     136.447  42.784  71.565  1.00  0.00           H
ATOM   1794  HG2 GLU   116     136.854  44.283  70.749  1.00  0.00           H
ATOM   1795  CD  GLU   116     136.009  42.796  69.469  1.00  0.00           C
ATOM   1796  OE1 GLU   116     137.006  42.811  68.652  1.00  0.00           O
ATOM   1797  OE2 GLU   116     134.936  42.264  69.103  1.00  0.00           O
ATOM   1798  C   GLU   116     135.366  44.233  73.709  1.00  0.00           C
ATOM   1799  O   GLU   116     136.497  44.313  74.094  1.00  0.00           O
ATOM   1800  N   ALA   117     134.507  43.465  74.406  1.00  0.00           N
ATOM   1801  HN  ALA   117     133.596  43.341  74.013  1.00  0.00           H
ATOM   1802  CA  ALA   117     134.749  42.834  75.746  1.00  0.00           C
ATOM   1803  HA  ALA   117     135.737  42.406  75.659  1.00  0.00           H
ATOM   1804  CB  ALA   117     134.788  43.946  76.775  1.00  0.00           C
ATOM   1805  HB1 ALA   117     133.815  44.429  76.863  1.00  0.00           H
ATOM   1806  HB2 ALA   117     135.521  44.708  76.509  1.00  0.00           H
ATOM   1807  HB3 ALA   117     135.066  43.566  77.758  1.00  0.00           H
ATOM   1808  C   ALA   117     133.828  41.668  76.130  1.00  0.00           C
ATOM   1809  O   ALA   117     132.896  41.304  75.339  1.00  0.00           O
ATOM   1810  N   ARG   118     134.184  40.998  77.223  1.00  0.00           N
ATOM   1811  HN  ARG   118     135.049  41.287  77.642  1.00  0.00           H
ATOM   1812  CA  ARG   118     133.415  40.050  78.109  1.00  0.00           C
ATOM   1813  HA  ARG   118     132.387  40.395  78.185  1.00  0.00           H
ATOM   1814  CB  ARG   118     133.559  38.667  77.400  1.00  0.00           C
ATOM   1815  HB1 ARG   118     133.030  38.738  76.449  1.00  0.00           H
ATOM   1816  HB2 ARG   118     133.023  37.897  77.951  1.00  0.00           H
ATOM   1817  CG  ARG   118     134.985  38.145  77.099  1.00  0.00           C
ATOM   1818  HG1 ARG   118     135.514  38.005  78.041  1.00  0.00           H
ATOM   1819  HG2 ARG   118     135.558  38.886  76.543  1.00  0.00           H
ATOM   1820  CD  ARG   118     134.993  36.826  76.346  1.00  0.00           C
ATOM   1821  HD1 ARG   118     134.512  36.982  75.379  1.00  0.00           H
ATOM   1822  HD2 ARG   118     134.411  36.074  76.881  1.00  0.00           H
ATOM   1823  NE  ARG   118     136.369  36.228  76.151  1.00  0.00           N
ATOM   1824  HE  ARG   118     137.046  36.467  76.860  1.00  0.00           H
ATOM   1825  CZ  ARG   118     136.712  35.682  75.027  1.00  0.00           C
ATOM   1826  NH1 ARG   118     135.943  35.453  74.030  1.00  0.00           N
ATOM   1827 1HH1 ARG   118     134.960  35.643  74.147  1.00  0.00           H
ATOM   1828 2HH1 ARG   118     136.263  35.103  73.154  1.00  0.00           H
ATOM   1829  NH2 ARG   118     137.918  35.291  74.832  1.00  0.00           N
ATOM   1830 1HH2 ARG   118     138.223  34.788  74.028  1.00  0.00           H
ATOM   1831 2HH2 ARG   118     138.596  35.566  75.524  1.00  0.00           H
ATOM   1832  C   ARG   118     134.054  40.033  79.442  1.00  0.00           C
ATOM   1833  O   ARG   118     134.977  40.859  79.701  1.00  0.00           O
ATOM   1834  N   MET   119     133.691  38.999  80.215  1.00  0.00           N
ATOM   1835  HN  MET   119     132.989  38.383  79.860  1.00  0.00           H
ATOM   1836  CA  MET   119     134.277  38.692  81.545  1.00  0.00           C
ATOM   1837  HA  MET   119     134.477  39.659  82.011  1.00  0.00           H
ATOM   1838  CB  MET   119     133.255  37.954  82.373  1.00  0.00           C
ATOM   1839  HB1 MET   119     133.692  37.650  83.325  1.00  0.00           H
ATOM   1840  HB2 MET   119     132.929  37.046  81.868  1.00  0.00           H
ATOM   1841  CG  MET   119     132.032  38.886  82.645  1.00  0.00           C
ATOM   1842  HG1 MET   119     131.464  39.020  81.724  1.00  0.00           H
ATOM   1843  HG2 MET   119     132.362  39.883  82.937  1.00  0.00           H
ATOM   1844  SD  MET   119     130.902  38.305  83.916  1.00  0.00           S
ATOM   1845  CE  MET   119     129.952  37.102  83.005  1.00  0.00           C
ATOM   1846  HE1 MET   119     130.613  36.346  82.585  1.00  0.00           H
ATOM   1847  HE2 MET   119     129.431  37.585  82.178  1.00  0.00           H
ATOM   1848  HE3 MET   119     129.221  36.620  83.656  1.00  0.00           H
ATOM   1849  C   MET   119     135.614  37.954  81.523  1.00  0.00           C
ATOM   1850  O   MET   119     135.771  37.167  80.630  1.00  0.00           O
ATOM   1851  N   THR   120     136.638  38.207  82.364  1.00  0.00           N
ATOM   1852  HN  THR   120     136.551  39.027  82.926  1.00  0.00           H
ATOM   1853  CA  THR   120     137.720  37.279  82.633  1.00  0.00           C
ATOM   1854  HA  THR   120     138.144  36.989  81.669  1.00  0.00           H
ATOM   1855  CB  THR   120     138.738  37.961  83.489  1.00  0.00           C
ATOM   1856  HB  THR   120     139.543  37.274  83.755  1.00  0.00           H
ATOM   1857  OG1 THR   120     138.156  38.396  84.691  1.00  0.00           O
ATOM   1858  HG1 THR   120     137.444  38.989  84.485  1.00  0.00           H
ATOM   1859  CG2 THR   120     139.410  39.177  82.770  1.00  0.00           C
ATOM   1860 1HG2 THR   120     138.680  39.933  82.518  1.00  0.00           H
ATOM   1861 2HG2 THR   120     139.892  38.873  81.841  1.00  0.00           H
ATOM   1862 3HG2 THR   120     140.175  39.644  83.386  1.00  0.00           H
ATOM   1863  C   THR   120     137.244  35.972  83.421  1.00  0.00           C
ATOM   1864  O   THR   120     136.098  35.836  83.847  1.00  0.00           O
ATOM   1865  N   LYS   121     138.129  34.913  83.627  1.00  0.00           N
ATOM   1866  HN  LYS   121     139.070  35.052  83.325  1.00  0.00           H
ATOM   1867  CA  LYS   121     137.707  33.682  84.299  1.00  0.00           C
ATOM   1868  HA  LYS   121     136.678  33.492  83.989  1.00  0.00           H
ATOM   1869  CB  LYS   121     138.593  32.438  83.899  1.00  0.00           C
ATOM   1870  HB1 LYS   121     138.291  31.580  84.504  1.00  0.00           H
ATOM   1871  HB2 LYS   121     139.649  32.614  84.110  1.00  0.00           H
ATOM   1872  CG  LYS   121     138.358  32.107  82.389  1.00  0.00           C
ATOM   1873  HG1 LYS   121     138.904  32.812  81.763  1.00  0.00           H
ATOM   1874  HG2 LYS   121     137.301  32.209  82.154  1.00  0.00           H
ATOM   1875  CD  LYS   121     138.781  30.617  82.148  1.00  0.00           C
ATOM   1876  HD1 LYS   121     138.150  29.952  82.742  1.00  0.00           H
ATOM   1877  HD2 LYS   121     139.808  30.447  82.476  1.00  0.00           H
ATOM   1878  CE  LYS   121     138.619  30.287  80.638  1.00  0.00           C
ATOM   1879  HE1 LYS   121     137.602  30.481  80.288  1.00  0.00           H
ATOM   1880  HE2 LYS   121     138.836  29.233  80.453  1.00  0.00           H
ATOM   1881  NZ  LYS   121     139.561  31.102  79.852  1.00  0.00           N1+
ATOM   1882  HZ1 LYS   121     140.539  30.945  80.173  1.00  0.00           H
ATOM   1883  HZ2 LYS   121     139.328  32.111  79.954  1.00  0.00           H
ATOM   1884  HZ3 LYS   121     139.495  30.851  78.843  1.00  0.00           H
ATOM   1885  C   LYS   121     137.683  33.741  85.810  1.00  0.00           C
ATOM   1886  O   LYS   121     136.854  33.086  86.415  1.00  0.00           O
ATOM   1887  N   ILE   122     138.557  34.515  86.388  1.00  0.00           N
ATOM   1888  HN  ILE   122     139.239  34.981  85.829  1.00  0.00           H
ATOM   1889  CA  ILE   122     138.500  34.913  87.838  1.00  0.00           C
ATOM   1890  HA  ILE   122     138.413  33.963  88.367  1.00  0.00           H
ATOM   1891  CB  ILE   122     139.788  35.585  88.234  1.00  0.00           C
ATOM   1892  HB  ILE   122     140.619  35.054  87.770  1.00  0.00           H
ATOM   1893  CG2 ILE   122     139.903  37.086  87.909  1.00  0.00           C
ATOM   1894 1HG2 ILE   122     139.186  37.686  88.470  1.00  0.00           H
ATOM   1895 2HG2 ILE   122     139.733  37.282  86.849  1.00  0.00           H
ATOM   1896 3HG2 ILE   122     140.896  37.468  88.146  1.00  0.00           H
ATOM   1897  CG1 ILE   122     139.931  35.455  89.791  1.00  0.00           C
ATOM   1898 1HG1 ILE   122     139.669  34.437  90.085  1.00  0.00           H
ATOM   1899 2HG1 ILE   122     139.198  36.081  90.281  1.00  0.00           H
ATOM   1900  CD1 ILE   122     141.325  35.714  90.371  1.00  0.00           C
ATOM   1901 1HD1 ILE   122     141.607  36.759  90.258  1.00  0.00           H
ATOM   1902 2HD1 ILE   122     142.086  35.104  89.886  1.00  0.00           H
ATOM   1903 3HD1 ILE   122     141.349  35.488  91.438  1.00  0.00           H
ATOM   1904  C   ILE   122     137.254  35.746  88.192  1.00  0.00           C
ATOM   1905  O   ILE   122     136.789  35.662  89.339  1.00  0.00           O
ATOM   1906  N   THR   123     136.653  36.397  87.208  1.00  0.00           N
ATOM   1907  HN  THR   123     137.142  36.573  86.354  1.00  0.00           H
ATOM   1908  CA  THR   123     135.320  37.092  87.419  1.00  0.00           C
ATOM   1909  HA  THR   123     135.477  37.730  88.292  1.00  0.00           H
ATOM   1910  CB  THR   123     135.043  38.064  86.134  1.00  0.00           C
ATOM   1911  HB  THR   123     135.390  37.608  85.201  1.00  0.00           H
ATOM   1912  OG1 THR   123     135.694  39.181  86.483  1.00  0.00           O
ATOM   1913  HG1 THR   123     135.713  39.789  85.742  1.00  0.00           H
ATOM   1914  CG2 THR   123     133.564  38.534  86.050  1.00  0.00           C
ATOM   1915 1HG2 THR   123     133.240  38.994  86.984  1.00  0.00           H
ATOM   1916 2HG2 THR   123     132.905  37.686  85.865  1.00  0.00           H
ATOM   1917 3HG2 THR   123     133.387  39.244  85.242  1.00  0.00           H
ATOM   1918  C   THR   123     134.195  36.188  87.820  1.00  0.00           C
ATOM   1919  O   THR   123     133.301  36.571  88.541  1.00  0.00           O
ATOM   1920  N   LEU   124     134.189  34.975  87.285  1.00  0.00           N
ATOM   1921  HN  LEU   124     134.949  34.703  86.694  1.00  0.00           H
ATOM   1922  CA  LEU   124     133.145  33.981  87.652  1.00  0.00           C
ATOM   1923  HA  LEU   124     132.167  34.438  87.499  1.00  0.00           H
ATOM   1924  CB  LEU   124     133.423  32.818  86.683  1.00  0.00           C
ATOM   1925  HB1 LEU   124     132.894  31.934  87.043  1.00  0.00           H
ATOM   1926  HB2 LEU   124     134.480  32.551  86.728  1.00  0.00           H
ATOM   1927  CG  LEU   124     133.007  33.075  85.275  1.00  0.00           C
ATOM   1928  HG  LEU   124     133.429  34.022  84.935  1.00  0.00           H
ATOM   1929  CD1 LEU   124     133.480  31.999  84.342  1.00  0.00           C
ATOM   1930 1HD1 LEU   124     133.119  31.021  84.661  1.00  0.00           H
ATOM   1931 2HD1 LEU   124     134.569  31.954  84.322  1.00  0.00           H
ATOM   1932 3HD1 LEU   124     133.126  32.153  83.327  1.00  0.00           H
ATOM   1933  CD2 LEU   124     131.418  33.132  85.114  1.00  0.00           C
ATOM   1934 1HD2 LEU   124     130.983  33.947  85.692  1.00  0.00           H
ATOM   1935 2HD2 LEU   124     130.950  32.205  85.446  1.00  0.00           H
ATOM   1936 3HD2 LEU   124     131.133  33.295  84.075  1.00  0.00           H
ATOM   1937  C   LEU   124     133.322  33.663  89.131  1.00  0.00           C
ATOM   1938  O   LEU   124     132.341  33.300  89.748  1.00  0.00           O
ATOM   1939  N   GLU   125     134.547  33.773  89.709  1.00  0.00           N
ATOM   1940  HN  GLU   125     135.333  33.972  89.124  1.00  0.00           H
ATOM   1941  CA  GLU   125     134.869  33.632  91.197  1.00  0.00           C
ATOM   1942  HA  GLU   125     134.314  32.745  91.501  1.00  0.00           H
ATOM   1943  CB  GLU   125     136.412  33.311  91.409  1.00  0.00           C
ATOM   1944  HB1 GLU   125     136.559  32.994  92.442  1.00  0.00           H
ATOM   1945  HB2 GLU   125     136.993  34.226  91.302  1.00  0.00           H
ATOM   1946  CG  GLU   125     136.997  32.243  90.458  1.00  0.00           C
ATOM   1947  HG1 GLU   125     138.039  32.060  90.718  1.00  0.00           H
ATOM   1948  HG2 GLU   125     136.992  32.612  89.432  1.00  0.00           H
ATOM   1949  CD  GLU   125     136.267  30.944  90.511  1.00  0.00           C
ATOM   1950  OE1 GLU   125     135.823  30.537  91.594  1.00  0.00           O
ATOM   1951  OE2 GLU   125     136.026  30.336  89.443  1.00  0.00           O
ATOM   1952  C   GLU   125     134.323  34.784  92.099  1.00  0.00           C
ATOM   1953  O   GLU   125     134.080  34.671  93.281  1.00  0.00           O
ATOM   1954  N   LEU   126     134.331  35.932  91.413  1.00  0.00           N
ATOM   1955  HN  LEU   126     134.706  35.932  90.486  1.00  0.00           H
ATOM   1956  CA  LEU   126     133.707  37.169  91.995  1.00  0.00           C
ATOM   1957  HA  LEU   126     133.999  37.190  93.042  1.00  0.00           H
ATOM   1958  CB  LEU   126     134.303  38.369  91.292  1.00  0.00           C
ATOM   1959  HB1 LEU   126     134.057  38.267  90.234  1.00  0.00           H
ATOM   1960  HB2 LEU   126     135.390  38.349  91.353  1.00  0.00           H
ATOM   1961  CG  LEU   126     133.772  39.689  91.874  1.00  0.00           C
ATOM   1962  HG  LEU   126     132.712  39.645  92.122  1.00  0.00           H
ATOM   1963  CD1 LEU   126     134.552  40.350  93.035  1.00  0.00           C
ATOM   1964 1HD1 LEU   126     135.594  40.524  92.763  1.00  0.00           H
ATOM   1965 2HD1 LEU   126     134.558  39.741  93.930  1.00  0.00           H
ATOM   1966 3HD1 LEU   126     134.116  41.313  93.304  1.00  0.00           H
ATOM   1967  CD2 LEU   126     133.952  40.624  90.638  1.00  0.00           C
ATOM   1968 1HD2 LEU   126     133.353  40.301  89.785  1.00  0.00           H
ATOM   1969 2HD2 LEU   126     134.993  40.677  90.319  1.00  0.00           H
ATOM   1970 3HD2 LEU   126     133.636  41.640  90.873  1.00  0.00           H
ATOM   1971  C   LEU   126     132.138  37.126  91.931  1.00  0.00           C
ATOM   1972  O   LEU   126     131.410  37.596  92.816  1.00  0.00           O
ATOM   1973  N   LEU   127     131.593  36.449  90.924  1.00  0.00           N
ATOM   1974  HN  LEU   127     132.205  36.138  90.195  1.00  0.00           H
ATOM   1975  CA  LEU   127     130.148  36.192  90.749  1.00  0.00           C
ATOM   1976  HA  LEU   127     129.626  36.959  91.323  1.00  0.00           H
ATOM   1977  CB  LEU   127     129.774  36.371  89.299  1.00  0.00           C
ATOM   1978  HB1 LEU   127     128.728  36.102  89.140  1.00  0.00           H
ATOM   1979  HB2 LEU   127     130.359  35.658  88.715  1.00  0.00           H
ATOM   1980  CG  LEU   127     130.005  37.795  88.800  1.00  0.00           C
ATOM   1981  HG  LEU   127     131.004  38.148  89.062  1.00  0.00           H
ATOM   1982  CD1 LEU   127     129.931  37.655  87.258  1.00  0.00           C
ATOM   1983 1HD1 LEU   127     128.990  37.207  86.939  1.00  0.00           H
ATOM   1984 2HD1 LEU   127     130.740  37.029  86.878  1.00  0.00           H
ATOM   1985 3HD1 LEU   127     130.022  38.628  86.773  1.00  0.00           H
ATOM   1986  CD2 LEU   127     128.974  38.779  89.292  1.00  0.00           C
ATOM   1987 1HD2 LEU   127     129.057  38.936  90.367  1.00  0.00           H
ATOM   1988 2HD2 LEU   127     127.961  38.438  89.075  1.00  0.00           H
ATOM   1989 3HD2 LEU   127     129.103  39.750  88.813  1.00  0.00           H
ATOM   1990  C   LEU   127     129.648  34.849  91.336  1.00  0.00           C
ATOM   1991  O   LEU   127     128.550  34.474  91.041  1.00  0.00           O
ATOM   1992  N   ARG   128     130.471  34.053  92.011  1.00  0.00           N
ATOM   1993  HN  ARG   128     131.356  34.435  92.265  1.00  0.00           H
ATOM   1994  CA  ARG   128     130.174  32.630  92.341  1.00  0.00           C
ATOM   1995  HA  ARG   128     129.876  32.205  91.380  1.00  0.00           H
ATOM   1996  CB  ARG   128     131.416  31.864  92.778  1.00  0.00           C
ATOM   1997  HB1 ARG   128     131.802  32.303  93.697  1.00  0.00           H
ATOM   1998  HB2 ARG   128     132.194  31.998  92.026  1.00  0.00           H
ATOM   1999  CG  ARG   128     131.163  30.376  92.983  1.00  0.00           C
ATOM   2000  HG1 ARG   128     130.679  29.942  92.110  1.00  0.00           H
ATOM   2001  HG2 ARG   128     130.461  30.262  93.807  1.00  0.00           H
ATOM   2002  CD  ARG   128     132.452  29.631  93.351  1.00  0.00           C
ATOM   2003  HD1 ARG   128     132.211  28.675  93.821  1.00  0.00           H
ATOM   2004  HD2 ARG   128     133.015  30.193  94.097  1.00  0.00           H
ATOM   2005  NE  ARG   128     133.393  29.335  92.291  1.00  0.00           N
ATOM   2006  HE  ARG   128     134.215  29.909  92.335  1.00  0.00           H
ATOM   2007  CZ  ARG   128     133.111  28.632  91.265  1.00  0.00           C
ATOM   2008  NH1 ARG   128     132.029  27.870  91.191  1.00  0.00           N
ATOM   2009 1HH1 ARG   128     131.439  27.820  92.001  1.00  0.00           H
ATOM   2010 2HH1 ARG   128     131.778  27.342  90.382  1.00  0.00           H
ATOM   2011  NH2 ARG   128     133.811  28.704  90.201  1.00  0.00           N
ATOM   2012 1HH2 ARG   128     134.573  29.374  90.162  1.00  0.00           H
ATOM   2013 2HH2 ARG   128     133.648  28.151  89.388  1.00  0.00           H
ATOM   2014  C   ARG   128     128.976  32.495  93.270  1.00  0.00           C
ATOM   2015  O   ARG   128     129.018  32.977  94.407  1.00  0.00           O
ATOM   2016  N   ASP   129     127.977  31.669  92.817  1.00  0.00           N
ATOM   2017  HN  ASP   129     128.125  31.190  91.955  1.00  0.00           H
ATOM   2018  CA  ASP   129     126.686  31.427  93.537  1.00  0.00           C
ATOM   2019  HA  ASP   129     126.059  30.911  92.811  1.00  0.00           H
ATOM   2020  CB  ASP   129     126.932  30.496  94.755  1.00  0.00           C
ATOM   2021  HB1 ASP   129     125.990  30.172  95.196  1.00  0.00           H
ATOM   2022  HB2 ASP   129     127.475  31.037  95.532  1.00  0.00           H
ATOM   2023  CG  ASP   129     127.729  29.295  94.338  1.00  0.00           C
ATOM   2024  OD1 ASP   129     127.302  28.723  93.308  1.00  0.00           O
ATOM   2025  OD2 ASP   129     128.733  28.961  94.969  1.00  0.00           O
ATOM   2026  C   ASP   129     125.894  32.766  93.962  1.00  0.00           C
ATOM   2027  O   ASP   129     125.192  32.854  94.968  1.00  0.00           O
ATOM   2028  N   ILE   130     125.974  33.801  93.125  1.00  0.00           N
ATOM   2029  HN  ILE   130     126.627  33.697  92.372  1.00  0.00           H
ATOM   2030  CA  ILE   130     125.339  35.116  93.261  1.00  0.00           C
ATOM   2031  HA  ILE   130     125.711  35.570  94.173  1.00  0.00           H
ATOM   2032  CB  ILE   130     125.796  35.954  92.027  1.00  0.00           C
ATOM   2033  HB  ILE   130     126.884  35.937  91.984  1.00  0.00           H
ATOM   2034  CG2 ILE   130     125.215  35.556  90.607  1.00  0.00           C
ATOM   2035 1HG2 ILE   130     124.136  35.702  90.551  1.00  0.00           H
ATOM   2036 2HG2 ILE   130     125.431  34.513  90.378  1.00  0.00           H
ATOM   2037 3HG2 ILE   130     125.673  36.153  89.818  1.00  0.00           H
ATOM   2038  CG1 ILE   130     125.351  37.404  92.390  1.00  0.00           C
ATOM   2039 1HG1 ILE   130     125.626  37.647  93.418  1.00  0.00           H
ATOM   2040 2HG1 ILE   130     124.269  37.518  92.328  1.00  0.00           H
ATOM   2041  CD1 ILE   130     125.988  38.458  91.471  1.00  0.00           C
ATOM   2042 1HD1 ILE   130     125.677  38.336  90.434  1.00  0.00           H
ATOM   2043 2HD1 ILE   130     127.076  38.398  91.507  1.00  0.00           H
ATOM   2044 3HD1 ILE   130     125.705  39.464  91.782  1.00  0.00           H
ATOM   2045  C   ILE   130     123.819  35.094  93.292  1.00  0.00           C
ATOM   2046  O   ILE   130     123.185  35.982  93.848  1.00  0.00           O
ATOM   2047  N   ASN   131     123.158  34.144  92.671  1.00  0.00           N
ATOM   2048  HN  ASN   131     123.733  33.469  92.216  1.00  0.00           H
ATOM   2049  CA  ASN   131     121.649  34.020  92.638  1.00  0.00           C
ATOM   2050  HA  ASN   131     121.237  35.026  92.739  1.00  0.00           H
ATOM   2051  CB  ASN   131     121.236  33.414  91.268  1.00  0.00           C
ATOM   2052  HB1 ASN   131     121.446  32.344  91.254  1.00  0.00           H
ATOM   2053  HB2 ASN   131     121.870  33.853  90.498  1.00  0.00           H
ATOM   2054  CG  ASN   131     119.790  33.638  90.785  1.00  0.00           C
ATOM   2055  OD1 ASN   131     119.056  34.509  91.222  1.00  0.00           O
ATOM   2056  ND2 ASN   131     119.342  32.821  89.884  1.00  0.00           N
ATOM   2057 1HD2 ASN   131     118.396  32.955  89.594  1.00  0.00           H
ATOM   2058 2HD2 ASN   131     119.901  32.111  89.462  1.00  0.00           H
ATOM   2059  C   ASN   131     121.117  33.149  93.802  1.00  0.00           C
ATOM   2060  O   ASN   131     119.902  33.139  94.050  1.00  0.00           O
ATOM   2061  N   LYS   132     121.986  32.518  94.589  1.00  0.00           N
ATOM   2062  HN  LYS   132     122.953  32.757  94.485  1.00  0.00           H
ATOM   2063  CA  LYS   132     121.725  31.564  95.691  1.00  0.00           C
ATOM   2064  HA  LYS   132     120.759  31.133  95.426  1.00  0.00           H
ATOM   2065  CB  LYS   132     122.684  30.405  95.643  1.00  0.00           C
ATOM   2066  HB1 LYS   132     122.405  29.726  96.450  1.00  0.00           H
ATOM   2067  HB2 LYS   132     123.676  30.769  95.919  1.00  0.00           H
ATOM   2068  CG  LYS   132     122.792  29.621  94.357  1.00  0.00           C
ATOM   2069  HG1 LYS   132     123.324  30.203  93.603  1.00  0.00           H
ATOM   2070  HG2 LYS   132     121.778  29.473  93.982  1.00  0.00           H
ATOM   2071  CD  LYS   132     123.465  28.286  94.577  1.00  0.00           C
ATOM   2072  HD1 LYS   132     123.055  27.806  95.469  1.00  0.00           H
ATOM   2073  HD2 LYS   132     124.539  28.408  94.734  1.00  0.00           H
ATOM   2074  CE  LYS   132     123.154  27.437  93.312  1.00  0.00           C
ATOM   2075  HE1 LYS   132     123.730  27.784  92.450  1.00  0.00           H
ATOM   2076  HE2 LYS   132     122.093  27.458  93.055  1.00  0.00           H
ATOM   2077  NZ  LYS   132     123.516  26.066  93.608  1.00  0.00           N1+
ATOM   2078  HZ1 LYS   132     123.028  25.748  94.470  1.00  0.00           H
ATOM   2079  HZ2 LYS   132     124.547  26.028  93.765  1.00  0.00           H
ATOM   2080  HZ3 LYS   132     123.275  25.441  92.813  1.00  0.00           H
ATOM   2081  C   LYS   132     121.459  32.179  97.064  1.00  0.00           C
ATOM   2082  O   LYS   132     122.005  31.821  98.119  1.00  0.00           O
ATOM   2083  N   ASP   133     120.688  33.257  96.902  1.00  0.00           N
ATOM   2084  HN  ASP   133     120.258  33.399  96.011  1.00  0.00           H
ATOM   2085  CA  ASP   133     120.416  34.332  97.921  1.00  0.00           C
ATOM   2086  HA  ASP   133     120.220  35.224  97.326  1.00  0.00           H
ATOM   2087  CB  ASP   133     119.081  33.967  98.694  1.00  0.00           C
ATOM   2088  HB1 ASP   133     119.257  33.078  99.300  1.00  0.00           H
ATOM   2089  HB2 ASP   133     118.304  33.712  97.975  1.00  0.00           H
ATOM   2090  CG  ASP   133     118.499  35.060  99.620  1.00  0.00           C
ATOM   2091  OD1 ASP   133     118.998  36.210  99.617  1.00  0.00           O
ATOM   2092  OD2 ASP   133     117.688  34.753 100.480  1.00  0.00           O
ATOM   2093  C   ASP   133     121.599  34.675  98.805  1.00  0.00           C
ATOM   2094  O   ASP   133     121.458  34.613 100.039  1.00  0.00           O
ATOM   2095  N   THR   134     122.819  34.872  98.247  1.00  0.00           N
ATOM   2096  HN  THR   134     122.894  34.878  97.252  1.00  0.00           H
ATOM   2097  CA  THR   134     124.073  35.079  98.921  1.00  0.00           C
ATOM   2098  HA  THR   134     124.012  34.564  99.882  1.00  0.00           H
ATOM   2099  CB  THR   134     125.258  34.538  98.104  1.00  0.00           C
ATOM   2100  HB  THR   134     126.204  34.890  98.534  1.00  0.00           H
ATOM   2101  OG1 THR   134     125.177  34.983  96.781  1.00  0.00           O
ATOM   2102  HG1 THR   134     125.644  34.395  96.189  1.00  0.00           H
ATOM   2103  CG2 THR   134     125.335  33.014  98.065  1.00  0.00           C
ATOM   2104 1HG2 THR   134     124.494  32.572  97.528  1.00  0.00           H
ATOM   2105 2HG2 THR   134     125.281  32.632  99.085  1.00  0.00           H
ATOM   2106 3HG2 THR   134     126.266  32.627  97.646  1.00  0.00           H
ATOM   2107  C   THR   134     124.438  36.503  99.193  1.00  0.00           C
ATOM   2108  O   THR   134     125.222  36.801 100.054  1.00  0.00           O
ATOM   2109  N   ILE   135     123.879  37.441  98.482  1.00  0.00           N
ATOM   2110  HN  ILE   135     123.254  37.140  97.762  1.00  0.00           H
ATOM   2111  CA  ILE   135     123.940  38.937  98.638  1.00  0.00           C
ATOM   2112  HA  ILE   135     124.239  39.149  99.666  1.00  0.00           H
ATOM   2113  CB  ILE   135     124.914  39.499  97.621  1.00  0.00           C
ATOM   2114  HB  ILE   135     124.878  40.589  97.691  1.00  0.00           H
ATOM   2115  CG2 ILE   135     126.364  39.113  98.159  1.00  0.00           C
ATOM   2116 1HG2 ILE   135     126.563  38.046  98.053  1.00  0.00           H
ATOM   2117 2HG2 ILE   135     126.489  39.373  99.210  1.00  0.00           H
ATOM   2118 3HG2 ILE   135     127.136  39.645  97.604  1.00  0.00           H
ATOM   2119  CG1 ILE   135     124.858  39.128  96.156  1.00  0.00           C
ATOM   2120 1HG1 ILE   135     124.661  38.065  96.013  1.00  0.00           H
ATOM   2121 2HG1 ILE   135     125.823  39.331  95.691  1.00  0.00           H
ATOM   2122  CD1 ILE   135     123.837  39.970  95.452  1.00  0.00           C
ATOM   2123 1HD1 ILE   135     123.977  41.034  95.650  1.00  0.00           H
ATOM   2124 2HD1 ILE   135     122.815  39.705  95.710  1.00  0.00           H
ATOM   2125 3HD1 ILE   135     123.923  39.831  94.374  1.00  0.00           H
ATOM   2126  C   ILE   135     122.544  39.550  98.386  1.00  0.00           C
ATOM   2127  O   ILE   135     121.688  39.004  97.635  1.00  0.00           O
ATOM   2128  N   ASP   136     122.403  40.703  98.991  1.00  0.00           N
ATOM   2129  HN  ASP   136     123.112  41.133  99.545  1.00  0.00           H
ATOM   2130  CA  ASP   136     121.073  41.349  98.856  1.00  0.00           C
ATOM   2131  HA  ASP   136     120.293  40.602  98.684  1.00  0.00           H
ATOM   2132  CB  ASP   136     120.811  42.106 100.136  1.00  0.00           C
ATOM   2133  HB1 ASP   136     119.855  42.630 100.080  1.00  0.00           H
ATOM   2134  HB2 ASP   136     121.565  42.867 100.330  1.00  0.00           H
ATOM   2135  CG  ASP   136     120.759  41.175 101.298  1.00  0.00           C
ATOM   2136  OD1 ASP   136     119.841  40.401 101.364  1.00  0.00           O
ATOM   2137  OD2 ASP   136     121.563  41.341 102.263  1.00  0.00           O
ATOM   2138  C   ASP   136     121.137  42.323  97.712  1.00  0.00           C
ATOM   2139  O   ASP   136     122.123  42.997  97.359  1.00  0.00           O
ATOM   2140  N   PHE   137     119.951  42.462  97.072  1.00  0.00           N
ATOM   2141  HN  PHE   137     119.197  41.958  97.492  1.00  0.00           H
ATOM   2142  CA  PHE   137     119.587  43.384  96.003  1.00  0.00           C
ATOM   2143  HA  PHE   137     120.504  43.726  95.524  1.00  0.00           H
ATOM   2144  CB  PHE   137     118.661  42.632  95.040  1.00  0.00           C
ATOM   2145  HB1 PHE   137     118.240  43.309  94.293  1.00  0.00           H
ATOM   2146  HB2 PHE   137     117.818  42.185  95.570  1.00  0.00           H
ATOM   2147  CG  PHE   137     119.476  41.528  94.283  1.00  0.00           C
ATOM   2148  CD1 PHE   137     119.306  40.160  94.519  1.00  0.00           C
ATOM   2149  HD1 PHE   137     118.596  39.842  95.270  1.00  0.00           H
ATOM   2150  CD2 PHE   137     120.355  41.957  93.247  1.00  0.00           C
ATOM   2151  HD2 PHE   137     120.395  43.001  92.988  1.00  0.00           H
ATOM   2152  CE1 PHE   137     120.053  39.196  93.831  1.00  0.00           C
ATOM   2153  HE1 PHE   137     119.921  38.144  94.041  1.00  0.00           H
ATOM   2154  CE2 PHE   137     121.177  41.036  92.582  1.00  0.00           C
ATOM   2155  HE2 PHE   137     121.878  41.372  91.831  1.00  0.00           H
ATOM   2156  CZ  PHE   137     121.073  39.629  92.950  1.00  0.00           C
ATOM   2157  HZ  PHE   137     121.748  38.906  92.514  1.00  0.00           H
ATOM   2158  C   PHE   137     118.802  44.558  96.527  1.00  0.00           C
ATOM   2159  O   PHE   137     118.044  44.524  97.447  1.00  0.00           O
ATOM   2160  N   ILE   138     118.870  45.599  95.688  1.00  0.00           N
ATOM   2161  HN  ILE   138     119.461  45.554  94.881  1.00  0.00           H
ATOM   2162  CA  ILE   138     117.990  46.875  95.804  1.00  0.00           C
ATOM   2163  HA  ILE   138     117.132  46.596  96.418  1.00  0.00           H
ATOM   2164  CB  ILE   138     118.711  48.109  96.473  1.00  0.00           C
ATOM   2165  HB  ILE   138     118.015  48.950  96.446  1.00  0.00           H
ATOM   2166  CG2 ILE   138     119.002  47.820  97.948  1.00  0.00           C
ATOM   2167 1HG2 ILE   138     119.734  47.019  98.058  1.00  0.00           H
ATOM   2168 2HG2 ILE   138     118.096  47.511  98.470  1.00  0.00           H
ATOM   2169 3HG2 ILE   138     119.388  48.703  98.456  1.00  0.00           H
ATOM   2170  CG1 ILE   138     119.983  48.548  95.735  1.00  0.00           C
ATOM   2171 1HG1 ILE   138     119.693  48.807  94.715  1.00  0.00           H
ATOM   2172 2HG1 ILE   138     120.627  47.675  95.624  1.00  0.00           H
ATOM   2173  CD1 ILE   138     120.859  49.689  96.240  1.00  0.00           C
ATOM   2174 1HD1 ILE   138     121.289  49.456  97.213  1.00  0.00           H
ATOM   2175 2HD1 ILE   138     120.278  50.606  96.335  1.00  0.00           H
ATOM   2176 3HD1 ILE   138     121.678  49.882  95.546  1.00  0.00           H
ATOM   2177  C   ILE   138     117.432  47.191  94.409  1.00  0.00           C
ATOM   2178  O   ILE   138     117.881  46.695  93.349  1.00  0.00           O
ATOM   2179  N   ASP   139     116.284  47.941  94.393  1.00  0.00           N
ATOM   2180  HN  ASP   139     115.810  48.266  95.210  1.00  0.00           H
ATOM   2181  CA  ASP   139     115.775  48.440  93.089  1.00  0.00           C
ATOM   2182  HA  ASP   139     115.724  47.572  92.430  1.00  0.00           H
ATOM   2183  CB  ASP   139     114.361  49.065  93.156  1.00  0.00           C
ATOM   2184  HB1 ASP   139     114.035  49.323  92.147  1.00  0.00           H
ATOM   2185  HB2 ASP   139     114.408  50.012  93.696  1.00  0.00           H
ATOM   2186  CG  ASP   139     113.243  48.206  93.782  1.00  0.00           C
ATOM   2187  OD1 ASP   139     112.761  47.236  93.155  1.00  0.00           O
ATOM   2188  OD2 ASP   139     112.862  48.562  94.920  1.00  0.00           O
ATOM   2189  C   ASP   139     116.743  49.438  92.504  1.00  0.00           C
ATOM   2190  O   ASP   139     117.316  50.303  93.258  1.00  0.00           O
ATOM   2191  N   ASN   140     116.847  49.527  91.165  1.00  0.00           N
ATOM   2192  HN  ASN   140     116.200  48.936  90.681  1.00  0.00           H
ATOM   2193  CA  ASN   140     117.576  50.626  90.468  1.00  0.00           C
ATOM   2194  HA  ASN   140     118.567  50.644  90.927  1.00  0.00           H
ATOM   2195  CB  ASN   140     117.703  50.189  88.934  1.00  0.00           C
ATOM   2196  HB1 ASN   140     117.823  49.111  88.842  1.00  0.00           H
ATOM   2197  HB2 ASN   140     118.603  50.636  88.512  1.00  0.00           H
ATOM   2198  CG  ASN   140     116.489  50.648  88.094  1.00  0.00           C
ATOM   2199  OD1 ASN   140     115.351  50.545  88.440  1.00  0.00           O
ATOM   2200  ND2 ASN   140     116.742  51.251  87.021  1.00  0.00           N
ATOM   2201 1HD2 ASN   140     115.975  51.629  86.504  1.00  0.00           H
ATOM   2202 2HD2 ASN   140     117.669  51.354  86.669  1.00  0.00           H
ATOM   2203  C   ASN   140     116.922  52.028  90.663  1.00  0.00           C
ATOM   2204  O   ASN   140     115.800  52.144  91.099  1.00  0.00           O
ATOM   2205  N   TYR   141     117.565  53.108  90.128  1.00  0.00           N
ATOM   2206  HN  TYR   141     118.436  52.875  89.707  1.00  0.00           H
ATOM   2207  CA  TYR   141     117.200  54.548  90.297  1.00  0.00           C
ATOM   2208  HA  TYR   141     116.874  54.649  91.333  1.00  0.00           H
ATOM   2209  CB  TYR   141     118.500  55.417  90.056  1.00  0.00           C
ATOM   2210  HB1 TYR   141     119.353  54.981  90.575  1.00  0.00           H
ATOM   2211  HB2 TYR   141     118.357  56.414  90.474  1.00  0.00           H
ATOM   2212  CG  TYR   141     118.809  55.530  88.518  1.00  0.00           C
ATOM   2213  CD1 TYR   141     119.445  54.518  87.848  1.00  0.00           C
ATOM   2214  HD1 TYR   141     119.652  53.563  88.309  1.00  0.00           H
ATOM   2215  CE1 TYR   141     119.943  54.790  86.549  1.00  0.00           C
ATOM   2216  HE1 TYR   141     120.533  54.020  86.076  1.00  0.00           H
ATOM   2217  CD2 TYR   141     118.446  56.731  87.912  1.00  0.00           C
ATOM   2218  HD2 TYR   141     117.859  57.469  88.443  1.00  0.00           H
ATOM   2219  CE2 TYR   141     118.897  56.994  86.581  1.00  0.00           C
ATOM   2220  HE2 TYR   141     118.648  57.926  86.100  1.00  0.00           H
ATOM   2221  CZ  TYR   141     119.641  55.982  85.918  1.00  0.00           C
ATOM   2222  OH  TYR   141     120.078  56.270  84.660  1.00  0.00           O
ATOM   2223  HH  TYR   141     120.435  55.505  84.212  1.00  0.00           H
ATOM   2224  C   TYR   141     116.071  55.097  89.397  1.00  0.00           C
ATOM   2225  O   TYR   141     115.441  56.169  89.598  1.00  0.00           O
ATOM   2226  N   ASP   142     115.715  54.321  88.301  1.00  0.00           N
ATOM   2227  HN  ASP   142     116.242  53.490  88.154  1.00  0.00           H
ATOM   2228  CA  ASP   142     114.533  54.499  87.508  1.00  0.00           C
ATOM   2229  HA  ASP   142     114.222  55.538  87.630  1.00  0.00           H
ATOM   2230  CB  ASP   142     114.879  54.310  85.988  1.00  0.00           C
ATOM   2231  HB1 ASP   142     115.342  53.334  85.854  1.00  0.00           H
ATOM   2232  HB2 ASP   142     115.653  55.028  85.713  1.00  0.00           H
ATOM   2233  CG  ASP   142     113.760  54.423  85.018  1.00  0.00           C
ATOM   2234  OD1 ASP   142     113.539  55.583  84.706  1.00  0.00           O
ATOM   2235  OD2 ASP   142     113.248  53.331  84.665  1.00  0.00           O
ATOM   2236  C   ASP   142     113.334  53.647  87.992  1.00  0.00           C
ATOM   2237  O   ASP   142     112.268  53.771  87.375  1.00  0.00           O
ATOM   2238  N   GLY   143     113.436  52.782  88.966  1.00  0.00           N
ATOM   2239  HN  GLY   143     114.337  52.567  89.344  1.00  0.00           H
ATOM   2240  CA  GLY   143     112.300  52.167  89.716  1.00  0.00           C
ATOM   2241  HA1 GLY   143     111.527  52.927  89.836  1.00  0.00           H
ATOM   2242  HA2 GLY   143     112.684  51.908  90.703  1.00  0.00           H
ATOM   2243  C   GLY   143     111.692  50.916  89.075  1.00  0.00           C
ATOM   2244  O   GLY   143     110.610  50.524  89.473  1.00  0.00           O
ATOM   2245  N   ASN   144     112.391  50.245  88.047  1.00  0.00           N
ATOM   2246  HN  ASN   144     113.334  50.567  87.952  1.00  0.00           H
ATOM   2247  CA  ASN   144     111.851  49.184  87.201  1.00  0.00           C
ATOM   2248  HA  ASN   144     110.903  48.861  87.634  1.00  0.00           H
ATOM   2249  CB  ASN   144     111.680  49.742  85.780  1.00  0.00           C
ATOM   2250  HB1 ASN   144     111.563  48.927  85.065  1.00  0.00           H
ATOM   2251  HB2 ASN   144     112.570  50.297  85.479  1.00  0.00           H
ATOM   2252  CG  ASN   144     110.474  50.638  85.643  1.00  0.00           C
ATOM   2253  OD1 ASN   144     110.621  51.760  85.299  1.00  0.00           O
ATOM   2254  ND2 ASN   144     109.279  50.114  85.837  1.00  0.00           N
ATOM   2255 1HD2 ASN   144     109.184  49.168  86.148  1.00  0.00           H
ATOM   2256 2HD2 ASN   144     108.477  50.700  85.754  1.00  0.00           H
ATOM   2257  C   ASN   144     112.784  47.929  87.158  1.00  0.00           C
ATOM   2258  O   ASN   144     112.353  46.785  87.085  1.00  0.00           O
ATOM   2259  N   GLU   145     114.099  48.163  87.247  1.00  0.00           N
ATOM   2260  HN  GLU   145     114.392  49.088  87.480  1.00  0.00           H
ATOM   2261  CA  GLU   145     115.130  47.124  87.328  1.00  0.00           C
ATOM   2262  HA  GLU   145     114.675  46.150  87.141  1.00  0.00           H
ATOM   2263  CB  GLU   145     116.168  47.468  86.234  1.00  0.00           C
ATOM   2264  HB1 GLU   145     116.952  46.711  86.287  1.00  0.00           H
ATOM   2265  HB2 GLU   145     116.666  48.391  86.526  1.00  0.00           H
ATOM   2266  CG  GLU   145     115.842  47.601  84.770  1.00  0.00           C
ATOM   2267  HG1 GLU   145     116.742  47.813  84.192  1.00  0.00           H
ATOM   2268  HG2 GLU   145     115.147  48.426  84.615  1.00  0.00           H
ATOM   2269  CD  GLU   145     115.191  46.295  84.234  1.00  0.00           C
ATOM   2270  OE1 GLU   145     114.104  46.182  83.704  1.00  0.00           O
ATOM   2271  OE2 GLU   145     115.942  45.312  84.247  1.00  0.00           O
ATOM   2272  C   GLU   145     115.781  47.129  88.766  1.00  0.00           C
ATOM   2273  O   GLU   145     115.198  47.604  89.752  1.00  0.00           O
ATOM   2274  N   ARG   146     116.930  46.411  88.902  1.00  0.00           N
ATOM   2275  HN  ARG   146     117.400  46.119  88.070  1.00  0.00           H
ATOM   2276  CA  ARG   146     117.535  45.973  90.208  1.00  0.00           C
ATOM   2277  HA  ARG   146     117.282  46.770  90.908  1.00  0.00           H
ATOM   2278  CB  ARG   146     116.876  44.686  90.696  1.00  0.00           C
ATOM   2279  HB1 ARG   146     115.807  44.716  90.479  1.00  0.00           H
ATOM   2280  HB2 ARG   146     116.956  44.653  91.784  1.00  0.00           H
ATOM   2281  CG  ARG   146     117.492  43.477  90.140  1.00  0.00           C
ATOM   2282  HG1 ARG   146     118.539  43.416  90.442  1.00  0.00           H
ATOM   2283  HG2 ARG   146     117.491  43.532  89.050  1.00  0.00           H
ATOM   2284  CD  ARG   146     116.809  42.197  90.577  1.00  0.00           C
ATOM   2285  HD1 ARG   146     115.808  42.117  90.150  1.00  0.00           H
ATOM   2286  HD2 ARG   146     116.719  42.177  91.664  1.00  0.00           H
ATOM   2287  NE  ARG   146     117.572  40.984  90.145  1.00  0.00           N
ATOM   2288  HE  ARG   146     118.023  41.116  89.254  1.00  0.00           H
ATOM   2289  CZ  ARG   146     117.834  39.856  90.899  1.00  0.00           C
ATOM   2290  NH1 ARG   146     117.286  39.664  92.079  1.00  0.00           N
ATOM   2291 1HH1 ARG   146     116.621  40.339  92.407  1.00  0.00           H
ATOM   2292 2HH1 ARG   146     117.518  38.893  92.668  1.00  0.00           H
ATOM   2293  NH2 ARG   146     118.675  38.992  90.516  1.00  0.00           N
ATOM   2294 1HH2 ARG   146     119.159  39.153  89.650  1.00  0.00           H
ATOM   2295 2HH2 ARG   146     118.892  38.167  91.035  1.00  0.00           H
ATOM   2296  C   ARG   146     119.079  45.944  90.133  1.00  0.00           C
ATOM   2297  O   ARG   146     119.637  46.191  89.094  1.00  0.00           O
ATOM   2298  N   GLU   147     119.760  45.973  91.245  1.00  0.00           N
ATOM   2299  HN  GLU   147     119.223  45.997  92.093  1.00  0.00           H
ATOM   2300  CA  GLU   147     121.260  45.970  91.419  1.00  0.00           C
ATOM   2301  HA  GLU   147     121.611  45.365  90.582  1.00  0.00           H
ATOM   2302  CB  GLU   147     121.876  47.352  91.287  1.00  0.00           C
ATOM   2303  HB1 GLU   147     121.551  47.776  90.335  1.00  0.00           H
ATOM   2304  HB2 GLU   147     122.960  47.292  91.225  1.00  0.00           H
ATOM   2305  CG  GLU   147     121.512  48.278  92.385  1.00  0.00           C
ATOM   2306  HG1 GLU   147     121.884  47.930  93.349  1.00  0.00           H
ATOM   2307  HG2 GLU   147     120.428  48.375  92.469  1.00  0.00           H
ATOM   2308  CD  GLU   147     122.142  49.693  92.075  1.00  0.00           C
ATOM   2309  OE1 GLU   147     121.369  50.665  92.013  1.00  0.00           O
ATOM   2310  OE2 GLU   147     123.370  49.728  92.114  1.00  0.00           O
ATOM   2311  C   GLU   147     121.655  45.239  92.718  1.00  0.00           C
ATOM   2312  O   GLU   147     120.961  45.297  93.704  1.00  0.00           O
ATOM   2313  N   PRO   148     122.829  44.569  92.709  1.00  0.00           N
ATOM   2314  CD  PRO   148     123.770  44.531  91.650  1.00  0.00           C
ATOM   2315  HD1 PRO   148     123.988  45.514  91.241  1.00  0.00           H
ATOM   2316  HD2 PRO   148     123.375  43.904  90.851  1.00  0.00           H
ATOM   2317  CA  PRO   148     123.413  43.984  93.927  1.00  0.00           C
ATOM   2318  HA  PRO   148     122.682  43.369  94.454  1.00  0.00           H
ATOM   2319  CB  PRO   148     124.608  43.143  93.456  1.00  0.00           C
ATOM   2320  HB1 PRO   148     124.270  42.147  93.170  1.00  0.00           H
ATOM   2321  HB2 PRO   148     125.413  43.032  94.185  1.00  0.00           H
ATOM   2322  CG  PRO   148     124.996  43.928  92.240  1.00  0.00           C
ATOM   2323  HG1 PRO   148     125.692  44.719  92.520  1.00  0.00           H
ATOM   2324  HG2 PRO   148     125.525  43.307  91.516  1.00  0.00           H
ATOM   2325  C   PRO   148     123.956  45.049  94.878  1.00  0.00           C
ATOM   2326  O   PRO   148     124.807  45.839  94.448  1.00  0.00           O
ATOM   2327  N   SER   149     123.696  44.956  96.173  1.00  0.00           N
ATOM   2328  HN  SER   149     123.015  44.279  96.438  1.00  0.00           H
ATOM   2329  CA  SER   149     124.284  45.880  97.216  1.00  0.00           C
ATOM   2330  HA  SER   149     124.289  46.882  96.784  1.00  0.00           H
ATOM   2331  CB  SER   149     123.378  45.856  98.552  1.00  0.00           C
ATOM   2332  HB1 SER   149     122.341  46.126  98.322  1.00  0.00           H
ATOM   2333  HB2 SER   149     123.740  46.643  99.215  1.00  0.00           H
ATOM   2334  OG  SER   149     123.418  44.634  99.307  1.00  0.00           O
ATOM   2335  HG  SER   149     123.091  43.931  98.740  1.00  0.00           H
ATOM   2336  C   SER   149     125.716  45.441  97.445  1.00  0.00           C
ATOM   2337  O   SER   149     126.475  46.230  97.909  1.00  0.00           O
ATOM   2338  N   VAL   150     126.173  44.232  97.139  1.00  0.00           N
ATOM   2339  HN  VAL   150     125.539  43.533  96.808  1.00  0.00           H
ATOM   2340  CA  VAL   150     127.627  43.810  97.141  1.00  0.00           C
ATOM   2341  HA  VAL   150     128.163  44.582  96.591  1.00  0.00           H
ATOM   2342  CB  VAL   150     128.074  43.739  98.629  1.00  0.00           C
ATOM   2343  HB  VAL   150     127.631  44.573  99.168  1.00  0.00           H
ATOM   2344  CG1 VAL   150     127.593  42.420  99.351  1.00  0.00           C
ATOM   2345 1HG1 VAL   150     128.062  41.536  98.919  1.00  0.00           H
ATOM   2346 2HG1 VAL   150     126.512  42.298  99.270  1.00  0.00           H
ATOM   2347 3HG1 VAL   150     127.852  42.438 100.409  1.00  0.00           H
ATOM   2348  CG2 VAL   150     129.545  43.965  98.677  1.00  0.00           C
ATOM   2349 1HG2 VAL   150     129.829  44.902  98.195  1.00  0.00           H
ATOM   2350 2HG2 VAL   150     130.097  43.160  98.193  1.00  0.00           H
ATOM   2351 3HG2 VAL   150     129.896  44.021  99.706  1.00  0.00           H
ATOM   2352  C   VAL   150     127.754  42.482  96.394  1.00  0.00           C
ATOM   2353  O   VAL   150     126.742  41.897  96.152  1.00  0.00           O
ATOM   2354  N   LEU   151     128.883  42.056  95.997  1.00  0.00           N
ATOM   2355  HN  LEU   151     129.695  42.610  96.196  1.00  0.00           H
ATOM   2356  CA  LEU   151     129.113  40.725  95.260  1.00  0.00           C
ATOM   2357  HA  LEU   151     128.130  40.443  94.890  1.00  0.00           H
ATOM   2358  CB  LEU   151     130.026  40.864  94.045  1.00  0.00           C
ATOM   2359  HB1 LEU   151     130.012  39.934  93.475  1.00  0.00           H
ATOM   2360  HB2 LEU   151     131.054  40.978  94.396  1.00  0.00           H
ATOM   2361  CG  LEU   151     129.711  42.040  93.107  1.00  0.00           C
ATOM   2362  HG  LEU   151     129.922  42.969  93.638  1.00  0.00           H
ATOM   2363  CD1 LEU   151     130.703  41.904  91.941  1.00  0.00           C
ATOM   2364 1HD1 LEU   151     130.569  40.965  91.403  1.00  0.00           H
ATOM   2365 2HD1 LEU   151     131.733  41.943  92.297  1.00  0.00           H
ATOM   2366 3HD1 LEU   151     130.580  42.715  91.223  1.00  0.00           H
ATOM   2367  CD2 LEU   151     128.275  42.148  92.486  1.00  0.00           C
ATOM   2368 1HD2 LEU   151     127.526  42.283  93.266  1.00  0.00           H
ATOM   2369 2HD2 LEU   151     128.016  41.245  91.932  1.00  0.00           H
ATOM   2370 3HD2 LEU   151     128.196  42.994  91.803  1.00  0.00           H
ATOM   2371  C   LEU   151     129.631  39.610  96.184  1.00  0.00           C
ATOM   2372  O   LEU   151     130.369  39.888  97.120  1.00  0.00           O
ATOM   2373  N   PRO   152     129.406  38.318  95.959  1.00  0.00           N
ATOM   2374  CD  PRO   152     128.615  37.856  94.884  1.00  0.00           C
ATOM   2375  HD1 PRO   152     129.196  37.913  93.963  1.00  0.00           H
ATOM   2376  HD2 PRO   152     127.718  38.456  94.741  1.00  0.00           H
ATOM   2377  CA  PRO   152     129.873  37.109  96.647  1.00  0.00           C
ATOM   2378  HA  PRO   152     129.423  37.137  97.641  1.00  0.00           H
ATOM   2379  CB  PRO   152     129.318  35.881  95.930  1.00  0.00           C
ATOM   2380  HB1 PRO   152     129.028  35.087  96.619  1.00  0.00           H
ATOM   2381  HB2 PRO   152     130.065  35.463  95.252  1.00  0.00           H
ATOM   2382  CG  PRO   152     128.165  36.391  95.117  1.00  0.00           C
ATOM   2383  HG1 PRO   152     128.005  35.829  94.196  1.00  0.00           H
ATOM   2384  HG2 PRO   152     127.252  36.379  95.712  1.00  0.00           H
ATOM   2385  C   PRO   152     131.391  37.047  96.879  1.00  0.00           C
ATOM   2386  O   PRO   152     131.784  36.676  97.996  1.00  0.00           O
ATOM   2387  N   ALA   153     132.174  37.558  95.904  1.00  0.00           N
ATOM   2388  HN  ALA   153     131.705  37.718  95.033  1.00  0.00           H
ATOM   2389  CA  ALA   153     133.571  37.999  95.961  1.00  0.00           C
ATOM   2390  HA  ALA   153     133.867  38.108  94.926  1.00  0.00           H
ATOM   2391  CB  ALA   153     133.739  39.282  96.684  1.00  0.00           C
ATOM   2392  HB1 ALA   153     133.430  39.198  97.728  1.00  0.00           H
ATOM   2393  HB2 ALA   153     133.135  40.065  96.226  1.00  0.00           H
ATOM   2394  HB3 ALA   153     134.780  39.609  96.672  1.00  0.00           H
ATOM   2395  C   ALA   153     134.478  36.890  96.587  1.00  0.00           C
ATOM   2396  O   ALA   153     134.951  36.889  97.700  1.00  0.00           O
ATOM   2397  N   ARG   154     134.686  35.733  95.930  1.00  0.00           N
ATOM   2398  HN  ARG   154     134.338  35.638  94.996  1.00  0.00           H
ATOM   2399  CA  ARG   154     135.379  34.551  96.511  1.00  0.00           C
ATOM   2400  HA  ARG   154     135.128  34.567  97.569  1.00  0.00           H
ATOM   2401  CB  ARG   154     134.752  33.221  96.057  1.00  0.00           C
ATOM   2402  HB1 ARG   154     135.168  32.423  96.674  1.00  0.00           H
ATOM   2403  HB2 ARG   154     135.110  33.010  95.048  1.00  0.00           H
ATOM   2404  CG  ARG   154     133.168  33.085  96.050  1.00  0.00           C
ATOM   2405  HG1 ARG   154     132.898  32.078  95.733  1.00  0.00           H
ATOM   2406  HG2 ARG   154     132.761  33.758  95.294  1.00  0.00           H
ATOM   2407  CD  ARG   154     132.501  33.417  97.415  1.00  0.00           C
ATOM   2408  HD1 ARG   154     131.415  33.340  97.355  1.00  0.00           H
ATOM   2409  HD2 ARG   154     132.735  34.439  97.711  1.00  0.00           H
ATOM   2410  NE  ARG   154     132.949  32.582  98.525  1.00  0.00           N
ATOM   2411  HE  ARG   154     133.547  33.055  99.164  1.00  0.00           H
ATOM   2412  CZ  ARG   154     132.742  31.305  98.691  1.00  0.00           C
ATOM   2413  NH1 ARG   154     131.908  30.659  97.933  1.00  0.00           N
ATOM   2414 1HH1 ARG   154     131.411  31.131  97.205  1.00  0.00           H
ATOM   2415 2HH1 ARG   154     131.795  29.669  98.064  1.00  0.00           H
ATOM   2416  NH2 ARG   154     133.196  30.637  99.693  1.00  0.00           N
ATOM   2417 1HH2 ARG   154     133.747  31.073 100.404  1.00  0.00           H
ATOM   2418 2HH2 ARG   154     133.029  29.641  99.744  1.00  0.00           H
ATOM   2419  C   ARG   154     136.957  34.646  96.480  1.00  0.00           C
ATOM   2420  O   ARG   154     137.603  33.647  96.870  1.00  0.00           O
ATOM   2421  N   PHE   155     137.522  35.801  96.146  1.00  0.00           N
ATOM   2422  HN  PHE   155     136.906  36.570  95.977  1.00  0.00           H
ATOM   2423  CA  PHE   155     138.907  36.174  96.174  1.00  0.00           C
ATOM   2424  HA  PHE   155     139.380  35.461  96.849  1.00  0.00           H
ATOM   2425  CB  PHE   155     139.487  36.003  94.756  1.00  0.00           C
ATOM   2426  HB1 PHE   155     139.149  35.053  94.339  1.00  0.00           H
ATOM   2427  HB2 PHE   155     140.566  35.888  94.850  1.00  0.00           H
ATOM   2428  CG  PHE   155     139.235  37.114  93.715  1.00  0.00           C
ATOM   2429  CD1 PHE   155     140.229  38.136  93.655  1.00  0.00           C
ATOM   2430  HD1 PHE   155     141.025  38.154  94.385  1.00  0.00           H
ATOM   2431  CD2 PHE   155     138.257  37.003  92.711  1.00  0.00           C
ATOM   2432  HD2 PHE   155     137.549  36.187  92.696  1.00  0.00           H
ATOM   2433  CE1 PHE   155     140.215  39.115  92.678  1.00  0.00           C
ATOM   2434  HE1 PHE   155     140.955  39.902  92.636  1.00  0.00           H
ATOM   2435  CE2 PHE   155     138.277  37.955  91.708  1.00  0.00           C
ATOM   2436  HE2 PHE   155     137.576  37.880  90.889  1.00  0.00           H
ATOM   2437  CZ  PHE   155     139.152  39.052  91.771  1.00  0.00           C
ATOM   2438  HZ  PHE   155     139.075  39.842  91.042  1.00  0.00           H
ATOM   2439  C   PHE   155     138.936  37.605  96.818  1.00  0.00           C
ATOM   2440  O   PHE   155     138.129  38.440  96.436  1.00  0.00           O
ATOM   2441  N   PRO   156     139.899  37.920  97.735  1.00  0.00           N
ATOM   2442  CD  PRO   156     140.893  36.979  98.178  1.00  0.00           C
ATOM   2443  HD1 PRO   156     141.368  36.474  97.336  1.00  0.00           H
ATOM   2444  HD2 PRO   156     140.419  36.226  98.811  1.00  0.00           H
ATOM   2445  CA  PRO   156     140.083  39.218  98.531  1.00  0.00           C
ATOM   2446  HA  PRO   156     139.141  39.491  99.008  1.00  0.00           H
ATOM   2447  CB  PRO   156     141.155  38.891  99.606  1.00  0.00           C
ATOM   2448  HB1 PRO   156     140.663  38.521 100.506  1.00  0.00           H
ATOM   2449  HB2 PRO   156     141.767  39.746  99.895  1.00  0.00           H
ATOM   2450  CG  PRO   156     141.941  37.799  98.986  1.00  0.00           C
ATOM   2451  HG1 PRO   156     142.683  38.220  98.305  1.00  0.00           H
ATOM   2452  HG2 PRO   156     142.472  37.191  99.720  1.00  0.00           H
ATOM   2453  C   PRO   156     140.519  40.407  97.594  1.00  0.00           C
ATOM   2454  O   PRO   156     141.658  40.838  97.631  1.00  0.00           O
ATOM   2455  N   ASN   157     139.585  40.879  96.766  1.00  0.00           N
ATOM   2456  HN  ASN   157     138.691  40.434  96.862  1.00  0.00           H
ATOM   2457  CA  ASN   157     139.808  41.656  95.591  1.00  0.00           C
ATOM   2458  HA  ASN   157     140.613  41.179  95.031  1.00  0.00           H
ATOM   2459  CB  ASN   157     138.543  41.713  94.745  1.00  0.00           C
ATOM   2460  HB1 ASN   157     137.671  41.850  95.387  1.00  0.00           H
ATOM   2461  HB2 ASN   157     138.392  40.776  94.210  1.00  0.00           H
ATOM   2462  CG  ASN   157     138.577  42.883  93.726  1.00  0.00           C
ATOM   2463  OD1 ASN   157     139.530  43.149  92.967  1.00  0.00           O
ATOM   2464  ND2 ASN   157     137.510  43.595  93.630  1.00  0.00           N
ATOM   2465 1HD2 ASN   157     136.694  43.404  94.179  1.00  0.00           H
ATOM   2466 2HD2 ASN   157     137.486  44.369  93.003  1.00  0.00           H
ATOM   2467  C   ASN   157     140.287  43.099  96.019  1.00  0.00           C
ATOM   2468  O   ASN   157     141.265  43.558  95.421  1.00  0.00           O
ATOM   2469  N   LEU   158     139.749  43.715  97.044  1.00  0.00           N
ATOM   2470  HN  LEU   158     138.968  43.239  97.445  1.00  0.00           H
ATOM   2471  CA  LEU   158     140.123  44.975  97.631  1.00  0.00           C
ATOM   2472  HA  LEU   158     139.789  45.736  96.925  1.00  0.00           H
ATOM   2473  CB  LEU   158     139.385  45.143  99.027  1.00  0.00           C
ATOM   2474  HB1 LEU   158     139.731  44.377  99.722  1.00  0.00           H
ATOM   2475  HB2 LEU   158     138.327  44.927  98.886  1.00  0.00           H
ATOM   2476  CG  LEU   158     139.508  46.542  99.713  1.00  0.00           C
ATOM   2477  HG  LEU   158     138.653  46.644 100.374  1.00  0.00           H
ATOM   2478  CD1 LEU   158     140.727  46.800 100.597  1.00  0.00           C
ATOM   2479 1HD1 LEU   158     141.653  46.776 100.024  1.00  0.00           H
ATOM   2480 2HD1 LEU   158     140.806  46.043 101.377  1.00  0.00           H
ATOM   2481 3HD1 LEU   158     140.669  47.770 101.094  1.00  0.00           H
ATOM   2482  CD2 LEU   158     139.483  47.726  98.738  1.00  0.00           C
ATOM   2483 1HD2 LEU   158     138.611  47.685  98.086  1.00  0.00           H
ATOM   2484 2HD2 LEU   158     140.367  47.755  98.101  1.00  0.00           H
ATOM   2485 3HD2 LEU   158     139.441  48.677  99.271  1.00  0.00           H
ATOM   2486  C   LEU   158     141.700  45.118  97.804  1.00  0.00           C
ATOM   2487  O   LEU   158     142.207  46.198  97.489  1.00  0.00           O
ATOM   2488  N   LEU   159     142.336  44.053  98.276  1.00  0.00           N
ATOM   2489  HN  LEU   159     141.802  43.223  98.432  1.00  0.00           H
ATOM   2490  CA  LEU   159     143.806  44.020  98.444  1.00  0.00           C
ATOM   2491  HA  LEU   159     144.134  45.060  98.479  1.00  0.00           H
ATOM   2492  CB  LEU   159     144.270  43.346  99.801  1.00  0.00           C
ATOM   2493  HB1 LEU   159     145.360  43.322  99.840  1.00  0.00           H
ATOM   2494  HB2 LEU   159     143.935  42.309  99.820  1.00  0.00           H
ATOM   2495  CG  LEU   159     143.701  44.137 101.110  1.00  0.00           C
ATOM   2496  HG  LEU   159     142.613  44.188 101.066  1.00  0.00           H
ATOM   2497  CD1 LEU   159     144.115  43.404 102.386  1.00  0.00           C
ATOM   2498 1HD1 LEU   159     145.200  43.324 102.450  1.00  0.00           H
ATOM   2499 2HD1 LEU   159     143.707  42.393 102.409  1.00  0.00           H
ATOM   2500 3HD1 LEU   159     143.758  43.926 103.275  1.00  0.00           H
ATOM   2501  CD2 LEU   159     144.289  45.595 101.151  1.00  0.00           C
ATOM   2502 1HD2 LEU   159     143.944  46.196 100.310  1.00  0.00           H
ATOM   2503 2HD2 LEU   159     145.380  45.587 101.130  1.00  0.00           H
ATOM   2504 3HD2 LEU   159     143.980  46.115 102.058  1.00  0.00           H
ATOM   2505  C   LEU   159     144.498  43.464  97.249  1.00  0.00           C
ATOM   2506  O   LEU   159     145.594  43.964  96.912  1.00  0.00           O
ATOM   2507  N   ALA   160     144.040  42.412  96.557  1.00  0.00           N
ATOM   2508  HN  ALA   160     143.174  42.019  96.870  1.00  0.00           H
ATOM   2509  CA  ALA   160     144.666  41.839  95.360  1.00  0.00           C
ATOM   2510  HA  ALA   160     145.657  41.502  95.667  1.00  0.00           H
ATOM   2511  CB  ALA   160     143.810  40.655  94.928  1.00  0.00           C
ATOM   2512  HB1 ALA   160     142.859  40.978  94.505  1.00  0.00           H
ATOM   2513  HB2 ALA   160     143.596  39.999  95.773  1.00  0.00           H
ATOM   2514  HB3 ALA   160     144.325  40.051  94.187  1.00  0.00           H
ATOM   2515  C   ALA   160     144.818  42.874  94.194  1.00  0.00           C
ATOM   2516  O   ALA   160     145.853  42.842  93.625  1.00  0.00           O
ATOM   2517  N   ASN   161     143.941  43.855  93.998  1.00  0.00           N
ATOM   2518  HN  ASN   161     143.122  43.836  94.577  1.00  0.00           H
ATOM   2519  CA  ASN   161     143.999  44.806  92.881  1.00  0.00           C
ATOM   2520  HA  ASN   161     144.865  44.539  92.271  1.00  0.00           H
ATOM   2521  CB  ASN   161     142.717  44.583  91.977  1.00  0.00           C
ATOM   2522  HB1 ASN   161     142.645  45.409  91.270  1.00  0.00           H
ATOM   2523  HB2 ASN   161     141.817  44.629  92.592  1.00  0.00           H
ATOM   2524  CG  ASN   161     142.707  43.303  91.153  1.00  0.00           C
ATOM   2525  OD1 ASN   161     143.683  42.942  90.598  1.00  0.00           O
ATOM   2526  ND2 ASN   161     141.570  42.612  91.094  1.00  0.00           N
ATOM   2527 1HD2 ASN   161     140.779  42.861  91.652  1.00  0.00           H
ATOM   2528 2HD2 ASN   161     141.516  41.841  90.457  1.00  0.00           H
ATOM   2529  C   ASN   161     144.317  46.279  93.378  1.00  0.00           C
ATOM   2530  O   ASN   161     144.839  47.127  92.657  1.00  0.00           O
ATOM   2531  N   GLY   162     144.030  46.479  94.664  1.00  0.00           N
ATOM   2532  HN  GLY   162     143.614  45.743  95.193  1.00  0.00           H
ATOM   2533  CA  GLY   162     144.093  47.799  95.311  1.00  0.00           C
ATOM   2534  HA1 GLY   162     145.008  48.291  94.977  1.00  0.00           H
ATOM   2535  HA2 GLY   162     144.174  47.614  96.382  1.00  0.00           H
ATOM   2536  C   GLY   162     142.882  48.698  95.041  1.00  0.00           C
ATOM   2537  O   GLY   162     141.911  48.320  94.428  1.00  0.00           O
ATOM   2538  N   ALA   163     142.946  49.899  95.560  1.00  0.00           N
ATOM   2539  HN  ALA   163     143.819  50.166  95.978  1.00  0.00           H
ATOM   2540  CA  ALA   163     141.959  50.990  95.424  1.00  0.00           C
ATOM   2541  HA  ALA   163     141.418  50.849  94.487  1.00  0.00           H
ATOM   2542  CB  ALA   163     141.046  50.937  96.642  1.00  0.00           C
ATOM   2543  HB1 ALA   163     141.599  51.088  97.571  1.00  0.00           H
ATOM   2544  HB2 ALA   163     140.562  49.962  96.704  1.00  0.00           H
ATOM   2545  HB3 ALA   163     140.269  51.700  96.591  1.00  0.00           H
ATOM   2546  C   ALA   163     142.689  52.348  95.418  1.00  0.00           C
ATOM   2547  O   ALA   163     143.847  52.393  95.824  1.00  0.00           O
ATOM   2548  N   SER   164     141.962  53.424  95.132  1.00  0.00           N
ATOM   2549  HN  SER   164     141.069  53.297  94.707  1.00  0.00           H
ATOM   2550  CA  SER   164     142.307  54.827  95.362  1.00  0.00           C
ATOM   2551  HA  SER   164     142.578  54.911  96.411  1.00  0.00           H
ATOM   2552  CB  SER   164     143.442  55.287  94.457  1.00  0.00           C
ATOM   2553  HB1 SER   164     143.150  55.101  93.423  1.00  0.00           H
ATOM   2554  HB2 SER   164     144.322  54.645  94.597  1.00  0.00           H
ATOM   2555  OG  SER   164     143.827  56.632  94.512  1.00  0.00           O
ATOM   2556  HG  SER   164     144.260  56.830  95.340  1.00  0.00           H
ATOM   2557  C   SER   164     141.081  55.748  95.090  1.00  0.00           C
ATOM   2558  O   SER   164     140.205  55.418  94.229  1.00  0.00           O
ATOM   2559  N   GLY   165     140.934  56.842  95.793  1.00  0.00           N
ATOM   2560  HN  GLY   165     141.631  57.098  96.469  1.00  0.00           H
ATOM   2561  CA  GLY   165     139.919  57.823  95.459  1.00  0.00           C
ATOM   2562  HA1 GLY   165     138.953  57.402  95.722  1.00  0.00           H
ATOM   2563  HA2 GLY   165     139.960  58.008  94.383  1.00  0.00           H
ATOM   2564  C   GLY   165     140.143  59.082  96.199  1.00  0.00           C
ATOM   2565  O   GLY   165     140.634  58.969  97.332  1.00  0.00           O
ATOM   2566  N   ILE   166     139.878  60.245  95.621  1.00  0.00           N
ATOM   2567  HN  ILE   166     139.568  60.284  94.670  1.00  0.00           H
ATOM   2568  CA  ILE   166     140.064  61.499  96.237  1.00  0.00           C
ATOM   2569  HA  ILE   166     140.274  61.320  97.295  1.00  0.00           H
ATOM   2570  CB  ILE   166     141.278  62.340  95.653  1.00  0.00           C
ATOM   2571  HB  ILE   166     140.915  62.765  94.723  1.00  0.00           H
ATOM   2572  CG2 ILE   166     141.616  63.549  96.510  1.00  0.00           C
ATOM   2573 1HG2 ILE   166     142.041  63.230  97.460  1.00  0.00           H
ATOM   2574 2HG2 ILE   166     140.736  64.155  96.728  1.00  0.00           H
ATOM   2575 3HG2 ILE   166     142.336  64.199  96.013  1.00  0.00           H
ATOM   2576  CG1 ILE   166     142.519  61.509  95.236  1.00  0.00           C
ATOM   2577 1HG1 ILE   166     142.724  60.746  95.988  1.00  0.00           H
ATOM   2578 2HG1 ILE   166     143.389  62.165  95.244  1.00  0.00           H
ATOM   2579  CD1 ILE   166     142.448  60.894  93.858  1.00  0.00           C
ATOM   2580 1HD1 ILE   166     142.332  61.663  93.093  1.00  0.00           H
ATOM   2581 2HD1 ILE   166     141.623  60.194  93.747  1.00  0.00           H
ATOM   2582 3HD1 ILE   166     143.363  60.347  93.629  1.00  0.00           H
ATOM   2583  C   ILE   166     138.697  62.257  96.152  1.00  0.00           C
ATOM   2584  O   ILE   166     138.170  62.561  95.120  1.00  0.00           O
ATOM   2585  N   ALA   167     138.266  62.676  97.367  1.00  0.00           N
ATOM   2586  HN  ALA   167     138.774  62.464  98.208  1.00  0.00           H
ATOM   2587  CA  ALA   167     137.230  63.590  97.494  1.00  0.00           C
ATOM   2588  HA  ALA   167     137.107  64.133  96.554  1.00  0.00           H
ATOM   2589  CB  ALA   167     135.949  62.905  97.882  1.00  0.00           C
ATOM   2590  HB1 ALA   167     136.081  62.358  98.815  1.00  0.00           H
ATOM   2591  HB2 ALA   167     135.657  62.185  97.118  1.00  0.00           H
ATOM   2592  HB3 ALA   167     135.117  63.598  98.008  1.00  0.00           H
ATOM   2593  C   ALA   167     137.599  64.629  98.562  1.00  0.00           C
ATOM   2594  O   ALA   167     138.616  64.587  99.199  1.00  0.00           O
ATOM   2595  N   VAL   168     136.698  65.557  98.733  1.00  0.00           N
ATOM   2596  HN  VAL   168     135.876  65.467  98.182  1.00  0.00           H
ATOM   2597  CA  VAL   168     136.788  66.788  99.579  1.00  0.00           C
ATOM   2598  HA  VAL   168     137.726  67.266  99.286  1.00  0.00           H
ATOM   2599  CB  VAL   168     135.633  67.751  99.268  1.00  0.00           C
ATOM   2600  HB  VAL   168     135.738  68.063  98.228  1.00  0.00           H
ATOM   2601  CG1 VAL   168     134.236  67.007  99.416  1.00  0.00           C
ATOM   2602 1HG1 VAL   168     134.119  66.609 100.422  1.00  0.00           H
ATOM   2603 2HG1 VAL   168     134.131  66.180  98.715  1.00  0.00           H
ATOM   2604 3HG1 VAL   168     133.411  67.696  99.235  1.00  0.00           H
ATOM   2605  CG2 VAL   168     135.720  69.030 100.142  1.00  0.00           C
ATOM   2606 1HG2 VAL   168     136.689  69.518 100.022  1.00  0.00           H
ATOM   2607 2HG2 VAL   168     135.591  68.801 101.200  1.00  0.00           H
ATOM   2608 3HG2 VAL   168     134.952  69.750  99.861  1.00  0.00           H
ATOM   2609  C   VAL   168     136.936  66.341 100.994  1.00  0.00           C
ATOM   2610  O   VAL   168     136.060  65.724 101.626  1.00  0.00           O
ATOM   2611  N   GLY   169     138.168  66.395 101.558  1.00  0.00           N
ATOM   2612  HN  GLY   169     138.885  66.835 101.012  1.00  0.00           H
ATOM   2613  CA  GLY   169     138.538  65.947 102.951  1.00  0.00           C
ATOM   2614  HA1 GLY   169     137.800  66.379 103.626  1.00  0.00           H
ATOM   2615  HA2 GLY   169     139.501  66.394 103.190  1.00  0.00           H
ATOM   2616  C   GLY   169     138.596  64.443 103.186  1.00  0.00           C
ATOM   2617  O   GLY   169     138.935  64.139 104.344  1.00  0.00           O
ATOM   2618  N   MET   170     138.335  63.486 102.258  1.00  0.00           N
ATOM   2619  HN  MET   170     138.139  63.807 101.328  1.00  0.00           H
ATOM   2620  CA  MET   170     138.563  61.967 102.478  1.00  0.00           C
ATOM   2621  HA  MET   170     139.329  61.868 103.250  1.00  0.00           H
ATOM   2622  CB  MET   170     137.280  61.278 102.866  1.00  0.00           C
ATOM   2623  HB1 MET   170     137.367  60.200 102.720  1.00  0.00           H
ATOM   2624  HB2 MET   170     136.456  61.615 102.241  1.00  0.00           H
ATOM   2625  CG  MET   170     136.986  61.534 104.353  1.00  0.00           C
ATOM   2626  HG1 MET   170     136.770  62.594 104.488  1.00  0.00           H
ATOM   2627  HG2 MET   170     137.886  61.358 104.944  1.00  0.00           H
ATOM   2628  SD  MET   170     135.669  60.619 105.124  1.00  0.00           S
ATOM   2629  CE  MET   170     135.634  61.394 106.754  1.00  0.00           C
ATOM   2630  HE1 MET   170     135.378  62.450 106.659  1.00  0.00           H
ATOM   2631  HE2 MET   170     136.620  61.337 107.215  1.00  0.00           H
ATOM   2632  HE3 MET   170     134.910  60.898 107.399  1.00  0.00           H
ATOM   2633  C   MET   170     139.121  61.350 101.174  1.00  0.00           C
ATOM   2634  O   MET   170     138.626  61.627 100.088  1.00  0.00           O
ATOM   2635  N   ALA   171     139.986  60.319 101.385  1.00  0.00           N
ATOM   2636  HN  ALA   171     140.260  60.104 102.323  1.00  0.00           H
ATOM   2637  CA  ALA   171     140.701  59.634 100.359  1.00  0.00           C
ATOM   2638  HA  ALA   171     140.006  59.501  99.530  1.00  0.00           H
ATOM   2639  CB  ALA   171     141.929  60.547  99.961  1.00  0.00           C
ATOM   2640  HB1 ALA   171     142.605  60.711 100.801  1.00  0.00           H
ATOM   2641  HB2 ALA   171     141.595  61.528  99.618  1.00  0.00           H
ATOM   2642  HB3 ALA   171     142.507  60.108  99.147  1.00  0.00           H
ATOM   2643  C   ALA   171     141.167  58.323 100.833  1.00  0.00           C
ATOM   2644  O   ALA   171     141.154  57.912 101.976  1.00  0.00           O
ATOM   2645  N   THR   172     141.518  57.515  99.830  1.00  0.00           N
ATOM   2646  HN  THR   172     141.483  57.898  98.902  1.00  0.00           H
ATOM   2647  CA  THR   172     142.185  56.208 100.006  1.00  0.00           C
ATOM   2648  HA  THR   172     142.654  56.231 100.992  1.00  0.00           H
ATOM   2649  CB  THR   172     141.148  55.093  99.926  1.00  0.00           C
ATOM   2650  HB  THR   172     140.428  55.314 100.722  1.00  0.00           H
ATOM   2651  OG1 THR   172     141.651  53.805 100.169  1.00  0.00           O
ATOM   2652  HG1 THR   172     142.179  53.790 100.958  1.00  0.00           H
ATOM   2653  CG2 THR   172     140.263  54.935  98.679  1.00  0.00           C
ATOM   2654 1HG2 THR   172     140.845  54.589  97.828  1.00  0.00           H
ATOM   2655 2HG2 THR   172     139.783  55.876  98.406  1.00  0.00           H
ATOM   2656 3HG2 THR   172     139.475  54.203  98.857  1.00  0.00           H
ATOM   2657  C   THR   172     143.352  56.019  98.942  1.00  0.00           C
ATOM   2658  O   THR   172     143.366  56.731  97.938  1.00  0.00           O
ATOM   2659  N   ASN   173     144.191  55.005  99.196  1.00  0.00           N
ATOM   2660  HN  ASN   173     144.207  54.558 100.094  1.00  0.00           H
ATOM   2661  CA  ASN   173     145.036  54.454  98.133  1.00  0.00           C
ATOM   2662  HA  ASN   173     144.434  54.265  97.248  1.00  0.00           H
ATOM   2663  CB  ASN   173     146.257  55.361  97.872  1.00  0.00           C
ATOM   2664  HB1 ASN   173     146.932  55.385  98.730  1.00  0.00           H
ATOM   2665  HB2 ASN   173     145.922  56.387  97.720  1.00  0.00           H
ATOM   2666  CG  ASN   173     147.033  54.966  96.616  1.00  0.00           C
ATOM   2667  OD1 ASN   173     146.616  54.327  95.667  1.00  0.00           O
ATOM   2668  ND2 ASN   173     148.256  55.496  96.602  1.00  0.00           N
ATOM   2669 1HD2 ASN   173     148.793  55.419  95.763  1.00  0.00           H
ATOM   2670 2HD2 ASN   173     148.652  55.946  97.400  1.00  0.00           H
ATOM   2671  C   ASN   173     145.633  53.141  98.716  1.00  0.00           C
ATOM   2672  O   ASN   173     146.112  53.075  99.910  1.00  0.00           O
ATOM   2673  N   ILE   174     145.706  52.080  97.916  1.00  0.00           N
ATOM   2674  HN  ILE   174     145.340  52.166  96.984  1.00  0.00           H
ATOM   2675  CA  ILE   174     146.432  50.815  98.207  1.00  0.00           C
ATOM   2676  HA  ILE   174     147.225  51.097  98.897  1.00  0.00           H
ATOM   2677  CB  ILE   174     145.560  49.696  98.806  1.00  0.00           C
ATOM   2678  HB  ILE   174     145.296  48.991  98.015  1.00  0.00           H
ATOM   2679  CG2 ILE   174     146.427  48.883  99.809  1.00  0.00           C
ATOM   2680 1HG2 ILE   174     146.753  49.503 100.643  1.00  0.00           H
ATOM   2681 2HG2 ILE   174     147.313  48.474  99.322  1.00  0.00           H
ATOM   2682 3HG2 ILE   174     145.863  48.045 100.218  1.00  0.00           H
ATOM   2683  CG1 ILE   174     144.202  50.262  99.264  1.00  0.00           C
ATOM   2684 1HG1 ILE   174     143.716  50.775  98.434  1.00  0.00           H
ATOM   2685 2HG1 ILE   174     144.370  51.010 100.040  1.00  0.00           H
ATOM   2686  CD1 ILE   174     143.154  49.242  99.798  1.00  0.00           C
ATOM   2687 1HD1 ILE   174     143.527  48.720 100.679  1.00  0.00           H
ATOM   2688 2HD1 ILE   174     142.922  48.494  99.038  1.00  0.00           H
ATOM   2689 3HD1 ILE   174     142.223  49.739 100.072  1.00  0.00           H
ATOM   2690  C   ILE   174     147.040  50.400  96.893  1.00  0.00           C
ATOM   2691  O   ILE   174     146.251  50.278  95.948  1.00  0.00           O
ATOM   2692  N   PRO   175     148.306  50.046  96.705  1.00  0.00           N
ATOM   2693  CD  PRO   175     149.411  50.391  97.617  1.00  0.00           C
ATOM   2694  HD1 PRO   175     149.160  50.193  98.660  1.00  0.00           H
ATOM   2695  HD2 PRO   175     149.651  51.450  97.512  1.00  0.00           H
ATOM   2696  CA  PRO   175     148.757  49.264  95.504  1.00  0.00           C
ATOM   2697  HA  PRO   175     148.453  49.774  94.589  1.00  0.00           H
ATOM   2698  CB  PRO   175     150.303  49.283  95.703  1.00  0.00           C
ATOM   2699  HB1 PRO   175     150.721  50.113  95.131  1.00  0.00           H
ATOM   2700  HB2 PRO   175     150.777  48.369  95.343  1.00  0.00           H
ATOM   2701  CG  PRO   175     150.549  49.516  97.167  1.00  0.00           C
ATOM   2702  HG1 PRO   175     150.504  48.561  97.694  1.00  0.00           H
ATOM   2703  HG2 PRO   175     151.526  49.959  97.366  1.00  0.00           H
ATOM   2704  C   PRO   175     148.138  47.852  95.555  1.00  0.00           C
ATOM   2705  O   PRO   175     147.755  47.384  96.664  1.00  0.00           O
ATOM   2706  N   PRO   176     148.123  47.167  94.423  1.00  0.00           N
ATOM   2707  CD  PRO   176     148.402  47.563  93.035  1.00  0.00           C
ATOM   2708  HD1 PRO   176     149.135  48.367  92.974  1.00  0.00           H
ATOM   2709  HD2 PRO   176     147.479  47.880  92.547  1.00  0.00           H
ATOM   2710  CA  PRO   176     147.961  45.712  94.481  1.00  0.00           C
ATOM   2711  HA  PRO   176     146.950  45.484  94.826  1.00  0.00           H
ATOM   2712  CB  PRO   176     148.132  45.208  93.065  1.00  0.00           C
ATOM   2713  HB1 PRO   176     147.159  45.175  92.573  1.00  0.00           H
ATOM   2714  HB2 PRO   176     148.556  44.204  92.992  1.00  0.00           H
ATOM   2715  CG  PRO   176     148.969  46.225  92.420  1.00  0.00           C
ATOM   2716  HG1 PRO   176     150.012  46.086  92.704  1.00  0.00           H
ATOM   2717  HG2 PRO   176     148.905  46.201  91.332  1.00  0.00           H
ATOM   2718  C   PRO   176     148.940  44.972  95.411  1.00  0.00           C
ATOM   2719  O   PRO   176     150.104  45.395  95.576  1.00  0.00           O
HETATM 2720  N   HIE   177     148.488  43.813  95.886  1.00  0.00           N
HETATM 2721  CA  HIE   177     149.141  42.754  96.585  1.00  0.00           C
HETATM 2722  C   HIE   177     148.908  41.438  95.881  1.00  0.00           C
HETATM 2723  O   HIE   177     148.071  41.280  95.003  1.00  0.00           O
HETATM 2724  CB  HIE   177     148.749  42.766  98.048  1.00  0.00           C
HETATM 2725  CG  HIE   177     148.952  44.054  98.850  1.00  0.00           C
HETATM 2726  ND1 HIE   177     150.050  44.334  99.623  1.00  0.00           N
HETATM 2727  CD2 HIE   177     148.110  45.137  98.931  1.00  0.00           C
HETATM 2728  CE1 HIE   177     149.858  45.592 100.135  1.00  0.00           C
HETATM 2729  NE2 HIE   177     148.710  46.064  99.705  1.00  0.00           N
HETATM 2730  HN  HIE   177     147.535  43.601  95.654  1.00  0.00           H
HETATM 2731  HA  HIE   177     150.209  42.956  96.504  1.00  0.00           H
HETATM 2732  HB1 HIE   177     149.292  41.979  98.573  1.00  0.00           H
HETATM 2733  HB2 HIE   177     147.692  42.509  98.129  1.00  0.00           H
HETATM 2734 1HD2 HIE   177     147.165  44.849  99.391  1.00  0.00           H
HETATM 2735 2HD2 HIE   177     147.909  45.538  97.945  1.00  0.00           H
HETATM 2736 1HE1 HIE   177     150.540  46.198  99.589  1.00  0.00           H
HETATM 2737 2HE1 HIE   177     150.096  45.769 101.142  1.00  0.00           H
HETATM 2738  HE2 HIE   177     148.865  46.893  99.141  1.00  0.00           H
ATOM   2739  N   ASN   178     149.642  40.381  96.297  1.00  0.00           N
ATOM   2740  HN  ASN   178     150.284  40.499  97.054  1.00  0.00           H
ATOM   2741  CA  ASN   178     149.557  39.028  95.683  1.00  0.00           C
ATOM   2742  HA  ASN   178     149.305  39.151  94.627  1.00  0.00           H
ATOM   2743  CB  ASN   178     150.966  38.388  95.831  1.00  0.00           C
ATOM   2744  HB1 ASN   178     151.252  38.337  96.882  1.00  0.00           H
ATOM   2745  HB2 ASN   178     151.721  38.993  95.333  1.00  0.00           H
ATOM   2746  CG  ASN   178     151.042  36.958  95.267  1.00  0.00           C
ATOM   2747  OD1 ASN   178     150.818  35.988  95.962  1.00  0.00           O
ATOM   2748  ND2 ASN   178     151.225  36.797  93.974  1.00  0.00           N
ATOM   2749 1HD2 ASN   178     151.454  37.578  93.397  1.00  0.00           H
ATOM   2750 2HD2 ASN   178     151.191  35.874  93.590  1.00  0.00           H
ATOM   2751  C   ASN   178     148.529  38.100  96.361  1.00  0.00           C
ATOM   2752  O   ASN   178     148.480  37.853  97.596  1.00  0.00           O
ATOM   2753  N   LEU   179     147.704  37.389  95.571  1.00  0.00           N
ATOM   2754  HN  LEU   179     147.906  37.501  94.593  1.00  0.00           H
ATOM   2755  CA  LEU   179     146.525  36.599  95.933  1.00  0.00           C
ATOM   2756  HA  LEU   179     145.917  37.236  96.576  1.00  0.00           H
ATOM   2757  CB  LEU   179     145.871  36.396  94.598  1.00  0.00           C
ATOM   2758  HB1 LEU   179     146.599  35.977  93.899  1.00  0.00           H
ATOM   2759  HB2 LEU   179     145.560  37.356  94.188  1.00  0.00           H
ATOM   2760  CG  LEU   179     144.647  35.428  94.646  1.00  0.00           C
ATOM   2761  HG  LEU   179     144.918  34.461  95.071  1.00  0.00           H
ATOM   2762  CD1 LEU   179     143.580  36.134  95.516  1.00  0.00           C
ATOM   2763 1HD1 LEU   179     143.329  37.122  95.128  1.00  0.00           H
ATOM   2764 2HD1 LEU   179     143.905  36.246  96.550  1.00  0.00           H
ATOM   2765 3HD1 LEU   179     142.667  35.542  95.536  1.00  0.00           H
ATOM   2766  CD2 LEU   179     144.112  35.219  93.224  1.00  0.00           C
ATOM   2767 1HD2 LEU   179     144.892  34.828  92.571  1.00  0.00           H
ATOM   2768 2HD2 LEU   179     143.762  36.154  92.786  1.00  0.00           H
ATOM   2769 3HD2 LEU   179     143.285  34.509  93.210  1.00  0.00           H
ATOM   2770  C   LEU   179     146.875  35.299  96.711  1.00  0.00           C
ATOM   2771  O   LEU   179     146.078  35.034  97.610  1.00  0.00           O
ATOM   2772  N   THR   180     147.999  34.677  96.489  1.00  0.00           N
ATOM   2773  HN  THR   180     148.651  35.016  95.806  1.00  0.00           H
ATOM   2774  CA  THR   180     148.406  33.563  97.379  1.00  0.00           C
ATOM   2775  HA  THR   180     147.536  32.906  97.436  1.00  0.00           H
ATOM   2776  CB  THR   180     149.615  32.804  96.771  1.00  0.00           C
ATOM   2777  HB  THR   180     150.222  33.503  96.186  1.00  0.00           H
ATOM   2778  OG1 THR   180     149.068  31.835  95.856  1.00  0.00           O
ATOM   2779  HG1 THR   180     148.680  31.095  96.306  1.00  0.00           H
ATOM   2780  CG2 THR   180     150.553  32.030  97.630  1.00  0.00           C
ATOM   2781 1HG2 THR   180     150.045  31.351  98.314  1.00  0.00           H
ATOM   2782 2HG2 THR   180     151.156  32.706  98.240  1.00  0.00           H
ATOM   2783 3HG2 THR   180     151.256  31.454  97.026  1.00  0.00           H
ATOM   2784  C   THR   180     148.717  33.921  98.816  1.00  0.00           C
ATOM   2785  O   THR   180     148.192  33.338  99.735  1.00  0.00           O
ATOM   2786  N   GLU   181     149.497  34.978  98.890  1.00  0.00           N
ATOM   2787  HN  GLU   181     149.890  35.402  98.069  1.00  0.00           H
ATOM   2788  CA  GLU   181     149.926  35.509 100.237  1.00  0.00           C
ATOM   2789  HA  GLU   181     150.472  34.720 100.758  1.00  0.00           H
ATOM   2790  CB  GLU   181     150.844  36.727  99.920  1.00  0.00           C
ATOM   2791  HB1 GLU   181     150.971  37.365 100.785  1.00  0.00           H
ATOM   2792  HB2 GLU   181     150.370  37.360  99.169  1.00  0.00           H
ATOM   2793  CG  GLU   181     152.152  36.233  99.407  1.00  0.00           C
ATOM   2794  HG1 GLU   181     152.014  35.520  98.594  1.00  0.00           H
ATOM   2795  HG2 GLU   181     152.700  35.712 100.192  1.00  0.00           H
ATOM   2796  CD  GLU   181     153.061  37.378  98.858  1.00  0.00           C
ATOM   2797  OE1 GLU   181     154.036  37.089  98.075  1.00  0.00           O
ATOM   2798  OE2 GLU   181     152.932  38.546  99.271  1.00  0.00           O
ATOM   2799  C   GLU   181     148.760  35.979 101.123  1.00  0.00           C
ATOM   2800  O   GLU   181     148.652  35.628 102.315  1.00  0.00           O
ATOM   2801  N   LEU   182     147.815  36.717 100.502  1.00  0.00           N
ATOM   2802  HN  LEU   182     148.066  36.953  99.558  1.00  0.00           H
ATOM   2803  CA  LEU   182     146.622  37.209 101.028  1.00  0.00           C
ATOM   2804  HA  LEU   182     146.888  37.852 101.868  1.00  0.00           H
ATOM   2805  CB  LEU   182     145.829  37.983  99.937  1.00  0.00           C
ATOM   2806  HB1 LEU   182     144.755  37.935 100.126  1.00  0.00           H
ATOM   2807  HB2 LEU   182     145.978  37.495  98.972  1.00  0.00           H
ATOM   2808  CG  LEU   182     146.202  39.510  99.843  1.00  0.00           C
ATOM   2809  HG  LEU   182     147.289  39.578  99.763  1.00  0.00           H
ATOM   2810  CD1 LEU   182     145.601  40.064  98.521  1.00  0.00           C
ATOM   2811 1HD1 LEU   182     144.512  40.003  98.517  1.00  0.00           H
ATOM   2812 2HD1 LEU   182     145.971  39.510  97.657  1.00  0.00           H
ATOM   2813 3HD1 LEU   182     145.876  41.108  98.374  1.00  0.00           H
ATOM   2814  CD2 LEU   182     145.762  40.374 101.009  1.00  0.00           C
ATOM   2815 1HD2 LEU   182     146.172  40.007 101.950  1.00  0.00           H
ATOM   2816 2HD2 LEU   182     144.676  40.387 101.104  1.00  0.00           H
ATOM   2817 3HD2 LEU   182     146.105  41.401 100.887  1.00  0.00           H
ATOM   2818  C   LEU   182     145.733  36.092 101.556  1.00  0.00           C
ATOM   2819  O   LEU   182     145.373  36.060 102.704  1.00  0.00           O
ATOM   2820  N   ILE   183     145.318  35.232 100.671  1.00  0.00           N
ATOM   2821  HN  ILE   183     145.674  35.326  99.737  1.00  0.00           H
ATOM   2822  CA  ILE   183     144.476  34.074 100.969  1.00  0.00           C
ATOM   2823  HA  ILE   183     143.607  34.474 101.496  1.00  0.00           H
ATOM   2824  CB  ILE   183     143.970  33.265  99.693  1.00  0.00           C
ATOM   2825  HB  ILE   183     144.815  33.125  99.016  1.00  0.00           H
ATOM   2826  CG2 ILE   183     143.492  31.855 100.125  1.00  0.00           C
ATOM   2827 1HG2 ILE   183     142.700  31.927 100.870  1.00  0.00           H
ATOM   2828 2HG2 ILE   183     144.298  31.248 100.537  1.00  0.00           H
ATOM   2829 3HG2 ILE   183     143.088  31.300  99.279  1.00  0.00           H
ATOM   2830  CG1 ILE   183     142.905  34.203  98.975  1.00  0.00           C
ATOM   2831 1HG1 ILE   183     143.377  35.138  98.671  1.00  0.00           H
ATOM   2832 2HG1 ILE   183     142.092  34.457  99.655  1.00  0.00           H
ATOM   2833  CD1 ILE   183     142.355  33.483  97.748  1.00  0.00           C
ATOM   2834 1HD1 ILE   183     141.807  32.580  98.019  1.00  0.00           H
ATOM   2835 2HD1 ILE   183     143.156  33.202  97.062  1.00  0.00           H
ATOM   2836 3HD1 ILE   183     141.661  34.121  97.200  1.00  0.00           H
ATOM   2837  C   ILE   183     145.236  33.241 101.978  1.00  0.00           C
ATOM   2838  O   ILE   183     144.556  32.802 102.860  1.00  0.00           O
ATOM   2839  N   ASN   184     146.570  33.110 102.036  1.00  0.00           N
ATOM   2840  HN  ASN   184     147.104  33.528 101.301  1.00  0.00           H
ATOM   2841  CA  ASN   184     147.298  32.395 103.094  1.00  0.00           C
ATOM   2842  HA  ASN   184     146.796  31.445 103.239  1.00  0.00           H
ATOM   2843  CB  ASN   184     148.751  32.154 102.676  1.00  0.00           C
ATOM   2844  HB1 ASN   184     149.358  31.944 103.560  1.00  0.00           H
ATOM   2845  HB2 ASN   184     149.177  33.047 102.218  1.00  0.00           H
ATOM   2846  CG  ASN   184     148.887  30.996 101.774  1.00  0.00           C
ATOM   2847  OD1 ASN   184     148.040  30.109 101.654  1.00  0.00           O
ATOM   2848  ND2 ASN   184     149.992  30.957 101.044  1.00  0.00           N
ATOM   2849 1HD2 ASN   184     150.193  30.266 100.358  1.00  0.00           H
ATOM   2850 2HD2 ASN   184     150.668  31.682 101.199  1.00  0.00           H
ATOM   2851  C   ASN   184     147.142  33.206 104.396  1.00  0.00           C
ATOM   2852  O   ASN   184     147.034  32.522 105.449  1.00  0.00           O
ATOM   2853  N   GLY   185     147.130  34.541 104.442  1.00  0.00           N
ATOM   2854  HN  GLY   185     147.381  35.021 103.601  1.00  0.00           H
ATOM   2855  CA  GLY   185     146.778  35.380 105.647  1.00  0.00           C
ATOM   2856  HA1 GLY   185     146.898  36.425 105.365  1.00  0.00           H
ATOM   2857  HA2 GLY   185     147.492  35.126 106.432  1.00  0.00           H
ATOM   2858  C   GLY   185     145.346  35.103 106.110  1.00  0.00           C
ATOM   2859  O   GLY   185     145.083  34.980 107.343  1.00  0.00           O
ATOM   2860  N   VAL   186     144.399  34.933 105.206  1.00  0.00           N
ATOM   2861  HN  VAL   186     144.700  35.065 104.259  1.00  0.00           H
ATOM   2862  CA  VAL   186     143.006  34.595 105.450  1.00  0.00           C
ATOM   2863  HA  VAL   186     142.730  35.200 106.316  1.00  0.00           H
ATOM   2864  CB  VAL   186     141.965  34.858 104.377  1.00  0.00           C
ATOM   2865  HB  VAL   186     142.177  34.197 103.533  1.00  0.00           H
ATOM   2866  CG1 VAL   186     140.526  34.591 104.833  1.00  0.00           C
ATOM   2867 1HG1 VAL   186     140.286  35.149 105.739  1.00  0.00           H
ATOM   2868 2HG1 VAL   186     140.342  33.536 105.032  1.00  0.00           H
ATOM   2869 3HG1 VAL   186     139.806  34.884 104.068  1.00  0.00           H
ATOM   2870  CG2 VAL   186     142.015  36.250 103.862  1.00  0.00           C
ATOM   2871 1HG2 VAL   186     143.007  36.496 103.483  1.00  0.00           H
ATOM   2872 2HG2 VAL   186     141.762  36.961 104.650  1.00  0.00           H
ATOM   2873 3HG2 VAL   186     141.314  36.399 103.040  1.00  0.00           H
ATOM   2874  C   VAL   186     142.859  33.131 105.889  1.00  0.00           C
ATOM   2875  O   VAL   186     141.940  32.865 106.723  1.00  0.00           O
ATOM   2876  N   LEU   187     143.801  32.292 105.585  1.00  0.00           N
ATOM   2877  HN  LEU   187     144.481  32.650 104.942  1.00  0.00           H
ATOM   2878  CA  LEU   187     143.942  30.865 105.938  1.00  0.00           C
ATOM   2879  HA  LEU   187     142.941  30.465 106.066  1.00  0.00           H
ATOM   2880  CB  LEU   187     144.678  30.019 104.873  1.00  0.00           C
ATOM   2881  HB1 LEU   187     145.431  29.379 105.334  1.00  0.00           H
ATOM   2882  HB2 LEU   187     145.211  30.696 104.218  1.00  0.00           H
ATOM   2883  CG  LEU   187     143.684  29.140 104.035  1.00  0.00           C
ATOM   2884  HG  LEU   187     143.252  28.359 104.663  1.00  0.00           H
ATOM   2885  CD1 LEU   187     142.581  29.934 103.393  1.00  0.00           C
ATOM   2886 1HD1 LEU   187     142.977  30.753 102.794  1.00  0.00           H
ATOM   2887 2HD1 LEU   187     141.902  30.365 104.128  1.00  0.00           H
ATOM   2888 3HD1 LEU   187     141.980  29.299 102.741  1.00  0.00           H
ATOM   2889  CD2 LEU   187     144.525  28.511 102.902  1.00  0.00           C
ATOM   2890 1HD2 LEU   187     145.339  27.910 103.304  1.00  0.00           H
ATOM   2891 2HD2 LEU   187     144.960  29.278 102.258  1.00  0.00           H
ATOM   2892 3HD2 LEU   187     143.913  27.860 102.275  1.00  0.00           H
ATOM   2893  C   LEU   187     144.594  30.805 107.331  1.00  0.00           C
ATOM   2894  O   LEU   187     144.459  29.831 108.053  1.00  0.00           O
ATOM   2895  N   SER   188     145.421  31.781 107.728  1.00  0.00           N
ATOM   2896  HN  SER   188     145.853  32.385 107.053  1.00  0.00           H
ATOM   2897  CA  SER   188     145.796  31.963 109.126  1.00  0.00           C
ATOM   2898  HA  SER   188     146.060  30.971 109.493  1.00  0.00           H
ATOM   2899  CB  SER   188     147.125  32.806 109.185  1.00  0.00           C
ATOM   2900  HB1 SER   188     147.369  33.060 110.221  1.00  0.00           H
ATOM   2901  HB2 SER   188     146.973  33.731 108.623  1.00  0.00           H
ATOM   2902  OG  SER   188     148.175  32.069 108.623  1.00  0.00           O
ATOM   2903  HG  SER   188     148.984  32.579 108.539  1.00  0.00           H
ATOM   2904  C   SER   188     144.711  32.443 109.963  1.00  0.00           C
ATOM   2905  O   SER   188     144.550  31.800 110.976  1.00  0.00           O
ATOM   2906  N   LEU   189     143.974  33.462 109.583  1.00  0.00           N
ATOM   2907  HN  LEU   189     144.249  33.936 108.743  1.00  0.00           H
ATOM   2908  CA  LEU   189     142.809  33.966 110.352  1.00  0.00           C
ATOM   2909  HA  LEU   189     143.165  33.992 111.383  1.00  0.00           H
ATOM   2910  CB  LEU   189     142.445  35.415 109.989  1.00  0.00           C
ATOM   2911  HB1 LEU   189     141.457  35.669 110.377  1.00  0.00           H
ATOM   2912  HB2 LEU   189     142.340  35.453 108.903  1.00  0.00           H
ATOM   2913  CG  LEU   189     143.469  36.462 110.465  1.00  0.00           C
ATOM   2914  HG  LEU   189     144.476  36.049 110.388  1.00  0.00           H
ATOM   2915  CD1 LEU   189     143.380  37.681 109.472  1.00  0.00           C
ATOM   2916 1HD1 LEU   189     142.379  38.115 109.461  1.00  0.00           H
ATOM   2917 2HD1 LEU   189     143.625  37.374 108.454  1.00  0.00           H
ATOM   2918 3HD1 LEU   189     144.083  38.465 109.755  1.00  0.00           H
ATOM   2919  CD2 LEU   189     143.182  36.774 111.898  1.00  0.00           C
ATOM   2920 1HD2 LEU   189     143.262  35.890 112.532  1.00  0.00           H
ATOM   2921 2HD2 LEU   189     142.181  37.187 112.025  1.00  0.00           H
ATOM   2922 3HD2 LEU   189     143.892  37.507 112.281  1.00  0.00           H
ATOM   2923  C   LEU   189     141.688  32.999 110.408  1.00  0.00           C
ATOM   2924  O   LEU   189     140.679  33.347 111.033  1.00  0.00           O
ATOM   2925  N   SER   190     141.752  31.811 109.772  1.00  0.00           N
ATOM   2926  HN  SER   190     142.508  31.654 109.139  1.00  0.00           H
ATOM   2927  CA  SER   190     140.766  30.727 109.956  1.00  0.00           C
ATOM   2928  HA  SER   190     140.092  31.014 110.765  1.00  0.00           H
ATOM   2929  CB  SER   190     139.984  30.645 108.651  1.00  0.00           C
ATOM   2930  HB1 SER   190     139.289  31.492 108.590  1.00  0.00           H
ATOM   2931  HB2 SER   190     139.318  29.781 108.710  1.00  0.00           H
ATOM   2932  OG  SER   190     140.718  30.501 107.446  1.00  0.00           O
ATOM   2933  HG  SER   190     141.016  31.369 107.160  1.00  0.00           H
ATOM   2934  C   SER   190     141.400  29.444 110.371  1.00  0.00           C
ATOM   2935  O   SER   190     140.805  28.399 110.415  1.00  0.00           O
ATOM   2936  N   LYS   191     142.695  29.543 110.769  1.00  0.00           N
ATOM   2937  HN  LYS   191     143.138  30.436 110.695  1.00  0.00           H
ATOM   2938  CA  LYS   191     143.545  28.505 111.409  1.00  0.00           C
ATOM   2939  HA  LYS   191     142.898  27.634 111.525  1.00  0.00           H
ATOM   2940  CB  LYS   191     144.776  28.067 110.580  1.00  0.00           C
ATOM   2941  HB1 LYS   191     145.467  27.523 111.225  1.00  0.00           H
ATOM   2942  HB2 LYS   191     145.309  28.951 110.230  1.00  0.00           H
ATOM   2943  CG  LYS   191     144.347  27.162 109.411  1.00  0.00           C
ATOM   2944  HG1 LYS   191     143.564  27.665 108.847  1.00  0.00           H
ATOM   2945  HG2 LYS   191     143.924  26.227 109.778  1.00  0.00           H
ATOM   2946  CD  LYS   191     145.583  26.908 108.484  1.00  0.00           C
ATOM   2947  HD1 LYS   191     145.965  27.865 108.123  1.00  0.00           H
ATOM   2948  HD2 LYS   191     145.240  26.366 107.602  1.00  0.00           H
ATOM   2949  CE  LYS   191     146.708  26.119 109.189  1.00  0.00           C
ATOM   2950  HE1 LYS   191     146.353  25.164 109.581  1.00  0.00           H
ATOM   2951  HE2 LYS   191     147.132  26.692 110.017  1.00  0.00           H
ATOM   2952  NZ  LYS   191     147.792  25.868 108.203  1.00  0.00           N1+
ATOM   2953  HZ1 LYS   191     148.131  26.794 107.858  1.00  0.00           H
ATOM   2954  HZ2 LYS   191     147.453  25.300 107.403  1.00  0.00           H
ATOM   2955  HZ3 LYS   191     148.599  25.397 108.664  1.00  0.00           H
ATOM   2956  C   LYS   191     143.929  28.875 112.835  1.00  0.00           C
ATOM   2957  O   LYS   191     144.033  27.957 113.641  1.00  0.00           O
ATOM   2958  N   ASN   192     144.011  30.160 113.173  1.00  0.00           N
ATOM   2959  HN  ASN   192     143.981  30.867 112.467  1.00  0.00           H
ATOM   2960  CA  ASN   192     144.121  30.691 114.494  1.00  0.00           C
ATOM   2961  HA  ASN   192     143.547  30.054 115.169  1.00  0.00           H
ATOM   2962  CB  ASN   192     145.616  30.664 114.850  1.00  0.00           C
ATOM   2963  HB1 ASN   192     146.195  31.069 114.019  1.00  0.00           H
ATOM   2964  HB2 ASN   192     145.947  29.636 114.995  1.00  0.00           H
ATOM   2965  CG  ASN   192     145.990  31.471 116.115  1.00  0.00           C
ATOM   2966  OD1 ASN   192     145.213  31.447 117.105  1.00  0.00           O
ATOM   2967  ND2 ASN   192     147.039  32.229 116.080  1.00  0.00           N
ATOM   2968 1HD2 ASN   192     147.233  32.785 116.892  1.00  0.00           H
ATOM   2969 2HD2 ASN   192     147.691  32.267 115.325  1.00  0.00           H
ATOM   2970  C   ASN   192     143.560  32.166 114.552  1.00  0.00           C
ATOM   2971  O   ASN   192     143.860  32.976 113.638  1.00  0.00           O
ATOM   2972  N   PRO   193     142.609  32.597 115.438  1.00  0.00           N
ATOM   2973  CD  PRO   193     141.953  31.767 116.425  1.00  0.00           C
ATOM   2974  HD1 PRO   193     142.681  31.308 117.097  1.00  0.00           H
ATOM   2975  HD2 PRO   193     141.408  30.968 115.920  1.00  0.00           H
ATOM   2976  CA  PRO   193     142.270  33.998 115.637  1.00  0.00           C
ATOM   2977  HA  PRO   193     142.103  34.450 114.658  1.00  0.00           H
ATOM   2978  CB  PRO   193     140.877  33.894 116.340  1.00  0.00           C
ATOM   2979  HB1 PRO   193     140.097  33.754 115.591  1.00  0.00           H
ATOM   2980  HB2 PRO   193     140.623  34.777 116.928  1.00  0.00           H
ATOM   2981  CG  PRO   193     141.009  32.660 117.167  1.00  0.00           C
ATOM   2982  HG1 PRO   193     141.446  32.919 118.134  1.00  0.00           H
ATOM   2983  HG2 PRO   193     140.048  32.183 117.364  1.00  0.00           H
ATOM   2984  C   PRO   193     143.266  34.854 116.272  1.00  0.00           C
ATOM   2985  O   PRO   193     143.207  36.126 116.241  1.00  0.00           O
ATOM   2986  N   ASP   194     144.164  34.270 117.060  1.00  0.00           N
ATOM   2987  HN  ASP   194     144.222  33.270 117.095  1.00  0.00           H
ATOM   2988  CA  ASP   194     145.028  34.937 118.032  1.00  0.00           C
ATOM   2989  HA  ASP   194     144.447  35.719 118.524  1.00  0.00           H
ATOM   2990  CB  ASP   194     145.479  33.844 119.008  1.00  0.00           C
ATOM   2991  HB1 ASP   194     146.207  33.163 118.569  1.00  0.00           H
ATOM   2992  HB2 ASP   194     144.631  33.239 119.328  1.00  0.00           H
ATOM   2993  CG  ASP   194     146.077  34.474 120.244  1.00  0.00           C
ATOM   2994  OD1 ASP   194     147.315  34.297 120.511  1.00  0.00           O
ATOM   2995  OD2 ASP   194     145.315  35.112 121.057  1.00  0.00           O
ATOM   2996  C   ASP   194     146.254  35.524 117.377  1.00  0.00           C
ATOM   2997  O   ASP   194     147.059  36.146 118.059  1.00  0.00           O
ATOM   2998  N   ILE   195     146.433  35.402 116.089  1.00  0.00           N
ATOM   2999  HN  ILE   195     145.685  35.021 115.557  1.00  0.00           H
ATOM   3000  CA  ILE   195     147.664  35.791 115.465  1.00  0.00           C
ATOM   3001  HA  ILE   195     148.473  35.373 116.070  1.00  0.00           H
ATOM   3002  CB  ILE   195     147.669  35.156 113.990  1.00  0.00           C
ATOM   3003  HB  ILE   195     147.392  34.108 114.102  1.00  0.00           H
ATOM   3004  CG2 ILE   195     146.684  35.785 112.996  1.00  0.00           C
ATOM   3005 1HG2 ILE   195     146.902  36.841 112.850  1.00  0.00           H
ATOM   3006 2HG2 ILE   195     145.659  35.703 113.357  1.00  0.00           H
ATOM   3007 3HG2 ILE   195     146.732  35.292 112.025  1.00  0.00           H
ATOM   3008  CG1 ILE   195     149.103  35.181 113.435  1.00  0.00           C
ATOM   3009 1HG1 ILE   195     149.811  35.044 114.255  1.00  0.00           H
ATOM   3010 2HG1 ILE   195     149.338  36.158 113.011  1.00  0.00           H
ATOM   3011  CD1 ILE   195     149.416  34.075 112.415  1.00  0.00           C
ATOM   3012 1HD1 ILE   195     148.831  34.200 111.505  1.00  0.00           H
ATOM   3013 2HD1 ILE   195     149.215  33.084 112.822  1.00  0.00           H
ATOM   3014 3HD1 ILE   195     150.469  34.103 112.127  1.00  0.00           H
ATOM   3015  C   ILE   195     147.763  37.361 115.472  1.00  0.00           C
ATOM   3016  O   ILE   195     146.786  38.068 115.730  1.00  0.00           O
ATOM   3017  N   SER   196     148.983  37.822 115.253  1.00  0.00           N
ATOM   3018  HN  SER   196     149.715  37.177 115.026  1.00  0.00           H
ATOM   3019  CA  SER   196     149.292  39.287 115.153  1.00  0.00           C
ATOM   3020  HA  SER   196     148.352  39.840 115.186  1.00  0.00           H
ATOM   3021  CB  SER   196     150.230  39.764 116.267  1.00  0.00           C
ATOM   3022  HB1 SER   196     149.809  39.585 117.264  1.00  0.00           H
ATOM   3023  HB2 SER   196     150.449  40.830 116.192  1.00  0.00           H
ATOM   3024  OG  SER   196     151.433  39.049 116.082  1.00  0.00           O
ATOM   3025  HG  SER   196     151.348  38.118 116.305  1.00  0.00           H
ATOM   3026  C   SER   196     149.978  39.564 113.795  1.00  0.00           C
ATOM   3027  O   SER   196     150.558  38.668 113.210  1.00  0.00           O
ATOM   3028  N   ILE   197     149.983  40.841 113.341  1.00  0.00           N
ATOM   3029  HN  ILE   197     149.608  41.540 113.945  1.00  0.00           H
ATOM   3030  CA  ILE   197     150.454  41.249 111.992  1.00  0.00           C
ATOM   3031  HA  ILE   197     149.747  40.874 111.252  1.00  0.00           H
ATOM   3032  CB  ILE   197     150.604  42.793 111.983  1.00  0.00           C
ATOM   3033  HB  ILE   197     151.247  43.110 112.808  1.00  0.00           H
ATOM   3034  CG2 ILE   197     151.212  43.293 110.677  1.00  0.00           C
ATOM   3035 1HG2 ILE   197     150.683  42.902 109.807  1.00  0.00           H
ATOM   3036 2HG2 ILE   197     152.257  42.998 110.582  1.00  0.00           H
ATOM   3037 3HG2 ILE   197     151.190  44.382 110.620  1.00  0.00           H
ATOM   3038  CG1 ILE   197     149.237  43.493 112.135  1.00  0.00           C
ATOM   3039 1HG1 ILE   197     149.423  44.562 112.229  1.00  0.00           H
ATOM   3040 2HG1 ILE   197     148.788  43.208 113.086  1.00  0.00           H
ATOM   3041  CD1 ILE   197     148.158  43.315 110.994  1.00  0.00           C
ATOM   3042 1HD1 ILE   197     147.896  42.267 110.851  1.00  0.00           H
ATOM   3043 2HD1 ILE   197     148.521  43.705 110.042  1.00  0.00           H
ATOM   3044 3HD1 ILE   197     147.245  43.859 111.238  1.00  0.00           H
ATOM   3045  C   ILE   197     151.851  40.649 111.736  1.00  0.00           C
ATOM   3046  O   ILE   197     152.158  40.110 110.717  1.00  0.00           O
ATOM   3047  N   ALA   198     152.808  40.711 112.667  1.00  0.00           N
ATOM   3048  HN  ALA   198     152.523  40.914 113.601  1.00  0.00           H
ATOM   3049  CA  ALA   198     154.239  40.366 112.392  1.00  0.00           C
ATOM   3050  HA  ALA   198     154.524  40.900 111.485  1.00  0.00           H
ATOM   3051  CB  ALA   198     154.975  40.942 113.589  1.00  0.00           C
ATOM   3052  HB1 ALA   198     154.729  40.386 114.496  1.00  0.00           H
ATOM   3053  HB2 ALA   198     154.715  41.984 113.752  1.00  0.00           H
ATOM   3054  HB3 ALA   198     156.054  40.865 113.445  1.00  0.00           H
ATOM   3055  C   ALA   198     154.456  38.850 112.145  1.00  0.00           C
ATOM   3056  O   ALA   198     155.552  38.441 111.965  1.00  0.00           O
ATOM   3057  N   GLU   199     153.419  37.990 112.109  1.00  0.00           N
ATOM   3058  HN  GLU   199     152.532  38.373 112.350  1.00  0.00           H
ATOM   3059  CA  GLU   199     153.423  36.531 111.888  1.00  0.00           C
ATOM   3060  HA  GLU   199     154.406  36.294 111.475  1.00  0.00           H
ATOM   3061  CB  GLU   199     153.271  35.746 113.119  1.00  0.00           C
ATOM   3062  HB1 GLU   199     152.916  34.758 112.820  1.00  0.00           H
ATOM   3063  HB2 GLU   199     152.476  36.156 113.741  1.00  0.00           H
ATOM   3064  CG  GLU   199     154.541  35.498 113.974  1.00  0.00           C
ATOM   3065  HG1 GLU   199     154.827  36.405 114.504  1.00  0.00           H
ATOM   3066  HG2 GLU   199     155.376  35.251 113.315  1.00  0.00           H
ATOM   3067  CD  GLU   199     154.416  34.351 114.992  1.00  0.00           C
ATOM   3068  OE1 GLU   199     155.275  33.560 115.222  1.00  0.00           O
ATOM   3069  OE2 GLU   199     153.425  34.375 115.759  1.00  0.00           O
ATOM   3070  C   GLU   199     152.403  36.257 110.660  1.00  0.00           C
ATOM   3071  O   GLU   199     152.760  35.398 109.823  1.00  0.00           O
ATOM   3072  N   LEU   200     151.407  37.092 110.464  1.00  0.00           N
ATOM   3073  HN  LEU   200     151.176  37.697 111.223  1.00  0.00           H
ATOM   3074  CA  LEU   200     150.644  37.083 109.204  1.00  0.00           C
ATOM   3075  HA  LEU   200     150.440  36.043 108.939  1.00  0.00           H
ATOM   3076  CB  LEU   200     149.391  37.884 109.335  1.00  0.00           C
ATOM   3077  HB1 LEU   200     149.041  38.189 108.345  1.00  0.00           H
ATOM   3078  HB2 LEU   200     149.658  38.817 109.834  1.00  0.00           H
ATOM   3079  CG  LEU   200     148.244  37.245 110.037  1.00  0.00           C
ATOM   3080  HG  LEU   200     148.618  36.729 110.922  1.00  0.00           H
ATOM   3081  CD1 LEU   200     147.288  38.329 110.500  1.00  0.00           C
ATOM   3082 1HD1 LEU   200     146.960  38.947 109.664  1.00  0.00           H
ATOM   3083 2HD1 LEU   200     147.755  38.978 111.242  1.00  0.00           H
ATOM   3084 3HD1 LEU   200     146.396  37.894 110.950  1.00  0.00           H
ATOM   3085  CD2 LEU   200     147.619  36.215 109.121  1.00  0.00           C
ATOM   3086 1HD2 LEU   200     148.339  35.450 108.828  1.00  0.00           H
ATOM   3087 2HD2 LEU   200     147.231  36.673 108.212  1.00  0.00           H
ATOM   3088 3HD2 LEU   200     146.786  35.718 109.617  1.00  0.00           H
ATOM   3089  C   LEU   200     151.500  37.697 108.076  1.00  0.00           C
ATOM   3090  O   LEU   200     151.463  37.352 106.907  1.00  0.00           O
ATOM   3091  N   MET   201     152.486  38.579 108.387  1.00  0.00           N
ATOM   3092  HN  MET   201     152.475  38.894 109.332  1.00  0.00           H
ATOM   3093  CA  MET   201     153.705  38.919 107.610  1.00  0.00           C
ATOM   3094  HA  MET   201     153.373  39.147 106.596  1.00  0.00           H
ATOM   3095  CB  MET   201     154.372  40.197 108.282  1.00  0.00           C
ATOM   3096  HB1 MET   201     155.358  40.361 107.845  1.00  0.00           H
ATOM   3097  HB2 MET   201     154.519  40.036 109.349  1.00  0.00           H
ATOM   3098  CG  MET   201     153.479  41.417 108.005  1.00  0.00           C
ATOM   3099  HG1 MET   201     152.495  41.288 108.456  1.00  0.00           H
ATOM   3100  HG2 MET   201     153.298  41.488 106.932  1.00  0.00           H
ATOM   3101  SD  MET   201     154.168  43.017 108.567  1.00  0.00           S
ATOM   3102  CE  MET   201     155.400  43.267 107.254  1.00  0.00           C
ATOM   3103  HE1 MET   201     154.978  42.996 106.286  1.00  0.00           H
ATOM   3104  HE2 MET   201     156.275  42.641 107.429  1.00  0.00           H
ATOM   3105  HE3 MET   201     155.698  44.314 107.203  1.00  0.00           H
ATOM   3106  C   MET   201     154.700  37.746 107.493  1.00  0.00           C
ATOM   3107  O   MET   201     155.685  37.856 106.771  1.00  0.00           O
ATOM   3108  N   GLU   202     154.393  36.534 107.965  1.00  0.00           N
ATOM   3109  HN  GLU   202     153.661  36.411 108.621  1.00  0.00           H
ATOM   3110  CA  GLU   202     155.024  35.274 107.488  1.00  0.00           C
ATOM   3111  HA  GLU   202     155.914  35.580 106.937  1.00  0.00           H
ATOM   3112  CB  GLU   202     155.610  34.416 108.649  1.00  0.00           C
ATOM   3113  HB1 GLU   202     155.942  33.465 108.229  1.00  0.00           H
ATOM   3114  HB2 GLU   202     154.835  34.157 109.368  1.00  0.00           H
ATOM   3115  CG  GLU   202     156.841  35.067 109.390  1.00  0.00           C
ATOM   3116  HG1 GLU   202     156.509  35.929 109.970  1.00  0.00           H
ATOM   3117  HG2 GLU   202     157.557  35.437 108.657  1.00  0.00           H
ATOM   3118  CD  GLU   202     157.595  34.113 110.315  1.00  0.00           C
ATOM   3119  OE1 GLU   202     157.956  32.996 109.777  1.00  0.00           O
ATOM   3120  OE2 GLU   202     157.902  34.438 111.519  1.00  0.00           O
ATOM   3121  C   GLU   202     154.246  34.471 106.391  1.00  0.00           C
ATOM   3122  O   GLU   202     154.802  33.472 105.881  1.00  0.00           O
ATOM   3123  N   ASP   203     153.039  34.937 106.116  1.00  0.00           N
ATOM   3124  HN  ASP   203     152.690  35.632 106.739  1.00  0.00           H
ATOM   3125  CA  ASP   203     152.153  34.513 104.997  1.00  0.00           C
ATOM   3126  HA  ASP   203     152.540  33.550 104.654  1.00  0.00           H
ATOM   3127  CB  ASP   203     150.669  34.360 105.432  1.00  0.00           C
ATOM   3128  HB1 ASP   203     150.015  34.209 104.574  1.00  0.00           H
ATOM   3129  HB2 ASP   203     150.313  35.222 105.995  1.00  0.00           H
ATOM   3130  CG  ASP   203     150.654  33.050 106.323  1.00  0.00           C
ATOM   3131  OD1 ASP   203     151.025  31.917 105.925  1.00  0.00           O
ATOM   3132  OD2 ASP   203     150.286  33.175 107.522  1.00  0.00           O
ATOM   3133  C   ASP   203     152.322  35.451 103.808  1.00  0.00           C
ATOM   3134  O   ASP   203     152.458  35.026 102.638  1.00  0.00           O
ATOM   3135  N   ILE   204     152.351  36.788 104.198  1.00  0.00           N
ATOM   3136  HN  ILE   204     152.266  36.957 105.179  1.00  0.00           H
ATOM   3137  CA  ILE   204     152.469  37.931 103.227  1.00  0.00           C
ATOM   3138  HA  ILE   204     152.274  37.498 102.254  1.00  0.00           H
ATOM   3139  CB  ILE   204     151.401  39.005 103.563  1.00  0.00           C
ATOM   3140  HB  ILE   204     151.600  39.355 104.577  1.00  0.00           H
ATOM   3141  CG2 ILE   204     151.398  40.231 102.592  1.00  0.00           C
ATOM   3142 1HG2 ILE   204     151.201  39.917 101.566  1.00  0.00           H
ATOM   3143 2HG2 ILE   204     152.358  40.746 102.595  1.00  0.00           H
ATOM   3144 3HG2 ILE   204     150.652  40.971 102.870  1.00  0.00           H
ATOM   3145  CG1 ILE   204     149.895  38.408 103.494  1.00  0.00           C
ATOM   3146 1HG1 ILE   204     149.857  37.423 103.963  1.00  0.00           H
ATOM   3147 2HG1 ILE   204     149.584  38.269 102.460  1.00  0.00           H
ATOM   3148  CD1 ILE   204     148.928  39.326 104.226  1.00  0.00           C
ATOM   3149 1HD1 ILE   204     148.842  40.305 103.759  1.00  0.00           H
ATOM   3150 2HD1 ILE   204     149.251  39.452 105.260  1.00  0.00           H
ATOM   3151 3HD1 ILE   204     147.931  38.885 104.245  1.00  0.00           H
ATOM   3152  C   ILE   204     153.879  38.608 103.118  1.00  0.00           C
ATOM   3153  O   ILE   204     154.530  39.010 104.078  1.00  0.00           O
ATOM   3154  N   GLU   205     154.418  38.619 101.890  1.00  0.00           N
ATOM   3155  HN  GLU   205     153.876  38.221 101.144  1.00  0.00           H
ATOM   3156  CA  GLU   205     155.747  39.113 101.571  1.00  0.00           C
ATOM   3157  HA  GLU   205     156.350  38.971 102.470  1.00  0.00           H
ATOM   3158  CB  GLU   205     156.428  38.311 100.399  1.00  0.00           C
ATOM   3159  HB1 GLU   205     155.996  38.621  99.449  1.00  0.00           H
ATOM   3160  HB2 GLU   205     156.181  37.252 100.491  1.00  0.00           H
ATOM   3161  CG  GLU   205     157.953  38.449 100.357  1.00  0.00           C
ATOM   3162  HG1 GLU   205     158.259  39.481 100.520  1.00  0.00           H
ATOM   3163  HG2 GLU   205     158.292  38.190  99.353  1.00  0.00           H
ATOM   3164  CD  GLU   205     158.759  37.478 101.363  1.00  0.00           C
ATOM   3165  OE1 GLU   205     158.944  36.248 101.084  1.00  0.00           O
ATOM   3166  OE2 GLU   205     159.240  37.912 102.393  1.00  0.00           O
ATOM   3167  C   GLU   205     155.702  40.599 101.258  1.00  0.00           C
ATOM   3168  O   GLU   205     156.585  41.408 101.656  1.00  0.00           O
ATOM   3169  N   GLY   206     154.684  41.024 100.518  1.00  0.00           N
ATOM   3170  HN  GLY   206     154.048  40.333 100.154  1.00  0.00           H
ATOM   3171  CA  GLY   206     154.393  42.508 100.337  1.00  0.00           C
ATOM   3172  HA1 GLY   206     155.344  43.010 100.153  1.00  0.00           H
ATOM   3173  HA2 GLY   206     153.988  42.868 101.283  1.00  0.00           H
ATOM   3174  C   GLY   206     153.403  42.863  99.189  1.00  0.00           C
ATOM   3175  O   GLY   206     152.773  41.948  98.622  1.00  0.00           O
ATOM   3176  N   PRO   207     153.159  44.113  98.825  1.00  0.00           N
ATOM   3177  CD  PRO   207     153.673  45.333  99.543  1.00  0.00           C
ATOM   3178  HD1 PRO   207     154.762  45.335  99.503  1.00  0.00           H
ATOM   3179  HD2 PRO   207     153.366  45.322 100.590  1.00  0.00           H
ATOM   3180  CA  PRO   207     152.719  44.527  97.468  1.00  0.00           C
ATOM   3181  HA  PRO   207     151.640  44.402  97.397  1.00  0.00           H
ATOM   3182  CB  PRO   207     153.092  46.005  97.403  1.00  0.00           C
ATOM   3183  HB1 PRO   207     152.403  46.556  96.761  1.00  0.00           H
ATOM   3184  HB2 PRO   207     154.090  46.142  96.980  1.00  0.00           H
ATOM   3185  CG  PRO   207     153.103  46.558  98.799  1.00  0.00           C
ATOM   3186  HG1 PRO   207     153.794  47.398  98.873  1.00  0.00           H
ATOM   3187  HG2 PRO   207     152.166  46.951  99.139  1.00  0.00           H
ATOM   3188  C   PRO   207     153.395  43.836  96.289  1.00  0.00           C
ATOM   3189  O   PRO   207     154.477  43.281  96.347  1.00  0.00           O
ATOM   3190  N   ASP   208     152.678  43.662  95.124  1.00  0.00           N
ATOM   3191  HN  ASP   208     151.812  44.165  95.056  1.00  0.00           H
ATOM   3192  CA  ASP   208     153.006  42.855  93.978  1.00  0.00           C
ATOM   3193  HA  ASP   208     154.088  42.954  93.885  1.00  0.00           H
ATOM   3194  CB  ASP   208     152.657  41.393  94.271  1.00  0.00           C
ATOM   3195  HB1 ASP   208     151.578  41.240  94.211  1.00  0.00           H
ATOM   3196  HB2 ASP   208     152.963  41.119  95.279  1.00  0.00           H
ATOM   3197  CG  ASP   208     153.370  40.436  93.302  1.00  0.00           C
ATOM   3198  OD1 ASP   208     154.444  40.733  92.741  1.00  0.00           O
ATOM   3199  OD2 ASP   208     152.755  39.417  92.891  1.00  0.00           O
ATOM   3200  C   ASP   208     152.393  43.490  92.722  1.00  0.00           C
ATOM   3201  O   ASP   208     151.202  43.598  92.607  1.00  0.00           O
ATOM   3202  N   PHE   209     153.221  43.909  91.744  1.00  0.00           N
ATOM   3203  HN  PHE   209     154.194  43.670  91.789  1.00  0.00           H
ATOM   3204  CA  PHE   209     152.783  44.725  90.642  1.00  0.00           C
ATOM   3205  HA  PHE   209     151.778  45.073  90.874  1.00  0.00           H
ATOM   3206  CB  PHE   209     153.736  45.943  90.535  1.00  0.00           C
ATOM   3207  HB1 PHE   209     153.292  46.701  89.888  1.00  0.00           H
ATOM   3208  HB2 PHE   209     154.648  45.624  90.024  1.00  0.00           H
ATOM   3209  CG  PHE   209     154.196  46.635  91.857  1.00  0.00           C
ATOM   3210  CD1 PHE   209     153.254  46.864  92.861  1.00  0.00           C
ATOM   3211  HD1 PHE   209     152.235  46.521  92.754  1.00  0.00           H
ATOM   3212  CD2 PHE   209     155.523  47.108  91.989  1.00  0.00           C
ATOM   3213  HD2 PHE   209     156.251  46.936  91.209  1.00  0.00           H
ATOM   3214  CE1 PHE   209     153.630  47.562  93.994  1.00  0.00           C
ATOM   3215  HE1 PHE   209     152.888  47.763  94.751  1.00  0.00           H
ATOM   3216  CE2 PHE   209     155.894  47.758  93.191  1.00  0.00           C
ATOM   3217  HE2 PHE   209     156.914  48.082  93.335  1.00  0.00           H
ATOM   3218  CZ  PHE   209     154.917  47.980  94.197  1.00  0.00           C
ATOM   3219  HZ  PHE   209     155.191  48.492  95.109  1.00  0.00           H
ATOM   3220  C   PHE   209     152.799  43.926  89.318  1.00  0.00           C
ATOM   3221  O   PHE   209     153.767  43.166  89.129  1.00  0.00           O
ATOM   3222  N   PRO   210     151.847  44.137  88.397  1.00  0.00           N
ATOM   3223  CD  PRO   210     150.603  44.895  88.661  1.00  0.00           C
ATOM   3224  HD1 PRO   210     150.792  45.827  89.195  1.00  0.00           H
ATOM   3225  HD2 PRO   210     149.905  44.293  89.243  1.00  0.00           H
ATOM   3226  CA  PRO   210     151.675  43.453  87.141  1.00  0.00           C
ATOM   3227  HA  PRO   210     151.597  42.385  87.351  1.00  0.00           H
ATOM   3228  CB  PRO   210     150.350  43.915  86.539  1.00  0.00           C
ATOM   3229  HB1 PRO   210     149.568  43.182  86.743  1.00  0.00           H
ATOM   3230  HB2 PRO   210     150.368  44.060  85.456  1.00  0.00           H
ATOM   3231  CG  PRO   210     150.044  45.218  87.296  1.00  0.00           C
ATOM   3232  HG1 PRO   210     150.583  46.053  86.845  1.00  0.00           H
ATOM   3233  HG2 PRO   210     148.981  45.465  87.308  1.00  0.00           H
ATOM   3234  C   PRO   210     152.807  43.575  86.126  1.00  0.00           C
ATOM   3235  O   PRO   210     152.816  42.839  85.096  1.00  0.00           O
ATOM   3236  N   THR   211     153.784  44.447  86.420  1.00  0.00           N
ATOM   3237  HN  THR   211     153.669  45.089  87.175  1.00  0.00           H
ATOM   3238  CA  THR   211     154.994  44.715  85.600  1.00  0.00           C
ATOM   3239  HA  THR   211     155.010  43.984  84.790  1.00  0.00           H
ATOM   3240  CB  THR   211     154.913  46.124  85.021  1.00  0.00           C
ATOM   3241  HB  THR   211     155.841  46.337  84.468  1.00  0.00           H
ATOM   3242  OG1 THR   211     154.749  47.016  86.074  1.00  0.00           O
ATOM   3243  HG1 THR   211     155.573  47.205  86.521  1.00  0.00           H
ATOM   3244  CG2 THR   211     153.763  46.282  83.992  1.00  0.00           C
ATOM   3245 1HG2 THR   211     152.789  46.125  84.456  1.00  0.00           H
ATOM   3246 2HG2 THR   211     153.864  45.570  83.173  1.00  0.00           H
ATOM   3247 3HG2 THR   211     153.764  47.286  83.566  1.00  0.00           H
ATOM   3248  C   THR   211     156.243  44.490  86.414  1.00  0.00           C
ATOM   3249  O   THR   211     157.294  44.845  85.995  1.00  0.00           O
ATOM   3250  N   ALA   212     156.149  43.859  87.661  1.00  0.00           N
ATOM   3251  HN  ALA   212     155.238  43.592  87.971  1.00  0.00           H
ATOM   3252  CA  ALA   212     157.207  43.528  88.553  1.00  0.00           C
ATOM   3253  HA  ALA   212     156.690  43.168  89.442  1.00  0.00           H
ATOM   3254  CB  ALA   212     157.963  42.372  87.978  1.00  0.00           C
ATOM   3255  HB1 ALA   212     158.463  42.643  87.047  1.00  0.00           H
ATOM   3256  HB2 ALA   212     157.308  41.525  87.776  1.00  0.00           H
ATOM   3257  HB3 ALA   212     158.737  42.026  88.665  1.00  0.00           H
ATOM   3258  C   ALA   212     158.069  44.745  89.047  1.00  0.00           C
ATOM   3259  O   ALA   212     157.595  45.743  89.549  1.00  0.00           O
ATOM   3260  N   GLY   213     159.400  44.652  88.966  1.00  0.00           N
ATOM   3261  HN  GLY   213     159.840  43.830  88.591  1.00  0.00           H
ATOM   3262  CA  GLY   213     160.215  45.642  89.628  1.00  0.00           C
ATOM   3263  HA1 GLY   213     159.788  46.637  89.486  1.00  0.00           H
ATOM   3264  HA2 GLY   213     161.180  45.618  89.123  1.00  0.00           H
ATOM   3265  C   GLY   213     160.430  45.340  91.122  1.00  0.00           C
ATOM   3266  O   GLY   213     160.103  44.206  91.595  1.00  0.00           O
ATOM   3267  N   LEU   214     161.116  46.264  91.799  1.00  0.00           N
ATOM   3268  HN  LEU   214     161.214  47.176  91.403  1.00  0.00           H
ATOM   3269  CA  LEU   214     161.819  45.983  93.098  1.00  0.00           C
ATOM   3270  HA  LEU   214     161.511  44.989  93.426  1.00  0.00           H
ATOM   3271  CB  LEU   214     163.334  46.090  93.117  1.00  0.00           C
ATOM   3272  HB1 LEU   214     163.731  45.660  94.038  1.00  0.00           H
ATOM   3273  HB2 LEU   214     163.604  47.147  93.135  1.00  0.00           H
ATOM   3274  CG  LEU   214     164.039  45.462  91.867  1.00  0.00           C
ATOM   3275  HG  LEU   214     163.578  45.800  90.938  1.00  0.00           H
ATOM   3276  CD1 LEU   214     165.484  45.917  91.920  1.00  0.00           C
ATOM   3277 1HD1 LEU   214     165.977  45.605  92.842  1.00  0.00           H
ATOM   3278 2HD1 LEU   214     165.552  47.004  91.855  1.00  0.00           H
ATOM   3279 3HD1 LEU   214     166.056  45.515  91.082  1.00  0.00           H
ATOM   3280  CD2 LEU   214     164.145  43.913  91.905  1.00  0.00           C
ATOM   3281 1HD2 LEU   214     163.150  43.467  91.868  1.00  0.00           H
ATOM   3282 2HD2 LEU   214     164.629  43.557  92.816  1.00  0.00           H
ATOM   3283 3HD2 LEU   214     164.703  43.532  91.050  1.00  0.00           H
ATOM   3284  C   LEU   214     161.295  47.062  94.148  1.00  0.00           C
ATOM   3285  O   LEU   214     161.128  48.251  93.849  1.00  0.00           O
ATOM   3286  N   ILE   215     161.260  46.712  95.400  1.00  0.00           N
ATOM   3287  HN  ILE   215     161.534  45.769  95.609  1.00  0.00           H
ATOM   3288  CA  ILE   215     160.740  47.485  96.460  1.00  0.00           C
ATOM   3289  HA  ILE   215     160.628  48.511  96.107  1.00  0.00           H
ATOM   3290  CB  ILE   215     159.353  46.995  96.964  1.00  0.00           C
ATOM   3291  HB  ILE   215     159.498  45.983  97.341  1.00  0.00           H
ATOM   3292  CG2 ILE   215     158.925  47.880  98.143  1.00  0.00           C
ATOM   3293 1HG2 ILE   215     158.997  48.941  97.899  1.00  0.00           H
ATOM   3294 2HG2 ILE   215     159.500  47.684  99.048  1.00  0.00           H
ATOM   3295 3HG2 ILE   215     157.890  47.692  98.424  1.00  0.00           H
ATOM   3296  CG1 ILE   215     158.266  46.914  95.864  1.00  0.00           C
ATOM   3297 1HG1 ILE   215     158.663  46.420  94.977  1.00  0.00           H
ATOM   3298 2HG1 ILE   215     157.965  47.913  95.555  1.00  0.00           H
ATOM   3299  CD1 ILE   215     157.041  46.117  96.346  1.00  0.00           C
ATOM   3300 1HD1 ILE   215     156.509  46.621  97.151  1.00  0.00           H
ATOM   3301 2HD1 ILE   215     157.327  45.125  96.697  1.00  0.00           H
ATOM   3302 3HD1 ILE   215     156.332  45.966  95.533  1.00  0.00           H
ATOM   3303  C   ILE   215     161.744  47.555  97.666  1.00  0.00           C
ATOM   3304  O   ILE   215     162.398  46.537  97.813  1.00  0.00           O
ATOM   3305  N   LEU   216     161.770  48.644  98.456  1.00  0.00           N
ATOM   3306  HN  LEU   216     161.100  49.379  98.330  1.00  0.00           H
ATOM   3307  CA  LEU   216     163.038  48.915  99.239  1.00  0.00           C
ATOM   3308  HA  LEU   216     163.744  48.106  99.044  1.00  0.00           H
ATOM   3309  CB  LEU   216     163.766  50.243  98.979  1.00  0.00           C
ATOM   3310  HB1 LEU   216     164.714  50.241  99.520  1.00  0.00           H
ATOM   3311  HB2 LEU   216     163.183  51.070  99.388  1.00  0.00           H
ATOM   3312  CG  LEU   216     164.018  50.521  97.448  1.00  0.00           C
ATOM   3313  HG  LEU   216     163.054  50.711  96.974  1.00  0.00           H
ATOM   3314  CD1 LEU   216     164.910  51.739  97.238  1.00  0.00           C
ATOM   3315 1HD1 LEU   216     165.901  51.588  97.668  1.00  0.00           H
ATOM   3316 2HD1 LEU   216     164.477  52.619  97.713  1.00  0.00           H
ATOM   3317 3HD1 LEU   216     165.032  51.970  96.179  1.00  0.00           H
ATOM   3318  CD2 LEU   216     164.692  49.374  96.700  1.00  0.00           C
ATOM   3319 1HD2 LEU   216     164.096  48.464  96.722  1.00  0.00           H
ATOM   3320 2HD2 LEU   216     165.665  49.136  97.131  1.00  0.00           H
ATOM   3321 3HD2 LEU   216     164.842  49.623  95.649  1.00  0.00           H
ATOM   3322  C   LEU   216     162.617  48.832 100.742  1.00  0.00           C
ATOM   3323  O   LEU   216     162.097  49.781 101.328  1.00  0.00           O
ATOM   3324  N   GLY   217     163.001  47.696 101.345  1.00  0.00           N
ATOM   3325  HN  GLY   217     163.335  46.916 100.820  1.00  0.00           H
ATOM   3326  CA  GLY   217     162.799  47.480 102.806  1.00  0.00           C
ATOM   3327  HA1 GLY   217     163.070  48.407 103.309  1.00  0.00           H
ATOM   3328  HA2 GLY   217     163.477  46.688 103.116  1.00  0.00           H
ATOM   3329  C   GLY   217     161.388  47.112 103.117  1.00  0.00           C
ATOM   3330  O   GLY   217     160.469  47.423 102.321  1.00  0.00           O
ATOM   3331  N   LYS   218     161.185  46.574 104.281  1.00  0.00           N
ATOM   3332  HN  LYS   218     162.006  46.465 104.854  1.00  0.00           H
ATOM   3333  CA  LYS   218     159.873  46.387 104.909  1.00  0.00           C
ATOM   3334  HA  LYS   218     159.137  46.462 104.106  1.00  0.00           H
ATOM   3335  CB  LYS   218     159.806  44.946 105.475  1.00  0.00           C
ATOM   3336  HB1 LYS   218     158.930  44.819 106.114  1.00  0.00           H
ATOM   3337  HB2 LYS   218     160.678  44.747 106.101  1.00  0.00           H
ATOM   3338  CG  LYS   218     159.712  43.946 104.352  1.00  0.00           C
ATOM   3339  HG1 LYS   218     160.575  44.085 103.698  1.00  0.00           H
ATOM   3340  HG2 LYS   218     158.855  44.241 103.745  1.00  0.00           H
ATOM   3341  CD  LYS   218     159.574  42.391 104.604  1.00  0.00           C
ATOM   3342  HD1 LYS   218     158.804  42.212 105.356  1.00  0.00           H
ATOM   3343  HD2 LYS   218     160.512  42.006 105.007  1.00  0.00           H
ATOM   3344  CE  LYS   218     159.203  41.690 103.297  1.00  0.00           C
ATOM   3345  HE1 LYS   218     159.923  41.883 102.500  1.00  0.00           H
ATOM   3346  HE2 LYS   218     158.222  42.008 102.968  1.00  0.00           H
ATOM   3347  NZ  LYS   218     159.191  40.217 103.584  1.00  0.00           N1+
ATOM   3348  HZ1 LYS   218     158.451  39.933 104.258  1.00  0.00           H
ATOM   3349  HZ2 LYS   218     160.096  39.822 103.903  1.00  0.00           H
ATOM   3350  HZ3 LYS   218     158.973  39.649 102.727  1.00  0.00           H
ATOM   3351  C   LYS   218     159.380  47.362 105.939  1.00  0.00           C
ATOM   3352  O   LYS   218     158.179  47.279 106.373  1.00  0.00           O
ATOM   3353  N   SER   219     160.188  48.311 106.387  1.00  0.00           N
ATOM   3354  HN  SER   219     161.135  48.274 106.045  1.00  0.00           H
ATOM   3355  CA  SER   219     159.898  49.311 107.487  1.00  0.00           C
ATOM   3356  HA  SER   219     159.927  48.749 108.421  1.00  0.00           H
ATOM   3357  CB  SER   219     160.976  50.435 107.494  1.00  0.00           C
ATOM   3358  HB1 SER   219     160.753  51.170 108.269  1.00  0.00           H
ATOM   3359  HB2 SER   219     161.008  50.976 106.543  1.00  0.00           H
ATOM   3360  OG  SER   219     162.283  49.913 107.776  1.00  0.00           O
ATOM   3361  HG  SER   219     162.519  49.188 107.198  1.00  0.00           H
ATOM   3362  C   SER   219     158.513  49.956 107.354  1.00  0.00           C
ATOM   3363  O   SER   219     157.667  49.839 108.235  1.00  0.00           O
ATOM   3364  N   GLY   220     158.192  50.566 106.217  1.00  0.00           N
ATOM   3365  HN  GLY   220     158.893  50.578 105.504  1.00  0.00           H
ATOM   3366  CA  GLY   220     156.887  51.251 106.017  1.00  0.00           C
ATOM   3367  HA1 GLY   220     157.095  52.149 105.436  1.00  0.00           H
ATOM   3368  HA2 GLY   220     156.491  51.562 106.984  1.00  0.00           H
ATOM   3369  C   GLY   220     155.821  50.405 105.258  1.00  0.00           C
ATOM   3370  O   GLY   220     154.645  50.631 105.417  1.00  0.00           O
ATOM   3371  N   ILE   221     156.214  49.277 104.688  1.00  0.00           N
ATOM   3372  HN  ILE   221     157.190  49.105 104.582  1.00  0.00           H
ATOM   3373  CA  ILE   221     155.264  48.179 104.406  1.00  0.00           C
ATOM   3374  HA  ILE   221     154.493  48.651 103.793  1.00  0.00           H
ATOM   3375  CB  ILE   221     155.768  46.915 103.613  1.00  0.00           C
ATOM   3376  HB  ILE   221     156.464  46.356 104.241  1.00  0.00           H
ATOM   3377  CG2 ILE   221     154.546  46.051 103.311  1.00  0.00           C
ATOM   3378 1HG2 ILE   221     153.822  46.571 102.683  1.00  0.00           H
ATOM   3379 2HG2 ILE   221     154.046  45.782 104.235  1.00  0.00           H
ATOM   3380 3HG2 ILE   221     154.814  45.118 102.815  1.00  0.00           H
ATOM   3381  CG1 ILE   221     156.460  47.256 102.300  1.00  0.00           C
ATOM   3382 1HG1 ILE   221     157.276  47.949 102.512  1.00  0.00           H
ATOM   3383 2HG1 ILE   221     155.760  47.813 101.678  1.00  0.00           H
ATOM   3384  CD1 ILE   221     157.021  46.152 101.483  1.00  0.00           C
ATOM   3385 1HD1 ILE   221     156.259  45.442 101.168  1.00  0.00           H
ATOM   3386 2HD1 ILE   221     157.777  45.601 102.043  1.00  0.00           H
ATOM   3387 3HD1 ILE   221     157.504  46.537 100.585  1.00  0.00           H
ATOM   3388  C   ILE   221     154.592  47.830 105.736  1.00  0.00           C
ATOM   3389  O   ILE   221     153.382  47.895 105.857  1.00  0.00           O
ATOM   3390  N   ARG   222     155.342  47.459 106.746  1.00  0.00           N
ATOM   3391  HN  ARG   222     156.326  47.389 106.583  1.00  0.00           H
ATOM   3392  CA  ARG   222     154.815  47.236 108.209  1.00  0.00           C
ATOM   3393  HA  ARG   222     154.180  46.353 108.127  1.00  0.00           H
ATOM   3394  CB  ARG   222     156.038  46.864 109.080  1.00  0.00           C
ATOM   3395  HB1 ARG   222     156.796  47.638 108.958  1.00  0.00           H
ATOM   3396  HB2 ARG   222     156.495  45.947 108.709  1.00  0.00           H
ATOM   3397  CG  ARG   222     155.731  46.729 110.604  1.00  0.00           C
ATOM   3398  HG1 ARG   222     155.280  47.647 110.984  1.00  0.00           H
ATOM   3399  HG2 ARG   222     156.676  46.625 111.139  1.00  0.00           H
ATOM   3400  CD  ARG   222     154.836  45.525 110.934  1.00  0.00           C
ATOM   3401  HD1 ARG   222     155.296  44.568 110.685  1.00  0.00           H
ATOM   3402  HD2 ARG   222     153.861  45.592 110.448  1.00  0.00           H
ATOM   3403  NE  ARG   222     154.584  45.593 112.412  1.00  0.00           N
ATOM   3404  HE  ARG   222     153.834  46.203 112.701  1.00  0.00           H
ATOM   3405  CZ  ARG   222     155.143  44.834 113.346  1.00  0.00           C
ATOM   3406  NH1 ARG   222     156.221  44.098 113.233  1.00  0.00           N
ATOM   3407 1HH1 ARG   222     156.679  44.063 112.344  1.00  0.00           H
ATOM   3408 2HH1 ARG   222     156.603  43.568 113.989  1.00  0.00           H
ATOM   3409  NH2 ARG   222     154.689  44.802 114.506  1.00  0.00           N
ATOM   3410 1HH2 ARG   222     153.837  45.338 114.668  1.00  0.00           H
ATOM   3411 2HH2 ARG   222     155.069  44.297 115.275  1.00  0.00           H
ATOM   3412  C   ARG   222     153.945  48.302 108.769  1.00  0.00           C
ATOM   3413  O   ARG   222     152.760  48.028 109.078  1.00  0.00           O
ATOM   3414  N   ARG   223     154.380  49.557 108.798  1.00  0.00           N
ATOM   3415  HN  ARG   223     155.337  49.688 108.530  1.00  0.00           H
ATOM   3416  CA  ARG   223     153.573  50.715 109.241  1.00  0.00           C
ATOM   3417  HA  ARG   223     153.386  50.536 110.301  1.00  0.00           H
ATOM   3418  CB  ARG   223     154.413  52.032 109.037  1.00  0.00           C
ATOM   3419  HB1 ARG   223     154.424  52.333 107.987  1.00  0.00           H
ATOM   3420  HB2 ARG   223     155.447  51.851 109.333  1.00  0.00           H
ATOM   3421  CG  ARG   223     153.806  53.086 109.914  1.00  0.00           C
ATOM   3422  HG1 ARG   223     153.774  52.768 110.957  1.00  0.00           H
ATOM   3423  HG2 ARG   223     152.784  53.315 109.604  1.00  0.00           H
ATOM   3424  CD  ARG   223     154.714  54.336 109.740  1.00  0.00           C
ATOM   3425  HD1 ARG   223     154.802  54.606 108.686  1.00  0.00           H
ATOM   3426  HD2 ARG   223     155.715  54.169 110.141  1.00  0.00           H
ATOM   3427  NE  ARG   223     154.148  55.458 110.460  1.00  0.00           N
ATOM   3428  HE  ARG   223     153.817  55.142 111.352  1.00  0.00           H
ATOM   3429  CZ  ARG   223     153.995  56.702 110.136  1.00  0.00           C
ATOM   3430  NH1 ARG   223     154.356  57.156 108.987  1.00  0.00           N
ATOM   3431 1HH1 ARG   223     154.733  56.525 108.308  1.00  0.00           H
ATOM   3432 2HH1 ARG   223     154.254  58.118 108.728  1.00  0.00           H
ATOM   3433  NH2 ARG   223     153.493  57.445 111.110  1.00  0.00           N
ATOM   3434 1HH2 ARG   223     153.256  57.041 111.994  1.00  0.00           H
ATOM   3435 2HH2 ARG   223     153.325  58.425 110.983  1.00  0.00           H
ATOM   3436  C   ARG   223     152.262  50.831 108.553  1.00  0.00           C
ATOM   3437  O   ARG   223     151.247  51.044 109.190  1.00  0.00           O
ATOM   3438  N   ALA   224     152.284  50.532 107.279  1.00  0.00           N
ATOM   3439  HN  ALA   224     153.134  50.275 106.814  1.00  0.00           H
ATOM   3440  CA  ALA   224     151.031  50.684 106.467  1.00  0.00           C
ATOM   3441  HA  ALA   224     150.483  51.530 106.889  1.00  0.00           H
ATOM   3442  CB  ALA   224     151.401  51.089 105.038  1.00  0.00           C
ATOM   3443  HB1 ALA   224     152.013  50.322 104.561  1.00  0.00           H
ATOM   3444  HB2 ALA   224     151.959  52.025 105.021  1.00  0.00           H
ATOM   3445  HB3 ALA   224     150.501  51.219 104.438  1.00  0.00           H
ATOM   3446  C   ALA   224     150.145  49.452 106.684  1.00  0.00           C
ATOM   3447  O   ALA   224     148.912  49.740 106.839  1.00  0.00           O
ATOM   3448  N   TYR   225     150.635  48.232 106.807  1.00  0.00           N
ATOM   3449  HN  TYR   225     151.610  48.077 106.636  1.00  0.00           H
ATOM   3450  CA  TYR   225     149.733  47.150 107.259  1.00  0.00           C
ATOM   3451  HA  TYR   225     148.878  47.136 106.588  1.00  0.00           H
ATOM   3452  CB  TYR   225     150.521  45.840 107.321  1.00  0.00           C
ATOM   3453  HB1 TYR   225     149.946  45.066 107.833  1.00  0.00           H
ATOM   3454  HB2 TYR   225     151.451  45.971 107.877  1.00  0.00           H
ATOM   3455  CG  TYR   225     150.827  45.325 105.899  1.00  0.00           C
ATOM   3456  CD1 TYR   225     149.937  45.513 104.834  1.00  0.00           C
ATOM   3457  HD1 TYR   225     148.984  46.005 104.938  1.00  0.00           H
ATOM   3458  CE1 TYR   225     150.316  45.121 103.545  1.00  0.00           C
ATOM   3459  HE1 TYR   225     149.565  45.408 102.844  1.00  0.00           H
ATOM   3460  CD2 TYR   225     151.962  44.483 105.630  1.00  0.00           C
ATOM   3461  HD2 TYR   225     152.637  44.243 106.438  1.00  0.00           H
ATOM   3462  CE2 TYR   225     152.237  43.969 104.353  1.00  0.00           C
ATOM   3463  HE2 TYR   225     153.088  43.330 104.168  1.00  0.00           H
ATOM   3464  CZ  TYR   225     151.346  44.287 103.337  1.00  0.00           C
ATOM   3465  OH  TYR   225     151.554  43.747 102.118  1.00  0.00           O
ATOM   3466  HH  TYR   225     150.745  43.387 101.771  1.00  0.00           H
ATOM   3467  C   TYR   225     149.100  47.394 108.686  1.00  0.00           C
ATOM   3468  O   TYR   225     147.941  47.131 109.047  1.00  0.00           O
ATOM   3469  N   GLU   226     149.975  47.839 109.561  1.00  0.00           N
ATOM   3470  HN  GLU   226     150.875  48.127 109.235  1.00  0.00           H
ATOM   3471  CA  GLU   226     149.711  47.737 111.039  1.00  0.00           C
ATOM   3472  HA  GLU   226     149.009  46.916 111.194  1.00  0.00           H
ATOM   3473  CB  GLU   226     150.975  47.432 111.762  1.00  0.00           C
ATOM   3474  HB1 GLU   226     151.672  48.270 111.691  1.00  0.00           H
ATOM   3475  HB2 GLU   226     151.468  46.587 111.282  1.00  0.00           H
ATOM   3476  CG  GLU   226     150.712  47.091 113.216  1.00  0.00           C
ATOM   3477  HG1 GLU   226     149.957  46.312 113.305  1.00  0.00           H
ATOM   3478  HG2 GLU   226     150.302  47.956 113.737  1.00  0.00           H
ATOM   3479  CD  GLU   226     151.963  46.687 113.993  1.00  0.00           C
ATOM   3480  OE1 GLU   226     151.908  45.504 114.491  1.00  0.00           O
ATOM   3481  OE2 GLU   226     153.015  47.312 114.076  1.00  0.00           O
ATOM   3482  C   GLU   226     149.063  49.022 111.583  1.00  0.00           C
ATOM   3483  O   GLU   226     148.321  48.956 112.539  1.00  0.00           O
ATOM   3484  N   THR   227     149.323  50.224 110.963  1.00  0.00           N
ATOM   3485  HN  THR   227     149.983  50.222 110.219  1.00  0.00           H
ATOM   3486  CA  THR   227     148.577  51.453 111.349  1.00  0.00           C
ATOM   3487  HA  THR   227     148.103  51.285 112.317  1.00  0.00           H
ATOM   3488  CB  THR   227     149.532  52.653 111.464  1.00  0.00           C
ATOM   3489  HB  THR   227     149.023  53.498 111.934  1.00  0.00           H
ATOM   3490  OG1 THR   227     149.925  53.056 110.129  1.00  0.00           O
ATOM   3491  HG1 THR   227     150.220  52.316 109.621  1.00  0.00           H
ATOM   3492  CG2 THR   227     150.825  52.349 112.154  1.00  0.00           C
ATOM   3493 1HG2 THR   227     151.396  51.543 111.693  1.00  0.00           H
ATOM   3494 2HG2 THR   227     150.640  52.055 113.188  1.00  0.00           H
ATOM   3495 3HG2 THR   227     151.465  53.230 112.176  1.00  0.00           H
ATOM   3496  C   THR   227     147.496  51.882 110.359  1.00  0.00           C
ATOM   3497  O   THR   227     146.650  52.770 110.622  1.00  0.00           O
ATOM   3498  N   GLY   228     147.499  51.252 109.163  1.00  0.00           N
ATOM   3499  HN  GLY   228     148.197  50.568 108.954  1.00  0.00           H
ATOM   3500  CA  GLY   228     146.522  51.549 108.055  1.00  0.00           C
ATOM   3501  HA1 GLY   228     145.583  51.899 108.485  1.00  0.00           H
ATOM   3502  HA2 GLY   228     146.346  50.618 107.516  1.00  0.00           H
ATOM   3503  C   GLY   228     147.111  52.612 107.085  1.00  0.00           C
ATOM   3504  O   GLY   228     146.605  52.864 105.974  1.00  0.00           O
ATOM   3505  N   ARG   229     148.204  53.368 107.465  1.00  0.00           N
ATOM   3506  HN  ARG   229     148.636  53.210 108.355  1.00  0.00           H
ATOM   3507  CA  ARG   229     148.787  54.496 106.646  1.00  0.00           C
ATOM   3508  HA  ARG   229     148.470  54.304 105.623  1.00  0.00           H
ATOM   3509  CB  ARG   229     148.075  55.798 107.141  1.00  0.00           C
ATOM   3510  HB1 ARG   229     148.222  55.934 108.213  1.00  0.00           H
ATOM   3511  HB2 ARG   229     147.002  55.685 106.979  1.00  0.00           H
ATOM   3512  CG  ARG   229     148.604  57.054 106.363  1.00  0.00           C
ATOM   3513  HG1 ARG   229     148.799  56.803 105.318  1.00  0.00           H
ATOM   3514  HG2 ARG   229     149.551  57.397 106.781  1.00  0.00           H
ATOM   3515  CD  ARG   229     147.584  58.143 106.391  1.00  0.00           C
ATOM   3516  HD1 ARG   229     147.304  58.363 107.422  1.00  0.00           H
ATOM   3517  HD2 ARG   229     146.682  57.842 105.856  1.00  0.00           H
ATOM   3518  NE  ARG   229     148.033  59.425 105.794  1.00  0.00           N
ATOM   3519  HE  ARG   229     148.931  59.429 105.337  1.00  0.00           H
ATOM   3520  CZ  ARG   229     147.349  60.524 105.800  1.00  0.00           C
ATOM   3521  NH1 ARG   229     146.132  60.628 106.246  1.00  0.00           N
ATOM   3522 1HH1 ARG   229     145.696  59.860 106.708  1.00  0.00           H
ATOM   3523 2HH1 ARG   229     145.584  61.456 106.075  1.00  0.00           H
ATOM   3524  NH2 ARG   229     147.829  61.623 105.284  1.00  0.00           N
ATOM   3525 1HH2 ARG   229     147.297  62.462 105.163  1.00  0.00           H
ATOM   3526 2HH2 ARG   229     148.777  61.657 104.930  1.00  0.00           H
ATOM   3527  C   ARG   229     150.265  54.565 106.611  1.00  0.00           C
ATOM   3528  O   ARG   229     150.895  54.508 107.639  1.00  0.00           O
ATOM   3529  N   GLY   230     150.849  54.867 105.490  1.00  0.00           N
ATOM   3530  HN  GLY   230     150.288  55.051 104.685  1.00  0.00           H
ATOM   3531  CA  GLY   230     152.287  55.138 105.310  1.00  0.00           C
ATOM   3532  HA1 GLY   230     152.838  54.375 105.861  1.00  0.00           H
ATOM   3533  HA2 GLY   230     152.479  56.115 105.754  1.00  0.00           H
ATOM   3534  C   GLY   230     152.744  55.155 103.813  1.00  0.00           C
ATOM   3535  O   GLY   230     151.979  55.502 102.920  1.00  0.00           O
ATOM   3536  N   SER   231     154.024  54.898 103.599  1.00  0.00           N
ATOM   3537  HN  SER   231     154.607  54.555 104.331  1.00  0.00           H
ATOM   3538  CA  SER   231     154.654  55.038 102.269  1.00  0.00           C
ATOM   3539  HA  SER   231     153.863  54.917 101.526  1.00  0.00           H
ATOM   3540  CB  SER   231     155.197  56.477 102.191  1.00  0.00           C
ATOM   3541  HB1 SER   231     155.582  56.621 101.171  1.00  0.00           H
ATOM   3542  HB2 SER   231     156.060  56.553 102.862  1.00  0.00           H
ATOM   3543  OG  SER   231     154.285  57.485 102.498  1.00  0.00           O
ATOM   3544  HG  SER   231     154.662  58.353 102.340  1.00  0.00           H
ATOM   3545  C   SER   231     155.643  53.936 102.015  1.00  0.00           C
ATOM   3546  O   SER   231     156.324  53.486 102.941  1.00  0.00           O
ATOM   3547  N   ILE   232     155.972  53.735 100.725  1.00  0.00           N
ATOM   3548  HN  ILE   232     155.409  54.215 100.053  1.00  0.00           H
ATOM   3549  CA  ILE   232     157.068  52.899 100.131  1.00  0.00           C
ATOM   3550  HA  ILE   232     157.728  52.692 100.976  1.00  0.00           H
ATOM   3551  CB  ILE   232     156.528  51.532  99.613  1.00  0.00           C
ATOM   3552  HB  ILE   232     157.382  50.968  99.231  1.00  0.00           H
ATOM   3553  CG2 ILE   232     155.970  50.716 100.779  1.00  0.00           C
ATOM   3554 1HG2 ILE   232     155.082  51.182 101.206  1.00  0.00           H
ATOM   3555 2HG2 ILE   232     156.704  50.607 101.578  1.00  0.00           H
ATOM   3556 3HG2 ILE   232     155.689  49.715 100.454  1.00  0.00           H
ATOM   3557  CG1 ILE   232     155.523  51.622  98.479  1.00  0.00           C
ATOM   3558 1HG1 ILE   232     155.847  52.398  97.784  1.00  0.00           H
ATOM   3559 2HG1 ILE   232     154.572  51.984  98.874  1.00  0.00           H
ATOM   3560  CD1 ILE   232     155.269  50.356  97.642  1.00  0.00           C
ATOM   3561 1HD1 ILE   232     154.861  49.552  98.255  1.00  0.00           H
ATOM   3562 2HD1 ILE   232     156.191  49.996  97.185  1.00  0.00           H
ATOM   3563 3HD1 ILE   232     154.557  50.557  96.841  1.00  0.00           H
ATOM   3564  C   ILE   232     157.979  53.506  99.075  1.00  0.00           C
ATOM   3565  O   ILE   232     157.519  54.390  98.336  1.00  0.00           O
ATOM   3566  N   GLN   233     159.245  53.010  98.927  1.00  0.00           N
ATOM   3567  HN  GLN   233     159.523  52.240  99.501  1.00  0.00           H
ATOM   3568  CA  GLN   233     160.203  53.409  97.858  1.00  0.00           C
ATOM   3569  HA  GLN   233     159.693  54.165  97.261  1.00  0.00           H
ATOM   3570  CB  GLN   233     161.506  54.096  98.474  1.00  0.00           C
ATOM   3571  HB1 GLN   233     162.098  53.337  98.987  1.00  0.00           H
ATOM   3572  HB2 GLN   233     161.194  54.814  99.233  1.00  0.00           H
ATOM   3573  CG  GLN   233     162.390  54.841  97.409  1.00  0.00           C
ATOM   3574  HG1 GLN   233     161.779  55.571  96.877  1.00  0.00           H
ATOM   3575  HG2 GLN   233     162.749  54.139  96.656  1.00  0.00           H
ATOM   3576  CD  GLN   233     163.560  55.559  97.941  1.00  0.00           C
ATOM   3577  OE1 GLN   233     164.058  56.461  97.271  1.00  0.00           O
ATOM   3578  NE2 GLN   233     164.119  55.233  99.100  1.00  0.00           N
ATOM   3579 1HE2 GLN   233     163.790  54.477  99.661  1.00  0.00           H
ATOM   3580 2HE2 GLN   233     164.898  55.787  99.390  1.00  0.00           H
ATOM   3581  C   GLN   233     160.481  52.231  96.897  1.00  0.00           C
ATOM   3582  O   GLN   233     160.469  51.067  97.338  1.00  0.00           O
ATOM   3583  N   MET   234     160.678  52.457  95.604  1.00  0.00           N
ATOM   3584  HN  MET   234     160.795  53.405  95.310  1.00  0.00           H
ATOM   3585  CA  MET   234     160.794  51.460  94.532  1.00  0.00           C
ATOM   3586  HA  MET   234     160.878  50.483  95.009  1.00  0.00           H
ATOM   3587  CB  MET   234     159.499  51.533  93.754  1.00  0.00           C
ATOM   3588  HB1 MET   234     159.639  51.048  92.793  1.00  0.00           H
ATOM   3589  HB2 MET   234     159.277  52.575  93.530  1.00  0.00           H
ATOM   3590  CG  MET   234     158.308  50.835  94.424  1.00  0.00           C
ATOM   3591  HG1 MET   234     158.147  51.230  95.427  1.00  0.00           H
ATOM   3592  HG2 MET   234     158.503  49.770  94.537  1.00  0.00           H
ATOM   3593  SD  MET   234     156.792  51.075  93.439  1.00  0.00           S
ATOM   3594  CE  MET   234     156.479  52.745  93.884  1.00  0.00           C
ATOM   3595  HE1 MET   234     157.289  53.390  93.546  1.00  0.00           H
ATOM   3596  HE2 MET   234     156.424  52.837  94.968  1.00  0.00           H
ATOM   3597  HE3 MET   234     155.565  53.086  93.400  1.00  0.00           H
ATOM   3598  C   MET   234     162.052  51.629  93.654  1.00  0.00           C
ATOM   3599  O   MET   234     162.488  52.738  93.447  1.00  0.00           O
ATOM   3600  N   ARG   235     162.369  50.586  92.986  1.00  0.00           N
ATOM   3601  HN  ARG   235     161.880  49.734  93.158  1.00  0.00           H
ATOM   3602  CA  ARG   235     163.285  50.561  91.824  1.00  0.00           C
ATOM   3603  HA  ARG   235     163.387  51.584  91.457  1.00  0.00           H
ATOM   3604  CB  ARG   235     164.641  49.990  92.297  1.00  0.00           C
ATOM   3605  HB1 ARG   235     165.147  49.488  91.469  1.00  0.00           H
ATOM   3606  HB2 ARG   235     164.492  49.232  93.066  1.00  0.00           H
ATOM   3607  CG  ARG   235     165.531  51.092  92.782  1.00  0.00           C
ATOM   3608  HG1 ARG   235     165.075  51.584  93.642  1.00  0.00           H
ATOM   3609  HG2 ARG   235     165.631  51.856  92.009  1.00  0.00           H
ATOM   3610  CD  ARG   235     166.872  50.575  93.143  1.00  0.00           C
ATOM   3611  HD1 ARG   235     167.340  50.107  92.276  1.00  0.00           H
ATOM   3612  HD2 ARG   235     166.785  49.810  93.917  1.00  0.00           H
ATOM   3613  NE  ARG   235     167.807  51.550  93.660  1.00  0.00           N
ATOM   3614  HE  ARG   235     167.356  52.390  93.990  1.00  0.00           H
ATOM   3615  CZ  ARG   235     169.170  51.543  93.616  1.00  0.00           C
ATOM   3616  NH1 ARG   235     169.952  50.539  93.291  1.00  0.00           N
ATOM   3617 1HH1 ARG   235     169.515  49.682  93.006  1.00  0.00           H
ATOM   3618 2HH1 ARG   235     170.949  50.589  93.309  1.00  0.00           H
ATOM   3619  NH2 ARG   235     169.821  52.642  93.963  1.00  0.00           N
ATOM   3620 1HH2 ARG   235     169.268  53.448  94.211  1.00  0.00           H
ATOM   3621 2HH2 ARG   235     170.817  52.724  93.988  1.00  0.00           H
ATOM   3622  C   ARG   235     162.741  49.708  90.665  1.00  0.00           C
ATOM   3623  O   ARG   235     162.208  48.656  90.919  1.00  0.00           O
ATOM   3624  N   SER   236     163.090  50.144  89.456  1.00  0.00           N
ATOM   3625  HN  SER   236     163.433  51.082  89.382  1.00  0.00           H
ATOM   3626  CA  SER   236     163.110  49.328  88.210  1.00  0.00           C
ATOM   3627  HA  SER   236     162.164  48.794  88.153  1.00  0.00           H
ATOM   3628  CB  SER   236     163.374  50.189  86.964  1.00  0.00           C
ATOM   3629  HB1 SER   236     163.349  49.544  86.074  1.00  0.00           H
ATOM   3630  HB2 SER   236     164.371  50.633  87.039  1.00  0.00           H
ATOM   3631  OG  SER   236     162.399  51.207  86.880  1.00  0.00           O
ATOM   3632  HG  SER   236     162.422  51.661  86.041  1.00  0.00           H
ATOM   3633  C   SER   236     164.257  48.319  88.314  1.00  0.00           C
ATOM   3634  O   SER   236     165.254  48.617  88.956  1.00  0.00           O
ATOM   3635  N   ARG   237     164.120  47.127  87.653  1.00  0.00           N
ATOM   3636  HN  ARG   237     163.270  46.894  87.188  1.00  0.00           H
ATOM   3637  CA  ARG   237     165.266  46.196  87.582  1.00  0.00           C
ATOM   3638  HA  ARG   237     165.875  46.327  88.479  1.00  0.00           H
ATOM   3639  CB  ARG   237     164.694  44.757  87.515  1.00  0.00           C
ATOM   3640  HB1 ARG   237     164.196  44.591  86.558  1.00  0.00           H
ATOM   3641  HB2 ARG   237     163.943  44.609  88.293  1.00  0.00           H
ATOM   3642  CG  ARG   237     165.823  43.752  87.697  1.00  0.00           C
ATOM   3643  HG1 ARG   237     166.286  43.870  88.677  1.00  0.00           H
ATOM   3644  HG2 ARG   237     166.603  43.932  86.957  1.00  0.00           H
ATOM   3645  CD  ARG   237     165.345  42.333  87.517  1.00  0.00           C
ATOM   3646  HD1 ARG   237     166.192  41.651  87.438  1.00  0.00           H
ATOM   3647  HD2 ARG   237     164.784  42.233  86.585  1.00  0.00           H
ATOM   3648  NE  ARG   237     164.438  41.816  88.586  1.00  0.00           N
ATOM   3649  HE  ARG   237     163.485  42.116  88.477  1.00  0.00           H
ATOM   3650  CZ  ARG   237     164.684  40.974  89.551  1.00  0.00           C
ATOM   3651  NH1 ARG   237     165.795  40.362  89.687  1.00  0.00           N
ATOM   3652 1HH1 ARG   237     166.530  40.521  89.032  1.00  0.00           H
ATOM   3653 2HH1 ARG   237     165.918  39.712  90.443  1.00  0.00           H
ATOM   3654  NH2 ARG   237     163.796  40.706  90.423  1.00  0.00           N
ATOM   3655 1HH2 ARG   237     162.898  41.147  90.352  1.00  0.00           H
ATOM   3656 2HH2 ARG   237     163.915  40.029  91.171  1.00  0.00           H
ATOM   3657  C   ARG   237     166.090  46.543  86.280  1.00  0.00           C
ATOM   3658  O   ARG   237     165.497  46.851  85.133  1.00  0.00           O
ATOM   3659  N   ALA   238     167.387  46.491  86.513  1.00  0.00           N
ATOM   3660  HN  ALA   238     167.703  46.203  87.417  1.00  0.00           H
ATOM   3661  CA  ALA   238     168.454  46.728  85.561  1.00  0.00           C
ATOM   3662  HA  ALA   238     167.993  46.563  84.586  1.00  0.00           H
ATOM   3663  CB  ALA   238     168.865  48.146  85.605  1.00  0.00           C
ATOM   3664  HB1 ALA   238     169.342  48.381  86.557  1.00  0.00           H
ATOM   3665  HB2 ALA   238     168.008  48.810  85.487  1.00  0.00           H
ATOM   3666  HB3 ALA   238     169.571  48.385  84.807  1.00  0.00           H
ATOM   3667  C   ALA   238     169.670  45.800  85.573  1.00  0.00           C
ATOM   3668  O   ALA   238     169.962  45.178  86.598  1.00  0.00           O
ATOM   3669  N   VAL   239     170.199  45.428  84.452  1.00  0.00           N
ATOM   3670  HN  VAL   239     169.876  45.889  83.622  1.00  0.00           H
ATOM   3671  CA  VAL   239     171.382  44.602  84.214  1.00  0.00           C
ATOM   3672  HA  VAL   239     171.830  44.397  85.188  1.00  0.00           H
ATOM   3673  CB  VAL   239     171.070  43.245  83.490  1.00  0.00           C
ATOM   3674  HB  VAL   239     172.014  42.715  83.342  1.00  0.00           H
ATOM   3675  CG1 VAL   239     170.156  42.342  84.372  1.00  0.00           C
ATOM   3676 1HG1 VAL   239     169.175  42.794  84.523  1.00  0.00           H
ATOM   3677 2HG1 VAL   239     170.599  42.184  85.356  1.00  0.00           H
ATOM   3678 3HG1 VAL   239     170.007  41.363  83.916  1.00  0.00           H
ATOM   3679  CG2 VAL   239     170.371  43.351  82.116  1.00  0.00           C
ATOM   3680 1HG2 VAL   239     170.987  43.919  81.418  1.00  0.00           H
ATOM   3681 2HG2 VAL   239     169.405  43.848  82.206  1.00  0.00           H
ATOM   3682 3HG2 VAL   239     170.208  42.368  81.673  1.00  0.00           H
ATOM   3683  C   VAL   239     172.419  45.385  83.388  1.00  0.00           C
ATOM   3684  O   VAL   239     172.002  46.260  82.583  1.00  0.00           O
ATOM   3685  N   ILE   240     173.744  45.138  83.524  1.00  0.00           N
ATOM   3686  HN  ILE   240     174.064  44.413  84.132  1.00  0.00           H
ATOM   3687  CA  ILE   240     174.724  45.617  82.523  1.00  0.00           C
ATOM   3688  HA  ILE   240     174.211  46.247  81.801  1.00  0.00           H
ATOM   3689  CB  ILE   240     175.864  46.491  83.243  1.00  0.00           C
ATOM   3690  HB  ILE   240     176.068  45.982  84.186  1.00  0.00           H
ATOM   3691  CG2 ILE   240     177.158  46.346  82.475  1.00  0.00           C
ATOM   3692 1HG2 ILE   240     177.063  46.711  81.452  1.00  0.00           H
ATOM   3693 2HG2 ILE   240     177.527  45.320  82.447  1.00  0.00           H
ATOM   3694 3HG2 ILE   240     177.950  46.932  82.942  1.00  0.00           H
ATOM   3695  CG1 ILE   240     175.553  47.924  83.629  1.00  0.00           C
ATOM   3696 1HG1 ILE   240     175.246  48.463  82.732  1.00  0.00           H
ATOM   3697 2HG1 ILE   240     176.464  48.416  83.958  1.00  0.00           H
ATOM   3698  CD1 ILE   240     174.510  48.109  84.690  1.00  0.00           C
ATOM   3699 1HD1 ILE   240     174.767  47.558  85.595  1.00  0.00           H
ATOM   3700 2HD1 ILE   240     173.532  47.773  84.348  1.00  0.00           H
ATOM   3701 3HD1 ILE   240     174.418  49.162  84.957  1.00  0.00           H
ATOM   3702  C   ILE   240     175.252  44.404  81.737  1.00  0.00           C
ATOM   3703  O   ILE   240     175.226  43.257  82.211  1.00  0.00           O
ATOM   3704  N   GLU   241     175.584  44.664  80.441  1.00  0.00           N
ATOM   3705  HN  GLU   241     175.567  45.622  80.149  1.00  0.00           H
ATOM   3706  CA  GLU   241     176.149  43.734  79.503  1.00  0.00           C
ATOM   3707  HA  GLU   241     176.492  42.856  80.053  1.00  0.00           H
ATOM   3708  CB  GLU   241     175.075  43.352  78.438  1.00  0.00           C
ATOM   3709  HB1 GLU   241     175.508  42.638  77.735  1.00  0.00           H
ATOM   3710  HB2 GLU   241     174.813  44.236  77.858  1.00  0.00           H
ATOM   3711  CG  GLU   241     173.776  42.740  79.074  1.00  0.00           C
ATOM   3712  HG1 GLU   241     173.282  43.447  79.740  1.00  0.00           H
ATOM   3713  HG2 GLU   241     174.013  41.846  79.652  1.00  0.00           H
ATOM   3714  CD  GLU   241     172.812  42.380  77.944  1.00  0.00           C
ATOM   3715  OE1 GLU   241     171.882  41.581  78.206  1.00  0.00           O
ATOM   3716  OE2 GLU   241     172.979  42.676  76.747  1.00  0.00           O
ATOM   3717  C   GLU   241     177.396  44.408  78.766  1.00  0.00           C
ATOM   3718  O   GLU   241     177.536  45.588  78.698  1.00  0.00           O
ATOM   3719  N   GLU   242     178.303  43.675  78.087  1.00  0.00           N
ATOM   3720  HN  GLU   242     178.259  42.678  78.134  1.00  0.00           H
ATOM   3721  CA  GLU   242     179.329  44.259  77.185  1.00  0.00           C
ATOM   3722  HA  GLU   242     179.488  45.299  77.460  1.00  0.00           H
ATOM   3723  CB  GLU   242     180.644  43.477  77.389  1.00  0.00           C
ATOM   3724  HB1 GLU   242     181.415  43.899  76.743  1.00  0.00           H
ATOM   3725  HB2 GLU   242     180.500  42.451  77.043  1.00  0.00           H
ATOM   3726  CG  GLU   242     181.202  43.414  78.808  1.00  0.00           C
ATOM   3727  HG1 GLU   242     180.460  43.002  79.492  1.00  0.00           H
ATOM   3728  HG2 GLU   242     181.432  44.417  79.166  1.00  0.00           H
ATOM   3729  CD  GLU   242     182.470  42.544  78.927  1.00  0.00           C
ATOM   3730  OE1 GLU   242     183.550  42.969  79.403  1.00  0.00           O
ATOM   3731  OE2 GLU   242     182.344  41.306  78.840  1.00  0.00           O
ATOM   3732  C   GLU   242     178.906  44.163  75.708  1.00  0.00           C
ATOM   3733  O   GLU   242     178.232  43.133  75.331  1.00  0.00           O
ATOM   3734  N   ARG   243     179.284  45.184  74.964  1.00  0.00           N
ATOM   3735  HN  ARG   243     179.894  45.840  75.397  1.00  0.00           H
ATOM   3736  CA  ARG   243     178.768  45.377  73.579  1.00  0.00           C
ATOM   3737  HA  ARG   243     178.112  44.528  73.374  1.00  0.00           H
ATOM   3738  CB  ARG   243     177.852  46.619  73.485  1.00  0.00           C
ATOM   3739  HB1 ARG   243     176.997  46.506  74.154  1.00  0.00           H
ATOM   3740  HB2 ARG   243     177.446  46.667  72.474  1.00  0.00           H
ATOM   3741  CG  ARG   243     178.587  47.925  73.807  1.00  0.00           C
ATOM   3742  HG1 ARG   243     179.570  47.908  73.335  1.00  0.00           H
ATOM   3743  HG2 ARG   243     178.760  47.996  74.881  1.00  0.00           H
ATOM   3744  CD  ARG   243     177.786  49.201  73.293  1.00  0.00           C
ATOM   3745  HD1 ARG   243     176.873  49.365  73.870  1.00  0.00           H
ATOM   3746  HD2 ARG   243     177.518  49.113  72.241  1.00  0.00           H
ATOM   3747  NE  ARG   243     178.663  50.386  73.509  1.00  0.00           N
ATOM   3748  HE  ARG   243     178.898  50.487  74.486  1.00  0.00           H
ATOM   3749  CZ  ARG   243     178.911  51.369  72.624  1.00  0.00           C
ATOM   3750  NH1 ARG   243     179.503  52.484  72.942  1.00  0.00           N
ATOM   3751 1HH1 ARG   243     179.648  53.245  72.315  1.00  0.00           H
ATOM   3752 2HH1 ARG   243     179.763  52.602  73.914  1.00  0.00           H
ATOM   3753  NH2 ARG   243     178.589  51.246  71.325  1.00  0.00           N
ATOM   3754 1HH2 ARG   243     178.141  50.394  71.040  1.00  0.00           H
ATOM   3755 2HH2 ARG   243     178.690  51.976  70.651  1.00  0.00           H
ATOM   3756  C   ARG   243     179.894  45.190  72.579  1.00  0.00           C
ATOM   3757  O   ARG   243     179.816  45.676  71.469  1.00  0.00           O
ATOM   3758  N   GLY   244     181.051  44.555  72.889  1.00  0.00           N
ATOM   3759  HN  GLY   244     181.075  44.135  73.797  1.00  0.00           H
ATOM   3760  CA  GLY   244     182.254  44.494  72.044  1.00  0.00           C
ATOM   3761  HA1 GLY   244     181.934  44.411  71.004  1.00  0.00           H
ATOM   3762  HA2 GLY   244     182.774  43.576  72.319  1.00  0.00           H
ATOM   3763  C   GLY   244     183.170  45.657  72.211  1.00  0.00           C
ATOM   3764  O   GLY   244     182.761  46.684  72.802  1.00  0.00           O
ATOM   3765  N   GLY   245     184.270  45.682  71.490  1.00  0.00           N
ATOM   3766  HN  GLY   245     184.500  44.844  70.996  1.00  0.00           H
ATOM   3767  CA  GLY   245     185.206  46.768  71.444  1.00  0.00           C
ATOM   3768  HA1 GLY   245     184.694  47.604  70.968  1.00  0.00           H
ATOM   3769  HA2 GLY   245     186.011  46.451  70.781  1.00  0.00           H
ATOM   3770  C   GLY   245     185.803  47.240  72.709  1.00  0.00           C
ATOM   3771  O   GLY   245     186.456  48.331  72.715  1.00  0.00           O
ATOM   3772  N   GLY   246     185.612  46.514  73.818  1.00  0.00           N
ATOM   3773  HN  GLY   246     185.221  45.601  73.740  1.00  0.00           H
ATOM   3774  CA  GLY   246     185.789  47.010  75.121  1.00  0.00           C
ATOM   3775  HA1 GLY   246     186.796  47.426  75.186  1.00  0.00           H
ATOM   3776  HA2 GLY   246     185.739  46.154  75.794  1.00  0.00           H
ATOM   3777  C   GLY   246     184.770  48.067  75.575  1.00  0.00           C
ATOM   3778  O   GLY   246     185.190  49.108  76.118  1.00  0.00           O
ATOM   3779  N   ARG   247     183.454  47.913  75.339  1.00  0.00           N
ATOM   3780  HN  ARG   247     183.121  47.090  74.876  1.00  0.00           H
ATOM   3781  CA  ARG   247     182.468  48.904  75.828  1.00  0.00           C
ATOM   3782  HA  ARG   247     182.949  49.497  76.609  1.00  0.00           H
ATOM   3783  CB  ARG   247     182.194  49.786  74.628  1.00  0.00           C
ATOM   3784  HB1 ARG   247     181.683  50.678  74.993  1.00  0.00           H
ATOM   3785  HB2 ARG   247     181.466  49.269  74.002  1.00  0.00           H
ATOM   3786  CG  ARG   247     183.363  50.222  73.701  1.00  0.00           C
ATOM   3787  HG1 ARG   247     183.810  49.357  73.210  1.00  0.00           H
ATOM   3788  HG2 ARG   247     184.156  50.654  74.311  1.00  0.00           H
ATOM   3789  CD  ARG   247     182.924  51.243  72.636  1.00  0.00           C
ATOM   3790  HD1 ARG   247     183.821  51.695  72.208  1.00  0.00           H
ATOM   3791  HD2 ARG   247     182.335  52.042  73.087  1.00  0.00           H
ATOM   3792  NE  ARG   247     182.174  50.714  71.519  1.00  0.00           N
ATOM   3793  HE  ARG   247     181.982  49.740  71.692  1.00  0.00           H
ATOM   3794  CZ  ARG   247     181.762  51.303  70.400  1.00  0.00           C
ATOM   3795  NH1 ARG   247     182.177  52.464  70.104  1.00  0.00           N
ATOM   3796 1HH1 ARG   247     182.798  52.928  70.737  1.00  0.00           H
ATOM   3797 2HH1 ARG   247     181.935  52.930  69.249  1.00  0.00           H
ATOM   3798  NH2 ARG   247     181.061  50.636  69.542  1.00  0.00           N
ATOM   3799 1HH2 ARG   247     180.805  49.682  69.728  1.00  0.00           H
ATOM   3800 2HH2 ARG   247     180.779  51.015  68.657  1.00  0.00           H
ATOM   3801  C   ARG   247     181.192  48.281  76.490  1.00  0.00           C
ATOM   3802  O   ARG   247     180.821  47.131  76.214  1.00  0.00           O
ATOM   3803  N   GLN   248     180.462  49.071  77.311  1.00  0.00           N
ATOM   3804  HN  GLN   248     180.698  50.028  77.476  1.00  0.00           H
ATOM   3805  CA  GLN   248     179.383  48.465  78.098  1.00  0.00           C
ATOM   3806  HA  GLN   248     179.329  47.391  77.920  1.00  0.00           H
ATOM   3807  CB  GLN   248     179.547  48.702  79.534  1.00  0.00           C
ATOM   3808  HB1 GLN   248     178.674  48.371  80.101  1.00  0.00           H
ATOM   3809  HB2 GLN   248     179.678  49.767  79.730  1.00  0.00           H
ATOM   3810  CG  GLN   248     180.768  47.936  80.015  1.00  0.00           C
ATOM   3811  HG1 GLN   248     181.643  48.185  79.415  1.00  0.00           H
ATOM   3812  HG2 GLN   248     180.605  46.864  79.888  1.00  0.00           H
ATOM   3813  CD  GLN   248     181.189  48.182  81.517  1.00  0.00           C
ATOM   3814  OE1 GLN   248     180.600  48.935  82.272  1.00  0.00           O
ATOM   3815  NE2 GLN   248     182.057  47.430  82.120  1.00  0.00           N
ATOM   3816 1HE2 GLN   248     182.576  46.739  81.614  1.00  0.00           H
ATOM   3817 2HE2 GLN   248     182.192  47.528  83.101  1.00  0.00           H
ATOM   3818  C   GLN   248     178.086  49.066  77.566  1.00  0.00           C
ATOM   3819  O   GLN   248     178.026  50.028  76.835  1.00  0.00           O
ATOM   3820  N   ARG   249     176.975  48.447  78.018  1.00  0.00           N
ATOM   3821  HN  ARG   249     177.108  47.589  78.528  1.00  0.00           H
ATOM   3822  CA  ARG   249     175.601  48.927  78.005  1.00  0.00           C
ATOM   3823  HA  ARG   249     175.656  50.017  78.014  1.00  0.00           H
ATOM   3824  CB  ARG   249     174.922  48.438  76.705  1.00  0.00           C
ATOM   3825  HB1 ARG   249     175.617  48.513  75.867  1.00  0.00           H
ATOM   3826  HB2 ARG   249     174.117  49.139  76.478  1.00  0.00           H
ATOM   3827  CG  ARG   249     174.307  47.027  76.788  1.00  0.00           C
ATOM   3828  HG1 ARG   249     173.605  46.928  77.617  1.00  0.00           H
ATOM   3829  HG2 ARG   249     175.096  46.288  76.935  1.00  0.00           H
ATOM   3830  CD  ARG   249     173.569  46.790  75.481  1.00  0.00           C
ATOM   3831  HD1 ARG   249     174.236  46.939  74.629  1.00  0.00           H
ATOM   3832  HD2 ARG   249     172.724  47.472  75.380  1.00  0.00           H
ATOM   3833  NE  ARG   249     173.040  45.401  75.390  1.00  0.00           N
ATOM   3834  HE  ARG   249     173.228  44.784  76.171  1.00  0.00           H
ATOM   3835  CZ  ARG   249     172.522  44.873  74.276  1.00  0.00           C
ATOM   3836  NH1 ARG   249     172.129  45.501  73.224  1.00  0.00           N
ATOM   3837 1HH1 ARG   249     172.213  46.500  73.230  1.00  0.00           H
ATOM   3838 2HH1 ARG   249     171.759  45.058  72.409  1.00  0.00           H
ATOM   3839  NH2 ARG   249     172.379  43.567  74.118  1.00  0.00           N
ATOM   3840 1HH2 ARG   249     172.638  42.998  74.924  1.00  0.00           H
ATOM   3841 2HH2 ARG   249     172.076  43.102  73.290  1.00  0.00           H
ATOM   3842  C   ARG   249     174.859  48.459  79.276  1.00  0.00           C
ATOM   3843  O   ARG   249     175.225  47.516  79.912  1.00  0.00           O
ATOM   3844  N   ILE   250     173.828  49.184  79.643  1.00  0.00           N
ATOM   3845  HN  ILE   250     173.635  50.010  79.118  1.00  0.00           H
ATOM   3846  CA  ILE   250     172.730  48.713  80.525  1.00  0.00           C
ATOM   3847  HA  ILE   250     173.098  47.906  81.153  1.00  0.00           H
ATOM   3848  CB  ILE   250     172.230  49.945  81.383  1.00  0.00           C
ATOM   3849  HB  ILE   250     171.737  50.617  80.681  1.00  0.00           H
ATOM   3850  CG2 ILE   250     171.214  49.662  82.513  1.00  0.00           C
ATOM   3851 1HG2 ILE   250     171.664  49.062  83.305  1.00  0.00           H
ATOM   3852 2HG2 ILE   250     170.361  49.100  82.136  1.00  0.00           H
ATOM   3853 3HG2 ILE   250     170.810  50.568  82.960  1.00  0.00           H
ATOM   3854  CG1 ILE   250     173.334  50.780  82.075  1.00  0.00           C
ATOM   3855 1HG1 ILE   250     174.210  50.866  81.433  1.00  0.00           H
ATOM   3856 2HG1 ILE   250     173.685  50.293  82.985  1.00  0.00           H
ATOM   3857  CD1 ILE   250     172.844  52.262  82.388  1.00  0.00           C
ATOM   3858 1HD1 ILE   250     172.048  52.282  83.129  1.00  0.00           H
ATOM   3859 2HD1 ILE   250     172.491  52.766  81.488  1.00  0.00           H
ATOM   3860 3HD1 ILE   250     173.671  52.844  82.791  1.00  0.00           H
ATOM   3861  C   ILE   250     171.548  48.265  79.656  1.00  0.00           C
ATOM   3862  O   ILE   250     171.239  48.904  78.649  1.00  0.00           O
ATOM   3863  N   VAL   251     170.796  47.270  80.118  1.00  0.00           N
ATOM   3864  HN  VAL   251     171.184  46.801  80.916  1.00  0.00           H
ATOM   3865  CA  VAL   251     169.384  46.896  79.852  1.00  0.00           C
ATOM   3866  HA  VAL   251     169.050  47.585  79.075  1.00  0.00           H
ATOM   3867  CB  VAL   251     169.181  45.398  79.345  1.00  0.00           C
ATOM   3868  HB  VAL   251     169.358  44.702  80.159  1.00  0.00           H
ATOM   3869  CG1 VAL   251     167.691  45.281  78.909  1.00  0.00           C
ATOM   3870 1HG1 VAL   251     167.446  46.029  78.154  1.00  0.00           H
ATOM   3871 2HG1 VAL   251     166.993  45.404  79.736  1.00  0.00           H
ATOM   3872 3HG1 VAL   251     167.497  44.298  78.483  1.00  0.00           H
ATOM   3873  CG2 VAL   251     170.157  45.064  78.210  1.00  0.00           C
ATOM   3874 1HG2 VAL   251     171.192  45.113  78.553  1.00  0.00           H
ATOM   3875 2HG2 VAL   251     170.048  45.757  77.375  1.00  0.00           H
ATOM   3876 3HG2 VAL   251     169.998  44.051  77.842  1.00  0.00           H
ATOM   3877  C   VAL   251     168.512  47.114  81.054  1.00  0.00           C
ATOM   3878  O   VAL   251     168.833  46.694  82.141  1.00  0.00           O
ATOM   3879  N   VAL   252     167.280  47.729  80.927  1.00  0.00           N
ATOM   3880  HN  VAL   252     166.975  48.005  80.020  1.00  0.00           H
ATOM   3881  CA  VAL   252     166.365  47.955  82.005  1.00  0.00           C
ATOM   3882  HA  VAL   252     166.821  47.614  82.935  1.00  0.00           H
ATOM   3883  CB  VAL   252     166.059  49.477  82.105  1.00  0.00           C
ATOM   3884  HB  VAL   252     165.569  49.788  81.180  1.00  0.00           H
ATOM   3885  CG1 VAL   252     165.153  49.862  83.268  1.00  0.00           C
ATOM   3886 1HG1 VAL   252     165.599  49.586  84.225  1.00  0.00           H
ATOM   3887 2HG1 VAL   252     164.186  49.362  83.201  1.00  0.00           H
ATOM   3888 3HG1 VAL   252     164.956  50.933  83.285  1.00  0.00           H
ATOM   3889  CG2 VAL   252     167.357  50.318  82.260  1.00  0.00           C
ATOM   3890 1HG2 VAL   252     168.018  50.196  81.402  1.00  0.00           H
ATOM   3891 2HG2 VAL   252     167.915  50.024  83.150  1.00  0.00           H
ATOM   3892 3HG2 VAL   252     167.134  51.383  82.337  1.00  0.00           H
ATOM   3893  C   VAL   252     165.077  47.179  81.771  1.00  0.00           C
ATOM   3894  O   VAL   252     164.424  47.340  80.686  1.00  0.00           O
ATOM   3895  N   THR   253     164.805  46.193  82.617  1.00  0.00           N
ATOM   3896  HN  THR   253     165.275  46.187  83.492  1.00  0.00           H
ATOM   3897  CA  THR   253     163.980  44.987  82.337  1.00  0.00           C
ATOM   3898  HA  THR   253     163.746  45.014  81.270  1.00  0.00           H
ATOM   3899  CB  THR   253     164.722  43.693  82.634  1.00  0.00           C
ATOM   3900  HB  THR   253     164.012  42.906  82.913  1.00  0.00           H
ATOM   3901  OG1 THR   253     165.644  43.845  83.746  1.00  0.00           O
ATOM   3902  HG1 THR   253     166.263  44.541  83.566  1.00  0.00           H
ATOM   3903  CG2 THR   253     165.525  43.163  81.511  1.00  0.00           C
ATOM   3904 1HG2 THR   253     166.267  43.876  81.155  1.00  0.00           H
ATOM   3905 2HG2 THR   253     164.880  42.915  80.667  1.00  0.00           H
ATOM   3906 3HG2 THR   253     166.047  42.250  81.801  1.00  0.00           H
ATOM   3907  C   THR   253     162.580  44.955  83.041  1.00  0.00           C
ATOM   3908  O   THR   253     161.585  44.396  82.494  1.00  0.00           O
ATOM   3909  N   GLU   254     162.449  45.573  84.212  1.00  0.00           N
ATOM   3910  HN  GLU   254     163.222  46.059  84.619  1.00  0.00           H
ATOM   3911  CA  GLU   254     161.199  45.448  84.992  1.00  0.00           C
ATOM   3912  HA  GLU   254     160.373  45.193  84.325  1.00  0.00           H
ATOM   3913  CB  GLU   254     161.311  44.440  86.124  1.00  0.00           C
ATOM   3914  HB1 GLU   254     160.335  44.371  86.605  1.00  0.00           H
ATOM   3915  HB2 GLU   254     161.997  44.811  86.885  1.00  0.00           H
ATOM   3916  CG  GLU   254     161.732  43.012  85.709  1.00  0.00           C
ATOM   3917  HG1 GLU   254     162.710  43.012  85.228  1.00  0.00           H
ATOM   3918  HG2 GLU   254     161.014  42.589  85.006  1.00  0.00           H
ATOM   3919  CD  GLU   254     161.804  42.122  86.963  1.00  0.00           C
ATOM   3920  OE1 GLU   254     161.705  42.593  88.086  1.00  0.00           O
ATOM   3921  OE2 GLU   254     162.049  40.895  86.657  1.00  0.00           O
ATOM   3922  C   GLU   254     160.883  46.813  85.672  1.00  0.00           C
ATOM   3923  O   GLU   254     161.828  47.381  86.223  1.00  0.00           O
ATOM   3924  N   ILE   255     159.661  47.336  85.616  1.00  0.00           N
ATOM   3925  HN  ILE   255     158.908  46.727  85.356  1.00  0.00           H
ATOM   3926  CA  ILE   255     159.274  48.718  86.011  1.00  0.00           C
ATOM   3927  HA  ILE   255     160.139  49.140  86.512  1.00  0.00           H
ATOM   3928  CB  ILE   255     158.904  49.626  84.841  1.00  0.00           C
ATOM   3929  HB  ILE   255     158.572  50.577  85.258  1.00  0.00           H
ATOM   3930  CG2 ILE   255     160.208  49.900  84.040  1.00  0.00           C
ATOM   3931 1HG2 ILE   255     160.509  49.023  83.466  1.00  0.00           H
ATOM   3932 2HG2 ILE   255     161.036  50.154  84.696  1.00  0.00           H
ATOM   3933 3HG2 ILE   255     160.078  50.727  83.344  1.00  0.00           H
ATOM   3934  CG1 ILE   255     157.804  49.096  83.954  1.00  0.00           C
ATOM   3935 1HG1 ILE   255     156.870  49.051  84.517  1.00  0.00           H
ATOM   3936 2HG1 ILE   255     158.022  48.071  83.654  1.00  0.00           H
ATOM   3937  CD1 ILE   255     157.573  49.929  82.697  1.00  0.00           C
ATOM   3938 1HD1 ILE   255     158.432  49.900  82.027  1.00  0.00           H
ATOM   3939 2HD1 ILE   255     157.365  50.968  82.952  1.00  0.00           H
ATOM   3940 3HD1 ILE   255     156.713  49.552  82.143  1.00  0.00           H
ATOM   3941  C   ILE   255     158.073  48.549  87.023  1.00  0.00           C
ATOM   3942  O   ILE   255     157.167  47.827  86.696  1.00  0.00           O
ATOM   3943  N   PRO   256     158.240  49.182  88.228  1.00  0.00           N
ATOM   3944  CD  PRO   256     159.285  49.998  88.743  1.00  0.00           C
ATOM   3945  HD1 PRO   256     159.151  51.015  88.381  1.00  0.00           H
ATOM   3946  HD2 PRO   256     160.266  49.666  88.426  1.00  0.00           H
ATOM   3947  CA  PRO   256     157.252  49.107  89.289  1.00  0.00           C
ATOM   3948  HA  PRO   256     157.168  48.058  89.559  1.00  0.00           H
ATOM   3949  CB  PRO   256     157.775  49.887  90.528  1.00  0.00           C
ATOM   3950  HB1 PRO   256     157.527  49.395  91.466  1.00  0.00           H
ATOM   3951  HB2 PRO   256     157.361  50.897  90.550  1.00  0.00           H
ATOM   3952  CG  PRO   256     159.252  49.958  90.295  1.00  0.00           C
ATOM   3953  HG1 PRO   256     159.733  50.834  90.727  1.00  0.00           H
ATOM   3954  HG2 PRO   256     159.739  49.057  90.668  1.00  0.00           H
ATOM   3955  C   PRO   256     155.824  49.558  88.850  1.00  0.00           C
ATOM   3956  O   PRO   256     155.627  49.909  87.658  1.00  0.00           O
ATOM   3957  N   PHE   257     154.861  49.588  89.772  1.00  0.00           N
ATOM   3958  HN  PHE   257     155.078  49.322  90.708  1.00  0.00           H
ATOM   3959  CA  PHE   257     153.513  50.078  89.429  1.00  0.00           C
ATOM   3960  HA  PHE   257     153.166  49.450  88.606  1.00  0.00           H
ATOM   3961  CB  PHE   257     152.555  49.928  90.654  1.00  0.00           C
ATOM   3962  HB1 PHE   257     152.917  50.574  91.456  1.00  0.00           H
ATOM   3963  HB2 PHE   257     152.655  48.915  91.036  1.00  0.00           H
ATOM   3964  CG  PHE   257     151.042  50.168  90.491  1.00  0.00           C
ATOM   3965  CD1 PHE   257     150.286  49.432  89.530  1.00  0.00           C
ATOM   3966  HD1 PHE   257     150.789  48.804  88.809  1.00  0.00           H
ATOM   3967  CD2 PHE   257     150.315  50.942  91.455  1.00  0.00           C
ATOM   3968  HD2 PHE   257     150.841  51.533  92.191  1.00  0.00           H
ATOM   3969  CE1 PHE   257     148.894  49.543  89.471  1.00  0.00           C
ATOM   3970  HE1 PHE   257     148.341  49.072  88.668  1.00  0.00           H
ATOM   3971  CE2 PHE   257     148.925  50.846  91.509  1.00  0.00           C
ATOM   3972  HE2 PHE   257     148.394  51.335  92.314  1.00  0.00           H
ATOM   3973  CZ  PHE   257     148.190  50.207  90.522  1.00  0.00           C
ATOM   3974  HZ  PHE   257     147.109  50.218  90.538  1.00  0.00           H
ATOM   3975  C   PHE   257     153.512  51.541  88.956  1.00  0.00           C
ATOM   3976  O   PHE   257     154.343  52.306  89.413  1.00  0.00           O
ATOM   3977  N   GLN   258     152.612  52.028  88.071  1.00  0.00           N
ATOM   3978  HN  GLN   258     151.958  51.349  87.741  1.00  0.00           H
ATOM   3979  CA  GLN   258     152.395  53.399  87.479  1.00  0.00           C
ATOM   3980  HA  GLN   258     151.755  53.207  86.618  1.00  0.00           H
ATOM   3981  CB  GLN   258     151.612  54.242  88.473  1.00  0.00           C
ATOM   3982  HB1 GLN   258     151.412  55.219  88.026  1.00  0.00           H
ATOM   3983  HB2 GLN   258     152.271  54.446  89.317  1.00  0.00           H
ATOM   3984  CG  GLN   258     150.289  53.666  89.036  1.00  0.00           C
ATOM   3985  HG1 GLN   258     149.946  54.275  89.873  1.00  0.00           H
ATOM   3986  HG2 GLN   258     150.419  52.652  89.397  1.00  0.00           H
ATOM   3987  CD  GLN   258     149.251  53.671  88.021  1.00  0.00           C
ATOM   3988  OE1 GLN   258     149.448  53.865  86.863  1.00  0.00           O
ATOM   3989  NE2 GLN   258     147.986  53.509  88.388  1.00  0.00           N
ATOM   3990 1HE2 GLN   258     147.283  53.646  87.687  1.00  0.00           H
ATOM   3991 2HE2 GLN   258     147.678  53.332  89.320  1.00  0.00           H
ATOM   3992  C   GLN   258     153.661  54.077  86.881  1.00  0.00           C
ATOM   3993  O   GLN   258     153.632  55.239  86.460  1.00  0.00           O
ATOM   3994  N   VAL   259     154.764  53.342  86.630  1.00  0.00           N
ATOM   3995  HN  VAL   259     154.799  52.409  86.989  1.00  0.00           H
ATOM   3996  CA  VAL   259     155.858  53.829  85.758  1.00  0.00           C
ATOM   3997  HA  VAL   259     156.063  54.865  86.033  1.00  0.00           H
ATOM   3998  CB  VAL   259     157.070  52.996  85.897  1.00  0.00           C
ATOM   3999  HB  VAL   259     156.822  51.933  85.861  1.00  0.00           H
ATOM   4000  CG1 VAL   259     158.080  53.342  84.822  1.00  0.00           C
ATOM   4001 1HG1 VAL   259     158.298  54.411  84.799  1.00  0.00           H
ATOM   4002 2HG1 VAL   259     157.734  53.054  83.829  1.00  0.00           H
ATOM   4003 3HG1 VAL   259     159.024  52.820  84.983  1.00  0.00           H
ATOM   4004  CG2 VAL   259     157.808  53.367  87.257  1.00  0.00           C
ATOM   4005 1HG2 VAL   259     157.204  53.074  88.117  1.00  0.00           H
ATOM   4006 2HG2 VAL   259     158.000  54.437  87.334  1.00  0.00           H
ATOM   4007 3HG2 VAL   259     158.769  52.861  87.337  1.00  0.00           H
ATOM   4008  C   VAL   259     155.255  53.793  84.366  1.00  0.00           C
ATOM   4009  O   VAL   259     154.977  52.721  83.835  1.00  0.00           O
ATOM   4010  N   ASN   260     154.988  54.988  83.796  1.00  0.00           N
ATOM   4011  HN  ASN   260     154.970  55.761  84.429  1.00  0.00           H
ATOM   4012  CA  ASN   260     154.836  55.155  82.365  1.00  0.00           C
ATOM   4013  HA  ASN   260     154.289  54.280  82.025  1.00  0.00           H
ATOM   4014  CB  ASN   260     154.012  56.395  82.060  1.00  0.00           C
ATOM   4015  HB1 ASN   260     154.269  57.184  82.767  1.00  0.00           H
ATOM   4016  HB2 ASN   260     152.950  56.183  82.191  1.00  0.00           H
ATOM   4017  CG  ASN   260     154.245  56.953  80.676  1.00  0.00           C
ATOM   4018  OD1 ASN   260     154.923  56.460  79.762  1.00  0.00           O
ATOM   4019  ND2 ASN   260     153.429  58.035  80.387  1.00  0.00           N
ATOM   4020 1HD2 ASN   260     152.856  58.486  81.069  1.00  0.00           H
ATOM   4021 2HD2 ASN   260     153.411  58.294  79.422  1.00  0.00           H
ATOM   4022  C   ASN   260     156.254  55.145  81.770  1.00  0.00           C
ATOM   4023  O   ASN   260     157.079  55.998  81.989  1.00  0.00           O
ATOM   4024  N   LYS   261     156.560  54.058  81.035  1.00  0.00           N
ATOM   4025  HN  LYS   261     155.775  53.484  80.789  1.00  0.00           H
ATOM   4026  CA  LYS   261     157.869  53.782  80.565  1.00  0.00           C
ATOM   4027  HA  LYS   261     158.522  53.728  81.438  1.00  0.00           H
ATOM   4028  CB  LYS   261     157.720  52.455  79.952  1.00  0.00           C
ATOM   4029  HB1 LYS   261     156.863  52.492  79.277  1.00  0.00           H
ATOM   4030  HB2 LYS   261     157.459  51.734  80.725  1.00  0.00           H
ATOM   4031  CG  LYS   261     158.987  51.891  79.098  1.00  0.00           C
ATOM   4032  HG1 LYS   261     159.893  51.983  79.697  1.00  0.00           H
ATOM   4033  HG2 LYS   261     159.146  52.493  78.202  1.00  0.00           H
ATOM   4034  CD  LYS   261     158.774  50.423  78.736  1.00  0.00           C
ATOM   4035  HD1 LYS   261     158.599  49.844  79.643  1.00  0.00           H
ATOM   4036  HD2 LYS   261     159.685  50.018  78.294  1.00  0.00           H
ATOM   4037  CE  LYS   261     157.584  50.221  77.756  1.00  0.00           C
ATOM   4038  HE1 LYS   261     156.701  50.729  78.105  1.00  0.00           H
ATOM   4039  HE2 LYS   261     157.352  49.171  77.648  1.00  0.00           H
ATOM   4040  NZ  LYS   261     157.851  50.771  76.406  1.00  0.00           N1+
ATOM   4041  HZ1 LYS   261     158.694  50.380  75.943  1.00  0.00           H
ATOM   4042  HZ2 LYS   261     157.945  51.810  76.466  1.00  0.00           H
ATOM   4043  HZ3 LYS   261     157.038  50.681  75.759  1.00  0.00           H
ATOM   4044  C   LYS   261     158.391  54.935  79.628  1.00  0.00           C
ATOM   4045  O   LYS   261     159.587  55.231  79.760  1.00  0.00           O
ATOM   4046  N   ALA   262     157.496  55.489  78.867  1.00  0.00           N
ATOM   4047  HN  ALA   262     156.555  55.146  78.820  1.00  0.00           H
ATOM   4048  CA  ALA   262     157.931  56.633  78.045  1.00  0.00           C
ATOM   4049  HA  ALA   262     158.888  56.356  77.597  1.00  0.00           H
ATOM   4050  CB  ALA   262     156.923  56.859  76.870  1.00  0.00           C
ATOM   4051  HB1 ALA   262     155.913  57.050  77.237  1.00  0.00           H
ATOM   4052  HB2 ALA   262     156.884  55.974  76.234  1.00  0.00           H
ATOM   4053  HB3 ALA   262     157.218  57.698  76.238  1.00  0.00           H
ATOM   4054  C   ALA   262     158.141  57.957  78.768  1.00  0.00           C
ATOM   4055  O   ALA   262     159.122  58.627  78.509  1.00  0.00           O
ATOM   4056  N   ARG   263     157.445  58.199  79.891  1.00  0.00           N
ATOM   4057  HN  ARG   263     156.692  57.563  80.077  1.00  0.00           H
ATOM   4058  CA  ARG   263     157.790  59.311  80.750  1.00  0.00           C
ATOM   4059  HA  ARG   263     158.144  60.103  80.089  1.00  0.00           H
ATOM   4060  CB  ARG   263     156.554  59.919  81.467  1.00  0.00           C
ATOM   4061  HB1 ARG   263     156.896  60.547  82.291  1.00  0.00           H
ATOM   4062  HB2 ARG   263     155.967  59.116  81.915  1.00  0.00           H
ATOM   4063  CG  ARG   263     155.719  60.760  80.546  1.00  0.00           C
ATOM   4064  HG1 ARG   263     155.355  60.134  79.729  1.00  0.00           H
ATOM   4065  HG2 ARG   263     156.298  61.569  80.097  1.00  0.00           H
ATOM   4066  CD  ARG   263     154.555  61.311  81.374  1.00  0.00           C
ATOM   4067  HD1 ARG   263     154.819  62.253  81.854  1.00  0.00           H
ATOM   4068  HD2 ARG   263     154.204  60.609  82.134  1.00  0.00           H
ATOM   4069  NE  ARG   263     153.421  61.556  80.474  1.00  0.00           N
ATOM   4070  HE  ARG   263     153.692  61.495  79.511  1.00  0.00           H
ATOM   4071  CZ  ARG   263     152.212  61.836  80.737  1.00  0.00           C
ATOM   4072  NH1 ARG   263     151.676  61.999  81.935  1.00  0.00           N
ATOM   4073 1HH1 ARG   263     152.298  62.086  82.719  1.00  0.00           H
ATOM   4074 2HH1 ARG   263     150.694  62.071  82.114  1.00  0.00           H
ATOM   4075  NH2 ARG   263     151.354  61.878  79.747  1.00  0.00           N
ATOM   4076 1HH2 ARG   263     151.643  61.744  78.796  1.00  0.00           H
ATOM   4077 2HH2 ARG   263     150.377  62.048  79.895  1.00  0.00           H
ATOM   4078  C   ARG   263     159.033  59.011  81.667  1.00  0.00           C
ATOM   4079  O   ARG   263     159.494  59.901  82.410  1.00  0.00           O
ATOM   4080  N   MET   264     159.557  57.789  81.671  1.00  0.00           N
ATOM   4081  HN  MET   264     159.067  57.076  81.164  1.00  0.00           H
ATOM   4082  CA  MET   264     160.879  57.454  82.297  1.00  0.00           C
ATOM   4083  HA  MET   264     160.999  58.133  83.141  1.00  0.00           H
ATOM   4084  CB  MET   264     160.879  56.033  82.858  1.00  0.00           C
ATOM   4085  HB1 MET   264     160.576  55.354  82.060  1.00  0.00           H
ATOM   4086  HB2 MET   264     160.085  55.965  83.602  1.00  0.00           H
ATOM   4087  CG  MET   264     162.132  55.488  83.458  1.00  0.00           C
ATOM   4088  HG1 MET   264     162.489  56.124  84.268  1.00  0.00           H
ATOM   4089  HG2 MET   264     162.935  55.460  82.720  1.00  0.00           H
ATOM   4090  SD  MET   264     161.882  53.816  84.099  1.00  0.00           S
ATOM   4091  CE  MET   264     162.038  52.761  82.666  1.00  0.00           C
ATOM   4092  HE1 MET   264     162.849  53.115  82.029  1.00  0.00           H
ATOM   4093  HE2 MET   264     161.117  52.769  82.083  1.00  0.00           H
ATOM   4094  HE3 MET   264     162.278  51.741  82.967  1.00  0.00           H
ATOM   4095  C   MET   264     162.065  57.711  81.378  1.00  0.00           C
ATOM   4096  O   MET   264     163.035  58.340  81.786  1.00  0.00           O
ATOM   4097  N   ILE   265     161.912  57.302  80.120  1.00  0.00           N
ATOM   4098  HN  ILE   265     161.108  56.735  79.922  1.00  0.00           H
ATOM   4099  CA  ILE   265     162.751  57.679  78.986  1.00  0.00           C
ATOM   4100  HA  ILE   265     163.757  57.328  79.211  1.00  0.00           H
ATOM   4101  CB  ILE   265     162.226  56.976  77.733  1.00  0.00           C
ATOM   4102  HB  ILE   265     161.151  57.160  77.696  1.00  0.00           H
ATOM   4103  CG2 ILE   265     162.792  57.499  76.432  1.00  0.00           C
ATOM   4104 1HG2 ILE   265     163.840  57.229  76.310  1.00  0.00           H
ATOM   4105 2HG2 ILE   265     162.719  58.584  76.360  1.00  0.00           H
ATOM   4106 3HG2 ILE   265     162.250  57.114  75.569  1.00  0.00           H
ATOM   4107  CG1 ILE   265     162.454  55.413  77.731  1.00  0.00           C
ATOM   4108 1HG1 ILE   265     162.051  54.988  78.651  1.00  0.00           H
ATOM   4109 2HG1 ILE   265     163.520  55.182  77.726  1.00  0.00           H
ATOM   4110  CD1 ILE   265     161.758  54.716  76.525  1.00  0.00           C
ATOM   4111 1HD1 ILE   265     162.241  54.950  75.577  1.00  0.00           H
ATOM   4112 2HD1 ILE   265     160.707  54.998  76.454  1.00  0.00           H
ATOM   4113 3HD1 ILE   265     161.798  53.632  76.636  1.00  0.00           H
ATOM   4114  C   ILE   265     162.808  59.229  78.899  1.00  0.00           C
ATOM   4115  O   ILE   265     163.877  59.808  78.850  1.00  0.00           O
ATOM   4116  N   GLU   266     161.707  59.954  79.103  1.00  0.00           N
ATOM   4117  HN  GLU   266     160.829  59.477  79.040  1.00  0.00           H
ATOM   4118  CA  GLU   266     161.724  61.405  79.072  1.00  0.00           C
ATOM   4119  HA  GLU   266     161.996  61.633  78.044  1.00  0.00           H
ATOM   4120  CB  GLU   266     160.375  61.867  79.418  1.00  0.00           C
ATOM   4121  HB1 GLU   266     160.188  61.816  80.490  1.00  0.00           H
ATOM   4122  HB2 GLU   266     159.663  61.170  78.974  1.00  0.00           H
ATOM   4123  CG  GLU   266     159.977  63.221  78.872  1.00  0.00           C
ATOM   4124  HG1 GLU   266     160.605  64.006  79.294  1.00  0.00           H
ATOM   4125  HG2 GLU   266     158.947  63.458  79.139  1.00  0.00           H
ATOM   4126  CD  GLU   266     160.125  63.258  77.340  1.00  0.00           C
ATOM   4127  OE1 GLU   266     161.230  63.489  76.763  1.00  0.00           O
ATOM   4128  OE2 GLU   266     159.043  63.126  76.660  1.00  0.00           O
ATOM   4129  C   GLU   266     162.715  62.084  79.962  1.00  0.00           C
ATOM   4130  O   GLU   266     163.331  63.096  79.616  1.00  0.00           O
ATOM   4131  N   LYS   267     162.893  61.567  81.104  1.00  0.00           N
ATOM   4132  HN  LYS   267     162.434  60.693  81.261  1.00  0.00           H
ATOM   4133  CA  LYS   267     163.680  62.192  82.186  1.00  0.00           C
ATOM   4134  HA  LYS   267     163.813  63.245  81.930  1.00  0.00           H
ATOM   4135  CB  LYS   267     162.797  62.143  83.461  1.00  0.00           C
ATOM   4136  HB1 LYS   267     163.352  62.502  84.330  1.00  0.00           H
ATOM   4137  HB2 LYS   267     162.515  61.109  83.662  1.00  0.00           H
ATOM   4138  CG  LYS   267     161.527  63.041  83.228  1.00  0.00           C
ATOM   4139  HG1 LYS   267     161.109  62.873  82.237  1.00  0.00           H
ATOM   4140  HG2 LYS   267     161.805  64.096  83.258  1.00  0.00           H
ATOM   4141  CD  LYS   267     160.442  62.737  84.250  1.00  0.00           C
ATOM   4142  HD1 LYS   267     160.776  63.057  85.238  1.00  0.00           H
ATOM   4143  HD2 LYS   267     160.349  61.651  84.301  1.00  0.00           H
ATOM   4144  CE  LYS   267     159.089  63.299  83.949  1.00  0.00           C
ATOM   4145  HE1 LYS   267     158.839  63.135  82.898  1.00  0.00           H
ATOM   4146  HE2 LYS   267     159.054  64.375  84.131  1.00  0.00           H
ATOM   4147  NZ  LYS   267     158.016  62.612  84.786  1.00  0.00           N1+
ATOM   4148  HZ1 LYS   267     158.112  62.773  85.813  1.00  0.00           H
ATOM   4149  HZ2 LYS   267     158.038  61.589  84.603  1.00  0.00           H
ATOM   4150  HZ3 LYS   267     157.073  62.947  84.499  1.00  0.00           H
ATOM   4151  C   LYS   267     165.091  61.651  82.393  1.00  0.00           C
ATOM   4152  O   LYS   267     165.904  62.222  83.082  1.00  0.00           O
ATOM   4153  N   ILE   268     165.375  60.576  81.630  1.00  0.00           N
ATOM   4154  HN  ILE   268     164.623  60.109  81.164  1.00  0.00           H
ATOM   4155  CA  ILE   268     166.764  60.166  81.335  1.00  0.00           C
ATOM   4156  HA  ILE   268     167.364  60.347  82.228  1.00  0.00           H
ATOM   4157  CB  ILE   268     166.835  58.637  80.919  1.00  0.00           C
ATOM   4158  HB  ILE   268     166.149  58.502  80.080  1.00  0.00           H
ATOM   4159  CG2 ILE   268     168.265  58.287  80.434  1.00  0.00           C
ATOM   4160 1HG2 ILE   268     169.009  58.541  81.190  1.00  0.00           H
ATOM   4161 2HG2 ILE   268     168.533  58.807  79.514  1.00  0.00           H
ATOM   4162 3HG2 ILE   268     168.366  57.223  80.221  1.00  0.00           H
ATOM   4163  CG1 ILE   268     166.434  57.629  82.050  1.00  0.00           C
ATOM   4164 1HG1 ILE   268     165.636  58.052  82.660  1.00  0.00           H
ATOM   4165 2HG1 ILE   268     167.271  57.415  82.710  1.00  0.00           H
ATOM   4166  CD1 ILE   268     165.946  56.354  81.450  1.00  0.00           C
ATOM   4167 1HD1 ILE   268     166.710  55.865  80.846  1.00  0.00           H
ATOM   4168 2HD1 ILE   268     165.075  56.524  80.818  1.00  0.00           H
ATOM   4169 3HD1 ILE   268     165.645  55.655  82.229  1.00  0.00           H
ATOM   4170  C   ILE   268     167.334  60.999  80.196  1.00  0.00           C
ATOM   4171  O   ILE   268     168.443  61.504  80.269  1.00  0.00           O
ATOM   4172  N   ALA   269     166.457  61.314  79.163  1.00  0.00           N
ATOM   4173  HN  ALA   269     165.567  60.853  79.183  1.00  0.00           H
ATOM   4174  CA  ALA   269     166.676  62.230  78.070  1.00  0.00           C
ATOM   4175  HA  ALA   269     167.593  61.886  77.589  1.00  0.00           H
ATOM   4176  CB  ALA   269     165.554  62.143  77.094  1.00  0.00           C
ATOM   4177  HB1 ALA   269     164.608  62.455  77.539  1.00  0.00           H
ATOM   4178  HB2 ALA   269     165.424  61.121  76.736  1.00  0.00           H
ATOM   4179  HB3 ALA   269     165.742  62.776  76.227  1.00  0.00           H
ATOM   4180  C   ALA   269     166.983  63.619  78.688  1.00  0.00           C
ATOM   4181  O   ALA   269     168.020  64.205  78.465  1.00  0.00           O
ATOM   4182  N   GLU   270     166.179  64.157  79.550  1.00  0.00           N
ATOM   4183  HN  GLU   270     165.309  63.690  79.725  1.00  0.00           H
ATOM   4184  CA  GLU   270     166.389  65.449  80.212  1.00  0.00           C
ATOM   4185  HA  GLU   270     166.496  66.205  79.438  1.00  0.00           H
ATOM   4186  CB  GLU   270     165.203  65.726  81.133  1.00  0.00           C
ATOM   4187  HB1 GLU   270     165.201  65.010  81.955  1.00  0.00           H
ATOM   4188  HB2 GLU   270     164.272  65.554  80.590  1.00  0.00           H
ATOM   4189  CG  GLU   270     165.172  67.100  81.704  1.00  0.00           C
ATOM   4190  HG1 GLU   270     166.091  67.319  82.248  1.00  0.00           H
ATOM   4191  HG2 GLU   270     164.369  67.167  82.438  1.00  0.00           H
ATOM   4192  CD  GLU   270     164.947  68.230  80.699  1.00  0.00           C
ATOM   4193  OE1 GLU   270     164.776  69.382  80.992  1.00  0.00           O
ATOM   4194  OE2 GLU   270     164.647  67.924  79.546  1.00  0.00           O
ATOM   4195  C   GLU   270     167.640  65.446  81.034  1.00  0.00           C
ATOM   4196  O   GLU   270     168.327  66.434  80.945  1.00  0.00           O
ATOM   4197  N   LEU   271     168.048  64.371  81.598  1.00  0.00           N
ATOM   4198  HN  LEU   271     167.414  63.600  81.617  1.00  0.00           H
ATOM   4199  CA  LEU   271     169.278  64.299  82.397  1.00  0.00           C
ATOM   4200  HA  LEU   271     169.241  65.142  83.089  1.00  0.00           H
ATOM   4201  CB  LEU   271     169.206  62.964  83.138  1.00  0.00           C
ATOM   4202  HB1 LEU   271     169.447  62.146  82.458  1.00  0.00           H
ATOM   4203  HB2 LEU   271     168.186  62.782  83.472  1.00  0.00           H
ATOM   4204  CG  LEU   271     170.100  62.889  84.370  1.00  0.00           C
ATOM   4205  HG  LEU   271     171.091  63.226  84.064  1.00  0.00           H
ATOM   4206  CD1 LEU   271     169.622  63.843  85.550  1.00  0.00           C
ATOM   4207 1HD1 LEU   271     168.624  63.565  85.890  1.00  0.00           H
ATOM   4208 2HD1 LEU   271     169.566  64.884  85.233  1.00  0.00           H
ATOM   4209 3HD1 LEU   271     170.300  63.802  86.401  1.00  0.00           H
ATOM   4210  CD2 LEU   271     170.316  61.498  85.016  1.00  0.00           C
ATOM   4211 1HD2 LEU   271     170.631  60.767  84.272  1.00  0.00           H
ATOM   4212 2HD2 LEU   271     169.394  61.148  85.473  1.00  0.00           H
ATOM   4213 3HD2 LEU   271     171.082  61.537  85.792  1.00  0.00           H
ATOM   4214  C   LEU   271     170.590  64.390  81.573  1.00  0.00           C
ATOM   4215  O   LEU   271     171.628  64.825  82.135  1.00  0.00           O
ATOM   4216  N   VAL   272     170.505  64.043  80.306  1.00  0.00           N
ATOM   4217  HN  VAL   272     169.626  63.660  80.010  1.00  0.00           H
ATOM   4218  CA  VAL   272     171.601  64.313  79.256  1.00  0.00           C
ATOM   4219  HA  VAL   272     172.539  64.275  79.813  1.00  0.00           H
ATOM   4220  CB  VAL   272     171.679  63.190  78.176  1.00  0.00           C
ATOM   4221  HB  VAL   272     170.665  62.929  77.869  1.00  0.00           H
ATOM   4222  CG1 VAL   272     172.508  63.521  76.916  1.00  0.00           C
ATOM   4223 1HG1 VAL   272     173.536  63.782  77.172  1.00  0.00           H
ATOM   4224 2HG1 VAL   272     172.079  64.370  76.383  1.00  0.00           H
ATOM   4225 3HG1 VAL   272     172.534  62.683  76.218  1.00  0.00           H
ATOM   4226  CG2 VAL   272     172.421  61.914  78.720  1.00  0.00           C
ATOM   4227 1HG2 VAL   272     171.914  61.529  79.605  1.00  0.00           H
ATOM   4228 2HG2 VAL   272     173.450  62.136  79.002  1.00  0.00           H
ATOM   4229 3HG2 VAL   272     172.438  61.109  77.984  1.00  0.00           H
ATOM   4230  C   VAL   272     171.490  65.753  78.813  1.00  0.00           C
ATOM   4231  O   VAL   272     172.546  66.418  78.669  1.00  0.00           O
ATOM   4232  N   ARG   273     170.322  66.221  78.506  1.00  0.00           N
ATOM   4233  HN  ARG   273     169.543  65.613  78.679  1.00  0.00           H
ATOM   4234  CA  ARG   273     170.031  67.595  78.038  1.00  0.00           C
ATOM   4235  HA  ARG   273     170.670  67.722  77.163  1.00  0.00           H
ATOM   4236  CB  ARG   273     168.620  67.771  77.627  1.00  0.00           C
ATOM   4237  HB1 ARG   273     168.011  68.034  78.497  1.00  0.00           H
ATOM   4238  HB2 ARG   273     168.248  66.787  77.339  1.00  0.00           H
ATOM   4239  CG  ARG   273     168.291  68.683  76.505  1.00  0.00           C
ATOM   4240  HG1 ARG   273     168.811  68.389  75.594  1.00  0.00           H
ATOM   4241  HG2 ARG   273     168.635  69.688  76.755  1.00  0.00           H
ATOM   4242  CD  ARG   273     166.665  68.713  76.267  1.00  0.00           C
ATOM   4243  HD1 ARG   273     166.399  69.542  75.611  1.00  0.00           H
ATOM   4244  HD2 ARG   273     166.127  68.866  77.206  1.00  0.00           H
ATOM   4245  NE  ARG   273     166.128  67.501  75.617  1.00  0.00           N
ATOM   4246  HE  ARG   273     166.308  67.536  74.636  1.00  0.00           H
ATOM   4247  CZ  ARG   273     165.488  66.465  76.076  1.00  0.00           C
ATOM   4248  NH1 ARG   273     165.133  66.314  77.318  1.00  0.00           N
ATOM   4249 1HH1 ARG   273     165.304  67.047  78.002  1.00  0.00           H
ATOM   4250 2HH1 ARG   273     164.627  65.530  77.678  1.00  0.00           H
ATOM   4251  NH2 ARG   273     165.085  65.525  75.234  1.00  0.00           N
ATOM   4252 1HH2 ARG   273     165.335  65.543  74.269  1.00  0.00           H
ATOM   4253 2HH2 ARG   273     164.494  64.781  75.557  1.00  0.00           H
ATOM   4254  C   ARG   273     170.420  68.737  79.061  1.00  0.00           C
ATOM   4255  O   ARG   273     171.039  69.740  78.638  1.00  0.00           O
ATOM   4256  N   ASP   274     170.132  68.521  80.332  1.00  0.00           N
ATOM   4257  HN  ASP   274     169.504  67.761  80.488  1.00  0.00           H
ATOM   4258  CA  ASP   274     170.511  69.209  81.585  1.00  0.00           C
ATOM   4259  HA  ASP   274     170.538  70.272  81.339  1.00  0.00           H
ATOM   4260  CB  ASP   274     169.565  68.964  82.767  1.00  0.00           C
ATOM   4261  HB1 ASP   274     169.708  67.970  83.195  1.00  0.00           H
ATOM   4262  HB2 ASP   274     168.541  68.965  82.391  1.00  0.00           H
ATOM   4263  CG  ASP   274     169.600  70.004  83.880  1.00  0.00           C
ATOM   4264  OD1 ASP   274     170.073  69.746  85.000  1.00  0.00           O
ATOM   4265  OD2 ASP   274     169.329  71.211  83.591  1.00  0.00           O
ATOM   4266  C   ASP   274     171.909  68.765  82.019  1.00  0.00           C
ATOM   4267  O   ASP   274     172.360  69.276  83.042  1.00  0.00           O
ATOM   4268  N   LYS   275     172.652  67.896  81.278  1.00  0.00           N
ATOM   4269  HN  LYS   275     172.192  67.552  80.461  1.00  0.00           H
ATOM   4270  CA  LYS   275     173.967  67.453  81.462  1.00  0.00           C
ATOM   4271  HA  LYS   275     174.047  66.597  80.792  1.00  0.00           H
ATOM   4272  CB  LYS   275     174.947  68.620  80.930  1.00  0.00           C
ATOM   4273  HB1 LYS   275     175.060  69.359  81.725  1.00  0.00           H
ATOM   4274  HB2 LYS   275     174.421  69.145  80.131  1.00  0.00           H
ATOM   4275  CG  LYS   275     176.316  68.237  80.381  1.00  0.00           C
ATOM   4276  HG1 LYS   275     176.188  67.575  79.523  1.00  0.00           H
ATOM   4277  HG2 LYS   275     176.864  67.675  81.139  1.00  0.00           H
ATOM   4278  CD  LYS   275     177.065  69.502  79.993  1.00  0.00           C
ATOM   4279  HD1 LYS   275     177.194  70.133  80.874  1.00  0.00           H
ATOM   4280  HD2 LYS   275     176.498  70.077  79.259  1.00  0.00           H
ATOM   4281  CE  LYS   275     178.415  69.077  79.431  1.00  0.00           C
ATOM   4282  HE1 LYS   275     178.266  68.571  78.474  1.00  0.00           H
ATOM   4283  HE2 LYS   275     178.865  68.337  80.098  1.00  0.00           H
ATOM   4284  NZ  LYS   275     179.458  70.167  79.225  1.00  0.00           N1+
ATOM   4285  HZ1 LYS   275     179.668  70.624  80.136  1.00  0.00           H
ATOM   4286  HZ2 LYS   275     179.091  70.880  78.562  1.00  0.00           H
ATOM   4287  HZ3 LYS   275     180.332  69.755  78.840  1.00  0.00           H
ATOM   4288  C   LYS   275     174.332  66.978  82.793  1.00  0.00           C
ATOM   4289  O   LYS   275     175.433  67.302  83.249  1.00  0.00           O
ATOM   4290  N   LYS   276     173.458  66.242  83.509  1.00  0.00           N
ATOM   4291  HN  LYS   276     172.560  66.068  83.107  1.00  0.00           H
ATOM   4292  CA  LYS   276     173.770  65.712  84.838  1.00  0.00           C
ATOM   4293  HA  LYS   276     174.598  66.302  85.233  1.00  0.00           H
ATOM   4294  CB  LYS   276     172.556  65.959  85.756  1.00  0.00           C
ATOM   4295  HB1 LYS   276     172.755  65.593  86.765  1.00  0.00           H
ATOM   4296  HB2 LYS   276     171.745  65.339  85.381  1.00  0.00           H
ATOM   4297  CG  LYS   276     172.063  67.343  85.832  1.00  0.00           C
ATOM   4298  HG1 LYS   276     171.090  67.334  86.328  1.00  0.00           H
ATOM   4299  HG2 LYS   276     171.870  67.752  84.842  1.00  0.00           H
ATOM   4300  CD  LYS   276     173.028  68.264  86.650  1.00  0.00           C
ATOM   4301  HD1 LYS   276     173.995  68.329  86.151  1.00  0.00           H
ATOM   4302  HD2 LYS   276     173.221  67.769  87.603  1.00  0.00           H
ATOM   4303  CE  LYS   276     172.495  69.655  86.962  1.00  0.00           C
ATOM   4304  HE1 LYS   276     173.065  70.139  87.754  1.00  0.00           H
ATOM   4305  HE2 LYS   276     171.439  69.636  87.245  1.00  0.00           H
ATOM   4306  NZ  LYS   276     172.642  70.475  85.695  1.00  0.00           N1+
ATOM   4307  HZ1 LYS   276     171.922  70.063  85.035  1.00  0.00           H
ATOM   4308  HZ2 LYS   276     173.550  70.406  85.206  1.00  0.00           H
ATOM   4309  HZ3 LYS   276     172.306  71.451  85.801  1.00  0.00           H
ATOM   4310  C   LYS   276     174.230  64.265  84.926  1.00  0.00           C
ATOM   4311  O   LYS   276     174.206  63.686  86.000  1.00  0.00           O
ATOM   4312  N   ILE   277     174.910  63.822  83.884  1.00  0.00           N
ATOM   4313  HN  ILE   277     175.007  64.397  83.071  1.00  0.00           H
ATOM   4314  CA  ILE   277     175.523  62.498  83.817  1.00  0.00           C
ATOM   4315  HA  ILE   277     175.885  62.261  84.818  1.00  0.00           H
ATOM   4316  CB  ILE   277     174.391  61.519  83.379  1.00  0.00           C
ATOM   4317  HB  ILE   277     173.623  61.632  84.147  1.00  0.00           H
ATOM   4318  CG2 ILE   277     173.700  61.880  82.097  1.00  0.00           C
ATOM   4319 1HG2 ILE   277     174.379  61.804  81.247  1.00  0.00           H
ATOM   4320 2HG2 ILE   277     173.307  62.896  82.112  1.00  0.00           H
ATOM   4321 3HG2 ILE   277     172.852  61.222  81.904  1.00  0.00           H
ATOM   4322  CG1 ILE   277     174.691  60.011  83.373  1.00  0.00           C
ATOM   4323 1HG1 ILE   277     175.355  59.752  82.547  1.00  0.00           H
ATOM   4324 2HG1 ILE   277     173.769  59.449  83.218  1.00  0.00           H
ATOM   4325  CD1 ILE   277     175.334  59.572  84.726  1.00  0.00           C
ATOM   4326 1HD1 ILE   277     174.690  59.858  85.557  1.00  0.00           H
ATOM   4327 2HD1 ILE   277     176.317  60.015  84.879  1.00  0.00           H
ATOM   4328 3HD1 ILE   277     175.454  58.490  84.758  1.00  0.00           H
ATOM   4329  C   ILE   277     176.734  62.496  82.864  1.00  0.00           C
ATOM   4330  O   ILE   277     176.852  63.467  82.121  1.00  0.00           O
ATOM   4331  N   ASP   278     177.627  61.501  82.800  1.00  0.00           N
ATOM   4332  HN  ASP   278     177.509  60.688  83.369  1.00  0.00           H
ATOM   4333  CA  ASP   278     178.737  61.410  81.831  1.00  0.00           C
ATOM   4334  HA  ASP   278     178.598  62.172  81.063  1.00  0.00           H
ATOM   4335  CB  ASP   278     180.080  61.589  82.529  1.00  0.00           C
ATOM   4336  HB1 ASP   278     180.135  60.914  83.385  1.00  0.00           H
ATOM   4337  HB2 ASP   278     180.147  62.598  82.936  1.00  0.00           H
ATOM   4338  CG  ASP   278     181.265  61.372  81.683  1.00  0.00           C
ATOM   4339  OD1 ASP   278     181.358  61.858  80.536  1.00  0.00           O
ATOM   4340  OD2 ASP   278     182.110  60.488  82.041  1.00  0.00           O
ATOM   4341  C   ASP   278     178.712  60.010  81.175  1.00  0.00           C
ATOM   4342  O   ASP   278     178.678  58.963  81.874  1.00  0.00           O
ATOM   4343  N   GLY   279     178.670  59.963  79.827  1.00  0.00           N
ATOM   4344  HN  GLY   279     178.560  60.839  79.364  1.00  0.00           H
ATOM   4345  CA  GLY   279     179.170  58.777  79.156  1.00  0.00           C
ATOM   4346  HA1 GLY   279     179.807  58.195  79.827  1.00  0.00           H
ATOM   4347  HA2 GLY   279     179.769  59.116  78.316  1.00  0.00           H
ATOM   4348  C   GLY   279     178.045  57.911  78.623  1.00  0.00           C
ATOM   4349  O   GLY   279     178.285  56.755  78.412  1.00  0.00           O
ATOM   4350  N   ILE   280     176.816  58.414  78.454  1.00  0.00           N
ATOM   4351  HN  ILE   280     176.607  59.371  78.641  1.00  0.00           H
ATOM   4352  CA  ILE   280     175.788  57.551  77.755  1.00  0.00           C
ATOM   4353  HA  ILE   280     176.047  56.496  77.868  1.00  0.00           H
ATOM   4354  CB  ILE   280     174.397  57.807  78.463  1.00  0.00           C
ATOM   4355  HB  ILE   280     174.274  58.885  78.579  1.00  0.00           H
ATOM   4356  CG2 ILE   280     173.251  57.311  77.557  1.00  0.00           C
ATOM   4357 1HG2 ILE   280     173.380  56.262  77.290  1.00  0.00           H
ATOM   4358 2HG2 ILE   280     173.172  57.889  76.635  1.00  0.00           H
ATOM   4359 3HG2 ILE   280     172.290  57.399  78.063  1.00  0.00           H
ATOM   4360  CG1 ILE   280     174.367  57.158  79.878  1.00  0.00           C
ATOM   4361 1HG1 ILE   280     175.322  57.331  80.376  1.00  0.00           H
ATOM   4362 2HG1 ILE   280     174.279  56.075  79.779  1.00  0.00           H
ATOM   4363  CD1 ILE   280     173.240  57.695  80.825  1.00  0.00           C
ATOM   4364 1HD1 ILE   280     172.253  57.492  80.410  1.00  0.00           H
ATOM   4365 2HD1 ILE   280     173.328  58.773  80.964  1.00  0.00           H
ATOM   4366 3HD1 ILE   280     173.285  57.224  81.805  1.00  0.00           H
ATOM   4367  C   ILE   280     175.789  57.897  76.258  1.00  0.00           C
ATOM   4368  O   ILE   280     175.867  59.091  75.887  1.00  0.00           O
ATOM   4369  N   THR   281     175.617  56.926  75.373  1.00  0.00           N
ATOM   4370  HN  THR   281     175.291  56.067  75.745  1.00  0.00           H
ATOM   4371  CA  THR   281     175.728  57.135  73.886  1.00  0.00           C
ATOM   4372  HA  THR   281     175.910  58.198  73.719  1.00  0.00           H
ATOM   4373  CB  THR   281     176.936  56.346  73.286  1.00  0.00           C
ATOM   4374  HB  THR   281     176.921  56.500  72.202  1.00  0.00           H
ATOM   4375  OG1 THR   281     176.701  54.966  73.493  1.00  0.00           O
ATOM   4376  HG1 THR   281     176.388  54.844  74.387  1.00  0.00           H
ATOM   4377  CG2 THR   281     178.364  56.756  73.769  1.00  0.00           C
ATOM   4378 1HG2 THR   281     178.443  56.673  74.852  1.00  0.00           H
ATOM   4379 2HG2 THR   281     178.570  57.794  73.506  1.00  0.00           H
ATOM   4380 3HG2 THR   281     179.130  56.131  73.315  1.00  0.00           H
ATOM   4381  C   THR   281     174.512  56.806  73.038  1.00  0.00           C
ATOM   4382  O   THR   281     174.547  57.245  71.852  1.00  0.00           O
ATOM   4383  N   ASP   282     173.467  56.131  73.546  1.00  0.00           N
ATOM   4384  HN  ASP   282     173.539  55.767  74.473  1.00  0.00           H
ATOM   4385  CA  ASP   282     172.131  55.873  72.953  1.00  0.00           C
ATOM   4386  HA  ASP   282     171.807  56.890  72.720  1.00  0.00           H
ATOM   4387  CB  ASP   282     172.259  55.103  71.585  1.00  0.00           C
ATOM   4388  HB1 ASP   282     172.412  54.040  71.742  1.00  0.00           H
ATOM   4389  HB2 ASP   282     173.099  55.467  70.996  1.00  0.00           H
ATOM   4390  CG  ASP   282     171.000  55.366  70.785  1.00  0.00           C
ATOM   4391  OD1 ASP   282     170.672  56.505  70.488  1.00  0.00           O
ATOM   4392  OD2 ASP   282     170.314  54.387  70.351  1.00  0.00           O
ATOM   4393  C   ASP   282     171.082  55.349  73.926  1.00  0.00           C
ATOM   4394  O   ASP   282     171.415  54.641  74.871  1.00  0.00           O
ATOM   4395  N   LEU   283     169.815  55.725  73.763  1.00  0.00           N
ATOM   4396  HN  LEU   283     169.668  56.244  72.915  1.00  0.00           H
ATOM   4397  CA  LEU   283     168.592  55.248  74.414  1.00  0.00           C
ATOM   4398  HA  LEU   283     168.922  54.460  75.094  1.00  0.00           H
ATOM   4399  CB  LEU   283     168.138  56.467  75.271  1.00  0.00           C
ATOM   4400  HB1 LEU   283     167.883  57.266  74.571  1.00  0.00           H
ATOM   4401  HB2 LEU   283     168.994  56.833  75.840  1.00  0.00           H
ATOM   4402  CG  LEU   283     167.021  56.254  76.191  1.00  0.00           C
ATOM   4403  HG  LEU   283     166.180  55.856  75.619  1.00  0.00           H
ATOM   4404  CD1 LEU   283     167.279  55.294  77.325  1.00  0.00           C
ATOM   4405 1HD1 LEU   283     168.113  55.634  77.939  1.00  0.00           H
ATOM   4406 2HD1 LEU   283     167.509  54.301  76.938  1.00  0.00           H
ATOM   4407 3HD1 LEU   283     166.405  55.195  77.970  1.00  0.00           H
ATOM   4408  CD2 LEU   283     166.597  57.572  76.703  1.00  0.00           C
ATOM   4409 1HD2 LEU   283     166.255  58.226  75.900  1.00  0.00           H
ATOM   4410 2HD2 LEU   283     167.408  58.081  77.225  1.00  0.00           H
ATOM   4411 3HD2 LEU   283     165.773  57.476  77.411  1.00  0.00           H
ATOM   4412  C   LEU   283     167.488  54.652  73.546  1.00  0.00           C
ATOM   4413  O   LEU   283     166.970  55.255  72.566  1.00  0.00           O
ATOM   4414  N   ARG   284     167.067  53.469  73.894  1.00  0.00           N
ATOM   4415  HN  ARG   284     167.480  52.996  74.674  1.00  0.00           H
ATOM   4416  CA  ARG   284     166.051  52.729  73.062  1.00  0.00           C
ATOM   4417  HA  ARG   284     165.448  53.482  72.550  1.00  0.00           H
ATOM   4418  CB  ARG   284     166.798  51.843  71.971  1.00  0.00           C
ATOM   4419  HB1 ARG   284     166.084  51.218  71.430  1.00  0.00           H
ATOM   4420  HB2 ARG   284     167.471  51.156  72.484  1.00  0.00           H
ATOM   4421  CG  ARG   284     167.571  52.685  70.928  1.00  0.00           C
ATOM   4422  HG1 ARG   284     168.269  53.343  71.438  1.00  0.00           H
ATOM   4423  HG2 ARG   284     166.885  53.346  70.397  1.00  0.00           H
ATOM   4424  CD  ARG   284     168.379  51.840  69.914  1.00  0.00           C
ATOM   4425  HD1 ARG   284     169.052  52.457  69.316  1.00  0.00           H
ATOM   4426  HD2 ARG   284     167.695  51.356  69.217  1.00  0.00           H
ATOM   4427  NE  ARG   284     169.177  50.727  70.521  1.00  0.00           N
ATOM   4428  HE  ARG   284     168.801  49.817  70.326  1.00  0.00           H
ATOM   4429  CZ  ARG   284     170.273  50.915  71.225  1.00  0.00           C
ATOM   4430  NH1 ARG   284     170.693  52.061  71.560  1.00  0.00           N
ATOM   4431 1HH1 ARG   284     170.201  52.889  71.255  1.00  0.00           H
ATOM   4432 2HH1 ARG   284     171.545  52.208  72.074  1.00  0.00           H
ATOM   4433  NH2 ARG   284     171.039  49.925  71.645  1.00  0.00           N
ATOM   4434 1HH2 ARG   284     171.904  50.158  72.116  1.00  0.00           H
ATOM   4435 2HH2 ARG   284     170.774  48.980  71.484  1.00  0.00           H
ATOM   4436  C   ARG   284     165.040  51.759  73.712  1.00  0.00           C
ATOM   4437  O   ARG   284     165.495  50.934  74.456  1.00  0.00           O
ATOM   4438  N   ASP   285     163.845  51.721  73.201  1.00  0.00           N
ATOM   4439  HN  ASP   285     163.638  52.295  72.412  1.00  0.00           H
ATOM   4440  CA  ASP   285     162.758  50.883  73.685  1.00  0.00           C
ATOM   4441  HA  ASP   285     162.996  50.612  74.716  1.00  0.00           H
ATOM   4442  CB  ASP   285     161.372  51.544  73.679  1.00  0.00           C
ATOM   4443  HB1 ASP   285     161.166  51.966  72.695  1.00  0.00           H
ATOM   4444  HB2 ASP   285     161.325  52.364  74.396  1.00  0.00           H
ATOM   4445  CG  ASP   285     160.293  50.518  73.989  1.00  0.00           C
ATOM   4446  OD1 ASP   285     159.478  50.097  73.132  1.00  0.00           O
ATOM   4447  OD2 ASP   285     160.191  50.252  75.199  1.00  0.00           O
ATOM   4448  C   ASP   285     162.726  49.531  72.841  1.00  0.00           C
ATOM   4449  O   ASP   285     162.779  49.570  71.634  1.00  0.00           O
ATOM   4450  N   GLU   286     162.536  48.411  73.493  1.00  0.00           N
ATOM   4451  HN  GLU   286     162.463  48.483  74.489  1.00  0.00           H
ATOM   4452  CA  GLU   286     162.403  47.100  72.878  1.00  0.00           C
ATOM   4453  HA  GLU   286     161.999  47.299  71.883  1.00  0.00           H
ATOM   4454  CB  GLU   286     163.717  46.308  72.653  1.00  0.00           C
ATOM   4455  HB1 GLU   286     163.531  45.463  71.988  1.00  0.00           H
ATOM   4456  HB2 GLU   286     164.042  45.890  73.603  1.00  0.00           H
ATOM   4457  CG  GLU   286     164.868  47.199  72.082  1.00  0.00           C
ATOM   4458  HG1 GLU   286     165.132  47.991  72.783  1.00  0.00           H
ATOM   4459  HG2 GLU   286     164.544  47.681  71.159  1.00  0.00           H
ATOM   4460  CD  GLU   286     166.132  46.384  71.789  1.00  0.00           C
ATOM   4461  OE1 GLU   286     167.014  46.921  71.015  1.00  0.00           O
ATOM   4462  OE2 GLU   286     166.322  45.272  72.223  1.00  0.00           O
ATOM   4463  C   GLU   286     161.338  46.214  73.527  1.00  0.00           C
ATOM   4464  O   GLU   286     161.403  44.986  73.648  1.00  0.00           O
ATOM   4465  N   THR   287     160.380  46.870  74.164  1.00  0.00           N
ATOM   4466  HN  THR   287     160.363  47.861  74.002  1.00  0.00           H
ATOM   4467  CA  THR   287     159.196  46.299  74.798  1.00  0.00           C
ATOM   4468  HA  THR   287     159.583  45.492  75.421  1.00  0.00           H
ATOM   4469  CB  THR   287     158.457  47.311  75.723  1.00  0.00           C
ATOM   4470  HB  THR   287     158.060  48.103  75.072  1.00  0.00           H
ATOM   4471  OG1 THR   287     159.323  47.916  76.688  1.00  0.00           O
ATOM   4472  HG1 THR   287     160.046  48.360  76.224  1.00  0.00           H
ATOM   4473  CG2 THR   287     157.241  46.699  76.447  1.00  0.00           C
ATOM   4474 1HG2 THR   287     157.436  45.666  76.731  1.00  0.00           H
ATOM   4475 2HG2 THR   287     156.373  46.677  75.788  1.00  0.00           H
ATOM   4476 3HG2 THR   287     156.956  47.220  77.356  1.00  0.00           H
ATOM   4477  C   THR   287     158.272  45.667  73.748  1.00  0.00           C
ATOM   4478  O   THR   287     157.995  46.328  72.720  1.00  0.00           O
ATOM   4479  N   SER   288     157.797  44.456  73.902  1.00  0.00           N
ATOM   4480  HN  SER   288     157.987  43.946  74.743  1.00  0.00           H
ATOM   4481  CA  SER   288     157.154  43.772  72.785  1.00  0.00           C
ATOM   4482  HA  SER   288     156.638  44.528  72.189  1.00  0.00           H
ATOM   4483  CB  SER   288     158.164  43.032  71.902  1.00  0.00           C
ATOM   4484  HB1 SER   288     158.979  43.708  71.605  1.00  0.00           H
ATOM   4485  HB2 SER   288     157.690  42.743  70.963  1.00  0.00           H
ATOM   4486  OG  SER   288     158.660  41.838  72.508  1.00  0.00           O
ATOM   4487  HG  SER   288     159.380  42.050  73.119  1.00  0.00           H
ATOM   4488  C   SER   288     156.071  42.725  73.187  1.00  0.00           C
ATOM   4489  O   SER   288     156.080  42.144  74.274  1.00  0.00           O
ATOM   4490  N   LEU   289     155.204  42.389  72.272  1.00  0.00           N
ATOM   4491  HN  LEU   289     155.179  43.002  71.485  1.00  0.00           H
ATOM   4492  CA  LEU   289     154.323  41.199  72.274  1.00  0.00           C
ATOM   4493  HA  LEU   289     153.600  41.337  73.079  1.00  0.00           H
ATOM   4494  CB  LEU   289     153.667  41.236  70.939  1.00  0.00           C
ATOM   4495  HB1 LEU   289     154.454  41.315  70.187  1.00  0.00           H
ATOM   4496  HB2 LEU   289     153.112  42.172  70.868  1.00  0.00           H
ATOM   4497  CG  LEU   289     152.726  40.107  70.464  1.00  0.00           C
ATOM   4498  HG  LEU   289     153.274  39.164  70.483  1.00  0.00           H
ATOM   4499  CD1 LEU   289     151.476  39.966  71.397  1.00  0.00           C
ATOM   4500 1HD1 LEU   289     150.891  40.886  71.424  1.00  0.00           H
ATOM   4501 2HD1 LEU   289     151.776  39.736  72.420  1.00  0.00           H
ATOM   4502 3HD1 LEU   289     150.819  39.163  71.064  1.00  0.00           H
ATOM   4503  CD2 LEU   289     152.215  40.334  69.045  1.00  0.00           C
ATOM   4504 1HD2 LEU   289     153.040  40.410  68.337  1.00  0.00           H
ATOM   4505 2HD2 LEU   289     151.633  41.254  68.976  1.00  0.00           H
ATOM   4506 3HD2 LEU   289     151.575  39.513  68.719  1.00  0.00           H
ATOM   4507  C   LEU   289     155.112  39.836  72.525  1.00  0.00           C
ATOM   4508  O   LEU   289     154.545  38.876  73.080  1.00  0.00           O
ATOM   4509  N   ARG   290     156.313  39.748  71.895  1.00  0.00           N
ATOM   4510  HN  ARG   290     156.703  40.630  71.635  1.00  0.00           H
ATOM   4511  CA  ARG   290     157.177  38.643  71.728  1.00  0.00           C
ATOM   4512  HA  ARG   290     156.497  37.795  71.775  1.00  0.00           H
ATOM   4513  CB  ARG   290     157.851  38.651  70.354  1.00  0.00           C
ATOM   4514  HB1 ARG   290     158.767  38.058  70.406  1.00  0.00           H
ATOM   4515  HB2 ARG   290     158.191  39.661  70.121  1.00  0.00           H
ATOM   4516  CG  ARG   290     157.018  38.072  69.164  1.00  0.00           C
ATOM   4517  HG1 ARG   290     157.665  38.014  68.288  1.00  0.00           H
ATOM   4518  HG2 ARG   290     156.190  38.737  68.913  1.00  0.00           H
ATOM   4519  CD  ARG   290     156.488  36.686  69.582  1.00  0.00           C
ATOM   4520  HD1 ARG   290     155.518  36.737  70.080  1.00  0.00           H
ATOM   4521  HD2 ARG   290     157.198  36.134  70.202  1.00  0.00           H
ATOM   4522  NE  ARG   290     156.332  35.923  68.318  1.00  0.00           N
ATOM   4523  HE  ARG   290     156.688  36.437  67.535  1.00  0.00           H
ATOM   4524  CZ  ARG   290     155.988  34.635  68.160  1.00  0.00           C
ATOM   4525  NH1 ARG   290     155.391  33.982  69.091  1.00  0.00           N
ATOM   4526 1HH1 ARG   290     155.131  34.466  69.930  1.00  0.00           H
ATOM   4527 2HH1 ARG   290     155.171  33.008  69.023  1.00  0.00           H
ATOM   4528  NH2 ARG   290     156.445  34.046  67.045  1.00  0.00           N
ATOM   4529 1HH2 ARG   290     156.970  34.564  66.368  1.00  0.00           H
ATOM   4530 2HH2 ARG   290     156.278  33.076  66.857  1.00  0.00           H
ATOM   4531  C   ARG   290     158.208  38.275  72.874  1.00  0.00           C
ATOM   4532  O   ARG   290     158.407  37.083  73.115  1.00  0.00           O
ATOM   4533  N   THR   291     158.767  39.223  73.603  1.00  0.00           N
ATOM   4534  HN  THR   291     158.566  40.163  73.331  1.00  0.00           H
ATOM   4535  CA  THR   291     159.789  39.089  74.734  1.00  0.00           C
ATOM   4536  HA  THR   291     159.793  38.026  74.981  1.00  0.00           H
ATOM   4537  CB  THR   291     161.151  39.441  74.176  1.00  0.00           C
ATOM   4538  HB  THR   291     161.882  39.269  74.978  1.00  0.00           H
ATOM   4539  OG1 THR   291     161.261  40.801  73.711  1.00  0.00           O
ATOM   4540  HG1 THR   291     162.164  41.030  73.506  1.00  0.00           H
ATOM   4541  CG2 THR   291     161.502  38.488  72.990  1.00  0.00           C
ATOM   4542 1HG2 THR   291     160.905  38.709  72.106  1.00  0.00           H
ATOM   4543 2HG2 THR   291     161.330  37.445  73.258  1.00  0.00           H
ATOM   4544 3HG2 THR   291     162.550  38.579  72.705  1.00  0.00           H
ATOM   4545  C   THR   291     159.573  39.773  76.067  1.00  0.00           C
ATOM   4546  O   THR   291     160.453  39.821  76.901  1.00  0.00           O
ATOM   4547  N   GLY   292     158.388  40.382  76.258  1.00  0.00           N
ATOM   4548  HN  GLY   292     157.727  40.347  75.510  1.00  0.00           H
ATOM   4549  CA  GLY   292     158.053  41.296  77.410  1.00  0.00           C
ATOM   4550  HA1 GLY   292     158.341  40.779  78.326  1.00  0.00           H
ATOM   4551  HA2 GLY   292     156.971  41.422  77.403  1.00  0.00           H
ATOM   4552  C   GLY   292     158.742  42.709  77.352  1.00  0.00           C
ATOM   4553  O   GLY   292     158.911  43.298  76.283  1.00  0.00           O
ATOM   4554  N   VAL   293     158.904  43.340  78.523  1.00  0.00           N
ATOM   4555  HN  VAL   293     158.767  42.792  79.344  1.00  0.00           H
ATOM   4556  CA  VAL   293     159.517  44.631  78.744  1.00  0.00           C
ATOM   4557  HA  VAL   293     159.100  45.313  78.007  1.00  0.00           H
ATOM   4558  CB  VAL   293     159.147  45.110  80.183  1.00  0.00           C
ATOM   4559  HB  VAL   293     159.527  44.384  80.904  1.00  0.00           H
ATOM   4560  CG1 VAL   293     159.757  46.506  80.515  1.00  0.00           C
ATOM   4561 1HG1 VAL   293     159.439  47.263  79.796  1.00  0.00           H
ATOM   4562 2HG1 VAL   293     160.847  46.477  80.506  1.00  0.00           H
ATOM   4563 3HG1 VAL   293     159.473  46.844  81.513  1.00  0.00           H
ATOM   4564  CG2 VAL   293     157.608  45.391  80.496  1.00  0.00           C
ATOM   4565 1HG2 VAL   293     157.014  44.490  80.344  1.00  0.00           H
ATOM   4566 2HG2 VAL   293     157.205  46.163  79.840  1.00  0.00           H
ATOM   4567 3HG2 VAL   293     157.456  45.710  81.528  1.00  0.00           H
ATOM   4568  C   VAL   293     161.062  44.636  78.582  1.00  0.00           C
ATOM   4569  O   VAL   293     161.655  43.702  79.018  1.00  0.00           O
ATOM   4570  N   ARG   294     161.607  45.632  77.864  1.00  0.00           N
ATOM   4571  HN  ARG   294     161.011  46.324  77.450  1.00  0.00           H
ATOM   4572  CA  ARG   294     163.097  45.825  77.736  1.00  0.00           C
ATOM   4573  HA  ARG   294     163.560  45.672  78.712  1.00  0.00           H
ATOM   4574  CB  ARG   294     163.626  44.876  76.638  1.00  0.00           C
ATOM   4575  HB1 ARG   294     162.984  44.975  75.760  1.00  0.00           H
ATOM   4576  HB2 ARG   294     163.471  43.855  76.990  1.00  0.00           H
ATOM   4577  CG  ARG   294     165.130  45.033  76.168  1.00  0.00           C
ATOM   4578  HG1 ARG   294     165.796  44.991  77.026  1.00  0.00           H
ATOM   4579  HG2 ARG   294     165.275  45.996  75.676  1.00  0.00           H
ATOM   4580  CD  ARG   294     165.396  43.879  75.208  1.00  0.00           C
ATOM   4581  HD1 ARG   294     164.720  43.912  74.352  1.00  0.00           H
ATOM   4582  HD2 ARG   294     165.294  42.894  75.665  1.00  0.00           H
ATOM   4583  NE  ARG   294     166.708  44.113  74.679  1.00  0.00           N
ATOM   4584  HE  ARG   294     166.719  44.796  73.943  1.00  0.00           H
ATOM   4585  CZ  ARG   294     167.760  43.435  75.076  1.00  0.00           C
ATOM   4586  NH1 ARG   294     167.703  42.558  76.072  1.00  0.00           N
ATOM   4587 1HH1 ARG   294     166.822  42.415  76.527  1.00  0.00           H
ATOM   4588 2HH1 ARG   294     168.492  42.037  76.404  1.00  0.00           H
ATOM   4589  NH2 ARG   294     168.871  43.583  74.469  1.00  0.00           N
ATOM   4590 1HH2 ARG   294     168.865  44.181  73.662  1.00  0.00           H
ATOM   4591 2HH2 ARG   294     169.704  43.128  74.779  1.00  0.00           H
ATOM   4592  C   ARG   294     163.294  47.283  77.237  1.00  0.00           C
ATOM   4593  O   ARG   294     162.638  47.781  76.363  1.00  0.00           O
ATOM   4594  N   VAL   295     164.163  48.062  77.930  1.00  0.00           N
ATOM   4595  HN  VAL   295     164.560  47.724  78.784  1.00  0.00           H
ATOM   4596  CA  VAL   295     164.695  49.317  77.356  1.00  0.00           C
ATOM   4597  HA  VAL   295     164.407  49.378  76.304  1.00  0.00           H
ATOM   4598  CB  VAL   295     164.191  50.522  78.130  1.00  0.00           C
ATOM   4599  HB  VAL   295     164.662  50.526  79.114  1.00  0.00           H
ATOM   4600  CG1 VAL   295     164.529  51.815  77.423  1.00  0.00           C
ATOM   4601 1HG1 VAL   295     164.039  51.874  76.451  1.00  0.00           H
ATOM   4602 2HG1 VAL   295     165.601  51.927  77.257  1.00  0.00           H
ATOM   4603 3HG1 VAL   295     164.205  52.682  78.000  1.00  0.00           H
ATOM   4604  CG2 VAL   295     162.632  50.592  78.351  1.00  0.00           C
ATOM   4605 1HG2 VAL   295     162.278  49.741  78.934  1.00  0.00           H
ATOM   4606 2HG2 VAL   295     162.100  50.575  77.398  1.00  0.00           H
ATOM   4607 3HG2 VAL   295     162.337  51.497  78.883  1.00  0.00           H
ATOM   4608  C   VAL   295     166.259  49.206  77.438  1.00  0.00           C
ATOM   4609  O   VAL   295     166.815  48.677  78.355  1.00  0.00           O
ATOM   4610  N   VAL   296     167.042  49.746  76.506  1.00  0.00           N
ATOM   4611  HN  VAL   296     166.610  50.331  75.817  1.00  0.00           H
ATOM   4612  CA  VAL   296     168.486  49.502  76.334  1.00  0.00           C
ATOM   4613  HA  VAL   296     168.836  48.907  77.180  1.00  0.00           H
ATOM   4614  CB  VAL   296     168.643  48.741  75.034  1.00  0.00           C
ATOM   4615  HB  VAL   296     168.310  49.375  74.208  1.00  0.00           H
ATOM   4616  CG1 VAL   296     170.122  48.560  74.939  1.00  0.00           C
ATOM   4617 1HG1 VAL   296     170.531  48.068  75.824  1.00  0.00           H
ATOM   4618 2HG1 VAL   296     170.661  49.497  74.790  1.00  0.00           H
ATOM   4619 3HG1 VAL   296     170.369  47.937  74.081  1.00  0.00           H
ATOM   4620  CG2 VAL   296     167.912  47.432  74.921  1.00  0.00           C
ATOM   4621 1HG2 VAL   296     166.832  47.587  74.932  1.00  0.00           H
ATOM   4622 2HG2 VAL   296     168.161  46.760  75.742  1.00  0.00           H
ATOM   4623 3HG2 VAL   296     168.141  46.931  73.980  1.00  0.00           H
ATOM   4624  C   VAL   296     169.137  50.839  76.388  1.00  0.00           C
ATOM   4625  O   VAL   296     168.572  51.770  75.767  1.00  0.00           O
ATOM   4626  N   ILE   297     170.254  50.954  77.081  1.00  0.00           N
ATOM   4627  HN  ILE   297     170.606  50.133  77.518  1.00  0.00           H
ATOM   4628  CA  ILE   297     171.092  52.173  77.206  1.00  0.00           C
ATOM   4629  HA  ILE   297     170.763  52.857  76.422  1.00  0.00           H
ATOM   4630  CB  ILE   297     170.944  52.866  78.606  1.00  0.00           C
ATOM   4631  HB  ILE   297     171.466  52.260  79.344  1.00  0.00           H
ATOM   4632  CG2 ILE   297     171.591  54.266  78.572  1.00  0.00           C
ATOM   4633 1HG2 ILE   297     171.067  54.928  77.880  1.00  0.00           H
ATOM   4634 2HG2 ILE   297     172.630  54.215  78.245  1.00  0.00           H
ATOM   4635 3HG2 ILE   297     171.607  54.742  79.551  1.00  0.00           H
ATOM   4636  CG1 ILE   297     169.514  53.052  79.080  1.00  0.00           C
ATOM   4637 1HG1 ILE   297     169.004  52.089  79.055  1.00  0.00           H
ATOM   4638 2HG1 ILE   297     168.981  53.685  78.382  1.00  0.00           H
ATOM   4639  CD1 ILE   297     169.384  53.604  80.529  1.00  0.00           C
ATOM   4640 1HD1 ILE   297     169.715  54.639  80.604  1.00  0.00           H
ATOM   4641 2HD1 ILE   297     169.969  53.008  81.231  1.00  0.00           H
ATOM   4642 3HD1 ILE   297     168.344  53.576  80.856  1.00  0.00           H
ATOM   4643  C   ILE   297     172.610  51.834  76.974  1.00  0.00           C
ATOM   4644  O   ILE   297     173.275  51.234  77.818  1.00  0.00           O
ATOM   4645  N   ASP   298     173.232  52.409  75.928  1.00  0.00           N
ATOM   4646  HN  ASP   298     172.644  53.004  75.374  1.00  0.00           H
ATOM   4647  CA  ASP   298     174.661  52.288  75.489  1.00  0.00           C
ATOM   4648  HA  ASP   298     174.984  51.291  75.794  1.00  0.00           H
ATOM   4649  CB  ASP   298     174.726  52.415  73.944  1.00  0.00           C
ATOM   4650  HB1 ASP   298     175.756  52.339  73.596  1.00  0.00           H
ATOM   4651  HB2 ASP   298     174.362  53.400  73.641  1.00  0.00           H
ATOM   4652  CG  ASP   298     173.951  51.368  73.236  1.00  0.00           C
ATOM   4653  OD1 ASP   298     174.072  50.161  73.527  1.00  0.00           O
ATOM   4654  OD2 ASP   298     173.291  51.764  72.274  1.00  0.00           O
ATOM   4655  C   ASP   298     175.580  53.288  76.119  1.00  0.00           C
ATOM   4656  O   ASP   298     175.147  54.424  76.380  1.00  0.00           O
ATOM   4657  N   VAL   299     176.865  52.883  76.363  1.00  0.00           N
ATOM   4658  HN  VAL   299     177.112  51.936  76.147  1.00  0.00           H
ATOM   4659  CA  VAL   299     177.832  53.661  77.206  1.00  0.00           C
ATOM   4660  HA  VAL   299     177.414  54.659  77.344  1.00  0.00           H
ATOM   4661  CB  VAL   299     178.150  53.010  78.606  1.00  0.00           C
ATOM   4662  HB  VAL   299     178.607  52.029  78.467  1.00  0.00           H
ATOM   4663  CG1 VAL   299     179.104  53.900  79.475  1.00  0.00           C
ATOM   4664 1HG1 VAL   299     178.661  54.864  79.706  1.00  0.00           H
ATOM   4665 2HG1 VAL   299     180.062  54.069  78.986  1.00  0.00           H
ATOM   4666 3HG1 VAL   299     179.324  53.410  80.424  1.00  0.00           H
ATOM   4667  CG2 VAL   299     176.828  52.857  79.342  1.00  0.00           C
ATOM   4668 1HG2 VAL   299     176.174  52.133  78.856  1.00  0.00           H
ATOM   4669 2HG2 VAL   299     176.291  53.806  79.394  1.00  0.00           H
ATOM   4670 3HG2 VAL   299     176.980  52.522  80.366  1.00  0.00           H
ATOM   4671  C   VAL   299     179.102  53.774  76.318  1.00  0.00           C
ATOM   4672  O   VAL   299     179.596  52.792  75.734  1.00  0.00           O
ATOM   4673  N   ARG   300     179.759  54.949  76.435  1.00  0.00           N
ATOM   4674  HN  ARG   300     179.345  55.575  77.104  1.00  0.00           H
ATOM   4675  CA  ARG   300     181.048  55.289  75.798  1.00  0.00           C
ATOM   4676  HA  ARG   300     180.893  55.196  74.724  1.00  0.00           H
ATOM   4677  CB  ARG   300     181.341  56.740  76.188  1.00  0.00           C
ATOM   4678  HB1 ARG   300     181.489  56.766  77.270  1.00  0.00           H
ATOM   4679  HB2 ARG   300     180.448  57.340  76.007  1.00  0.00           H
ATOM   4680  CG  ARG   300     182.555  57.461  75.483  1.00  0.00           C
ATOM   4681  HG1 ARG   300     182.371  57.514  74.410  1.00  0.00           H
ATOM   4682  HG2 ARG   300     183.447  56.846  75.612  1.00  0.00           H
ATOM   4683  CD  ARG   300     182.868  58.878  76.019  1.00  0.00           C
ATOM   4684  HD1 ARG   300     182.034  59.549  75.810  1.00  0.00           H
ATOM   4685  HD2 ARG   300     183.765  59.293  75.558  1.00  0.00           H
ATOM   4686  NE  ARG   300     183.117  58.829  77.453  1.00  0.00           N
ATOM   4687  HE  ARG   300     183.708  58.077  77.762  1.00  0.00           H
ATOM   4688  CZ  ARG   300     182.618  59.617  78.376  1.00  0.00           C
ATOM   4689  NH1 ARG   300     181.905  60.637  78.076  1.00  0.00           N
ATOM   4690 1HH1 ARG   300     181.675  60.881  77.139  1.00  0.00           H
ATOM   4691 2HH1 ARG   300     181.584  61.223  78.840  1.00  0.00           H
ATOM   4692  NH2 ARG   300     182.859  59.307  79.624  1.00  0.00           N
ATOM   4693 1HH2 ARG   300     183.395  58.514  79.912  1.00  0.00           H
ATOM   4694 2HH2 ARG   300     182.508  59.894  80.380  1.00  0.00           H
ATOM   4695  C   ARG   300     182.126  54.272  76.262  1.00  0.00           C
ATOM   4696  O   ARG   300     182.116  53.706  77.412  1.00  0.00           O
ATOM   4697  N   LYS   301     183.146  54.042  75.410  1.00  0.00           N
ATOM   4698  HN  LYS   301     183.102  54.552  74.560  1.00  0.00           H
ATOM   4699  CA  LYS   301     184.412  53.377  75.721  1.00  0.00           C
ATOM   4700  HA  LYS   301     184.190  52.310  75.724  1.00  0.00           H
ATOM   4701  CB  LYS   301     185.424  53.739  74.631  1.00  0.00           C
ATOM   4702  HB1 LYS   301     185.028  53.457  73.656  1.00  0.00           H
ATOM   4703  HB2 LYS   301     186.291  53.092  74.782  1.00  0.00           H
ATOM   4704  CG  LYS   301     185.957  55.229  74.582  1.00  0.00           C
ATOM   4705  HG1 LYS   301     186.163  55.593  75.589  1.00  0.00           H
ATOM   4706  HG2 LYS   301     185.147  55.858  74.212  1.00  0.00           H
ATOM   4707  CD  LYS   301     187.213  55.476  73.759  1.00  0.00           C
ATOM   4708  HD1 LYS   301     187.222  54.756  72.940  1.00  0.00           H
ATOM   4709  HD2 LYS   301     188.081  55.224  74.373  1.00  0.00           H
ATOM   4710  CE  LYS   301     187.381  56.849  73.167  1.00  0.00           C
ATOM   4711  HE1 LYS   301     187.385  57.582  73.978  1.00  0.00           H
ATOM   4712  HE2 LYS   301     186.526  57.091  72.533  1.00  0.00           H
ATOM   4713  NZ  LYS   301     188.641  57.079  72.348  1.00  0.00           N1+
ATOM   4714  HZ1 LYS   301     188.697  56.439  71.530  1.00  0.00           H
ATOM   4715  HZ2 LYS   301     189.471  56.905  72.956  1.00  0.00           H
ATOM   4716  HZ3 LYS   301     188.691  58.066  72.019  1.00  0.00           H
ATOM   4717  C   LYS   301     184.961  53.775  77.094  1.00  0.00           C
ATOM   4718  O   LYS   301     184.870  54.944  77.517  1.00  0.00           O
ATOM   4719  N   ASP   302     185.608  52.804  77.638  1.00  0.00           N
ATOM   4720  HN  ASP   302     185.625  51.891  77.233  1.00  0.00           H
ATOM   4721  CA  ASP   302     186.291  52.920  78.933  1.00  0.00           C
ATOM   4722  HA  ASP   302     186.560  51.901  79.211  1.00  0.00           H
ATOM   4723  CB  ASP   302     187.618  53.753  78.698  1.00  0.00           C
ATOM   4724  HB1 ASP   302     187.366  54.759  78.363  1.00  0.00           H
ATOM   4725  HB2 ASP   302     188.205  53.295  77.904  1.00  0.00           H
ATOM   4726  CG  ASP   302     188.527  53.878  79.909  1.00  0.00           C
ATOM   4727  OD1 ASP   302     188.735  52.840  80.566  1.00  0.00           O
ATOM   4728  OD2 ASP   302     188.972  55.014  80.233  1.00  0.00           O
ATOM   4729  C   ASP   302     185.466  53.499  80.106  1.00  0.00           C
ATOM   4730  O   ASP   302     186.022  53.514  81.195  1.00  0.00           O
ATOM   4731  N   ALA   303     184.243  54.056  79.951  1.00  0.00           N
ATOM   4732  HN  ALA   303     183.820  54.105  79.051  1.00  0.00           H
ATOM   4733  CA  ALA   303     183.421  54.284  81.163  1.00  0.00           C
ATOM   4734  HA  ALA   303     184.106  54.572  81.964  1.00  0.00           H
ATOM   4735  CB  ALA   303     182.595  55.515  80.832  1.00  0.00           C
ATOM   4736  HB1 ALA   303     181.897  55.312  80.018  1.00  0.00           H
ATOM   4737  HB2 ALA   303     183.237  56.341  80.529  1.00  0.00           H
ATOM   4738  HB3 ALA   303     182.014  55.850  81.693  1.00  0.00           H
ATOM   4739  C   ALA   303     182.483  53.173  81.707  1.00  0.00           C
ATOM   4740  O   ALA   303     181.926  52.421  80.872  1.00  0.00           O
ATOM   4741  N   ASN   304     182.513  53.129  83.054  1.00  0.00           N
ATOM   4742  HN  ASN   304     183.055  53.836  83.505  1.00  0.00           H
ATOM   4743  CA  ASN   304     181.780  52.123  83.828  1.00  0.00           C
ATOM   4744  HA  ASN   304     181.997  51.166  83.346  1.00  0.00           H
ATOM   4745  CB  ASN   304     182.273  52.073  85.291  1.00  0.00           C
ATOM   4746  HB1 ASN   304     182.104  53.034  85.778  1.00  0.00           H
ATOM   4747  HB2 ASN   304     183.347  51.886  85.326  1.00  0.00           H
ATOM   4748  CG  ASN   304     181.529  50.998  86.099  1.00  0.00           C
ATOM   4749  OD1 ASN   304     180.383  51.139  86.551  1.00  0.00           O
ATOM   4750  ND2 ASN   304     182.215  49.854  86.177  1.00  0.00           N
ATOM   4751 1HD2 ASN   304     183.139  49.771  85.803  1.00  0.00           H
ATOM   4752 2HD2 ASN   304     181.805  49.060  86.620  1.00  0.00           H
ATOM   4753  C   ASN   304     180.329  52.374  83.730  1.00  0.00           C
ATOM   4754  O   ASN   304     179.806  53.398  84.082  1.00  0.00           O
ATOM   4755  N   ALA   305     179.532  51.382  83.230  1.00  0.00           N
ATOM   4756  HN  ALA   305     179.993  50.562  82.888  1.00  0.00           H
ATOM   4757  CA  ALA   305     178.068  51.495  83.044  1.00  0.00           C
ATOM   4758  HA  ALA   305     177.900  52.497  82.647  1.00  0.00           H
ATOM   4759  CB  ALA   305     177.641  50.489  81.968  1.00  0.00           C
ATOM   4760  HB1 ALA   305     177.860  49.465  82.272  1.00  0.00           H
ATOM   4761  HB2 ALA   305     178.162  50.678  81.032  1.00  0.00           H
ATOM   4762  HB3 ALA   305     176.571  50.553  81.770  1.00  0.00           H
ATOM   4763  C   ALA   305     177.187  51.383  84.356  1.00  0.00           C
ATOM   4764  O   ALA   305     176.024  51.735  84.275  1.00  0.00           O
ATOM   4765  N   SER   306     177.774  50.878  85.452  1.00  0.00           N
ATOM   4766  HN  SER   306     178.760  50.709  85.412  1.00  0.00           H
ATOM   4767  CA  SER   306     177.064  50.618  86.733  1.00  0.00           C
ATOM   4768  HA  SER   306     176.018  50.446  86.472  1.00  0.00           H
ATOM   4769  CB  SER   306     177.597  49.347  87.430  1.00  0.00           C
ATOM   4770  HB1 SER   306     176.973  49.130  88.300  1.00  0.00           H
ATOM   4771  HB2 SER   306     178.611  49.499  87.822  1.00  0.00           H
ATOM   4772  OG  SER   306     177.558  48.273  86.642  1.00  0.00           O
ATOM   4773  HG  SER   306     178.059  48.407  85.841  1.00  0.00           H
ATOM   4774  C   SER   306     177.096  51.821  87.700  1.00  0.00           C
ATOM   4775  O   SER   306     176.137  52.080  88.450  1.00  0.00           O
ATOM   4776  N   VAL   307     178.135  52.623  87.666  1.00  0.00           N
ATOM   4777  HN  VAL   307     178.924  52.298  87.140  1.00  0.00           H
ATOM   4778  CA  VAL   307     178.190  53.955  88.219  1.00  0.00           C
ATOM   4779  HA  VAL   307     177.900  53.865  89.267  1.00  0.00           H
ATOM   4780  CB  VAL   307     179.680  54.403  88.121  1.00  0.00           C
ATOM   4781  HB  VAL   307     180.016  54.283  87.089  1.00  0.00           H
ATOM   4782  CG1 VAL   307     179.813  55.873  88.465  1.00  0.00           C
ATOM   4783 1HG1 VAL   307     179.407  56.089  89.454  1.00  0.00           H
ATOM   4784 2HG1 VAL   307     179.308  56.514  87.742  1.00  0.00           H
ATOM   4785 3HG1 VAL   307     180.863  56.170  88.469  1.00  0.00           H
ATOM   4786  CG2 VAL   307     180.525  53.463  89.009  1.00  0.00           C
ATOM   4787 1HG2 VAL   307     180.470  52.421  88.695  1.00  0.00           H
ATOM   4788 2HG2 VAL   307     180.212  53.514  90.052  1.00  0.00           H
ATOM   4789 3HG2 VAL   307     181.577  53.747  88.970  1.00  0.00           H
ATOM   4790  C   VAL   307     177.169  54.942  87.546  1.00  0.00           C
ATOM   4791  O   VAL   307     176.418  55.639  88.198  1.00  0.00           O
ATOM   4792  N   ILE   308     177.039  54.816  86.230  1.00  0.00           N
ATOM   4793  HN  ILE   308     177.735  54.285  85.744  1.00  0.00           H
ATOM   4794  CA  ILE   308     176.001  55.389  85.461  1.00  0.00           C
ATOM   4795  HA  ILE   308     176.055  56.455  85.692  1.00  0.00           H
ATOM   4796  CB  ILE   308     176.232  55.247  83.957  1.00  0.00           C
ATOM   4797  HB  ILE   308     176.484  54.213  83.721  1.00  0.00           H
ATOM   4798  CG2 ILE   308     174.974  55.618  83.268  1.00  0.00           C
ATOM   4799 1HG2 ILE   308     174.636  56.615  83.551  1.00  0.00           H
ATOM   4800 2HG2 ILE   308     174.160  54.920  83.458  1.00  0.00           H
ATOM   4801 3HG2 ILE   308     175.119  55.620  82.188  1.00  0.00           H
ATOM   4802  CG1 ILE   308     177.379  56.196  83.535  1.00  0.00           C
ATOM   4803 1HG1 ILE   308     178.168  56.200  84.288  1.00  0.00           H
ATOM   4804 2HG1 ILE   308     177.031  57.227  83.457  1.00  0.00           H
ATOM   4805  CD1 ILE   308     178.029  55.750  82.202  1.00  0.00           C
ATOM   4806 1HD1 ILE   308     177.311  55.777  81.383  1.00  0.00           H
ATOM   4807 2HD1 ILE   308     178.425  54.738  82.275  1.00  0.00           H
ATOM   4808 3HD1 ILE   308     178.857  56.407  81.934  1.00  0.00           H
ATOM   4809  C   ILE   308     174.628  54.950  85.982  1.00  0.00           C
ATOM   4810  O   ILE   308     173.900  55.816  86.314  1.00  0.00           O
ATOM   4811  N   LEU   309     174.399  53.627  86.198  1.00  0.00           N
ATOM   4812  HN  LEU   309     175.056  52.974  85.817  1.00  0.00           H
ATOM   4813  CA  LEU   309     173.124  53.178  86.719  1.00  0.00           C
ATOM   4814  HA  LEU   309     172.364  53.530  86.022  1.00  0.00           H
ATOM   4815  CB  LEU   309     173.139  51.695  86.727  1.00  0.00           C
ATOM   4816  HB1 LEU   309     174.022  51.374  87.281  1.00  0.00           H
ATOM   4817  HB2 LEU   309     173.301  51.341  85.707  1.00  0.00           H
ATOM   4818  CG  LEU   309     171.935  50.941  87.317  1.00  0.00           C
ATOM   4819  HG  LEU   309     171.738  51.322  88.317  1.00  0.00           H
ATOM   4820  CD1 LEU   309     170.629  51.070  86.480  1.00  0.00           C
ATOM   4821 1HD1 LEU   309     170.750  50.639  85.485  1.00  0.00           H
ATOM   4822 2HD1 LEU   309     170.348  52.117  86.357  1.00  0.00           H
ATOM   4823 3HD1 LEU   309     169.795  50.568  86.969  1.00  0.00           H
ATOM   4824  CD2 LEU   309     172.277  49.438  87.458  1.00  0.00           C
ATOM   4825 1HD2 LEU   309     173.167  49.287  88.069  1.00  0.00           H
ATOM   4826 2HD2 LEU   309     172.461  48.983  86.484  1.00  0.00           H
ATOM   4827 3HD2 LEU   309     171.458  48.890  87.927  1.00  0.00           H
ATOM   4828  C   LEU   309     172.796  53.726  88.076  1.00  0.00           C
ATOM   4829  O   LEU   309     171.744  54.205  88.262  1.00  0.00           O
ATOM   4830  N   ASN   310     173.896  53.792  88.942  1.00  0.00           N
ATOM   4831  HN  ASN   310     174.749  53.378  88.623  1.00  0.00           H
ATOM   4832  CA  ASN   310     173.771  54.386  90.347  1.00  0.00           C
ATOM   4833  HA  ASN   310     173.029  53.763  90.849  1.00  0.00           H
ATOM   4834  CB  ASN   310     175.144  54.226  91.006  1.00  0.00           C
ATOM   4835  HB1 ASN   310     175.816  55.027  90.697  1.00  0.00           H
ATOM   4836  HB2 ASN   310     175.599  53.294  90.671  1.00  0.00           H
ATOM   4837  CG  ASN   310     175.101  54.162  92.505  1.00  0.00           C
ATOM   4838  OD1 ASN   310     174.089  54.273  93.145  1.00  0.00           O
ATOM   4839  ND2 ASN   310     176.225  54.082  93.114  1.00  0.00           N
ATOM   4840 1HD2 ASN   310     176.211  54.117  94.112  1.00  0.00           H
ATOM   4841 2HD2 ASN   310     177.095  53.980  92.635  1.00  0.00           H
ATOM   4842  C   ASN   310     173.224  55.803  90.281  1.00  0.00           C
ATOM   4843  O   ASN   310     172.448  56.272  91.128  1.00  0.00           O
ATOM   4844  N   ASN   311     173.735  56.551  89.303  1.00  0.00           N
ATOM   4845  HN  ASN   311     174.350  56.103  88.647  1.00  0.00           H
ATOM   4846  CA  ASN   311     173.451  57.958  89.147  1.00  0.00           C
ATOM   4847  HA  ASN   311     173.364  58.375  90.152  1.00  0.00           H
ATOM   4848  CB  ASN   311     174.674  58.628  88.426  1.00  0.00           C
ATOM   4849  HB1 ASN   311     174.667  58.351  87.371  1.00  0.00           H
ATOM   4850  HB2 ASN   311     175.590  58.202  88.836  1.00  0.00           H
ATOM   4851  CG  ASN   311     174.812  60.123  88.530  1.00  0.00           C
ATOM   4852  OD1 ASN   311     174.144  60.872  89.159  1.00  0.00           O
ATOM   4853  ND2 ASN   311     175.863  60.597  87.903  1.00  0.00           N
ATOM   4854 1HD2 ASN   311     176.008  61.586  87.891  1.00  0.00           H
ATOM   4855 2HD2 ASN   311     176.494  60.008  87.399  1.00  0.00           H
ATOM   4856  C   ASN   311     172.115  58.272  88.388  1.00  0.00           C
ATOM   4857  O   ASN   311     171.361  59.187  88.657  1.00  0.00           O
ATOM   4858  N   LEU   312     171.747  57.277  87.545  1.00  0.00           N
ATOM   4859  HN  LEU   312     172.416  56.566  87.318  1.00  0.00           H
ATOM   4860  CA  LEU   312     170.452  57.208  86.916  1.00  0.00           C
ATOM   4861  HA  LEU   312     170.251  58.191  86.487  1.00  0.00           H
ATOM   4862  CB  LEU   312     170.311  56.128  85.866  1.00  0.00           C
ATOM   4863  HB1 LEU   312     169.253  55.973  85.637  1.00  0.00           H
ATOM   4864  HB2 LEU   312     170.646  55.182  86.291  1.00  0.00           H
ATOM   4865  CG  LEU   312     171.012  56.323  84.505  1.00  0.00           C
ATOM   4866  HG  LEU   312     172.065  56.536  84.696  1.00  0.00           H
ATOM   4867  CD1 LEU   312     170.944  55.045  83.607  1.00  0.00           C
ATOM   4868 1HD1 LEU   312     169.914  54.793  83.352  1.00  0.00           H
ATOM   4869 2HD1 LEU   312     171.377  54.188  84.119  1.00  0.00           H
ATOM   4870 3HD1 LEU   312     171.495  55.183  82.675  1.00  0.00           H
ATOM   4871  CD2 LEU   312     170.440  57.462  83.723  1.00  0.00           C
ATOM   4872 1HD2 LEU   312     170.516  58.402  84.269  1.00  0.00           H
ATOM   4873 2HD2 LEU   312     169.388  57.294  83.498  1.00  0.00           H
ATOM   4874 3HD2 LEU   312     170.964  57.596  82.776  1.00  0.00           H
ATOM   4875  C   LEU   312     169.345  56.912  87.968  1.00  0.00           C
ATOM   4876  O   LEU   312     168.299  57.571  87.935  1.00  0.00           O
ATOM   4877  N   TYR   313     169.701  56.043  88.924  1.00  0.00           N
ATOM   4878  HN  TYR   313     170.567  55.571  88.772  1.00  0.00           H
ATOM   4879  CA  TYR   313     168.905  55.675  90.143  1.00  0.00           C
ATOM   4880  HA  TYR   313     167.891  55.524  89.773  1.00  0.00           H
ATOM   4881  CB  TYR   313     169.357  54.404  90.944  1.00  0.00           C
ATOM   4882  HB1 TYR   313     168.892  54.448  91.930  1.00  0.00           H
ATOM   4883  HB2 TYR   313     170.430  54.482  91.124  1.00  0.00           H
ATOM   4884  CG  TYR   313     169.041  53.048  90.426  1.00  0.00           C
ATOM   4885  CD1 TYR   313     167.824  52.748  89.837  1.00  0.00           C
ATOM   4886  HD1 TYR   313     167.074  53.510  89.695  1.00  0.00           H
ATOM   4887  CE1 TYR   313     167.525  51.415  89.510  1.00  0.00           C
ATOM   4888  HE1 TYR   313     166.531  51.241  89.117  1.00  0.00           H
ATOM   4889  CD2 TYR   313     169.992  52.004  90.514  1.00  0.00           C
ATOM   4890  HD2 TYR   313     170.984  52.246  90.863  1.00  0.00           H
ATOM   4891  CE2 TYR   313     169.719  50.666  90.222  1.00  0.00           C
ATOM   4892  HE2 TYR   313     170.450  49.885  90.365  1.00  0.00           H
ATOM   4893  CZ  TYR   313     168.452  50.360  89.697  1.00  0.00           C
ATOM   4894  OH  TYR   313     168.045  49.049  89.528  1.00  0.00           O
ATOM   4895  HH  TYR   313     167.113  48.968  89.320  1.00  0.00           H
ATOM   4896  C   TYR   313     168.799  56.918  91.083  1.00  0.00           C
ATOM   4897  O   TYR   313     167.789  57.108  91.723  1.00  0.00           O
ATOM   4898  N   LYS   314     169.850  57.766  91.144  1.00  0.00           N
ATOM   4899  HN  LYS   314     170.688  57.511  90.662  1.00  0.00           H
ATOM   4900  CA  LYS   314     169.764  59.025  91.962  1.00  0.00           C
ATOM   4901  HA  LYS   314     169.350  58.736  92.929  1.00  0.00           H
ATOM   4902  CB  LYS   314     171.213  59.556  92.149  1.00  0.00           C
ATOM   4903  HB1 LYS   314     171.557  59.985  91.209  1.00  0.00           H
ATOM   4904  HB2 LYS   314     171.861  58.697  92.331  1.00  0.00           H
ATOM   4905  CG  LYS   314     171.416  60.552  93.340  1.00  0.00           C
ATOM   4906  HG1 LYS   314     171.030  60.101  94.256  1.00  0.00           H
ATOM   4907  HG2 LYS   314     170.794  61.432  93.163  1.00  0.00           H
ATOM   4908  CD  LYS   314     172.862  60.987  93.565  1.00  0.00           C
ATOM   4909  HD1 LYS   314     173.441  60.156  93.972  1.00  0.00           H
ATOM   4910  HD2 LYS   314     172.870  61.775  94.320  1.00  0.00           H
ATOM   4911  CE  LYS   314     173.484  61.474  92.265  1.00  0.00           C
ATOM   4912  HE1 LYS   314     172.779  62.098  91.709  1.00  0.00           H
ATOM   4913  HE2 LYS   314     173.743  60.635  91.615  1.00  0.00           H
ATOM   4914  NZ  LYS   314     174.740  62.309  92.502  1.00  0.00           N1+
ATOM   4915  HZ1 LYS   314     175.458  61.754  93.007  1.00  0.00           H
ATOM   4916  HZ2 LYS   314     174.499  63.158  93.051  1.00  0.00           H
ATOM   4917  HZ3 LYS   314     175.111  62.598  91.572  1.00  0.00           H
ATOM   4918  C   LYS   314     168.803  60.061  91.316  1.00  0.00           C
ATOM   4919  O   LYS   314     168.269  60.901  91.979  1.00  0.00           O
ATOM   4920  N   GLN   315     168.630  60.029  89.974  1.00  0.00           N
ATOM   4921  HN  GLN   315     168.999  59.252  89.465  1.00  0.00           H
ATOM   4922  CA  GLN   315     168.130  61.160  89.186  1.00  0.00           C
ATOM   4923  HA  GLN   315     167.687  61.870  89.887  1.00  0.00           H
ATOM   4924  CB  GLN   315     169.279  61.830  88.481  1.00  0.00           C
ATOM   4925  HB1 GLN   315     168.900  62.637  87.855  1.00  0.00           H
ATOM   4926  HB2 GLN   315     169.820  61.137  87.836  1.00  0.00           H
ATOM   4927  CG  GLN   315     170.224  62.458  89.583  1.00  0.00           C
ATOM   4928  HG1 GLN   315     170.753  61.675  90.119  1.00  0.00           H
ATOM   4929  HG2 GLN   315     169.626  62.994  90.322  1.00  0.00           H
ATOM   4930  CD  GLN   315     171.248  63.444  89.061  1.00  0.00           C
ATOM   4931  OE1 GLN   315     171.027  64.671  89.039  1.00  0.00           O
ATOM   4932  NE2 GLN   315     172.392  62.910  88.580  1.00  0.00           N
ATOM   4933 1HE2 GLN   315     172.609  61.935  88.639  1.00  0.00           H
ATOM   4934 2HE2 GLN   315     173.021  63.496  88.066  1.00  0.00           H
ATOM   4935  C   GLN   315     166.997  60.884  88.173  1.00  0.00           C
ATOM   4936  O   GLN   315     166.443  61.845  87.620  1.00  0.00           O
ATOM   4937  N   THR   316     166.636  59.619  87.850  1.00  0.00           N
ATOM   4938  HN  THR   316     166.985  58.856  88.392  1.00  0.00           H
ATOM   4939  CA  THR   316     165.543  59.324  86.896  1.00  0.00           C
ATOM   4940  HA  THR   316     165.103  60.285  86.636  1.00  0.00           H
ATOM   4941  CB  THR   316     166.108  58.654  85.613  1.00  0.00           C
ATOM   4942  HB  THR   316     165.347  58.558  84.841  1.00  0.00           H
ATOM   4943  OG1 THR   316     166.489  57.354  86.005  1.00  0.00           O
ATOM   4944  HG1 THR   316     167.086  57.414  86.741  1.00  0.00           H
ATOM   4945  CG2 THR   316     167.366  59.359  84.992  1.00  0.00           C
ATOM   4946 1HG2 THR   316     168.190  59.404  85.702  1.00  0.00           H
ATOM   4947 2HG2 THR   316     167.126  60.384  84.704  1.00  0.00           H
ATOM   4948 3HG2 THR   316     167.738  58.851  84.110  1.00  0.00           H
ATOM   4949  C   THR   316     164.522  58.518  87.568  1.00  0.00           C
ATOM   4950  O   THR   316     164.802  57.953  88.664  1.00  0.00           O
ATOM   4951  N   PRO   317     163.443  58.291  86.835  1.00  0.00           N
ATOM   4952  CD  PRO   317     162.976  59.017  85.677  1.00  0.00           C
ATOM   4953  HD1 PRO   317     163.123  58.406  84.785  1.00  0.00           H
ATOM   4954  HD2 PRO   317     163.476  59.968  85.507  1.00  0.00           H
ATOM   4955  CA  PRO   317     162.337  57.437  87.283  1.00  0.00           C
ATOM   4956  HA  PRO   317     162.171  57.698  88.332  1.00  0.00           H
ATOM   4957  CB  PRO   317     161.148  57.971  86.571  1.00  0.00           C
ATOM   4958  HB1 PRO   317     160.285  58.050  87.234  1.00  0.00           H
ATOM   4959  HB2 PRO   317     160.859  57.257  85.797  1.00  0.00           H
ATOM   4960  CG  PRO   317     161.461  59.273  85.907  1.00  0.00           C
ATOM   4961  HG1 PRO   317     160.900  59.450  84.989  1.00  0.00           H
ATOM   4962  HG2 PRO   317     161.313  60.109  86.591  1.00  0.00           H
ATOM   4963  C   PRO   317     162.578  55.954  87.360  1.00  0.00           C
ATOM   4964  O   PRO   317     161.695  55.163  87.822  1.00  0.00           O
ATOM   4965  N   LEU   318     163.877  55.551  87.200  1.00  0.00           N
ATOM   4966  HN  LEU   318     164.570  56.195  86.871  1.00  0.00           H
ATOM   4967  CA  LEU   318     164.313  54.197  87.617  1.00  0.00           C
ATOM   4968  HA  LEU   318     163.578  53.517  87.194  1.00  0.00           H
ATOM   4969  CB  LEU   318     165.731  53.856  86.993  1.00  0.00           C
ATOM   4970  HB1 LEU   318     166.260  53.258  87.728  1.00  0.00           H
ATOM   4971  HB2 LEU   318     166.331  54.757  86.862  1.00  0.00           H
ATOM   4972  CG  LEU   318     165.647  53.005  85.642  1.00  0.00           C
ATOM   4973  HG  LEU   318     164.889  52.233  85.728  1.00  0.00           H
ATOM   4974  CD1 LEU   318     165.402  53.795  84.353  1.00  0.00           C
ATOM   4975 1HD1 LEU   318     166.194  54.527  84.190  1.00  0.00           H
ATOM   4976 2HD1 LEU   318     164.467  54.347  84.415  1.00  0.00           H
ATOM   4977 3HD1 LEU   318     165.356  53.148  83.477  1.00  0.00           H
ATOM   4978  CD2 LEU   318     166.964  52.375  85.575  1.00  0.00           C
ATOM   4979 1HD2 LEU   318     167.147  51.717  86.425  1.00  0.00           H
ATOM   4980 2HD2 LEU   318     167.769  53.112  85.542  1.00  0.00           H
ATOM   4981 3HD2 LEU   318     167.054  51.756  84.683  1.00  0.00           H
ATOM   4982  C   LEU   318     164.213  53.996  89.131  1.00  0.00           C
ATOM   4983  O   LEU   318     164.387  52.884  89.601  1.00  0.00           O
ATOM   4984  N   GLN   319     164.039  55.055  89.908  1.00  0.00           N
ATOM   4985  HN  GLN   319     163.993  55.959  89.477  1.00  0.00           H
ATOM   4986  CA  GLN   319     163.818  55.107  91.308  1.00  0.00           C
ATOM   4987  HA  GLN   319     163.577  54.094  91.635  1.00  0.00           H
ATOM   4988  CB  GLN   319     165.185  55.595  91.939  1.00  0.00           C
ATOM   4989  HB1 GLN   319     165.345  56.659  91.756  1.00  0.00           H
ATOM   4990  HB2 GLN   319     166.005  55.072  91.445  1.00  0.00           H
ATOM   4991  CG  GLN   319     165.241  55.278  93.455  1.00  0.00           C
ATOM   4992  HG1 GLN   319     164.871  54.266  93.624  1.00  0.00           H
ATOM   4993  HG2 GLN   319     164.568  55.938  94.005  1.00  0.00           H
ATOM   4994  CD  GLN   319     166.573  55.343  94.060  1.00  0.00           C
ATOM   4995  OE1 GLN   319     167.261  54.403  94.289  1.00  0.00           O
ATOM   4996  NE2 GLN   319     166.953  56.480  94.547  1.00  0.00           N
ATOM   4997 1HE2 GLN   319     166.449  57.303  94.283  1.00  0.00           H
ATOM   4998 2HE2 GLN   319     167.727  56.552  95.167  1.00  0.00           H
ATOM   4999  C   GLN   319     162.729  56.060  91.793  1.00  0.00           C
ATOM   5000  O   GLN   319     162.644  57.189  91.396  1.00  0.00           O
ATOM   5001  N   THR   320     161.675  55.516  92.497  1.00  0.00           N
ATOM   5002  HN  THR   320     161.787  54.608  92.906  1.00  0.00           H
ATOM   5003  CA  THR   320     160.330  56.066  92.592  1.00  0.00           C
ATOM   5004  HA  THR   320     160.438  57.143  92.456  1.00  0.00           H
ATOM   5005  CB  THR   320     159.368  55.508  91.474  1.00  0.00           C
ATOM   5006  HB  THR   320     158.399  55.985  91.663  1.00  0.00           H
ATOM   5007  OG1 THR   320     159.183  54.113  91.593  1.00  0.00           O
ATOM   5008  HG1 THR   320     158.596  53.763  90.924  1.00  0.00           H
ATOM   5009  CG2 THR   320     159.690  55.829  90.068  1.00  0.00           C
ATOM   5010 1HG2 THR   320     160.562  55.252  89.775  1.00  0.00           H
ATOM   5011 2HG2 THR   320     159.948  56.882  89.957  1.00  0.00           H
ATOM   5012 3HG2 THR   320     158.881  55.617  89.368  1.00  0.00           H
ATOM   5013  C   THR   320     159.691  55.871  94.005  1.00  0.00           C
ATOM   5014  O   THR   320     160.350  55.111  94.782  1.00  0.00           O
ATOM   5015  N   SER   321     158.537  56.459  94.283  1.00  0.00           N
ATOM   5016  HN  SER   321     158.039  57.019  93.623  1.00  0.00           H
ATOM   5017  CA  SER   321     157.854  56.189  95.535  1.00  0.00           C
ATOM   5018  HA  SER   321     158.188  55.196  95.843  1.00  0.00           H
ATOM   5019  CB  SER   321     158.338  57.230  96.633  1.00  0.00           C
ATOM   5020  HB1 SER   321     158.012  58.234  96.355  1.00  0.00           H
ATOM   5021  HB2 SER   321     159.430  57.260  96.717  1.00  0.00           H
ATOM   5022  OG  SER   321     157.755  56.934  97.853  1.00  0.00           O
ATOM   5023  HG  SER   321     158.029  56.079  98.175  1.00  0.00           H
ATOM   5024  C   SER   321     156.304  56.033  95.478  1.00  0.00           C
ATOM   5025  O   SER   321     155.775  56.650  94.588  1.00  0.00           O
ATOM   5026  N   PHE   322     155.629  55.258  96.344  1.00  0.00           N
ATOM   5027  HN  PHE   322     156.155  54.844  97.087  1.00  0.00           H
ATOM   5028  CA  PHE   322     154.212  55.168  96.455  1.00  0.00           C
ATOM   5029  HA  PHE   322     153.803  56.007  95.887  1.00  0.00           H
ATOM   5030  CB  PHE   322     153.747  53.813  95.806  1.00  0.00           C
ATOM   5031  HB1 PHE   322     153.688  53.008  96.541  1.00  0.00           H
ATOM   5032  HB2 PHE   322     154.464  53.491  95.075  1.00  0.00           H
ATOM   5033  CG  PHE   322     152.436  53.944  95.048  1.00  0.00           C
ATOM   5034  CD1 PHE   322     152.442  54.546  93.724  1.00  0.00           C
ATOM   5035  HD1 PHE   322     153.350  54.950  93.298  1.00  0.00           H
ATOM   5036  CD2 PHE   322     151.238  53.503  95.630  1.00  0.00           C
ATOM   5037  HD2 PHE   322     151.212  53.124  96.641  1.00  0.00           H
ATOM   5038  CE1 PHE   322     151.221  54.586  92.989  1.00  0.00           C
ATOM   5039  HE1 PHE   322     151.191  55.037  92.006  1.00  0.00           H
ATOM   5040  CE2 PHE   322     150.051  53.531  94.840  1.00  0.00           C
ATOM   5041  HE2 PHE   322     149.127  53.163  95.266  1.00  0.00           H
ATOM   5042  CZ  PHE   322     150.044  53.986  93.534  1.00  0.00           C
ATOM   5043  HZ  PHE   322     149.136  53.949  92.945  1.00  0.00           H
ATOM   5044  C   PHE   322     153.651  55.264  97.884  1.00  0.00           C
ATOM   5045  O   PHE   322     154.189  54.633  98.758  1.00  0.00           O
ATOM   5046  N   GLY   323     152.492  55.964  98.031  1.00  0.00           N
ATOM   5047  HN  GLY   323     152.090  56.384  97.219  1.00  0.00           H
ATOM   5048  CA  GLY   323     151.795  56.046  99.298  1.00  0.00           C
ATOM   5049  HA1 GLY   323     151.286  57.010  99.319  1.00  0.00           H
ATOM   5050  HA2 GLY   323     152.522  56.025 100.112  1.00  0.00           H
ATOM   5051  C   GLY   323     150.754  54.910  99.458  1.00  0.00           C
ATOM   5052  O   GLY   323     150.233  54.312  98.556  1.00  0.00           O
ATOM   5053  N   VAL   324     150.329  54.745 100.735  1.00  0.00           N
ATOM   5054  HN  VAL   324     150.767  55.305 101.445  1.00  0.00           H
ATOM   5055  CA  VAL   324     149.288  53.826 101.247  1.00  0.00           C
ATOM   5056  HA  VAL   324     148.613  53.625 100.412  1.00  0.00           H
ATOM   5057  CB  VAL   324     149.883  52.585 101.818  1.00  0.00           C
ATOM   5058  HB  VAL   324     150.218  52.744 102.845  1.00  0.00           H
ATOM   5059  CG1 VAL   324     148.803  51.517 101.792  1.00  0.00           C
ATOM   5060 1HG1 VAL   324     148.457  51.310 100.779  1.00  0.00           H
ATOM   5061 2HG1 VAL   324     147.943  51.838 102.377  1.00  0.00           H
[truncated: 910,422 more chars]
