# Supplementary material for: Designing Antibiotics with Inherent Resistance to Efflux as a Strategy to Revive Discovery against Multidrug-Resistant Pathogens
Source: J Med Chem. 2026 May 29;69(11):13071–98. doi: 10.1021/acs.jmedchem.6c00060 (PMC13266999; doi:10.1021/acs.jmedchem.6c00060)
Supplement: Supplementary file 11 [file jm6c00060_si_011.pdb]

REMARK   Accelrys Discovery Studio PDB file
REMARK   Created:  2015-12-01T09:29:03Z
ATOM      1  N   ASN     1     117.364  76.719 113.293  0.00  0.00           N1+
ATOM      2  HT1 ASN     1     117.287  75.870 113.834  0.00  0.00           H
ATOM      3  HT2 ASN     1     117.258  76.452 112.325  0.00  0.00           H
ATOM      4  HT3 ASN     1     116.632  77.371 113.538  0.00  0.00           H
ATOM      5  CA  ASN     1     118.623  77.269 113.707  0.00  0.00           C
ATOM      6  HA  ASN     1     118.457  77.653 114.713  0.00  0.00           H
ATOM      7  CB  ASN     1     119.804  76.216 113.711  0.00  0.00           C
ATOM      8  HB1 ASN     1     119.412  75.273 114.092  0.00  0.00           H
ATOM      9  HB2 ASN     1     120.176  76.012 112.707  0.00  0.00           H
ATOM     10  CG  ASN     1     121.051  76.549 114.488  0.00  0.00           C
ATOM     11  OD1 ASN     1     121.248  77.597 115.050  0.00  0.00           O
ATOM     12  ND2 ASN     1     122.031  75.747 114.421  0.00  0.00           N
ATOM     13 1HD2 ASN     1     122.909  76.035 114.829  0.00  0.00           H
ATOM     14 2HD2 ASN     1     121.884  74.832 114.018  0.00  0.00           H
ATOM     15  C   ASN     1     119.052  78.528 112.916  0.00  0.00           C
ATOM     16  O   ASN     1     119.384  78.456 111.784  0.00  0.00           O
ATOM     17  N   GLU     2     118.999  79.712 113.556  0.00  0.00           N
ATOM     18  HN  GLU     2     118.822  79.648 114.548  0.00  0.00           H
ATOM     19  CA  GLU     2     119.375  80.971 112.963  0.00  0.00           C
ATOM     20  HA  GLU     2     118.952  81.062 111.962  0.00  0.00           H
ATOM     21  CB  GLU     2     118.595  82.102 113.711  0.00  0.00           C
ATOM     22  HB1 GLU     2     118.768  82.056 114.786  0.00  0.00           H
ATOM     23  HB2 GLU     2     119.087  83.039 113.452  0.00  0.00           H
ATOM     24  CG  GLU     2     117.153  82.290 113.317  0.00  0.00           C
ATOM     25  HG1 GLU     2     116.589  82.967 113.958  0.00  0.00           H
ATOM     26  HG2 GLU     2     117.128  82.717 112.314  0.00  0.00           H
ATOM     27  CD  GLU     2     116.309  80.976 113.313  0.00  0.00           C
ATOM     28  OE1 GLU     2     116.123  80.309 114.331  0.00  0.00           O
ATOM     29  OE2 GLU     2     115.825  80.564 112.232  0.00  0.00           O
ATOM     30  C   GLU     2     120.868  81.051 112.959  0.00  0.00           C
ATOM     31  O   GLU     2     121.528  80.859 113.972  0.00  0.00           O
ATOM     32  N   ARG     3     121.424  81.356 111.769  0.00  0.00           N
ATOM     33  HN  ARG     3     120.731  81.499 111.048  0.00  0.00           H
ATOM     34  CA  ARG     3     122.871  81.409 111.360  0.00  0.00           C
ATOM     35  HA  ARG     3     123.528  82.037 111.962  0.00  0.00           H
ATOM     36  CB  ARG     3     123.453  79.972 111.463  0.00  0.00           C
ATOM     37  HB1 ARG     3     124.522  80.071 111.275  0.00  0.00           H
ATOM     38  HB2 ARG     3     123.223  79.639 112.475  0.00  0.00           H
ATOM     39  CG  ARG     3     122.715  78.934 110.493  0.00  0.00           C
ATOM     40  HG1 ARG     3     121.647  79.063 110.672  0.00  0.00           H
ATOM     41  HG2 ARG     3     122.776  79.221 109.443  0.00  0.00           H
ATOM     42  CD  ARG     3     123.204  77.461 110.698  0.00  0.00           C
ATOM     43  HD1 ARG     3     124.009  77.113 110.051  0.00  0.00           H
ATOM     44  HD2 ARG     3     123.727  77.379 111.651  0.00  0.00           H
ATOM     45  NE  ARG     3     122.051  76.513 110.573  0.00  0.00           N
ATOM     46  HE  ARG     3     121.167  76.870 110.238  0.00  0.00           H
ATOM     47  CZ  ARG     3     122.143  75.189 110.743  0.00  0.00           C
ATOM     48  NH1 ARG     3     123.242  74.625 111.098  0.00  0.00           N
ATOM     49 1HH1 ARG     3     124.091  75.122 111.324  0.00  0.00           H
ATOM     50 2HH1 ARG     3     123.269  73.616 111.078  0.00  0.00           H
ATOM     51  NH2 ARG     3     121.273  74.442 110.295  0.00  0.00           N
ATOM     52 1HH2 ARG     3     120.660  74.847 109.603  0.00  0.00           H
ATOM     53 2HH2 ARG     3     121.445  73.448 110.352  0.00  0.00           H
ATOM     54  C   ARG     3     122.982  81.953 109.898  0.00  0.00           C
ATOM     55  O   ARG     3     121.950  82.093 109.167  0.00  0.00           O
ATOM     56  N   ASN     4     124.145  82.373 109.454  0.00  0.00           N
ATOM     57  HN  ASN     4     124.925  82.375 110.095  0.00  0.00           H
ATOM     58  CA  ASN     4     124.232  82.803 107.991  0.00  0.00           C
ATOM     59  HA  ASN     4     123.431  83.527 107.848  0.00  0.00           H
ATOM     60  CB  ASN     4     125.629  83.349 107.772  0.00  0.00           C
ATOM     61  HB1 ASN     4     125.819  84.136 108.502  0.00  0.00           H
ATOM     62  HB2 ASN     4     126.402  82.600 107.944  0.00  0.00           H
ATOM     63  CG  ASN     4     125.843  83.982 106.445  0.00  0.00           C
ATOM     64  OD1 ASN     4     125.155  83.741 105.470  0.00  0.00           O
ATOM     65  ND2 ASN     4     126.714  84.912 106.338  0.00  0.00           N
ATOM     66 1HD2 ASN     4     126.674  85.464 105.493  0.00  0.00           H
ATOM     67 2HD2 ASN     4     127.260  85.109 107.164  0.00  0.00           H
ATOM     68  C   ASN     4     123.837  81.615 107.084  0.00  0.00           C
ATOM     69  O   ASN     4     124.149  80.481 107.384  0.00  0.00           O
ATOM     70  N   ILE     5     123.096  81.887 106.045  0.00  0.00           N
ATOM     71  HN  ILE     5     122.811  82.828 105.817  0.00  0.00           H
ATOM     72  CA  ILE     5     122.633  80.911 105.127  0.00  0.00           C
ATOM     73  HA  ILE     5     121.956  80.280 105.704  0.00  0.00           H
ATOM     74  CB  ILE     5     121.676  81.601 104.076  0.00  0.00           C
ATOM     75  HB  ILE     5     120.856  82.082 104.609  0.00  0.00           H
ATOM     76  CG2 ILE     5     122.397  82.712 103.245  0.00  0.00           C
ATOM     77 1HG2 ILE     5     122.125  83.675 103.679  0.00  0.00           H
ATOM     78 2HG2 ILE     5     123.450  82.502 103.060  0.00  0.00           H
ATOM     79 3HG2 ILE     5     121.970  82.897 102.259  0.00  0.00           H
ATOM     80  CG1 ILE     5     120.851  80.612 103.195  0.00  0.00           C
ATOM     81 1HG1 ILE     5     120.383  81.156 102.375  0.00  0.00           H
ATOM     82 2HG1 ILE     5     121.520  79.932 102.667  0.00  0.00           H
ATOM     83  CD1 ILE     5     119.795  79.963 104.093  0.00  0.00           C
ATOM     84 1HD1 ILE     5     119.121  80.779 104.354  0.00  0.00           H
ATOM     85 2HD1 ILE     5     119.238  79.206 103.541  0.00  0.00           H
ATOM     86 3HD1 ILE     5     120.183  79.566 105.031  0.00  0.00           H
ATOM     87  C   ILE     5     123.829  80.173 104.416  0.00  0.00           C
ATOM     88  O   ILE     5     123.751  78.964 104.274  0.00  0.00           O
ATOM     89  N   THR     6     125.036  80.759 104.278  0.00  0.00           N
ATOM     90  HN  THR     6     125.082  81.767 104.324  0.00  0.00           H
ATOM     91  CA  THR     6     126.298  80.059 103.960  0.00  0.00           C
ATOM     92  HA  THR     6     126.120  79.562 103.007  0.00  0.00           H
ATOM     93  CB  THR     6     127.544  80.903 103.873  0.00  0.00           C
ATOM     94  HB  THR     6     128.466  80.341 103.717  0.00  0.00           H
ATOM     95  OG1 THR     6     127.717  81.784 104.997  0.00  0.00           O
ATOM     96  HG1 THR     6     128.516  82.282 104.813  0.00  0.00           H
ATOM     97  CG2 THR     6     127.416  81.838 102.784  0.00  0.00           C
ATOM     98 1HG2 THR     6     126.558  82.500 102.899  0.00  0.00           H
ATOM     99 2HG2 THR     6     128.359  82.365 102.638  0.00  0.00           H
ATOM    100 3HG2 THR     6     127.240  81.362 101.819  0.00  0.00           H
ATOM    101  C   THR     6     126.673  78.926 104.921  0.00  0.00           C
ATOM    102  O   THR     6     127.343  77.920 104.604  0.00  0.00           O
ATOM    103  N   SER     7     126.269  79.053 106.183  0.00  0.00           N
ATOM    104  HN  SER     7     125.736  79.898 106.332  0.00  0.00           H
ATOM    105  CA  SER     7     126.365  78.157 107.327  0.00  0.00           C
ATOM    106  HA  SER     7     127.276  77.564 107.250  0.00  0.00           H
ATOM    107  CB  SER     7     126.623  78.848 108.622  0.00  0.00           C
ATOM    108  HB1 SER     7     125.735  79.379 108.963  0.00  0.00           H
ATOM    109  HB2 SER     7     126.906  78.175 109.432  0.00  0.00           H
ATOM    110  OG  SER     7     127.598  79.808 108.454  0.00  0.00           O
ATOM    111  HG  SER     7     127.342  80.552 109.005  0.00  0.00           H
ATOM    112  C   SER     7     125.167  77.141 107.348  0.00  0.00           C
ATOM    113  O   SER     7     125.414  75.936 107.529  0.00  0.00           O
ATOM    114  N   GLU     8     123.878  77.541 107.021  0.00  0.00           N
ATOM    115  HN  GLU     8     123.820  78.543 106.906  0.00  0.00           H
ATOM    116  CA  GLU     8     122.766  76.646 106.690  0.00  0.00           C
ATOM    117  HA  GLU     8     122.547  75.947 107.497  0.00  0.00           H
ATOM    118  CB  GLU     8     121.472  77.489 106.428  0.00  0.00           C
ATOM    119  HB1 GLU     8     121.426  78.283 107.174  0.00  0.00           H
ATOM    120  HB2 GLU     8     121.647  77.938 105.451  0.00  0.00           H
ATOM    121  CG  GLU     8     120.122  76.678 106.418  0.00  0.00           C
ATOM    122  HG1 GLU     8     119.388  77.460 106.222  0.00  0.00           H
ATOM    123  HG2 GLU     8     120.139  76.026 105.545  0.00  0.00           H
ATOM    124  CD  GLU     8     119.836  75.915 107.640  0.00  0.00           C
ATOM    125  OE1 GLU     8     119.691  76.491 108.702  0.00  0.00           O
ATOM    126  OE2 GLU     8     119.858  74.624 107.620  0.00  0.00           O
ATOM    127  C   GLU     8     123.045  75.635 105.502  0.00  0.00           C
ATOM    128  O   GLU     8     122.794  74.405 105.627  0.00  0.00           O
ATOM    129  N   MET     9     123.676  76.161 104.453  0.00  0.00           N
ATOM    130  HN  MET     9     123.801  77.159 104.359  0.00  0.00           H
ATOM    131  CA  MET     9     123.993  75.343 103.276  0.00  0.00           C
ATOM    132  HA  MET     9     123.146  74.669 103.146  0.00  0.00           H
ATOM    133  CB  MET     9     124.061  76.237 102.037  0.00  0.00           C
ATOM    134  HB1 MET     9     124.942  76.876 102.091  0.00  0.00           H
ATOM    135  HB2 MET     9     124.257  75.547 101.216  0.00  0.00           H
ATOM    136  CG  MET     9     122.862  77.093 101.772  0.00  0.00           C
ATOM    137  HG1 MET     9     122.497  77.640 102.641  0.00  0.00           H
ATOM    138  HG2 MET     9     123.112  77.773 100.958  0.00  0.00           H
ATOM    139  SD  MET     9     121.410  76.120 101.311  0.00  0.00           S
ATOM    140  CE  MET     9     121.406  75.870  99.526  0.00  0.00           C
ATOM    141  HE1 MET     9     122.373  75.796  99.029  0.00  0.00           H
ATOM    142  HE2 MET     9     120.950  74.891  99.376  0.00  0.00           H
ATOM    143  HE3 MET     9     120.772  76.523  98.928  0.00  0.00           H
ATOM    144  C   MET     9     125.222  74.544 103.538  0.00  0.00           C
ATOM    145  O   MET     9     125.365  73.439 102.893  0.00  0.00           O
ATOM    146  N   ARG    10     126.029  74.838 104.572  0.00  0.00           N
ATOM    147  HN  ARG    10     125.862  75.706 105.060  0.00  0.00           H
ATOM    148  CA  ARG    10     127.100  73.957 105.013  0.00  0.00           C
ATOM    149  HA  ARG    10     127.689  73.635 104.154  0.00  0.00           H
ATOM    150  CB  ARG    10     128.033  74.767 105.949  0.00  0.00           C
ATOM    151  HB1 ARG    10     128.424  75.651 105.446  0.00  0.00           H
ATOM    152  HB2 ARG    10     127.486  75.043 106.851  0.00  0.00           H
ATOM    153  CG  ARG    10     129.387  74.021 106.326  0.00  0.00           C
ATOM    154  HG1 ARG    10     129.088  73.234 107.018  0.00  0.00           H
ATOM    155  HG2 ARG    10     129.755  73.523 105.428  0.00  0.00           H
ATOM    156  CD  ARG    10     130.425  74.899 106.996  0.00  0.00           C
ATOM    157  HD1 ARG    10     131.269  74.274 107.284  0.00  0.00           H
ATOM    158  HD2 ARG    10     130.757  75.657 106.286  0.00  0.00           H
ATOM    159  NE  ARG    10     129.969  75.638 108.153  0.00  0.00           N
ATOM    160  HE  ARG    10     129.496  75.125 108.884  0.00  0.00           H
ATOM    161  CZ  ARG    10     130.208  76.902 108.452  0.00  0.00           C
ATOM    162  NH1 ARG    10     130.918  77.650 107.678  0.00  0.00           N
ATOM    163 1HH1 ARG    10     131.148  77.278 106.768  0.00  0.00           H
ATOM    164 2HH1 ARG    10     131.129  78.577 108.022  0.00  0.00           H
ATOM    165  NH2 ARG    10     129.753  77.418 109.589  0.00  0.00           N
ATOM    166 1HH2 ARG    10     129.303  76.847 110.290  0.00  0.00           H
ATOM    167 2HH2 ARG    10     130.035  78.338 109.898  0.00  0.00           H
ATOM    168  C   ARG    10     126.549  72.719 105.661  0.00  0.00           C
ATOM    169  O   ARG    10     127.125  71.621 105.457  0.00  0.00           O
ATOM    170  N   GLU    11     125.412  72.722 106.296  0.00  0.00           N
ATOM    171  HN  GLU    11     124.894  73.588 106.334  0.00  0.00           H
ATOM    172  CA  GLU    11     124.826  71.445 106.763  0.00  0.00           C
ATOM    173  HA  GLU    11     125.649  70.974 107.301  0.00  0.00           H
ATOM    174  CB  GLU    11     123.701  71.847 107.741  0.00  0.00           C
ATOM    175  HB1 GLU    11     124.016  72.721 108.311  0.00  0.00           H
ATOM    176  HB2 GLU    11     122.832  72.262 107.229  0.00  0.00           H
ATOM    177  CG  GLU    11     123.227  70.759 108.798  0.00  0.00           C
ATOM    178  HG1 GLU    11     122.723  70.027 108.167  0.00  0.00           H
ATOM    179  HG2 GLU    11     124.104  70.445 109.364  0.00  0.00           H
ATOM    180  CD  GLU    11     122.225  71.327 109.728  0.00  0.00           C
ATOM    181  OE1 GLU    11     122.623  71.984 110.678  0.00  0.00           O
ATOM    182  OE2 GLU    11     121.011  71.154 109.547  0.00  0.00           O
ATOM    183  C   GLU    11     124.372  70.511 105.624  0.00  0.00           C
ATOM    184  O   GLU    11     124.672  69.312 105.724  0.00  0.00           O
ATOM    185  N   SER    12     123.957  71.092 104.520  0.00  0.00           N
ATOM    186  HN  SER    12     123.650  72.053 104.476  0.00  0.00           H
ATOM    187  CA  SER    12     123.617  70.290 103.260  0.00  0.00           C
ATOM    188  HA  SER    12     123.270  69.297 103.547  0.00  0.00           H
ATOM    189  CB  SER    12     122.543  71.001 102.429  0.00  0.00           C
ATOM    190  HB1 SER    12     123.021  71.932 102.125  0.00  0.00           H
ATOM    191  HB2 SER    12     122.267  70.376 101.579  0.00  0.00           H
ATOM    192  OG  SER    12     121.350  71.287 103.152  0.00  0.00           O
ATOM    193  HG  SER    12     120.713  71.285 102.434  0.00  0.00           H
ATOM    194  C   SER    12     124.812  70.009 102.363  0.00  0.00           C
ATOM    195  O   SER    12     124.774  69.032 101.598  0.00  0.00           O
ATOM    196  N   PHE    13     125.922  70.740 102.525  0.00  0.00           N
ATOM    197  HN  PHE    13     125.821  71.580 103.076  0.00  0.00           H
ATOM    198  CA  PHE    13     127.172  70.411 101.851  0.00  0.00           C
ATOM    199  HA  PHE    13     126.904  70.120 100.835  0.00  0.00           H
ATOM    200  CB  PHE    13     128.021  71.681 101.626  0.00  0.00           C
ATOM    201  HB1 PHE    13     127.330  72.462 101.311  0.00  0.00           H
ATOM    202  HB2 PHE    13     128.446  71.882 102.609  0.00  0.00           H
ATOM    203  CG  PHE    13     129.097  71.457 100.626  0.00  0.00           C
ATOM    204  CD1 PHE    13     130.436  70.963 100.958  0.00  0.00           C
ATOM    205  HD1 PHE    13     130.754  70.857 101.985  0.00  0.00           H
ATOM    206  CD2 PHE    13     128.762  71.541  99.261  0.00  0.00           C
ATOM    207  HD2 PHE    13     127.755  71.857  99.033  0.00  0.00           H
ATOM    208  CE1 PHE    13     131.332  70.655  99.923  0.00  0.00           C
ATOM    209  HE1 PHE    13     132.285  70.288 100.274  0.00  0.00           H
ATOM    210  CE2 PHE    13     129.641  71.179  98.289  0.00  0.00           C
ATOM    211  HE2 PHE    13     129.305  71.343  97.276  0.00  0.00           H
ATOM    212  CZ  PHE    13     130.939  70.717  98.596  0.00  0.00           C
ATOM    213  HZ  PHE    13     131.541  70.384  97.765  0.00  0.00           H
ATOM    214  C   PHE    13     127.993  69.312 102.474  0.00  0.00           C
ATOM    215  O   PHE    13     128.598  68.537 101.730  0.00  0.00           O
ATOM    216  N   LEU    14     127.982  69.150 103.841  0.00  0.00           N
ATOM    217  HN  LEU    14     127.503  69.873 104.359  0.00  0.00           H
ATOM    218  CA  LEU    14     128.460  67.965 104.533  0.00  0.00           C
ATOM    219  HA  LEU    14     129.522  67.796 104.356  0.00  0.00           H
ATOM    220  CB  LEU    14     128.334  68.107 106.049  0.00  0.00           C
ATOM    221  HB1 LEU    14     127.282  68.300 106.260  0.00  0.00           H
ATOM    222  HB2 LEU    14     128.576  67.130 106.465  0.00  0.00           H
ATOM    223  CG  LEU    14     129.139  69.167 106.760  0.00  0.00           C
ATOM    224  HG  LEU    14     129.009  70.215 106.490  0.00  0.00           H
ATOM    225  CD1 LEU    14     128.906  69.035 108.233  0.00  0.00           C
ATOM    226 1HD1 LEU    14     127.839  69.212 108.367  0.00  0.00           H
ATOM    227 2HD1 LEU    14     129.217  68.048 108.576  0.00  0.00           H
ATOM    228 3HD1 LEU    14     129.398  69.829 108.794  0.00  0.00           H
ATOM    229  CD2 LEU    14     130.679  68.809 106.636  0.00  0.00           C
ATOM    230 1HD2 LEU    14     130.957  68.713 105.586  0.00  0.00           H
ATOM    231 2HD2 LEU    14     131.425  69.447 107.111  0.00  0.00           H
ATOM    232 3HD2 LEU    14     130.863  67.812 107.037  0.00  0.00           H
ATOM    233  C   LEU    14     127.805  66.744 104.019  0.00  0.00           C
ATOM    234  O   LEU    14     128.321  65.620 103.987  0.00  0.00           O
ATOM    235  N   ASP    15     126.513  66.922 103.756  0.00  0.00           N
ATOM    236  HN  ASP    15     126.242  67.894 103.699  0.00  0.00           H
ATOM    237  CA  ASP    15     125.616  65.872 103.307  0.00  0.00           C
ATOM    238  HA  ASP    15     125.781  64.970 103.897  0.00  0.00           H
ATOM    239  CB  ASP    15     124.142  66.416 103.476  0.00  0.00           C
ATOM    240  HB1 ASP    15     124.086  66.749 104.513  0.00  0.00           H
ATOM    241  HB2 ASP    15     123.828  67.170 102.754  0.00  0.00           H
ATOM    242  CG  ASP    15     123.335  65.139 103.352  0.00  0.00           C
ATOM    243  OD1 ASP    15     122.591  64.974 102.360  0.00  0.00           O
ATOM    244  OD2 ASP    15     123.387  64.366 104.321  0.00  0.00           O
ATOM    245  C   ASP    15     125.883  65.436 101.847  0.00  0.00           C
ATOM    246  O   ASP    15     125.908  64.195 101.574  0.00  0.00           O
ATOM    247  N   TYR    16     126.055  66.382 100.938  0.00  0.00           N
ATOM    248  HN  TYR    16     125.941  67.338 101.240  0.00  0.00           H
ATOM    249  CA  TYR    16     126.569  66.219  99.578  0.00  0.00           C
ATOM    250  HA  TYR    16     125.957  65.487  99.051  0.00  0.00           H
ATOM    251  CB  TYR    16     126.382  67.597  98.888  0.00  0.00           C
ATOM    252  HB1 TYR    16     125.329  67.806  98.704  0.00  0.00           H
ATOM    253  HB2 TYR    16     126.801  68.408  99.485  0.00  0.00           H
ATOM    254  CG  TYR    16     127.064  67.670  97.534  0.00  0.00           C
ATOM    255  CD1 TYR    16     126.506  67.195  96.384  0.00  0.00           C
ATOM    256  HD1 TYR    16     125.465  66.916  96.455  0.00  0.00           H
ATOM    257  CE1 TYR    16     127.316  67.072  95.240  0.00  0.00           C
ATOM    258  HE1 TYR    16     126.846  66.556  94.415  0.00  0.00           H
ATOM    259  CD2 TYR    16     128.406  68.105  97.479  0.00  0.00           C
ATOM    260  HD2 TYR    16     128.945  68.452  98.348  0.00  0.00           H
ATOM    261  CE2 TYR    16     129.157  68.097  96.263  0.00  0.00           C
ATOM    262  HE2 TYR    16     130.143  68.539  96.253  0.00  0.00           H
ATOM    263  CZ  TYR    16     128.564  67.573  95.128  0.00  0.00           C
ATOM    264  OH  TYR    16     129.236  67.633  93.989  0.00  0.00           O
ATOM    265  HH  TYR    16     128.518  67.678  93.354  0.00  0.00           H
ATOM    266  C   TYR    16     128.012  65.687  99.410  0.00  0.00           C
ATOM    267  O   TYR    16     128.163  64.812  98.590  0.00  0.00           O
ATOM    268  N   ALA    17     128.996  66.152 100.127  0.00  0.00           N
ATOM    269  HN  ALA    17     128.908  67.001 100.668  0.00  0.00           H
ATOM    270  CA  ALA    17     130.343  65.684 100.199  0.00  0.00           C
ATOM    271  HA  ALA    17     130.721  65.759  99.180  0.00  0.00           H
ATOM    272  CB  ALA    17     131.092  66.675 101.075  0.00  0.00           C
ATOM    273  HB1 ALA    17     131.075  67.700 100.705  0.00  0.00           H
ATOM    274  HB2 ALA    17     130.617  66.794 102.049  0.00  0.00           H
ATOM    275  HB3 ALA    17     132.120  66.314 101.111  0.00  0.00           H
ATOM    276  C   ALA    17     130.479  64.239 100.685  0.00  0.00           C
ATOM    277  O   ALA    17     131.259  63.439 100.191  0.00  0.00           O
ATOM    278  N   MET    18     129.626  63.842 101.697  0.00  0.00           N
ATOM    279  HN  MET    18     128.962  64.514 102.055  0.00  0.00           H
ATOM    280  CA  MET    18     129.640  62.521 102.237  0.00  0.00           C
ATOM    281  HA  MET    18     130.690  62.353 102.474  0.00  0.00           H
ATOM    282  CB  MET    18     128.955  62.423 103.620  0.00  0.00           C
ATOM    283  HB1 MET    18     129.423  63.110 104.325  0.00  0.00           H
ATOM    284  HB2 MET    18     127.914  62.661 103.402  0.00  0.00           H
ATOM    285  CG  MET    18     128.964  61.019 104.205  0.00  0.00           C
ATOM    286  HG1 MET    18     128.350  61.104 105.101  0.00  0.00           H
ATOM    287  HG2 MET    18     128.393  60.347 103.565  0.00  0.00           H
ATOM    288  SD  MET    18     130.685  60.612 104.728  0.00  0.00           S
ATOM    289  CE  MET    18     130.712  61.398 106.306  0.00  0.00           C
ATOM    290  HE1 MET    18     130.246  60.743 107.042  0.00  0.00           H
ATOM    291  HE2 MET    18     131.734  61.548 106.654  0.00  0.00           H
ATOM    292  HE3 MET    18     130.313  62.411 106.253  0.00  0.00           H
ATOM    293  C   MET    18     129.020  61.461 101.265  0.00  0.00           C
ATOM    294  O   MET    18     129.597  60.436 100.990  0.00  0.00           O
ATOM    295  N   SER    19     127.882  61.878 100.594  0.00  0.00           N
ATOM    296  HN  SER    19     127.475  62.765 100.855  0.00  0.00           H
ATOM    297  CA  SER    19     127.199  61.121  99.518  0.00  0.00           C
ATOM    298  HA  SER    19     127.024  60.082  99.798  0.00  0.00           H
ATOM    299  CB  SER    19     125.919  61.890  99.061  0.00  0.00           C
ATOM    300  HB1 SER    19     126.242  62.814  98.581  0.00  0.00           H
ATOM    301  HB2 SER    19     125.351  61.259  98.376  0.00  0.00           H
ATOM    302  OG  SER    19     125.126  62.098 100.245  0.00  0.00           O
ATOM    303  HG  SER    19     125.313  62.954 100.636  0.00  0.00           H
ATOM    304  C   SER    19     128.129  61.009  98.341  0.00  0.00           C
ATOM    305  O   SER    19     127.859  60.069  97.597  0.00  0.00           O
ATOM    306  N   VAL    20     129.154  61.822  98.057  0.00  0.00           N
ATOM    307  HN  VAL    20     129.259  62.705  98.535  0.00  0.00           H
ATOM    308  CA  VAL    20     130.168  61.521  97.006  0.00  0.00           C
ATOM    309  HA  VAL    20     129.676  61.039  96.162  0.00  0.00           H
ATOM    310  CB  VAL    20     130.664  62.877  96.479  0.00  0.00           C
ATOM    311  HB  VAL    20     131.029  63.316  97.408  0.00  0.00           H
ATOM    312  CG1 VAL    20     131.674  62.808  95.308  0.00  0.00           C
ATOM    313 1HG1 VAL    20     131.615  63.672  94.646  0.00  0.00           H
ATOM    314 2HG1 VAL    20     132.690  62.738  95.697  0.00  0.00           H
ATOM    315 3HG1 VAL    20     131.498  61.945  94.666  0.00  0.00           H
ATOM    316  CG2 VAL    20     129.531  63.749  95.920  0.00  0.00           C
ATOM    317 1HG2 VAL    20     128.751  63.871  96.673  0.00  0.00           H
ATOM    318 2HG2 VAL    20     129.973  64.694  95.604  0.00  0.00           H
ATOM    319 3HG2 VAL    20     129.086  63.318  95.023  0.00  0.00           H
ATOM    320  C   VAL    20     131.226  60.656  97.586  0.00  0.00           C
ATOM    321  O   VAL    20     131.610  59.697  96.901  0.00  0.00           O
ATOM    322  N   ILE    21     131.775  60.976  98.752  0.00  0.00           N
ATOM    323  HN  ILE    21     131.430  61.849  99.125  0.00  0.00           H
ATOM    324  CA  ILE    21     132.822  60.237  99.353  0.00  0.00           C
ATOM    325  HA  ILE    21     133.708  60.440  98.750  0.00  0.00           H
ATOM    326  CB  ILE    21     133.112  60.720 100.813  0.00  0.00           C
ATOM    327  HB  ILE    21     132.147  60.762 101.318  0.00  0.00           H
ATOM    328  CG2 ILE    21     133.896  59.626 101.631  0.00  0.00           C
ATOM    329 1HG2 ILE    21     133.288  58.770 101.923  0.00  0.00           H
ATOM    330 2HG2 ILE    21     134.812  59.300 101.139  0.00  0.00           H
ATOM    331 3HG2 ILE    21     134.251  60.142 102.524  0.00  0.00           H
ATOM    332  CG1 ILE    21     133.924  62.038 100.769  0.00  0.00           C
ATOM    333 1HG1 ILE    21     134.964  61.717 100.707  0.00  0.00           H
ATOM    334 2HG1 ILE    21     133.524  62.648  99.959  0.00  0.00           H
ATOM    335  CD1 ILE    21     133.784  62.954 101.973  0.00  0.00           C
ATOM    336 1HD1 ILE    21     134.320  63.872 101.733  0.00  0.00           H
ATOM    337 2HD1 ILE    21     132.774  63.277 102.224  0.00  0.00           H
ATOM    338 3HD1 ILE    21     134.276  62.479 102.822  0.00  0.00           H
ATOM    339  C   ILE    21     132.518  58.696  99.285  0.00  0.00           C
ATOM    340  O   ILE    21     133.316  57.839  98.911  0.00  0.00           O
ATOM    341  N   VAL    22     131.301  58.347  99.669  0.00  0.00           N
ATOM    342  HN  VAL    22     130.744  59.010 100.188  0.00  0.00           H
ATOM    343  CA  VAL    22     130.867  56.959  99.896  0.00  0.00           C
ATOM    344  HA  VAL    22     131.634  56.380 100.412  0.00  0.00           H
ATOM    345  CB  VAL    22     129.731  56.823 101.003  0.00  0.00           C
ATOM    346  HB  VAL    22     129.584  55.752 101.139  0.00  0.00           H
ATOM    347  CG1 VAL    22     130.103  57.306 102.403  0.00  0.00           C
ATOM    348 1HG1 VAL    22     129.421  56.939 103.170  0.00  0.00           H
ATOM    349 2HG1 VAL    22     131.108  56.952 102.630  0.00  0.00           H
ATOM    350 3HG1 VAL    22     130.157  58.393 102.330  0.00  0.00           H
ATOM    351  CG2 VAL    22     128.488  57.432 100.498  0.00  0.00           C
ATOM    352 1HG2 VAL    22     128.696  58.434 100.121  0.00  0.00           H
ATOM    353 2HG2 VAL    22     128.157  56.815  99.663  0.00  0.00           H
ATOM    354 3HG2 VAL    22     127.768  57.451 101.316  0.00  0.00           H
ATOM    355  C   VAL    22     130.436  56.264  98.577  0.00  0.00           C
ATOM    356  O   VAL    22     130.168  55.007  98.508  0.00  0.00           O
ATOM    357  N   ALA    23     130.352  57.032  97.389  0.00  0.00           N
ATOM    358  HN  ALA    23     130.739  57.963  97.455  0.00  0.00           H
ATOM    359  CA  ALA    23     129.845  56.615  96.109  0.00  0.00           C
ATOM    360  HA  ALA    23     129.530  55.572  96.149  0.00  0.00           H
ATOM    361  CB  ALA    23     128.619  57.408  95.751  0.00  0.00           C
ATOM    362  HB1 ALA    23     127.849  57.325  96.518  0.00  0.00           H
ATOM    363  HB2 ALA    23     128.849  58.472  95.702  0.00  0.00           H
ATOM    364  HB3 ALA    23     128.289  57.112  94.755  0.00  0.00           H
ATOM    365  C   ALA    23     130.863  56.579  94.997  0.00  0.00           C
ATOM    366  O   ALA    23     130.694  55.934  93.979  0.00  0.00           O
ATOM    367  N   ARG    24     131.980  57.273  95.166  0.00  0.00           N
ATOM    368  HN  ARG    24     131.886  57.813  96.014  0.00  0.00           H
ATOM    369  CA  ARG    24     132.973  57.716  94.166  0.00  0.00           C
ATOM    370  HA  ARG    24     132.852  57.097  93.278  0.00  0.00           H
ATOM    371  CB  ARG    24     132.520  59.096  93.641  0.00  0.00           C
ATOM    372  HB1 ARG    24     131.438  59.102  93.509  0.00  0.00           H
ATOM    373  HB2 ARG    24     132.683  59.818  94.441  0.00  0.00           H
ATOM    374  CG  ARG    24     133.087  59.607  92.281  0.00  0.00           C
ATOM    375  HG1 ARG    24     134.105  59.675  92.664  0.00  0.00           H
ATOM    376  HG2 ARG    24     132.926  58.874  91.490  0.00  0.00           H
ATOM    377  CD  ARG    24     132.476  60.968  91.899  0.00  0.00           C
ATOM    378  HD1 ARG    24     132.731  61.719  92.647  0.00  0.00           H
ATOM    379  HD2 ARG    24     132.780  61.349  90.924  0.00  0.00           H
ATOM    380  NE  ARG    24     131.064  60.841  91.711  0.00  0.00           N
ATOM    381  HE  ARG    24     130.715  59.902  91.580  0.00  0.00           H
ATOM    382  CZ  ARG    24     130.169  61.844  91.755  0.00  0.00           C
ATOM    383  NH1 ARG    24     130.454  63.112  91.992  0.00  0.00           N
ATOM    384 1HH1 ARG    24     131.426  63.380  91.924  0.00  0.00           H
ATOM    385 2HH1 ARG    24     129.648  63.713  91.890  0.00  0.00           H
ATOM    386  NH2 ARG    24     128.925  61.456  91.858  0.00  0.00           N
ATOM    387 1HH2 ARG    24     128.895  60.470  92.075  0.00  0.00           H
ATOM    388 2HH2 ARG    24     128.180  62.085  92.120  0.00  0.00           H
ATOM    389  C   ARG    24     134.402  57.465  94.663  0.00  0.00           C
ATOM    390  O   ARG    24     135.183  56.900  93.926  0.00  0.00           O
ATOM    391  N   ALA    25     134.713  57.949  95.868  0.00  0.00           N
ATOM    392  HN  ALA    25     134.011  58.498  96.344  0.00  0.00           H
ATOM    393  CA  ALA    25     136.054  57.784  96.401  0.00  0.00           C
ATOM    394  HA  ALA    25     136.727  57.906  95.553  0.00  0.00           H
ATOM    395  CB  ALA    25     136.312  58.769  97.533  0.00  0.00           C
ATOM    396  HB1 ALA    25     136.305  59.771  97.106  0.00  0.00           H
ATOM    397  HB2 ALA    25     135.578  58.664  98.333  0.00  0.00           H
ATOM    398  HB3 ALA    25     137.318  58.626  97.927  0.00  0.00           H
ATOM    399  C   ALA    25     136.372  56.414  96.938  0.00  0.00           C
ATOM    400  O   ALA    25     137.352  55.827  96.641  0.00  0.00           O
ATOM    401  N   LEU    26     135.494  55.951  97.781  0.00  0.00           N
ATOM    402  HN  LEU    26     134.718  56.523  98.079  0.00  0.00           H
ATOM    403  CA  LEU    26     135.721  54.702  98.581  0.00  0.00           C
ATOM    404  HA  LEU    26     136.808  54.757  98.649  0.00  0.00           H
ATOM    405  CB  LEU    26     135.166  54.929 100.024  0.00  0.00           C
ATOM    406  HB1 LEU    26     134.090  55.060  99.907  0.00  0.00           H
ATOM    407  HB2 LEU    26     135.296  54.016 100.604  0.00  0.00           H
ATOM    408  CG  LEU    26     135.690  56.153 100.835  0.00  0.00           C
ATOM    409  HG  LEU    26     135.328  57.026 100.291  0.00  0.00           H
ATOM    410  CD1 LEU    26     135.162  56.156 102.243  0.00  0.00           C
ATOM    411 1HD1 LEU    26     135.558  55.207 102.606  0.00  0.00           H
ATOM    412 2HD1 LEU    26     135.600  56.936 102.866  0.00  0.00           H
ATOM    413 3HD1 LEU    26     134.076  56.158 102.330  0.00  0.00           H
ATOM    414  CD2 LEU    26     137.262  56.292 100.824  0.00  0.00           C
ATOM    415 1HD2 LEU    26     137.583  57.031 101.558  0.00  0.00           H
ATOM    416 2HD2 LEU    26     137.758  55.374 101.139  0.00  0.00           H
ATOM    417 3HD2 LEU    26     137.565  56.671  99.847  0.00  0.00           H
ATOM    418  C   LEU    26     135.109  53.433  97.881  0.00  0.00           C
ATOM    419  O   LEU    26     133.934  53.546  97.457  0.00  0.00           O
ATOM    420  N   PRO    27     135.839  52.325  97.863  0.00  0.00           N
ATOM    421  CD  PRO    27     137.355  52.200  98.055  0.00  0.00           C
ATOM    422  HD1 PRO    27     137.645  52.547  99.047  0.00  0.00           H
ATOM    423  HD2 PRO    27     137.818  52.735  97.225  0.00  0.00           H
ATOM    424  CA  PRO    27     135.339  50.966  97.655  0.00  0.00           C
ATOM    425  HA  PRO    27     134.583  51.031  96.872  0.00  0.00           H
ATOM    426  CB  PRO    27     136.504  50.172  97.080  0.00  0.00           C
ATOM    427  HB1 PRO    27     136.346  49.095  97.129  0.00  0.00           H
ATOM    428  HB2 PRO    27     136.582  50.545  96.058  0.00  0.00           H
ATOM    429  CG  PRO    27     137.613  50.739  97.948  0.00  0.00           C
ATOM    430  HG1 PRO    27     137.628  50.394  98.982  0.00  0.00           H
ATOM    431  HG2 PRO    27     138.552  50.519  97.440  0.00  0.00           H
ATOM    432  C   PRO    27     134.649  50.170  98.836  0.00  0.00           C
ATOM    433  O   PRO    27     135.012  50.483  99.999  0.00  0.00           O
ATOM    434  N   ASP    28     133.697  49.202  98.655  0.00  0.00           N
ATOM    435  HN  ASP    28     133.420  48.909  97.728  0.00  0.00           H
ATOM    436  CA  ASP    28     133.264  48.295  99.729  0.00  0.00           C
ATOM    437  HA  ASP    28     133.099  48.844 100.656  0.00  0.00           H
ATOM    438  CB  ASP    28     131.997  47.633  99.332  0.00  0.00           C
ATOM    439  HB1 ASP    28     131.310  48.331  98.854  0.00  0.00           H
ATOM    440  HB2 ASP    28     132.223  46.858  98.600  0.00  0.00           H
ATOM    441  CG  ASP    28     131.195  47.076 100.512  0.00  0.00           C
ATOM    442  OD1 ASP    28     131.639  46.258 101.315  0.00  0.00           O
ATOM    443  OD2 ASP    28     130.045  47.551 100.691  0.00  0.00           O
ATOM    444  C   ASP    28     134.384  47.318  99.961  0.00  0.00           C
ATOM    445  O   ASP    28     134.853  46.757  98.991  0.00  0.00           O
ATOM    446  N   VAL    29     134.796  47.079 101.231  0.00  0.00           N
ATOM    447  HN  VAL    29     134.445  47.696 101.951  0.00  0.00           H
ATOM    448  CA  VAL    29     135.862  46.092 101.527  0.00  0.00           C
ATOM    449  HA  VAL    29     136.732  46.380 100.938  0.00  0.00           H
ATOM    450  CB  VAL    29     136.269  46.269 103.054  0.00  0.00           C
ATOM    451  HB  VAL    29     136.524  47.307 103.265  0.00  0.00           H
ATOM    452  CG1 VAL    29     135.189  45.959 104.025  0.00  0.00           C
ATOM    453 1HG1 VAL    29     134.221  46.301 103.659  0.00  0.00           H
ATOM    454 2HG1 VAL    29     135.068  44.876 104.043  0.00  0.00           H
ATOM    455 3HG1 VAL    29     135.544  46.378 104.967  0.00  0.00           H
ATOM    456  CG2 VAL    29     137.501  45.470 103.555  0.00  0.00           C
ATOM    457 1HG2 VAL    29     137.736  45.460 104.620  0.00  0.00           H
ATOM    458 2HG2 VAL    29     137.323  44.415 103.349  0.00  0.00           H
ATOM    459 3HG2 VAL    29     138.335  45.927 103.022  0.00  0.00           H
ATOM    460  C   VAL    29     135.531  44.630 101.229  0.00  0.00           C
ATOM    461  O   VAL    29     136.390  43.830 100.869  0.00  0.00           O
ATOM    462  N   ARG    30     134.223  44.290 101.333  0.00  0.00           N
ATOM    463  HN  ARG    30     133.471  44.950 101.470  0.00  0.00           H
ATOM    464  CA  ARG    30     133.808  42.889 101.208  0.00  0.00           C
ATOM    465  HA  ARG    30     134.462  42.285 101.836  0.00  0.00           H
ATOM    466  CB  ARG    30     132.278  42.859 101.604  0.00  0.00           C
ATOM    467  HB1 ARG    30     131.784  43.602 100.978  0.00  0.00           H
ATOM    468  HB2 ARG    30     131.789  41.939 101.283  0.00  0.00           H
ATOM    469  CG  ARG    30     131.969  43.208 103.095  0.00  0.00           C
ATOM    470  HG1 ARG    30     132.242  42.321 103.668  0.00  0.00           H
ATOM    471  HG2 ARG    30     132.548  44.036 103.505  0.00  0.00           H
ATOM    472  CD  ARG    30     130.521  43.449 103.364  0.00  0.00           C
ATOM    473  HD1 ARG    30     130.039  42.475 103.281  0.00  0.00           H
ATOM    474  HD2 ARG    30     130.359  43.782 104.389  0.00  0.00           H
ATOM    475  NE  ARG    30     129.848  44.491 102.531  0.00  0.00           N
ATOM    476  HE  ARG    30     130.447  45.046 101.936  0.00  0.00           H
ATOM    477  CZ  ARG    30     128.560  44.745 102.416  0.00  0.00           C
ATOM    478  NH1 ARG    30     127.681  44.097 103.087  0.00  0.00           N
ATOM    479 1HH1 ARG    30     127.984  43.303 103.633  0.00  0.00           H
ATOM    480 2HH1 ARG    30     126.707  44.363 103.059  0.00  0.00           H
ATOM    481  NH2 ARG    30     128.159  45.720 101.617  0.00  0.00           N
ATOM    482 1HH2 ARG    30     128.885  46.400 101.437  0.00  0.00           H
ATOM    483 2HH2 ARG    30     127.195  45.826 101.336  0.00  0.00           H
ATOM    484  C   ARG    30     133.954  42.363  99.805  0.00  0.00           C
ATOM    485  O   ARG    30     134.417  41.280  99.629  0.00  0.00           O
ATOM    486  N   ASP    31     133.664  43.102  98.730  0.00  0.00           N
ATOM    487  HN  ASP    31     133.373  44.042  98.958  0.00  0.00           H
ATOM    488  CA  ASP    31     133.991  42.808  97.308  0.00  0.00           C
ATOM    489  HA  ASP    31     134.460  41.825  97.253  0.00  0.00           H
ATOM    490  CB  ASP    31     132.692  42.850  96.509  0.00  0.00           C
ATOM    491  HB1 ASP    31     132.795  42.330  95.557  0.00  0.00           H
ATOM    492  HB2 ASP    31     132.020  42.185  97.052  0.00  0.00           H
ATOM    493  CG  ASP    31     132.117  44.244  96.247  0.00  0.00           C
ATOM    494  OD1 ASP    31     132.669  45.199  96.795  0.00  0.00           O
ATOM    495  OD2 ASP    31     131.107  44.382  95.525  0.00  0.00           O
ATOM    496  C   ASP    31     135.031  43.688  96.636  0.00  0.00           C
ATOM    497  O   ASP    31     135.388  43.460  95.460  0.00  0.00           O
ATOM    498  N   GLY    32     135.526  44.699  97.345  0.00  0.00           N
ATOM    499  HN  GLY    32     135.038  44.985  98.182  0.00  0.00           H
ATOM    500  CA  GLY    32     136.650  45.592  96.889  0.00  0.00           C
ATOM    501  HA1 GLY    32     137.090  46.230  97.655  0.00  0.00           H
ATOM    502  HA2 GLY    32     137.467  45.028  96.440  0.00  0.00           H
ATOM    503  C   GLY    32     136.195  46.504  95.710  0.00  0.00           C
ATOM    504  O   GLY    32     137.014  47.163  95.120  0.00  0.00           O
ATOM    505  N   LEU    33     134.904  46.495  95.285  0.00  0.00           N
ATOM    506  HN  LEU    33     134.216  46.085  95.901  0.00  0.00           H
ATOM    507  CA  LEU    33     134.461  47.278  94.108  0.00  0.00           C
ATOM    508  HA  LEU    33     135.279  47.550  93.441  0.00  0.00           H
ATOM    509  CB  LEU    33     133.438  46.521  93.184  0.00  0.00           C
ATOM    510  HB1 LEU    33     132.584  46.241  93.800  0.00  0.00           H
ATOM    511  HB2 LEU    33     133.011  47.226  92.469  0.00  0.00           H
ATOM    512  CG  LEU    33     133.919  45.350  92.348  0.00  0.00           C
ATOM    513  HG  LEU    33     134.193  44.512  92.989  0.00  0.00           H
ATOM    514  CD1 LEU    33     132.885  44.863  91.316  0.00  0.00           C
ATOM    515 1HD1 LEU    33     131.954  44.988  91.869  0.00  0.00           H
ATOM    516 2HD1 LEU    33     132.903  45.510  90.439  0.00  0.00           H
ATOM    517 3HD1 LEU    33     133.120  43.842  91.014  0.00  0.00           H
ATOM    518  CD2 LEU    33     135.200  45.879  91.592  0.00  0.00           C
ATOM    519 1HD2 LEU    33     136.074  46.006  92.231  0.00  0.00           H
ATOM    520 2HD2 LEU    33     135.425  45.110  90.853  0.00  0.00           H
ATOM    521 3HD2 LEU    33     134.978  46.800  91.051  0.00  0.00           H
ATOM    522  C   LEU    33     133.927  48.637  94.589  0.00  0.00           C
ATOM    523  O   LEU    33     133.200  48.711  95.578  0.00  0.00           O
ATOM    524  N   LYS    34     134.160  49.675  93.791  0.00  0.00           N
ATOM    525  HN  LYS    34     134.797  49.692  93.007  0.00  0.00           H
ATOM    526  CA  LYS    34     133.210  50.770  93.828  0.00  0.00           C
ATOM    527  HA  LYS    34     133.050  51.095  94.856  0.00  0.00           H
ATOM    528  CB  LYS    34     133.928  51.988  93.091  0.00  0.00           C
ATOM    529  HB1 LYS    34     134.431  51.685  92.172  0.00  0.00           H
ATOM    530  HB2 LYS    34     133.246  52.768  92.755  0.00  0.00           H
ATOM    531  CG  LYS    34     134.974  52.606  94.053  0.00  0.00           C
ATOM    532  HG1 LYS    34     134.507  53.045  94.935  0.00  0.00           H
ATOM    533  HG2 LYS    34     135.787  51.966  94.397  0.00  0.00           H
ATOM    534  CD  LYS    34     135.565  53.788  93.232  0.00  0.00           C
ATOM    535  HD1 LYS    34     135.927  53.470  92.254  0.00  0.00           H
ATOM    536  HD2 LYS    34     134.766  54.514  93.083  0.00  0.00           H
ATOM    537  CE  LYS    34     136.746  54.322  94.081  0.00  0.00           C
ATOM    538  HE1 LYS    34     136.343  54.864  94.937  0.00  0.00           H
ATOM    539  HE2 LYS    34     137.327  53.510  94.519  0.00  0.00           H
ATOM    540  NZ  LYS    34     137.642  55.202  93.326  0.00  0.00           N1+
ATOM    541  HZ1 LYS    34     137.940  54.774  92.461  0.00  0.00           H
ATOM    542  HZ2 LYS    34     137.225  56.065  93.008  0.00  0.00           H
ATOM    543  HZ3 LYS    34     138.475  55.501  93.812  0.00  0.00           H
ATOM    544  C   LYS    34     131.879  50.538  93.143  0.00  0.00           C
ATOM    545  O   LYS    34     131.794  49.616  92.324  0.00  0.00           O
ATOM    546  N   PRO    35     130.858  51.402  93.249  0.00  0.00           N
ATOM    547  CD  PRO    35     130.658  52.432  94.216  0.00  0.00           C
ATOM    548  HD1 PRO    35     130.874  53.398  93.759  0.00  0.00           H
ATOM    549  HD2 PRO    35     131.372  52.218  95.011  0.00  0.00           H
ATOM    550  CA  PRO    35     129.555  51.187  92.595  0.00  0.00           C
ATOM    551  HA  PRO    35     129.219  50.206  92.928  0.00  0.00           H
ATOM    552  CB  PRO    35     128.600  52.229  93.142  0.00  0.00           C
ATOM    553  HB1 PRO    35     128.629  53.170  92.593  0.00  0.00           H
ATOM    554  HB2 PRO    35     127.552  51.933  93.109  0.00  0.00           H
ATOM    555  CG  PRO    35     129.203  52.409  94.567  0.00  0.00           C
ATOM    556  HG1 PRO    35     128.883  53.407  94.866  0.00  0.00           H
ATOM    557  HG2 PRO    35     128.836  51.700  95.309  0.00  0.00           H
ATOM    558  C   PRO    35     129.581  51.161  91.110  0.00  0.00           C
ATOM    559  O   PRO    35     128.869  50.333  90.519  0.00  0.00           O
ATOM    560  N   VAL    36     130.385  52.016  90.526  0.00  0.00           N
ATOM    561  HN  VAL    36     130.960  52.607  91.109  0.00  0.00           H
ATOM    562  CA  VAL    36     130.533  52.073  89.070  0.00  0.00           C
ATOM    563  HA  VAL    36     129.497  52.179  88.747  0.00  0.00           H
ATOM    564  CB  VAL    36     131.301  53.280  88.514  0.00  0.00           C
ATOM    565  HB  VAL    36     130.783  54.126  88.965  0.00  0.00           H
ATOM    566  CG1 VAL    36     132.836  53.224  88.845  0.00  0.00           C
ATOM    567 1HG1 VAL    36     132.932  53.254  89.931  0.00  0.00           H
ATOM    568 2HG1 VAL    36     133.316  52.342  88.422  0.00  0.00           H
ATOM    569 3HG1 VAL    36     133.277  54.091  88.354  0.00  0.00           H
ATOM    570  CG2 VAL    36     131.147  53.164  86.960  0.00  0.00           C
ATOM    571 1HG2 VAL    36     131.739  52.370  86.503  0.00  0.00           H
ATOM    572 2HG2 VAL    36     130.090  53.042  86.723  0.00  0.00           H
ATOM    573 3HG2 VAL    36     131.389  54.168  86.611  0.00  0.00           H
ATOM    574  C   VAL    36     130.939  50.660  88.452  0.00  0.00           C
ATOM    575  O   VAL    36     130.220  50.093  87.614  0.00  0.00           O
HETATM  576  N   HIE    37     132.113  50.179  88.853  0.00  0.00           N
HETATM  577  HN  HIE    37     132.713  50.799  89.379  0.00  0.00           H
HETATM  578  CA  HIE    37     132.633  48.843  88.492  0.00  0.00           C
HETATM  579  HA  HIE    37     132.913  48.793  87.440  0.00  0.00           H
HETATM  580  CB  HIE    37     133.951  48.556  89.278  0.00  0.00           C
HETATM  581  HB2 HIE    37     133.739  48.520  90.347  0.00  0.00           H
HETATM  582  HB1 HIE    37     134.366  47.584  89.015  0.00  0.00           H
HETATM  583  CG  HIE    37     135.056  49.490  89.064  0.00  0.00           C
HETATM  584  ND1 HIE    37     135.094  50.751  89.537  0.00  0.00           N
HETATM  585  CE1 HIE    37     136.243  51.315  89.152  0.00  0.00           C
HETATM  586  HE1 HIE    37     136.497  52.336  89.395  0.00  0.00           H
HETATM  587  NE2 HIE    37     136.874  50.497  88.357  0.00  0.00           N
HETATM  588  HE2 HIE    37     137.779  50.641  87.931  0.00  0.00           H
HETATM  589  CD2 HIE    37     136.146  49.360  88.229  0.00  0.00           C
HETATM  590  HD2 HIE    37     136.344  48.472  87.648  0.00  0.00           H
HETATM  591  C   HIE    37     131.671  47.731  88.832  0.00  0.00           C
HETATM  592  O   HIE    37     131.624  46.793  88.064  0.00  0.00           O
ATOM    593  N   ARG    38     130.887  47.756  89.941  0.00  0.00           N
ATOM    594  HN  ARG    38     130.901  48.519  90.602  0.00  0.00           H
ATOM    595  CA  ARG    38     129.971  46.717  90.378  0.00  0.00           C
ATOM    596  HA  ARG    38     130.483  45.754  90.375  0.00  0.00           H
ATOM    597  CB  ARG    38     129.516  46.992  91.859  0.00  0.00           C
ATOM    598  HB1 ARG    38     130.382  47.273  92.459  0.00  0.00           H
ATOM    599  HB2 ARG    38     128.854  47.857  91.913  0.00  0.00           H
ATOM    600  CG  ARG    38     128.743  45.804  92.489  0.00  0.00           C
ATOM    601  HG1 ARG    38     127.877  45.462  91.922  0.00  0.00           H
ATOM    602  HG2 ARG    38     129.435  44.996  92.727  0.00  0.00           H
ATOM    603  CD  ARG    38     128.147  46.098  93.853  0.00  0.00           C
ATOM    604  HD1 ARG    38     127.557  47.006  93.727  0.00  0.00           H
ATOM    605  HD2 ARG    38     127.530  45.210  93.987  0.00  0.00           H
ATOM    606  NE  ARG    38     129.205  46.299  94.842  0.00  0.00           N
ATOM    607  HE  ARG    38     129.733  45.476  95.094  0.00  0.00           H
ATOM    608  CZ  ARG    38     129.777  47.421  95.244  0.00  0.00           C
ATOM    609  NH1 ARG    38     129.240  48.555  95.024  0.00  0.00           N
ATOM    610 1HH1 ARG    38     128.346  48.647  94.564  0.00  0.00           H
ATOM    611 2HH1 ARG    38     129.572  49.365  95.528  0.00  0.00           H
ATOM    612  NH2 ARG    38     130.885  47.362  95.879  0.00  0.00           N
ATOM    613 1HH2 ARG    38     131.406  46.496  95.886  0.00  0.00           H
ATOM    614 2HH2 ARG    38     131.366  48.215  96.125  0.00  0.00           H
ATOM    615  C   ARG    38     128.797  46.701  89.443  0.00  0.00           C
ATOM    616  O   ARG    38     128.436  45.608  89.064  0.00  0.00           O
ATOM    617  N   ARG    39     128.259  47.910  89.076  0.00  0.00           N
ATOM    618  HN  ARG    39     128.728  48.754  89.370  0.00  0.00           H
ATOM    619  CA  ARG    39     127.169  48.019  88.164  0.00  0.00           C
ATOM    620  HA  ARG    39     126.298  47.406  88.395  0.00  0.00           H
ATOM    621  CB  ARG    39     126.808  49.484  88.249  0.00  0.00           C
ATOM    622  HB1 ARG    39     127.656  50.169  88.229  0.00  0.00           H
ATOM    623  HB2 ARG    39     126.252  49.641  87.325  0.00  0.00           H
ATOM    624  CG  ARG    39     125.850  49.798  89.427  0.00  0.00           C
ATOM    625  HG1 ARG    39     124.894  49.313  89.229  0.00  0.00           H
ATOM    626  HG2 ARG    39     126.192  49.340  90.355  0.00  0.00           H
ATOM    627  CD  ARG    39     125.819  51.300  89.686  0.00  0.00           C
ATOM    628  HD1 ARG    39     126.787  51.514  90.139  0.00  0.00           H
ATOM    629  HD2 ARG    39     125.660  51.894  88.786  0.00  0.00           H
ATOM    630  NE  ARG    39     124.709  51.537  90.621  0.00  0.00           N
ATOM    631  HE  ARG    39     124.056  50.781  90.769  0.00  0.00           H
ATOM    632  CZ  ARG    39     124.394  52.658  91.291  0.00  0.00           C
ATOM    633  NH1 ARG    39     125.144  53.705  91.201  0.00  0.00           N
ATOM    634 1HH1 ARG    39     125.967  53.595  90.626  0.00  0.00           H
ATOM    635 2HH1 ARG    39     125.077  54.556  91.742  0.00  0.00           H
ATOM    636  NH2 ARG    39     123.376  52.747  92.026  0.00  0.00           N
ATOM    637 1HH2 ARG    39     122.862  51.899  92.219  0.00  0.00           H
ATOM    638 2HH2 ARG    39     123.403  53.623  92.529  0.00  0.00           H
ATOM    639  C   ARG    39     127.604  47.661  86.747  0.00  0.00           C
ATOM    640  O   ARG    39     126.719  47.084  86.077  0.00  0.00           O
ATOM    641  N   ILE    40     128.838  47.909  86.255  0.00  0.00           N
ATOM    642  HN  ILE    40     129.391  48.523  86.836  0.00  0.00           H
ATOM    643  CA  ILE    40     129.515  47.271  85.091  0.00  0.00           C
ATOM    644  HA  ILE    40     128.870  47.485  84.238  0.00  0.00           H
ATOM    645  CB  ILE    40     130.945  47.817  84.891  0.00  0.00           C
ATOM    646  HB  ILE    40     131.325  47.936  85.905  0.00  0.00           H
ATOM    647  CG2 ILE    40     131.797  46.883  83.988  0.00  0.00           C
ATOM    648 1HG2 ILE    40     132.098  46.002  84.554  0.00  0.00           H
ATOM    649 2HG2 ILE    40     131.250  46.496  83.129  0.00  0.00           H
ATOM    650 3HG2 ILE    40     132.724  47.355  83.662  0.00  0.00           H
ATOM    651  CG1 ILE    40     130.958  49.209  84.183  0.00  0.00           C
ATOM    652 1HG1 ILE    40     130.844  48.975  83.125  0.00  0.00           H
ATOM    653 2HG1 ILE    40     130.098  49.821  84.459  0.00  0.00           H
ATOM    654  CD1 ILE    40     132.186  49.982  84.413  0.00  0.00           C
ATOM    655 1HD1 ILE    40     133.101  49.735  83.875  0.00  0.00           H
ATOM    656 2HD1 ILE    40     131.975  51.046  84.300  0.00  0.00           H
ATOM    657 3HD1 ILE    40     132.387  49.974  85.484  0.00  0.00           H
ATOM    658  C   ILE    40     129.445  45.749  85.106  0.00  0.00           C
ATOM    659  O   ILE    40     129.099  45.193  84.091  0.00  0.00           O
ATOM    660  N   LEU    41     129.887  45.085  86.187  0.00  0.00           N
ATOM    661  HN  LEU    41     130.257  45.644  86.943  0.00  0.00           H
ATOM    662  CA  LEU    41     129.985  43.627  86.326  0.00  0.00           C
ATOM    663  HA  LEU    41     130.314  43.145  85.405  0.00  0.00           H
ATOM    664  CB  LEU    41     131.057  43.333  87.350  0.00  0.00           C
ATOM    665  HB1 LEU    41     130.981  44.085  88.135  0.00  0.00           H
ATOM    666  HB2 LEU    41     130.891  42.377  87.846  0.00  0.00           H
ATOM    667  CG  LEU    41     132.444  43.341  86.751  0.00  0.00           C
ATOM    668  HG  LEU    41     132.429  43.980  85.868  0.00  0.00           H
ATOM    669  CD1 LEU    41     133.520  43.797  87.710  0.00  0.00           C
ATOM    670 1HD1 LEU    41     134.538  43.868  87.326  0.00  0.00           H
ATOM    671 2HD1 LEU    41     133.277  44.710  88.254  0.00  0.00           H
ATOM    672 3HD1 LEU    41     133.543  43.027  88.481  0.00  0.00           H
ATOM    673  CD2 LEU    41     132.910  41.927  86.394  0.00  0.00           C
ATOM    674 1HD2 LEU    41     132.651  41.257  87.214  0.00  0.00           H
ATOM    675 2HD2 LEU    41     132.447  41.629  85.453  0.00  0.00           H
ATOM    676 3HD2 LEU    41     133.996  41.894  86.309  0.00  0.00           H
ATOM    677  C   LEU    41     128.719  42.905  86.704  0.00  0.00           C
ATOM    678  O   LEU    41     128.457  41.755  86.296  0.00  0.00           O
ATOM    679  N   TYR    42     127.769  43.673  87.163  0.00  0.00           N
ATOM    680  HN  TYR    42     127.929  44.604  87.521  0.00  0.00           H
ATOM    681  CA  TYR    42     126.380  43.201  87.035  0.00  0.00           C
ATOM    682  HA  TYR    42     126.323  42.181  87.415  0.00  0.00           H
ATOM    683  CB  TYR    42     125.560  44.045  87.979  0.00  0.00           C
ATOM    684  HB1 TYR    42     126.095  43.982  88.926  0.00  0.00           H
ATOM    685  HB2 TYR    42     125.462  45.088  87.679  0.00  0.00           H
ATOM    686  CG  TYR    42     124.270  43.401  88.148  0.00  0.00           C
ATOM    687  CD1 TYR    42     124.164  42.098  88.743  0.00  0.00           C
ATOM    688  HD1 TYR    42     125.055  41.540  88.994  0.00  0.00           H
ATOM    689  CE1 TYR    42     122.869  41.501  88.926  0.00  0.00           C
ATOM    690  HE1 TYR    42     122.804  40.516  89.363  0.00  0.00           H
ATOM    691  CD2 TYR    42     123.135  44.092  87.672  0.00  0.00           C
ATOM    692  HD2 TYR    42     123.188  45.084  87.248  0.00  0.00           H
ATOM    693  CE2 TYR    42     121.849  43.517  87.858  0.00  0.00           C
ATOM    694  HE2 TYR    42     120.921  44.004  87.596  0.00  0.00           H
ATOM    695  CZ  TYR    42     121.686  42.229  88.541  0.00  0.00           C
ATOM    696  OH  TYR    42     120.456  41.679  88.726  0.00  0.00           O
ATOM    697  HH  TYR    42     120.488  40.766  89.022  0.00  0.00           H
ATOM    698  C   TYR    42     125.923  43.228  85.526  0.00  0.00           C
ATOM    699  O   TYR    42     125.497  42.236  85.042  0.00  0.00           O
ATOM    700  N   GLY    43     126.027  44.368  84.854  0.00  0.00           N
ATOM    701  HN  GLY    43     126.417  45.119  85.406  0.00  0.00           H
ATOM    702  CA  GLY    43     125.783  44.527  83.408  0.00  0.00           C
ATOM    703  HA1 GLY    43     124.706  44.551  83.242  0.00  0.00           H
ATOM    704  HA2 GLY    43     126.321  45.436  83.138  0.00  0.00           H
ATOM    705  C   GLY    43     126.315  43.322  82.600  0.00  0.00           C
ATOM    706  O   GLY    43     125.584  42.679  81.926  0.00  0.00           O
ATOM    707  N   LEU    44     127.527  42.882  82.798  0.00  0.00           N
ATOM    708  HN  LEU    44     128.122  43.335  83.477  0.00  0.00           H
ATOM    709  CA  LEU    44     128.193  41.798  81.968  0.00  0.00           C
ATOM    710  HA  LEU    44     128.081  42.011  80.905  0.00  0.00           H
ATOM    711  CB  LEU    44     129.670  41.728  82.431  0.00  0.00           C
ATOM    712  HB1 LEU    44     129.791  41.987  83.483  0.00  0.00           H
ATOM    713  HB2 LEU    44     130.024  40.712  82.256  0.00  0.00           H
ATOM    714  CG  LEU    44     130.550  42.666  81.601  0.00  0.00           C
ATOM    715  HG  LEU    44     130.053  43.612  81.383  0.00  0.00           H
ATOM    716  CD1 LEU    44     131.776  43.069  82.449  0.00  0.00           C
ATOM    717 1HD1 LEU    44     132.487  43.750  81.983  0.00  0.00           H
ATOM    718 2HD1 LEU    44     131.379  43.379  83.415  0.00  0.00           H
ATOM    719 3HD1 LEU    44     132.365  42.166  82.613  0.00  0.00           H
ATOM    720  CD2 LEU    44     131.026  41.966  80.303  0.00  0.00           C
ATOM    721 1HD2 LEU    44     130.234  41.766  79.582  0.00  0.00           H
ATOM    722 2HD2 LEU    44     131.786  42.537  79.770  0.00  0.00           H
ATOM    723 3HD2 LEU    44     131.390  40.944  80.414  0.00  0.00           H
ATOM    724  C   LEU    44     127.586  40.403  82.266  0.00  0.00           C
ATOM    725  O   LEU    44     127.562  39.457  81.359  0.00  0.00           O
ATOM    726  N   ASN    45     126.977  40.218  83.457  0.00  0.00           N
ATOM    727  HN  ASN    45     126.875  41.040  84.035  0.00  0.00           H
ATOM    728  CA  ASN    45     126.503  38.932  83.897  0.00  0.00           C
ATOM    729  HA  ASN    45     126.883  38.159  83.229  0.00  0.00           H
ATOM    730  CB  ASN    45     126.869  38.630  85.378  0.00  0.00           C
ATOM    731  HB1 ASN    45     127.950  38.751  85.449  0.00  0.00           H
ATOM    732  HB2 ASN    45     126.420  39.365  86.046  0.00  0.00           H
ATOM    733  CG  ASN    45     126.362  37.338  85.963  0.00  0.00           C
ATOM    734  OD1 ASN    45     126.805  36.302  85.556  0.00  0.00           O
ATOM    735  ND2 ASN    45     125.365  37.428  86.876  0.00  0.00           N
ATOM    736 1HD2 ASN    45     124.883  36.560  87.061  0.00  0.00           H
ATOM    737 2HD2 ASN    45     124.867  38.307  86.873  0.00  0.00           H
ATOM    738  C   ASN    45     125.042  38.769  83.670  0.00  0.00           C
ATOM    739  O   ASN    45     124.521  37.674  83.484  0.00  0.00           O
ATOM    740  N   GLU    46     124.406  39.872  83.506  0.00  0.00           N
ATOM    741  HN  GLU    46     124.959  40.713  83.593  0.00  0.00           H
ATOM    742  CA  GLU    46     123.006  40.022  83.098  0.00  0.00           C
ATOM    743  HA  GLU    46     122.361  39.429  83.746  0.00  0.00           H
ATOM    744  CB  GLU    46     122.476  41.530  83.367  0.00  0.00           C
ATOM    745  HB1 GLU    46     123.118  42.296  82.932  0.00  0.00           H
ATOM    746  HB2 GLU    46     121.499  41.743  82.933  0.00  0.00           H
ATOM    747  CG  GLU    46     122.180  41.759  84.857  0.00  0.00           C
ATOM    748  HG1 GLU    46     123.047  41.443  85.437  0.00  0.00           H
ATOM    749  HG2 GLU    46     121.936  42.818  84.934  0.00  0.00           H
ATOM    750  CD  GLU    46     120.898  40.981  85.291  0.00  0.00           C
ATOM    751  OE1 GLU    46     120.913  39.775  85.628  0.00  0.00           O
ATOM    752  OE2 GLU    46     119.845  41.591  85.311  0.00  0.00           O
ATOM    753  C   GLU    46     122.841  39.570  81.648  0.00  0.00           C
ATOM    754  O   GLU    46     121.927  38.794  81.276  0.00  0.00           O
ATOM    755  N   GLN    47     123.742  40.029  80.831  0.00  0.00           N
ATOM    756  HN  GLN    47     124.417  40.718  81.131  0.00  0.00           H
ATOM    757  CA  GLN    47     123.892  39.691  79.416  0.00  0.00           C
ATOM    758  HA  GLN    47     122.869  39.618  79.048  0.00  0.00           H
ATOM    759  CB  GLN    47     124.639  40.773  78.612  0.00  0.00           C
ATOM    760  HB1 GLN    47     125.645  40.883  79.017  0.00  0.00           H
ATOM    761  HB2 GLN    47     124.619  40.452  77.570  0.00  0.00           H
ATOM    762  CG  GLN    47     123.997  42.187  78.658  0.00  0.00           C
ATOM    763  HG1 GLN    47     122.927  42.033  78.517  0.00  0.00           H
ATOM    764  HG2 GLN    47     124.160  42.693  79.609  0.00  0.00           H
ATOM    765  CD  GLN    47     124.377  43.168  77.497  0.00  0.00           C
ATOM    766  OE1 GLN    47     124.221  42.822  76.336  0.00  0.00           O
ATOM    767  NE2 GLN    47     124.990  44.298  77.745  0.00  0.00           N
ATOM    768 1HE2 GLN    47     125.083  45.100  77.138  0.00  0.00           H
ATOM    769 2HE2 GLN    47     125.354  44.544  78.654  0.00  0.00           H
ATOM    770  C   GLN    47     124.572  38.239  79.164  0.00  0.00           C
ATOM    771  O   GLN    47     124.770  37.860  77.958  0.00  0.00           O
ATOM    772  N   GLY    48     124.966  37.503  80.208  0.00  0.00           N
ATOM    773  HN  GLY    48     124.624  37.821  81.104  0.00  0.00           H
ATOM    774  CA  GLY    48     125.706  36.244  80.105  0.00  0.00           C
ATOM    775  HA1 GLY    48     125.954  35.954  81.126  0.00  0.00           H
ATOM    776  HA2 GLY    48     124.939  35.527  79.814  0.00  0.00           H
ATOM    777  C   GLY    48     127.006  36.305  79.311  0.00  0.00           C
ATOM    778  O   GLY    48     127.378  35.413  78.526  0.00  0.00           O
ATOM    779  N   MET    49     127.908  37.312  79.475  0.00  0.00           N
ATOM    780  HN  MET    49     127.744  37.949  80.241  0.00  0.00           H
ATOM    781  CA  MET    49     129.070  37.593  78.551  0.00  0.00           C
ATOM    782  HA  MET    49     128.814  37.160  77.584  0.00  0.00           H
ATOM    783  CB  MET    49     129.255  39.089  78.324  0.00  0.00           C
ATOM    784  HB1 MET    49     129.111  39.703  79.213  0.00  0.00           H
ATOM    785  HB2 MET    49     130.231  39.222  77.856  0.00  0.00           H
ATOM    786  CG  MET    49     128.208  39.487  77.311  0.00  0.00           C
ATOM    787  HG1 MET    49     128.340  38.968  76.362  0.00  0.00           H
ATOM    788  HG2 MET    49     127.229  39.245  77.725  0.00  0.00           H
ATOM    789  SD  MET    49     128.321  41.292  77.022  0.00  0.00           S
ATOM    790  CE  MET    49     130.006  41.227  76.358  0.00  0.00           C
ATOM    791  HE1 MET    49     130.233  40.288  75.854  0.00  0.00           H
ATOM    792  HE2 MET    49     129.970  42.084  75.686  0.00  0.00           H
ATOM    793  HE3 MET    49     130.786  41.449  77.087  0.00  0.00           H
ATOM    794  C   MET    49     130.340  36.947  79.076  0.00  0.00           C
ATOM    795  O   MET    49     131.268  37.596  79.559  0.00  0.00           O
ATOM    796  N   THR    50     130.275  35.621  79.073  0.00  0.00           N
ATOM    797  HN  THR    50     129.424  35.192  78.737  0.00  0.00           H
ATOM    798  CA  THR    50     131.195  34.720  79.773  0.00  0.00           C
ATOM    799  HA  THR    50     131.445  35.203  80.717  0.00  0.00           H
ATOM    800  CB  THR    50     130.411  33.440  80.243  0.00  0.00           C
ATOM    801  HB  THR    50     131.152  32.780  80.693  0.00  0.00           H
ATOM    802  OG1 THR    50     129.818  32.778  79.138  0.00  0.00           O
ATOM    803  HG1 THR    50     130.285  31.940  79.096  0.00  0.00           H
ATOM    804  CG2 THR    50     129.387  33.640  81.347  0.00  0.00           C
ATOM    805 1HG2 THR    50     129.061  32.713  81.818  0.00  0.00           H
ATOM    806 2HG2 THR    50     129.922  34.185  82.125  0.00  0.00           H
ATOM    807 3HG2 THR    50     128.512  34.217  81.046  0.00  0.00           H
ATOM    808  C   THR    50     132.483  34.448  79.019  0.00  0.00           C
ATOM    809  O   THR    50     132.515  34.565  77.805  0.00  0.00           O
ATOM    810  N   PRO    51     133.566  33.958  79.636  0.00  0.00           N
ATOM    811  CD  PRO    51     133.656  33.967  81.139  0.00  0.00           C
ATOM    812  HD1 PRO    51     132.953  33.277  81.606  0.00  0.00           H
ATOM    813  HD2 PRO    51     133.424  34.889  81.672  0.00  0.00           H
ATOM    814  CA  PRO    51     134.857  33.539  79.007  0.00  0.00           C
ATOM    815  HA  PRO    51     135.354  34.428  78.620  0.00  0.00           H
ATOM    816  CB  PRO    51     135.673  32.940  80.196  0.00  0.00           C
ATOM    817  HB1 PRO    51     135.528  31.860  80.207  0.00  0.00           H
ATOM    818  HB2 PRO    51     136.701  33.272  80.052  0.00  0.00           H
ATOM    819  CG  PRO    51     135.090  33.604  81.480  0.00  0.00           C
ATOM    820  HG1 PRO    51     135.071  32.911  82.321  0.00  0.00           H
ATOM    821  HG2 PRO    51     135.636  34.532  81.649  0.00  0.00           H
ATOM    822  C   PRO    51     134.712  32.559  77.832  0.00  0.00           C
ATOM    823  O   PRO    51     135.497  32.553  76.902  0.00  0.00           O
ATOM    824  N   ASP    52     133.639  31.723  77.864  0.00  0.00           N
ATOM    825  HN  ASP    52     133.068  31.833  78.690  0.00  0.00           H
ATOM    826  CA  ASP    52     133.442  30.661  76.933  0.00  0.00           C
ATOM    827  HA  ASP    52     134.381  30.192  76.639  0.00  0.00           H
ATOM    828  CB  ASP    52     132.686  29.513  77.609  0.00  0.00           C
ATOM    829  HB1 ASP    52     132.637  28.762  76.820  0.00  0.00           H
ATOM    830  HB2 ASP    52     133.172  28.958  78.411  0.00  0.00           H
ATOM    831  CG  ASP    52     131.339  29.912  78.183  0.00  0.00           C
ATOM    832  OD1 ASP    52     131.287  30.669  79.182  0.00  0.00           O
ATOM    833  OD2 ASP    52     130.294  29.708  77.540  0.00  0.00           O
ATOM    834  C   ASP    52     132.748  31.116  75.606  0.00  0.00           C
ATOM    835  O   ASP    52     132.460  30.299  74.717  0.00  0.00           O
ATOM    836  N   LYS    53     132.318  32.352  75.542  0.00  0.00           N
ATOM    837  HN  LYS    53     132.611  32.856  76.367  0.00  0.00           H
ATOM    838  CA  LYS    53     131.541  33.127  74.519  0.00  0.00           C
ATOM    839  HA  LYS    53     131.234  32.533  73.658  0.00  0.00           H
ATOM    840  CB  LYS    53     130.163  33.654  75.196  0.00  0.00           C
ATOM    841  HB1 LYS    53     130.438  34.092  76.156  0.00  0.00           H
ATOM    842  HB2 LYS    53     129.732  34.393  74.522  0.00  0.00           H
ATOM    843  CG  LYS    53     129.291  32.496  75.472  0.00  0.00           C
ATOM    844  HG1 LYS    53     128.993  32.012  74.542  0.00  0.00           H
ATOM    845  HG2 LYS    53     129.752  31.806  76.179  0.00  0.00           H
ATOM    846  CD  LYS    53     127.978  32.956  76.227  0.00  0.00           C
ATOM    847  HD1 LYS    53     128.152  33.658  77.043  0.00  0.00           H
ATOM    848  HD2 LYS    53     127.430  33.441  75.419  0.00  0.00           H
ATOM    849  CE  LYS    53     127.186  31.740  76.831  0.00  0.00           C
ATOM    850  HE1 LYS    53     126.208  32.114  77.133  0.00  0.00           H
ATOM    851  HE2 LYS    53     127.077  30.949  76.090  0.00  0.00           H
ATOM    852  NZ  LYS    53     127.870  31.120  77.962  0.00  0.00           N1+
ATOM    853  HZ1 LYS    53     127.335  30.329  78.293  0.00  0.00           H
ATOM    854  HZ2 LYS    53     128.708  30.669  77.626  0.00  0.00           H
ATOM    855  HZ3 LYS    53     128.055  31.801  78.685  0.00  0.00           H
ATOM    856  C   LYS    53     132.243  34.299  73.874  0.00  0.00           C
ATOM    857  O   LYS    53     132.911  35.048  74.563  0.00  0.00           O
ATOM    858  N   SER    54     132.138  34.522  72.544  0.00  0.00           N
ATOM    859  HN  SER    54     131.719  33.756  72.037  0.00  0.00           H
ATOM    860  CA  SER    54     132.670  35.625  71.739  0.00  0.00           C
ATOM    861  HA  SER    54     133.734  35.446  71.582  0.00  0.00           H
ATOM    862  CB  SER    54     132.009  35.568  70.325  0.00  0.00           C
ATOM    863  HB1 SER    54     131.043  36.069  70.381  0.00  0.00           H
ATOM    864  HB2 SER    54     132.610  35.996  69.523  0.00  0.00           H
ATOM    865  OG  SER    54     131.739  34.187  69.979  0.00  0.00           O
ATOM    866  HG  SER    54     131.417  34.056  69.084  0.00  0.00           H
ATOM    867  C   SER    54     132.484  37.028  72.290  0.00  0.00           C
ATOM    868  O   SER    54     131.539  37.304  72.962  0.00  0.00           O
ATOM    869  N   TYR    55     133.439  37.871  72.031  0.00  0.00           N
ATOM    870  HN  TYR    55     134.245  37.613  71.480  0.00  0.00           H
ATOM    871  CA  TYR    55     133.449  39.301  72.491  0.00  0.00           C
ATOM    872  HA  TYR    55     133.341  39.208  73.571  0.00  0.00           H
ATOM    873  CB  TYR    55     134.769  39.923  72.201  0.00  0.00           C
ATOM    874  HB1 TYR    55     134.771  39.800  71.118  0.00  0.00           H
ATOM    875  HB2 TYR    55     134.742  41.012  72.245  0.00  0.00           H
ATOM    876  CG  TYR    55     136.089  39.426  72.827  0.00  0.00           C
ATOM    877  CD1 TYR    55     136.518  39.862  74.085  0.00  0.00           C
ATOM    878  HD1 TYR    55     135.811  40.459  74.642  0.00  0.00           H
ATOM    879  CE1 TYR    55     137.779  39.554  74.607  0.00  0.00           C
ATOM    880  HE1 TYR    55     138.162  40.020  75.503  0.00  0.00           H
ATOM    881  CD2 TYR    55     136.934  38.498  72.131  0.00  0.00           C
ATOM    882  HD2 TYR    55     136.541  38.034  71.239  0.00  0.00           H
ATOM    883  CE2 TYR    55     138.165  38.109  72.664  0.00  0.00           C
ATOM    884  HE2 TYR    55     138.867  37.440  72.189  0.00  0.00           H
ATOM    885  CZ  TYR    55     138.637  38.642  73.932  0.00  0.00           C
ATOM    886  OH  TYR    55     139.906  38.402  74.402  0.00  0.00           O
ATOM    887  HH  TYR    55     139.968  38.702  75.312  0.00  0.00           H
ATOM    888  C   TYR    55     132.306  40.038  71.918  0.00  0.00           C
ATOM    889  O   TYR    55     131.865  39.585  70.872  0.00  0.00           O
ATOM    890  N   LYS    56     131.802  41.151  72.481  0.00  0.00           N
ATOM    891  HN  LYS    56     132.154  41.469  73.373  0.00  0.00           H
ATOM    892  CA  LYS    56     130.682  42.064  71.927  0.00  0.00           C
ATOM    893  HA  LYS    56     130.644  41.979  70.841  0.00  0.00           H
ATOM    894  CB  LYS    56     129.303  41.710  72.666  0.00  0.00           C
ATOM    895  HB1 LYS    56     129.455  41.896  73.729  0.00  0.00           H
ATOM    896  HB2 LYS    56     128.592  42.365  72.162  0.00  0.00           H
ATOM    897  CG  LYS    56     129.038  40.151  72.510  0.00  0.00           C
ATOM    898  HG1 LYS    56     129.252  39.858  71.482  0.00  0.00           H
ATOM    899  HG2 LYS    56     129.559  39.565  73.267  0.00  0.00           H
ATOM    900  CD  LYS    56     127.491  39.985  72.675  0.00  0.00           C
ATOM    901  HD1 LYS    56     127.222  40.475  73.610  0.00  0.00           H
ATOM    902  HD2 LYS    56     127.002  40.147  71.715  0.00  0.00           H
ATOM    903  CE  LYS    56     127.340  38.412  72.912  0.00  0.00           C
ATOM    904  HE1 LYS    56     127.861  38.071  72.018  0.00  0.00           H
ATOM    905  HE2 LYS    56     127.772  38.128  73.872  0.00  0.00           H
ATOM    906  NZ  LYS    56     125.941  37.981  72.822  0.00  0.00           N1+
ATOM    907  HZ1 LYS    56     125.415  38.456  72.103  0.00  0.00           H
ATOM    908  HZ2 LYS    56     125.800  36.997  72.641  0.00  0.00           H
ATOM    909  HZ3 LYS    56     125.456  38.017  73.708  0.00  0.00           H
ATOM    910  C   LYS    56     131.172  43.500  72.256  0.00  0.00           C
ATOM    911  O   LYS    56     131.943  43.717  73.184  0.00  0.00           O
ATOM    912  N   LYS    57     130.731  44.496  71.421  0.00  0.00           N
ATOM    913  HN  LYS    57     130.131  44.112  70.706  0.00  0.00           H
ATOM    914  CA  LYS    57     131.169  45.878  71.401  0.00  0.00           C
ATOM    915  HA  LYS    57     132.222  45.809  71.131  0.00  0.00           H
ATOM    916  CB  LYS    57     130.425  46.570  70.275  0.00  0.00           C
ATOM    917  HB1 LYS    57     130.353  45.920  69.403  0.00  0.00           H
ATOM    918  HB2 LYS    57     129.426  46.737  70.679  0.00  0.00           H
ATOM    919  CG  LYS    57     130.947  47.989  69.983  0.00  0.00           C
ATOM    920  HG1 LYS    57     130.190  48.560  69.447  0.00  0.00           H
ATOM    921  HG2 LYS    57     131.152  48.612  70.854  0.00  0.00           H
ATOM    922  CD  LYS    57     132.171  47.957  69.112  0.00  0.00           C
ATOM    923  HD1 LYS    57     132.532  48.967  68.920  0.00  0.00           H
ATOM    924  HD2 LYS    57     132.970  47.426  69.630  0.00  0.00           H
ATOM    925  CE  LYS    57     131.914  47.349  67.733  0.00  0.00           C
ATOM    926  HE1 LYS    57     131.825  46.278  67.917  0.00  0.00           H
ATOM    927  HE2 LYS    57     131.008  47.723  67.254  0.00  0.00           H
ATOM    928  NZ  LYS    57     133.215  47.391  66.907  0.00  0.00           N1+
ATOM    929  HZ1 LYS    57     133.281  48.381  66.714  0.00  0.00           H
ATOM    930  HZ2 LYS    57     133.986  47.048  67.462  0.00  0.00           H
ATOM    931  HZ3 LYS    57     133.204  46.798  66.089  0.00  0.00           H
ATOM    932  C   LYS    57     130.905  46.499  72.747  0.00  0.00           C
ATOM    933  O   LYS    57     129.829  46.563  73.264  0.00  0.00           O
ATOM    934  N   SER    58     131.941  47.118  73.237  0.00  0.00           N
ATOM    935  HN  SER    58     132.775  47.114  72.667  0.00  0.00           H
ATOM    936  CA  SER    58     131.929  47.817  74.561  0.00  0.00           C
ATOM    937  HA  SER    58     131.910  47.013  75.297  0.00  0.00           H
ATOM    938  CB  SER    58     133.254  48.524  74.689  0.00  0.00           C
ATOM    939  HB1 SER    58     133.469  49.045  73.756  0.00  0.00           H
ATOM    940  HB2 SER    58     133.302  49.311  75.440  0.00  0.00           H
ATOM    941  OG  SER    58     134.327  47.604  75.026  0.00  0.00           O
ATOM    942  HG  SER    58     135.163  47.952  74.708  0.00  0.00           H
ATOM    943  C   SER    58     130.749  48.784  74.758  0.00  0.00           C
ATOM    944  O   SER    58     130.255  48.998  75.858  0.00  0.00           O
ATOM    945  N   ALA    59     130.379  49.478  73.715  0.00  0.00           N
ATOM    946  HN  ALA    59     130.833  49.303  72.829  0.00  0.00           H
ATOM    947  CA  ALA    59     129.244  50.373  73.676  0.00  0.00           C
ATOM    948  HA  ALA    59     129.375  51.130  74.449  0.00  0.00           H
ATOM    949  CB  ALA    59     129.259  51.032  72.319  0.00  0.00           C
ATOM    950  HB1 ALA    59     128.752  51.996  72.355  0.00  0.00           H
ATOM    951  HB2 ALA    59     130.278  51.376  72.143  0.00  0.00           H
ATOM    952  HB3 ALA    59     128.986  50.383  71.486  0.00  0.00           H
ATOM    953  C   ALA    59     127.846  49.755  74.057  0.00  0.00           C
ATOM    954  O   ALA    59     127.113  50.255  74.857  0.00  0.00           O
ATOM    955  N   ARG    60     127.625  48.474  73.713  0.00  0.00           N
ATOM    956  HN  ARG    60     128.344  47.871  73.339  0.00  0.00           H
ATOM    957  CA  ARG    60     126.413  47.786  74.217  0.00  0.00           C
ATOM    958  HA  ARG    60     125.557  48.442  74.373  0.00  0.00           H
ATOM    959  CB  ARG    60     125.855  46.731  73.228  0.00  0.00           C
ATOM    960  HB1 ARG    60     124.908  46.350  73.610  0.00  0.00           H
ATOM    961  HB2 ARG    60     125.651  47.214  72.272  0.00  0.00           H
ATOM    962  CG  ARG    60     126.811  45.545  72.992  0.00  0.00           C
ATOM    963  HG1 ARG    60     127.527  45.911  72.257  0.00  0.00           H
ATOM    964  HG2 ARG    60     127.335  45.246  73.900  0.00  0.00           H
ATOM    965  CD  ARG    60     126.091  44.318  72.410  0.00  0.00           C
ATOM    966  HD1 ARG    60     125.592  44.595  71.482  0.00  0.00           H
ATOM    967  HD2 ARG    60     126.868  43.569  72.258  0.00  0.00           H
ATOM    968  NE  ARG    60     125.175  43.564  73.382  0.00  0.00           N
ATOM    969  HE  ARG    60     125.278  43.710  74.376  0.00  0.00           H
ATOM    970  CZ  ARG    60     124.260  42.643  72.990  0.00  0.00           C
ATOM    971  NH1 ARG    60     124.175  42.357  71.737  0.00  0.00           N
ATOM    972 1HH1 ARG    60     125.048  42.687  71.350  0.00  0.00           H
ATOM    973 2HH1 ARG    60     123.650  41.602  71.320  0.00  0.00           H
ATOM    974  NH2 ARG    60     123.381  42.051  73.777  0.00  0.00           N
ATOM    975 1HH2 ARG    60     123.598  42.209  74.751  0.00  0.00           H
ATOM    976 2HH2 ARG    60     122.773  41.289  73.513  0.00  0.00           H
ATOM    977  C   ARG    60     126.523  47.277  75.723  0.00  0.00           C
ATOM    978  O   ARG    60     125.548  46.802  76.299  0.00  0.00           O
ATOM    979  N   ILE    61     127.684  47.498  76.325  0.00  0.00           N
ATOM    980  HN  ILE    61     128.462  47.849  75.786  0.00  0.00           H
ATOM    981  CA  ILE    61     127.868  47.582  77.834  0.00  0.00           C
ATOM    982  HA  ILE    61     127.126  46.934  78.301  0.00  0.00           H
ATOM    983  CB  ILE    61     129.143  46.941  78.435  0.00  0.00           C
ATOM    984  HB  ILE    61     129.962  47.207  77.766  0.00  0.00           H
ATOM    985  CG2 ILE    61     129.420  47.447  79.878  0.00  0.00           C
ATOM    986 1HG2 ILE    61     128.561  47.408  80.548  0.00  0.00           H
ATOM    987 2HG2 ILE    61     130.305  46.954  80.282  0.00  0.00           H
ATOM    988 3HG2 ILE    61     129.624  48.518  79.902  0.00  0.00           H
ATOM    989  CG1 ILE    61     129.048  45.384  78.434  0.00  0.00           C
ATOM    990 1HG1 ILE    61     128.484  45.111  79.326  0.00  0.00           H
ATOM    991 2HG1 ILE    61     128.426  45.068  77.596  0.00  0.00           H
ATOM    992  CD1 ILE    61     130.401  44.716  78.465  0.00  0.00           C
ATOM    993 1HD1 ILE    61     130.210  43.650  78.338  0.00  0.00           H
ATOM    994 2HD1 ILE    61     131.142  45.112  77.770  0.00  0.00           H
ATOM    995 3HD1 ILE    61     130.787  44.998  79.444  0.00  0.00           H
ATOM    996  C   ILE    61     127.511  48.933  78.367  0.00  0.00           C
ATOM    997  O   ILE    61     126.464  49.015  79.017  0.00  0.00           O
ATOM    998  N   VAL    62     128.284  49.943  77.905  0.00  0.00           N
ATOM    999  HN  VAL    62     129.164  49.640  77.513  0.00  0.00           H
ATOM   1000  CA  VAL    62     128.139  51.346  78.407  0.00  0.00           C
ATOM   1001  HA  VAL    62     128.491  51.590  79.409  0.00  0.00           H
ATOM   1002  CB  VAL    62     129.067  52.253  77.475  0.00  0.00           C
ATOM   1003  HB  VAL    62     128.944  52.024  76.417  0.00  0.00           H
ATOM   1004  CG1 VAL    62     128.726  53.736  77.681  0.00  0.00           C
ATOM   1005 1HG1 VAL    62     129.547  54.378  77.360  0.00  0.00           H
ATOM   1006 2HG1 VAL    62     127.941  54.023  76.981  0.00  0.00           H
ATOM   1007 3HG1 VAL    62     128.401  54.003  78.687  0.00  0.00           H
ATOM   1008  CG2 VAL    62     130.559  52.065  77.807  0.00  0.00           C
ATOM   1009 1HG2 VAL    62     130.808  51.034  77.556  0.00  0.00           H
ATOM   1010 2HG2 VAL    62     131.023  52.735  77.084  0.00  0.00           H
ATOM   1011 3HG2 VAL    62     130.831  52.394  78.810  0.00  0.00           H
ATOM   1012  C   VAL    62     126.721  51.843  78.319  0.00  0.00           C
ATOM   1013  O   VAL    62     126.265  52.409  79.316  0.00  0.00           O
ATOM   1014  N   GLY    63     125.986  51.758  77.223  0.00  0.00           N
ATOM   1015  HN  GLY    63     126.454  51.334  76.435  0.00  0.00           H
ATOM   1016  CA  GLY    63     124.652  52.385  77.215  0.00  0.00           C
ATOM   1017  HA1 GLY    63     124.655  53.250  77.878  0.00  0.00           H
ATOM   1018  HA2 GLY    63     124.409  52.655  76.187  0.00  0.00           H
ATOM   1019  C   GLY    63     123.517  51.543  77.851  0.00  0.00           C
ATOM   1020  O   GLY    63     122.526  52.089  78.300  0.00  0.00           O
ATOM   1021  N   ASP    64     123.770  50.232  78.064  0.00  0.00           N
ATOM   1022  HN  ASP    64     124.683  49.902  77.786  0.00  0.00           H
ATOM   1023  CA  ASP    64     122.920  49.406  78.849  0.00  0.00           C
ATOM   1024  HA  ASP    64     121.850  49.385  78.642  0.00  0.00           H
ATOM   1025  CB  ASP    64     123.307  47.930  78.751  0.00  0.00           C
ATOM   1026  HB1 ASP    64     123.014  47.626  77.746  0.00  0.00           H
ATOM   1027  HB2 ASP    64     124.342  47.705  79.008  0.00  0.00           H
ATOM   1028  CG  ASP    64     122.552  46.881  79.551  0.00  0.00           C
ATOM   1029  OD1 ASP    64     123.077  46.244  80.514  0.00  0.00           O
ATOM   1030  OD2 ASP    64     121.412  46.558  79.188  0.00  0.00           O
ATOM   1031  C   ASP    64     123.023  49.778  80.318  0.00  0.00           C
ATOM   1032  O   ASP    64     122.015  49.992  80.945  0.00  0.00           O
ATOM   1033  N   VAL    65     124.235  50.007  80.875  0.00  0.00           N
ATOM   1034  HN  VAL    65     125.081  49.785  80.369  0.00  0.00           H
ATOM   1035  CA  VAL    65     124.511  50.288  82.289  0.00  0.00           C
ATOM   1036  HA  VAL    65     123.962  49.551  82.876  0.00  0.00           H
ATOM   1037  CB  VAL    65     126.001  50.142  82.585  0.00  0.00           C
ATOM   1038  HB  VAL    65     126.485  50.846  81.908  0.00  0.00           H
ATOM   1039  CG1 VAL    65     126.391  50.628  84.029  0.00  0.00           C
ATOM   1040 1HG1 VAL    65     127.459  50.789  84.179  0.00  0.00           H
ATOM   1041 2HG1 VAL    65     125.902  51.594  84.152  0.00  0.00           H
ATOM   1042 3HG1 VAL    65     126.066  49.885  84.757  0.00  0.00           H
ATOM   1043  CG2 VAL    65     126.491  48.704  82.327  0.00  0.00           C
ATOM   1044 1HG2 VAL    65     126.097  48.075  83.126  0.00  0.00           H
ATOM   1045 2HG2 VAL    65     126.176  48.419  81.323  0.00  0.00           H
ATOM   1046 3HG2 VAL    65     127.577  48.738  82.414  0.00  0.00           H
ATOM   1047  C   VAL    65     124.028  51.701  82.619  0.00  0.00           C
ATOM   1048  O   VAL    65     123.415  51.928  83.687  0.00  0.00           O
ATOM   1049  N   MET    66     124.313  52.668  81.742  0.00  0.00           N
ATOM   1050  HN  MET    66     124.854  52.384  80.938  0.00  0.00           H
ATOM   1051  CA  MET    66     123.880  54.030  81.765  0.00  0.00           C
ATOM   1052  HA  MET    66     124.114  54.522  82.709  0.00  0.00           H
ATOM   1053  CB  MET    66     124.588  54.742  80.631  0.00  0.00           C
ATOM   1054  HB1 MET    66     125.646  54.499  80.731  0.00  0.00           H
ATOM   1055  HB2 MET    66     124.123  54.342  79.730  0.00  0.00           H
ATOM   1056  CG  MET    66     124.393  56.201  80.594  0.00  0.00           C
ATOM   1057  HG1 MET    66     123.399  56.393  80.998  0.00  0.00           H
ATOM   1058  HG2 MET    66     124.949  56.660  81.411  0.00  0.00           H
ATOM   1059  SD  MET    66     124.616  56.964  79.023  0.00  0.00           S
ATOM   1060  CE  MET    66     123.792  58.577  79.174  0.00  0.00           C
ATOM   1061  HE1 MET    66     124.177  59.084  80.059  0.00  0.00           H
ATOM   1062  HE2 MET    66     123.968  59.148  78.263  0.00  0.00           H
ATOM   1063  HE3 MET    66     122.712  58.506  79.299  0.00  0.00           H
ATOM   1064  C   MET    66     122.339  54.144  81.646  0.00  0.00           C
ATOM   1065  O   MET    66     121.685  55.008  82.287  0.00  0.00           O
ATOM   1066  N   GLY    67     121.731  53.247  80.889  0.00  0.00           N
ATOM   1067  HN  GLY    67     122.272  52.745  80.199  0.00  0.00           H
ATOM   1068  CA  GLY    67     120.255  53.165  80.765  0.00  0.00           C
ATOM   1069  HA1 GLY    67     119.831  54.161  80.634  0.00  0.00           H
ATOM   1070  HA2 GLY    67     120.016  52.451  79.978  0.00  0.00           H
ATOM   1071  C   GLY    67     119.606  52.631  82.016  0.00  0.00           C
ATOM   1072  O   GLY    67     118.451  52.993  82.255  0.00  0.00           O
ATOM   1073  N   LYS    68     120.325  51.730  82.686  0.00  0.00           N
ATOM   1074  HN  LYS    68     121.248  51.498  82.348  0.00  0.00           H
ATOM   1075  CA  LYS    68     119.777  50.891  83.768  0.00  0.00           C
ATOM   1076  HA  LYS    68     118.688  50.919  83.821  0.00  0.00           H
ATOM   1077  CB  LYS    68     119.875  49.417  83.454  0.00  0.00           C
ATOM   1078  HB1 LYS    68     120.927  49.177  83.304  0.00  0.00           H
ATOM   1079  HB2 LYS    68     119.564  48.833  84.320  0.00  0.00           H
ATOM   1080  CG  LYS    68     119.161  48.911  82.218  0.00  0.00           C
ATOM   1081  HG1 LYS    68     118.091  49.120  82.200  0.00  0.00           H
ATOM   1082  HG2 LYS    68     119.586  49.440  81.365  0.00  0.00           H
ATOM   1083  CD  LYS    68     119.375  47.438  82.037  0.00  0.00           C
ATOM   1084  HD1 LYS    68     120.439  47.226  81.933  0.00  0.00           H
ATOM   1085  HD2 LYS    68     118.966  46.879  82.878  0.00  0.00           H
ATOM   1086  CE  LYS    68     118.614  46.991  80.753  0.00  0.00           C
ATOM   1087  HE1 LYS    68     117.531  46.943  80.873  0.00  0.00           H
ATOM   1088  HE2 LYS    68     118.881  47.624  79.906  0.00  0.00           H
ATOM   1089  NZ  LYS    68     119.114  45.651  80.248  0.00  0.00           N1+
ATOM   1090  HZ1 LYS    68     118.768  44.879  80.799  0.00  0.00           H
ATOM   1091  HZ2 LYS    68     118.878  45.403  79.298  0.00  0.00           H
ATOM   1092  HZ3 LYS    68     120.124  45.629  80.247  0.00  0.00           H
ATOM   1093  C   LYS    68     120.237  51.258  85.244  0.00  0.00           C
ATOM   1094  O   LYS    68     119.391  51.453  86.132  0.00  0.00           O
ATOM   1095  N   TYR    69     121.533  51.124  85.448  0.00  0.00           N
ATOM   1096  HN  TYR    69     122.145  50.942  84.666  0.00  0.00           H
ATOM   1097  CA  TYR    69     122.135  50.949  86.783  0.00  0.00           C
ATOM   1098  HA  TYR    69     121.340  50.636  87.460  0.00  0.00           H
ATOM   1099  CB  TYR    69     123.077  49.719  86.863  0.00  0.00           C
ATOM   1100  HB1 TYR    69     123.935  50.056  86.281  0.00  0.00           H
ATOM   1101  HB2 TYR    69     123.278  49.535  87.918  0.00  0.00           H
ATOM   1102  CG  TYR    69     122.549  48.468  86.176  0.00  0.00           C
ATOM   1103  CD1 TYR    69     121.363  47.830  86.684  0.00  0.00           C
ATOM   1104  HD1 TYR    69     120.833  48.193  87.552  0.00  0.00           H
ATOM   1105  CE1 TYR    69     120.783  46.677  86.062  0.00  0.00           C
ATOM   1106  HE1 TYR    69     119.928  46.189  86.506  0.00  0.00           H
ATOM   1107  CD2 TYR    69     123.244  47.831  85.147  0.00  0.00           C
ATOM   1108  HD2 TYR    69     124.197  48.211  84.809  0.00  0.00           H
ATOM   1109  CE2 TYR    69     122.604  46.761  84.445  0.00  0.00           C
ATOM   1110  HE2 TYR    69     123.027  46.352  83.540  0.00  0.00           H
ATOM   1111  CZ  TYR    69     121.368  46.222  84.848  0.00  0.00           C
ATOM   1112  OH  TYR    69     120.749  45.202  84.161  0.00  0.00           O
ATOM   1113  HH  TYR    69     120.054  44.923  84.762  0.00  0.00           H
ATOM   1114  C   TYR    69     122.763  52.260  87.358  0.00  0.00           C
ATOM   1115  O   TYR    69     122.540  52.530  88.539  0.00  0.00           O
HETATM 1116  N   HIE    70     123.474  52.932  86.539  0.00  0.00           N
HETATM 1117  HN  HIE    70     123.577  52.588  85.595  0.00  0.00           H
HETATM 1118  CA  HIE    70     124.336  54.011  86.981  0.00  0.00           C
HETATM 1119  HA  HIE    70     124.519  53.942  88.053  0.00  0.00           H
HETATM 1120  CB  HIE    70     125.638  53.825  86.221  0.00  0.00           C
HETATM 1121  HB2 HIE    70     125.908  52.770  86.187  0.00  0.00           H
HETATM 1122  HB1 HIE    70     125.472  54.172  85.201  0.00  0.00           H
HETATM 1123  CG  HIE    70     126.686  54.574  87.004  0.00  0.00           C
HETATM 1124  ND1 HIE    70     127.047  54.294  88.362  0.00  0.00           N
HETATM 1125  CE1 HIE    70     128.200  54.826  88.572  0.00  0.00           C
HETATM 1126  HE1 HIE    70     128.820  54.633  89.435  0.00  0.00           H
HETATM 1127  NE2 HIE    70     128.523  55.553  87.515  0.00  0.00           N
HETATM 1128  HE2 HIE    70     129.345  56.119  87.360  0.00  0.00           H
HETATM 1129  CD2 HIE    70     127.583  55.469  86.558  0.00  0.00           C
HETATM 1130  HD2 HIE    70     127.615  55.962  85.597  0.00  0.00           H
HETATM 1131  C   HIE    70     123.667  55.366  86.765  0.00  0.00           C
HETATM 1132  O   HIE    70     123.235  55.602  85.625  0.00  0.00           O
ATOM   1133  N   PRO    71     123.771  56.288  87.699  0.00  0.00           N
ATOM   1134  CD  PRO    71     124.315  56.263  89.065  0.00  0.00           C
ATOM   1135  HD1 PRO    71     125.401  56.167  89.082  0.00  0.00           H
ATOM   1136  HD2 PRO    71     123.751  55.503  89.607  0.00  0.00           H
ATOM   1137  CA  PRO    71     123.091  57.560  87.510  0.00  0.00           C
ATOM   1138  HA  PRO    71     122.163  57.329  86.986  0.00  0.00           H
ATOM   1139  CB  PRO    71     122.860  58.041  88.943  0.00  0.00           C
ATOM   1140  HB1 PRO    71     122.747  59.125  88.924  0.00  0.00           H
ATOM   1141  HB2 PRO    71     121.915  57.573  89.219  0.00  0.00           H
ATOM   1142  CG  PRO    71     124.101  57.619  89.711  0.00  0.00           C
ATOM   1143  HG1 PRO    71     124.943  58.217  89.362  0.00  0.00           H
ATOM   1144  HG2 PRO    71     124.017  57.517  90.793  0.00  0.00           H
ATOM   1145  C   PRO    71     123.807  58.630  86.748  0.00  0.00           C
ATOM   1146  O   PRO    71     123.283  59.638  86.358  0.00  0.00           O
HETATM 1147  N   HIE    72     125.127  58.468  86.668  0.00  0.00           N
HETATM 1148  HN  HIE    72     125.567  57.647  87.057  0.00  0.00           H
HETATM 1149  CA  HIE    72     125.982  59.358  85.918  0.00  0.00           C
HETATM 1150  HA  HIE    72     125.631  60.384  86.029  0.00  0.00           H
HETATM 1151  CB  HIE    72     127.338  59.359  86.698  0.00  0.00           C
HETATM 1152  HB2 HIE    72     127.847  58.395  86.710  0.00  0.00           H
HETATM 1153  HB1 HIE    72     127.976  60.179  86.367  0.00  0.00           H
HETATM 1154  CG  HIE    72     127.080  59.717  88.125  0.00  0.00           C
HETATM 1155  ND1 HIE    72     126.395  60.855  88.608  0.00  0.00           N
HETATM 1156  CE1 HIE    72     126.307  60.688  89.913  0.00  0.00           C
HETATM 1157  HE1 HIE    72     125.861  61.427  90.562  0.00  0.00           H
HETATM 1158  NE2 HIE    72     126.879  59.569  90.313  0.00  0.00           N
HETATM 1159  HE2 HIE    72     126.886  59.288  91.283  0.00  0.00           H
HETATM 1160  CD2 HIE    72     127.443  58.951  89.180  0.00  0.00           C
HETATM 1161  HD2 HIE    72     128.001  58.027  89.167  0.00  0.00           H
HETATM 1162  C   HIE    72     126.141  59.069  84.376  0.00  0.00           C
HETATM 1163  O   HIE    72     125.898  57.934  83.915  0.00  0.00           O
ATOM   1164  N   GLY    73     126.680  60.097  83.630  0.00  0.00           N
ATOM   1165  HN  GLY    73     126.908  60.969  84.084  0.00  0.00           H
ATOM   1166  CA  GLY    73     126.900  60.001  82.167  0.00  0.00           C
ATOM   1167  HA1 GLY    73     125.968  59.597  81.772  0.00  0.00           H
ATOM   1168  HA2 GLY    73     127.192  60.979  81.784  0.00  0.00           H
ATOM   1169  C   GLY    73     127.944  58.928  81.700  0.00  0.00           C
ATOM   1170  O   GLY    73     128.623  58.327  82.504  0.00  0.00           O
ATOM   1171  N   ASP    74     127.901  58.550  80.406  0.00  0.00           N
ATOM   1172  HN  ASP    74     127.428  59.151  79.747  0.00  0.00           H
ATOM   1173  CA  ASP    74     128.641  57.341  79.891  0.00  0.00           C
ATOM   1174  HA  ASP    74     128.401  56.362  80.306  0.00  0.00           H
ATOM   1175  CB  ASP    74     128.439  57.290  78.325  0.00  0.00           C
ATOM   1176  HB1 ASP    74     128.908  56.432  77.844  0.00  0.00           H
ATOM   1177  HB2 ASP    74     127.367  57.165  78.177  0.00  0.00           H
ATOM   1178  CG  ASP    74     128.970  58.473  77.536  0.00  0.00           C
ATOM   1179  OD1 ASP    74     128.433  59.603  77.669  0.00  0.00           O
ATOM   1180  OD2 ASP    74     129.938  58.402  76.757  0.00  0.00           O
ATOM   1181  C   ASP    74     130.198  57.381  80.065  0.00  0.00           C
ATOM   1182  O   ASP    74     130.873  56.383  80.013  0.00  0.00           O
ATOM   1183  N   SER    75     130.863  58.553  80.069  0.00  0.00           N
ATOM   1184  HN  SER    75     130.345  59.404  80.233  0.00  0.00           H
ATOM   1185  CA  SER    75     132.335  58.636  79.963  0.00  0.00           C
ATOM   1186  HA  SER    75     132.728  58.050  79.132  0.00  0.00           H
ATOM   1187  CB  SER    75     132.799  60.081  79.823  0.00  0.00           C
ATOM   1188  HB1 SER    75     132.693  60.661  80.740  0.00  0.00           H
ATOM   1189  HB2 SER    75     133.857  60.020  79.565  0.00  0.00           H
ATOM   1190  OG  SER    75     132.040  60.802  78.886  0.00  0.00           O
ATOM   1191  HG  SER    75     132.364  61.706  78.900  0.00  0.00           H
ATOM   1192  C   SER    75     133.060  57.976  81.230  0.00  0.00           C
ATOM   1193  O   SER    75     134.019  57.174  81.075  0.00  0.00           O
ATOM   1194  N   SER    76     132.579  58.199  82.401  0.00  0.00           N
ATOM   1195  HN  SER    76     131.898  58.944  82.447  0.00  0.00           H
ATOM   1196  CA  SER    76     133.035  57.700  83.695  0.00  0.00           C
ATOM   1197  HA  SER    76     134.119  57.779  83.618  0.00  0.00           H
ATOM   1198  CB  SER    76     132.474  58.582  84.787  0.00  0.00           C
ATOM   1199  HB1 SER    76     131.407  58.370  84.847  0.00  0.00           H
ATOM   1200  HB2 SER    76     132.938  58.178  85.687  0.00  0.00           H
ATOM   1201  OG  SER    76     132.658  60.020  84.594  0.00  0.00           O
ATOM   1202  HG  SER    76     131.895  60.314  84.091  0.00  0.00           H
ATOM   1203  C   SER    76     132.773  56.240  83.959  0.00  0.00           C
ATOM   1204  O   SER    76     133.581  55.572  84.597  0.00  0.00           O
ATOM   1205  N   ILE    77     131.858  55.640  83.259  0.00  0.00           N
ATOM   1206  HN  ILE    77     131.365  56.300  82.675  0.00  0.00           H
ATOM   1207  CA  ILE    77     131.535  54.183  83.070  0.00  0.00           C
ATOM   1208  HA  ILE    77     131.744  53.790  84.065  0.00  0.00           H
ATOM   1209  CB  ILE    77     130.049  53.997  82.531  0.00  0.00           C
ATOM   1210  HB  ILE    77     129.925  54.363  81.512  0.00  0.00           H
ATOM   1211  CG2 ILE    77     129.671  52.481  82.593  0.00  0.00           C
ATOM   1212 1HG2 ILE    77     128.635  52.336  82.285  0.00  0.00           H
ATOM   1213 2HG2 ILE    77     130.130  51.939  81.767  0.00  0.00           H
ATOM   1214 3HG2 ILE    77     129.837  52.037  83.574  0.00  0.00           H
ATOM   1215  CG1 ILE    77     129.039  54.815  83.441  0.00  0.00           C
ATOM   1216 1HG1 ILE    77     129.017  54.429  84.460  0.00  0.00           H
ATOM   1217 2HG1 ILE    77     129.268  55.880  83.489  0.00  0.00           H
ATOM   1218  CD1 ILE    77     127.575  54.799  82.834  0.00  0.00           C
ATOM   1219 1HD1 ILE    77     126.985  53.903  83.023  0.00  0.00           H
ATOM   1220 2HD1 ILE    77     127.001  55.615  83.274  0.00  0.00           H
ATOM   1221 3HD1 ILE    77     127.665  54.918  81.755  0.00  0.00           H
ATOM   1222  C   ILE    77     132.644  53.619  82.189  0.00  0.00           C
ATOM   1223  O   ILE    77     133.266  52.678  82.631  0.00  0.00           O
ATOM   1224  N   TYR    78     132.899  54.210  81.012  0.00  0.00           N
ATOM   1225  HN  TYR    78     132.396  55.031  80.707  0.00  0.00           H
ATOM   1226  CA  TYR    78     133.898  53.645  80.114  0.00  0.00           C
ATOM   1227  HA  TYR    78     133.708  52.597  79.881  0.00  0.00           H
ATOM   1228  CB  TYR    78     133.662  54.252  78.748  0.00  0.00           C
ATOM   1229  HB1 TYR    78     132.598  54.114  78.555  0.00  0.00           H
ATOM   1230  HB2 TYR    78     133.762  55.336  78.816  0.00  0.00           H
ATOM   1231  CG  TYR    78     134.520  53.696  77.613  0.00  0.00           C
ATOM   1232  CD1 TYR    78     134.581  52.276  77.507  0.00  0.00           C
ATOM   1233  HD1 TYR    78     133.985  51.548  78.036  0.00  0.00           H
ATOM   1234  CE1 TYR    78     135.569  51.747  76.632  0.00  0.00           C
ATOM   1235  HE1 TYR    78     135.733  50.695  76.448  0.00  0.00           H
ATOM   1236  CD2 TYR    78     135.374  54.540  76.895  0.00  0.00           C
ATOM   1237  HD2 TYR    78     135.378  55.612  77.024  0.00  0.00           H
ATOM   1238  CE2 TYR    78     136.257  53.986  75.995  0.00  0.00           C
ATOM   1239  HE2 TYR    78     137.075  54.551  75.574  0.00  0.00           H
ATOM   1240  CZ  TYR    78     136.447  52.599  75.922  0.00  0.00           C
ATOM   1241  OH  TYR    78     137.346  52.082  75.115  0.00  0.00           O
ATOM   1242  HH  TYR    78     137.673  52.873  74.680  0.00  0.00           H
ATOM   1243  C   TYR    78     135.288  53.833  80.695  0.00  0.00           C
ATOM   1244  O   TYR    78     136.053  52.951  80.473  0.00  0.00           O
ATOM   1245  N   GLU    79     135.578  54.860  81.470  0.00  0.00           N
ATOM   1246  HN  GLU    79     134.806  55.511  81.485  0.00  0.00           H
ATOM   1247  CA  GLU    79     136.891  55.003  82.087  0.00  0.00           C
ATOM   1248  HA  GLU    79     137.688  54.909  81.350  0.00  0.00           H
ATOM   1249  CB  GLU    79     137.056  56.370  82.794  0.00  0.00           C
ATOM   1250  HB1 GLU    79     136.120  56.744  83.211  0.00  0.00           H
ATOM   1251  HB2 GLU    79     137.814  56.319  83.576  0.00  0.00           H
ATOM   1252  CG  GLU    79     137.598  57.420  81.751  0.00  0.00           C
ATOM   1253  HG1 GLU    79     138.376  56.899  81.194  0.00  0.00           H
ATOM   1254  HG2 GLU    79     136.869  57.713  80.995  0.00  0.00           H
ATOM   1255  CD  GLU    79     138.180  58.693  82.347  0.00  0.00           C
ATOM   1256  OE1 GLU    79     137.476  59.540  82.904  0.00  0.00           O
ATOM   1257  OE2 GLU    79     139.415  58.920  82.322  0.00  0.00           O
ATOM   1258  C   GLU    79     137.158  53.921  83.159  0.00  0.00           C
ATOM   1259  O   GLU    79     138.196  53.294  83.233  0.00  0.00           O
ATOM   1260  N   ALA    80     136.161  53.440  83.896  0.00  0.00           N
ATOM   1261  HN  ALA    80     135.347  54.037  83.923  0.00  0.00           H
ATOM   1262  CA  ALA    80     136.228  52.404  84.877  0.00  0.00           C
ATOM   1263  HA  ALA    80     137.174  52.348  85.416  0.00  0.00           H
ATOM   1264  CB  ALA    80     135.227  52.676  85.963  0.00  0.00           C
ATOM   1265  HB1 ALA    80     134.274  52.995  85.541  0.00  0.00           H
ATOM   1266  HB2 ALA    80     135.073  51.781  86.564  0.00  0.00           H
ATOM   1267  HB3 ALA    80     135.698  53.427  86.597  0.00  0.00           H
ATOM   1268  C   ALA    80     136.189  50.934  84.230  0.00  0.00           C
ATOM   1269  O   ALA    80     136.768  50.056  84.833  0.00  0.00           O
ATOM   1270  N   MET    81     135.498  50.743  83.057  0.00  0.00           N
ATOM   1271  HN  MET    81     134.717  51.352  82.855  0.00  0.00           H
ATOM   1272  CA  MET    81     135.588  49.503  82.226  0.00  0.00           C
ATOM   1273  HA  MET    81     135.466  48.571  82.777  0.00  0.00           H
ATOM   1274  CB  MET    81     134.631  49.752  81.062  0.00  0.00           C
ATOM   1275  HB1 MET    81     133.628  49.816  81.485  0.00  0.00           H
ATOM   1276  HB2 MET    81     134.969  50.615  80.489  0.00  0.00           H
ATOM   1277  CG  MET    81     134.425  48.448  80.171  0.00  0.00           C
ATOM   1278  HG1 MET    81     135.394  48.279  79.700  0.00  0.00           H
ATOM   1279  HG2 MET    81     134.195  47.583  80.793  0.00  0.00           H
ATOM   1280  SD  MET    81     133.179  48.548  78.836  0.00  0.00           S
ATOM   1281  CE  MET    81     133.420  46.878  78.198  0.00  0.00           C
ATOM   1282  HE1 MET    81     132.640  46.662  77.469  0.00  0.00           H
ATOM   1283  HE2 MET    81     134.451  46.845  77.847  0.00  0.00           H
ATOM   1284  HE3 MET    81     133.268  46.189  79.029  0.00  0.00           H
ATOM   1285  C   MET    81     136.980  49.431  81.654  0.00  0.00           C
ATOM   1286  O   MET    81     137.585  48.350  81.723  0.00  0.00           O
ATOM   1287  N   VAL    82     137.561  50.580  81.110  0.00  0.00           N
ATOM   1288  HN  VAL    82     136.972  51.398  81.053  0.00  0.00           H
ATOM   1289  CA  VAL    82     138.949  50.548  80.545  0.00  0.00           C
ATOM   1290  HA  VAL    82     139.065  49.736  79.827  0.00  0.00           H
ATOM   1291  CB  VAL    82     139.356  51.871  79.916  0.00  0.00           C
ATOM   1292  HB  VAL    82     139.169  52.645  80.660  0.00  0.00           H
ATOM   1293  CG1 VAL    82     140.842  51.984  79.513  0.00  0.00           C
ATOM   1294 1HG1 VAL    82     141.045  51.476  78.571  0.00  0.00           H
ATOM   1295 2HG1 VAL    82     141.151  53.022  79.388  0.00  0.00           H
ATOM   1296 3HG1 VAL    82     141.579  51.683  80.258  0.00  0.00           H
ATOM   1297  CG2 VAL    82     138.641  52.207  78.689  0.00  0.00           C
ATOM   1298 1HG2 VAL    82     138.823  51.445  77.931  0.00  0.00           H
ATOM   1299 2HG2 VAL    82     137.574  52.258  78.907  0.00  0.00           H
ATOM   1300 3HG2 VAL    82     139.021  53.068  78.139  0.00  0.00           H
ATOM   1301  C   VAL    82     139.963  50.237  81.661  0.00  0.00           C
ATOM   1302  O   VAL    82     140.843  49.461  81.359  0.00  0.00           O
ATOM   1303  N   ARG    83     139.796  50.778  82.885  0.00  0.00           N
ATOM   1304  HN  ARG    83     139.020  51.406  83.040  0.00  0.00           H
ATOM   1305  CA  ARG    83     140.808  50.622  83.968  0.00  0.00           C
ATOM   1306  HA  ARG    83     141.704  50.950  83.440  0.00  0.00           H
ATOM   1307  CB  ARG    83     140.586  51.621  85.110  0.00  0.00           C
ATOM   1308  HB1 ARG    83     140.381  52.617  84.717  0.00  0.00           H
ATOM   1309  HB2 ARG    83     139.711  51.198  85.604  0.00  0.00           H
ATOM   1310  CG  ARG    83     141.802  51.614  86.089  0.00  0.00           C
ATOM   1311  HG1 ARG    83     141.860  50.760  86.764  0.00  0.00           H
ATOM   1312  HG2 ARG    83     142.661  51.755  85.433  0.00  0.00           H
ATOM   1313  CD  ARG    83     141.783  52.753  87.080  0.00  0.00           C
ATOM   1314  HD1 ARG    83     142.821  52.993  87.311  0.00  0.00           H
ATOM   1315  HD2 ARG    83     141.400  53.623  86.545  0.00  0.00           H
ATOM   1316  NE  ARG    83     140.974  52.508  88.287  0.00  0.00           N
ATOM   1317  HE  ARG    83     140.161  53.101  88.377  0.00  0.00           H
ATOM   1318  CZ  ARG    83     141.119  51.652  89.210  0.00  0.00           C
ATOM   1319  NH1 ARG    83     142.243  50.991  89.372  0.00  0.00           N
ATOM   1320 1HH1 ARG    83     143.107  51.293  88.946  0.00  0.00           H
ATOM   1321 2HH1 ARG    83     142.301  50.462  90.230  0.00  0.00           H
ATOM   1322  NH2 ARG    83     140.145  51.514  90.034  0.00  0.00           N
ATOM   1323 1HH2 ARG    83     139.358  52.141  89.947  0.00  0.00           H
ATOM   1324 2HH2 ARG    83     140.304  50.983  90.878  0.00  0.00           H
ATOM   1325  C   ARG    83     141.001  49.121  84.431  0.00  0.00           C
ATOM   1326  O   ARG    83     142.127  48.667  84.690  0.00  0.00           O
ATOM   1327  N   MET    84     139.916  48.312  84.426  0.00  0.00           N
ATOM   1328  HN  MET    84     139.033  48.757  84.221  0.00  0.00           H
ATOM   1329  CA  MET    84     139.918  46.853  84.711  0.00  0.00           C
ATOM   1330  HA  MET    84     140.717  46.526  85.376  0.00  0.00           H
ATOM   1331  CB  MET    84     138.744  46.605  85.652  0.00  0.00           C
ATOM   1332  HB1 MET    84     138.831  45.557  85.937  0.00  0.00           H
ATOM   1333  HB2 MET    84     138.844  47.206  86.556  0.00  0.00           H
ATOM   1334  CG  MET    84     137.376  46.725  85.014  0.00  0.00           C
ATOM   1335  HG1 MET    84     137.052  47.763  84.933  0.00  0.00           H
ATOM   1336  HG2 MET    84     137.290  46.167  84.082  0.00  0.00           H
ATOM   1337  SD  MET    84     136.238  45.978  86.240  0.00  0.00           S
ATOM   1338  CE  MET    84     134.694  46.804  85.744  0.00  0.00           C
ATOM   1339  HE1 MET    84     133.895  46.228  86.211  0.00  0.00           H
ATOM   1340  HE2 MET    84     134.670  47.782  86.224  0.00  0.00           H
ATOM   1341  HE3 MET    84     134.585  46.980  84.674  0.00  0.00           H
ATOM   1342  C   MET    84     139.946  45.879  83.519  0.00  0.00           C
ATOM   1343  O   MET    84     139.752  44.724  83.724  0.00  0.00           O
ATOM   1344  N   ALA    85     140.183  46.406  82.301  0.00  0.00           N
ATOM   1345  HN  ALA    85     140.361  47.399  82.326  0.00  0.00           H
ATOM   1346  CA  ALA    85     140.503  45.690  81.070  0.00  0.00           C
ATOM   1347  HA  ALA    85     140.021  44.713  81.075  0.00  0.00           H
ATOM   1348  CB  ALA    85     139.856  46.424  79.891  0.00  0.00           C
ATOM   1349  HB1 ALA    85     140.305  47.416  79.835  0.00  0.00           H
ATOM   1350  HB2 ALA    85     139.927  45.825  78.983  0.00  0.00           H
ATOM   1351  HB3 ALA    85     138.807  46.553  80.157  0.00  0.00           H
ATOM   1352  C   ALA    85     142.032  45.627  80.928  0.00  0.00           C
ATOM   1353  O   ALA    85     142.592  44.684  80.372  0.00  0.00           O
ATOM   1354  N   GLN    86     142.725  46.647  81.468  0.00  0.00           N
ATOM   1355  HN  GLN    86     142.301  47.322  82.088  0.00  0.00           H
ATOM   1356  CA  GLN    86     144.121  46.819  81.203  0.00  0.00           C
ATOM   1357  HA  GLN    86     144.276  46.722  80.129  0.00  0.00           H
ATOM   1358  CB  GLN    86     144.561  48.236  81.548  0.00  0.00           C
ATOM   1359  HB1 GLN    86     144.029  48.572  82.438  0.00  0.00           H
ATOM   1360  HB2 GLN    86     145.629  48.149  81.747  0.00  0.00           H
ATOM   1361  CG  GLN    86     144.320  49.241  80.443  0.00  0.00           C
ATOM   1362  HG1 GLN    86     145.062  48.958  79.696  0.00  0.00           H
ATOM   1363  HG2 GLN    86     143.302  49.052  80.102  0.00  0.00           H
ATOM   1364  CD  GLN    86     144.527  50.652  81.019  0.00  0.00           C
ATOM   1365  OE1 GLN    86     144.456  50.913  82.198  0.00  0.00           O
ATOM   1366  NE2 GLN    86     144.871  51.667  80.185  0.00  0.00           N
ATOM   1367 1HE2 GLN    86     145.029  52.636  80.423  0.00  0.00           H
ATOM   1368 2HE2 GLN    86     144.877  51.428  79.204  0.00  0.00           H
ATOM   1369  C   GLN    86     144.975  45.770  81.976  0.00  0.00           C
ATOM   1370  O   GLN    86     144.799  45.643  83.183  0.00  0.00           O
ATOM   1371  N   ASP    87     145.859  45.069  81.266  0.00  0.00           N
ATOM   1372  HN  ASP    87     145.997  45.324  80.298  0.00  0.00           H
ATOM   1373  CA  ASP    87     146.699  43.929  81.821  0.00  0.00           C
ATOM   1374  HA  ASP    87     146.204  43.362  82.609  0.00  0.00           H
ATOM   1375  CB  ASP    87     146.933  42.954  80.678  0.00  0.00           C
ATOM   1376  HB1 ASP    87     146.001  42.918  80.116  0.00  0.00           H
ATOM   1377  HB2 ASP    87     147.705  43.367  80.028  0.00  0.00           H
ATOM   1378  CG  ASP    87     147.343  41.536  81.220  0.00  0.00           C
ATOM   1379  OD1 ASP    87     146.576  40.584  81.361  0.00  0.00           O
ATOM   1380  OD2 ASP    87     148.557  41.213  81.315  0.00  0.00           O
ATOM   1381  C   ASP    87     148.040  44.490  82.532  0.00  0.00           C
ATOM   1382  O   ASP    87     148.622  43.745  83.291  0.00  0.00           O
ATOM   1383  N   PHE    88     148.333  45.831  82.379  0.00  0.00           N
ATOM   1384  HN  PHE    88     147.811  46.492  81.821  0.00  0.00           H
ATOM   1385  CA  PHE    88     149.420  46.436  83.061  0.00  0.00           C
ATOM   1386  HA  PHE    88     149.962  45.601  83.505  0.00  0.00           H
ATOM   1387  CB  PHE    88     150.300  47.231  82.079  0.00  0.00           C
ATOM   1388  HB1 PHE    88     151.093  47.770  82.598  0.00  0.00           H
ATOM   1389  HB2 PHE    88     150.706  46.570  81.313  0.00  0.00           H
ATOM   1390  CG  PHE    88     149.554  48.270  81.251  0.00  0.00           C
ATOM   1391  CD1 PHE    88     149.196  49.487  81.821  0.00  0.00           C
ATOM   1392  HD1 PHE    88     149.448  49.788  82.827  0.00  0.00           H
ATOM   1393  CD2 PHE    88     149.014  47.943  80.022  0.00  0.00           C
ATOM   1394  HD2 PHE    88     149.136  46.967  79.577  0.00  0.00           H
ATOM   1395  CE1 PHE    88     148.241  50.319  81.156  0.00  0.00           C
ATOM   1396  HE1 PHE    88     147.833  51.259  81.495  0.00  0.00           H
ATOM   1397  CE2 PHE    88     148.136  48.822  79.311  0.00  0.00           C
ATOM   1398  HE2 PHE    88     147.699  48.478  78.385  0.00  0.00           H
ATOM   1399  CZ  PHE    88     147.741  49.974  79.896  0.00  0.00           C
ATOM   1400  HZ  PHE    88     147.045  50.668  79.448  0.00  0.00           H
ATOM   1401  C   PHE    88     148.949  47.331  84.266  0.00  0.00           C
ATOM   1402  O   PHE    88     149.726  47.852  85.082  0.00  0.00           O
ATOM   1403  N   SER    89     147.638  47.445  84.496  0.00  0.00           N
ATOM   1404  HN  SER    89     146.996  47.022  83.842  0.00  0.00           H
ATOM   1405  CA  SER    89     147.038  48.281  85.520  0.00  0.00           C
ATOM   1406  HA  SER    89     147.784  48.914  86.000  0.00  0.00           H
ATOM   1407  CB  SER    89     145.905  49.171  84.938  0.00  0.00           C
ATOM   1408  HB1 SER    89     145.137  48.485  84.579  0.00  0.00           H
ATOM   1409  HB2 SER    89     145.365  49.839  85.609  0.00  0.00           H
ATOM   1410  OG  SER    89     146.477  49.992  83.943  0.00  0.00           O
ATOM   1411  HG  SER    89     145.765  50.407  83.451  0.00  0.00           H
ATOM   1412  C   SER    89     146.366  47.402  86.546  0.00  0.00           C
ATOM   1413  O   SER    89     146.228  47.812  87.663  0.00  0.00           O
ATOM   1414  N   TYR    90     146.022  46.123  86.223  0.00  0.00           N
ATOM   1415  HN  TYR    90     146.363  45.791  85.332  0.00  0.00           H
ATOM   1416  CA  TYR    90     145.324  45.255  87.217  0.00  0.00           C
ATOM   1417  HA  TYR    90     145.421  45.652  88.227  0.00  0.00           H
ATOM   1418  CB  TYR    90     143.846  44.923  86.837  0.00  0.00           C
ATOM   1419  HB1 TYR    90     143.726  45.110  85.770  0.00  0.00           H
ATOM   1420  HB2 TYR    90     143.728  43.859  87.044  0.00  0.00           H
ATOM   1421  CG  TYR    90     142.742  45.613  87.658  0.00  0.00           C
ATOM   1422  CD1 TYR    90     142.602  46.925  87.341  0.00  0.00           C
ATOM   1423  HD1 TYR    90     143.257  47.474  86.681  0.00  0.00           H
ATOM   1424  CE1 TYR    90     141.471  47.595  87.891  0.00  0.00           C
ATOM   1425  HE1 TYR    90     141.321  48.637  87.647  0.00  0.00           H
ATOM   1426  CD2 TYR    90     141.777  44.901  88.417  0.00  0.00           C
ATOM   1427  HD2 TYR    90     141.988  43.865  88.638  0.00  0.00           H
ATOM   1428  CE2 TYR    90     140.624  45.552  88.865  0.00  0.00           C
ATOM   1429  HE2 TYR    90     139.877  45.032  89.446  0.00  0.00           H
ATOM   1430  CZ  TYR    90     140.537  46.984  88.720  0.00  0.00           C
ATOM   1431  OH  TYR    90     139.519  47.702  89.241  0.00  0.00           O
ATOM   1432  HH  TYR    90     138.950  47.186  89.817  0.00  0.00           H
ATOM   1433  C   TYR    90     146.091  43.887  87.372  0.00  0.00           C
ATOM   1434  O   TYR    90     146.394  43.191  86.397  0.00  0.00           O
ATOM   1435  N   ARG    91     146.296  43.556  88.630  0.00  0.00           N
ATOM   1436  HN  ARG    91     146.193  44.299  89.307  0.00  0.00           H
ATOM   1437  CA  ARG    91     147.019  42.298  89.093  0.00  0.00           C
ATOM   1438  HA  ARG    91     147.843  42.269  88.380  0.00  0.00           H
ATOM   1439  CB  ARG    91     147.454  42.452  90.570  0.00  0.00           C
ATOM   1440  HB1 ARG    91     147.885  43.429  90.787  0.00  0.00           H
ATOM   1441  HB2 ARG    91     146.557  42.384  91.185  0.00  0.00           H
ATOM   1442  CG  ARG    91     148.448  41.342  90.885  0.00  0.00           C
ATOM   1443  HG1 ARG    91     148.629  41.441  91.955  0.00  0.00           H
ATOM   1444  HG2 ARG    91     147.948  40.397  90.670  0.00  0.00           H
ATOM   1445  CD  ARG    91     149.776  41.483  90.134  0.00  0.00           C
ATOM   1446  HD1 ARG    91     149.688  41.498  89.047  0.00  0.00           H
ATOM   1447  HD2 ARG    91     150.321  42.383  90.418  0.00  0.00           H
ATOM   1448  NE  ARG    91     150.693  40.425  90.563  0.00  0.00           N
ATOM   1449  HE  ARG    91     151.439  40.655  91.204  0.00  0.00           H
ATOM   1450  CZ  ARG    91     150.673  39.159  90.258  0.00  0.00           C
ATOM   1451  NH1 ARG    91     149.821  38.637  89.418  0.00  0.00           N
ATOM   1452 1HH1 ARG    91     149.299  39.230  88.788  0.00  0.00           H
ATOM   1453 2HH1 ARG    91     149.558  37.670  89.546  0.00  0.00           H
ATOM   1454  NH2 ARG    91     151.388  38.275  90.929  0.00  0.00           N
ATOM   1455 1HH2 ARG    91     152.136  38.529  91.559  0.00  0.00           H
ATOM   1456 2HH2 ARG    91     151.127  37.302  90.855  0.00  0.00           H
ATOM   1457  C   ARG    91     146.146  40.988  88.788  0.00  0.00           C
ATOM   1458  O   ARG    91     146.668  40.032  88.285  0.00  0.00           O
ATOM   1459  N   TYR    92     144.875  40.995  89.054  0.00  0.00           N
ATOM   1460  HN  TYR    92     144.607  41.849  89.521  0.00  0.00           H
ATOM   1461  CA  TYR    92     143.926  40.007  88.561  0.00  0.00           C
ATOM   1462  HA  TYR    92     144.306  39.331  87.795  0.00  0.00           H
ATOM   1463  CB  TYR    92     143.559  39.254  89.846  0.00  0.00           C
ATOM   1464  HB1 TYR    92     142.949  39.919  90.458  0.00  0.00           H
ATOM   1465  HB2 TYR    92     142.930  38.392  89.628  0.00  0.00           H
ATOM   1466  CG  TYR    92     144.779  38.732  90.680  0.00  0.00           C
ATOM   1467  CD1 TYR    92     145.455  37.531  90.304  0.00  0.00           C
ATOM   1468  HD1 TYR    92     145.129  37.071  89.383  0.00  0.00           H
ATOM   1469  CE1 TYR    92     146.676  37.250  90.947  0.00  0.00           C
ATOM   1470  HE1 TYR    92     147.244  36.417  90.561  0.00  0.00           H
ATOM   1471  CD2 TYR    92     145.274  39.510  91.728  0.00  0.00           C
ATOM   1472  HD2 TYR    92     144.773  40.410  92.054  0.00  0.00           H
ATOM   1473  CE2 TYR    92     146.446  39.170  92.336  0.00  0.00           C
ATOM   1474  HE2 TYR    92     146.763  39.822  93.136  0.00  0.00           H
ATOM   1475  CZ  TYR    92     147.227  38.115  91.965  0.00  0.00           C
ATOM   1476  OH  TYR    92     148.419  37.830  92.509  0.00  0.00           O
ATOM   1477  HH  TYR    92     148.842  37.133  92.001  0.00  0.00           H
ATOM   1478  C   TYR    92     142.754  40.771  87.894  0.00  0.00           C
ATOM   1479  O   TYR    92     141.826  41.237  88.482  0.00  0.00           O
ATOM   1480  N   PRO    93     142.843  41.038  86.551  0.00  0.00           N
ATOM   1481  CD  PRO    93     143.906  40.630  85.644  0.00  0.00           C
ATOM   1482  HD1 PRO    93     143.664  39.634  85.274  0.00  0.00           H
ATOM   1483  HD2 PRO    93     144.844  40.681  86.197  0.00  0.00           H
ATOM   1484  CA  PRO    93     141.804  41.770  85.904  0.00  0.00           C
ATOM   1485  HA  PRO    93     141.656  42.701  86.451  0.00  0.00           H
ATOM   1486  CB  PRO    93     142.338  41.929  84.482  0.00  0.00           C
ATOM   1487  HB1 PRO    93     141.915  41.228  83.763  0.00  0.00           H
ATOM   1488  HB2 PRO    93     142.097  42.945  84.169  0.00  0.00           H
ATOM   1489  CG  PRO    93     143.789  41.659  84.554  0.00  0.00           C
ATOM   1490  HG1 PRO    93     144.199  41.283  83.617  0.00  0.00           H
ATOM   1491  HG2 PRO    93     144.340  42.553  84.847  0.00  0.00           H
ATOM   1492  C   PRO    93     140.502  41.053  85.878  0.00  0.00           C
ATOM   1493  O   PRO    93     140.424  39.806  85.768  0.00  0.00           O
ATOM   1494  N   LEU    94     139.402  41.816  85.813  0.00  0.00           N
ATOM   1495  HN  LEU    94     139.680  42.784  85.888  0.00  0.00           H
ATOM   1496  CA  LEU    94     137.947  41.407  85.903  0.00  0.00           C
ATOM   1497  HA  LEU    94     137.902  40.385  86.280  0.00  0.00           H
ATOM   1498  CB  LEU    94     137.152  42.214  86.913  0.00  0.00           C
ATOM   1499  HB1 LEU    94     137.257  43.277  86.696  0.00  0.00           H
ATOM   1500  HB2 LEU    94     136.090  41.971  86.959  0.00  0.00           H
ATOM   1501  CG  LEU    94     137.661  41.970  88.382  0.00  0.00           C
ATOM   1502  HG  LEU    94     138.724  42.084  88.594  0.00  0.00           H
ATOM   1503  CD1 LEU    94     136.882  42.929  89.270  0.00  0.00           C
ATOM   1504 1HD1 LEU    94     137.312  42.889  90.271  0.00  0.00           H
ATOM   1505 2HD1 LEU    94     136.972  43.961  88.930  0.00  0.00           H
ATOM   1506 3HD1 LEU    94     135.806  42.751  89.261  0.00  0.00           H
ATOM   1507  CD2 LEU    94     137.399  40.528  88.822  0.00  0.00           C
ATOM   1508 1HD2 LEU    94     137.469  40.573  89.909  0.00  0.00           H
ATOM   1509 2HD2 LEU    94     136.421  40.251  88.429  0.00  0.00           H
ATOM   1510 3HD2 LEU    94     138.132  39.868  88.358  0.00  0.00           H
ATOM   1511  C   LEU    94     137.275  41.412  84.485  0.00  0.00           C
ATOM   1512  O   LEU    94     136.499  40.511  84.169  0.00  0.00           O
ATOM   1513  N   VAL    95     137.700  42.381  83.627  0.00  0.00           N
ATOM   1514  HN  VAL    95     138.476  42.964  83.905  0.00  0.00           H
ATOM   1515  CA  VAL    95     137.247  42.447  82.283  0.00  0.00           C
ATOM   1516  HA  VAL    95     136.305  41.910  82.163  0.00  0.00           H
ATOM   1517  CB  VAL    95     136.819  43.925  81.965  0.00  0.00           C
ATOM   1518  HB  VAL    95     137.667  44.544  82.256  0.00  0.00           H
ATOM   1519  CG1 VAL    95     136.538  44.191  80.518  0.00  0.00           C
ATOM   1520 1HG1 VAL    95     137.315  43.793  79.866  0.00  0.00           H
ATOM   1521 2HG1 VAL    95     135.619  43.762  80.117  0.00  0.00           H
ATOM   1522 3HG1 VAL    95     136.532  45.274  80.393  0.00  0.00           H
ATOM   1523  CG2 VAL    95     135.524  44.340  82.724  0.00  0.00           C
ATOM   1524 1HG2 VAL    95     134.593  43.824  82.491  0.00  0.00           H
ATOM   1525 2HG2 VAL    95     135.867  44.236  83.754  0.00  0.00           H
ATOM   1526 3HG2 VAL    95     135.490  45.414  82.538  0.00  0.00           H
ATOM   1527  C   VAL    95     138.287  42.048  81.236  0.00  0.00           C
ATOM   1528  O   VAL    95     139.503  42.186  81.479  0.00  0.00           O
ATOM   1529  N   ASP    96     137.852  41.234  80.274  0.00  0.00           N
ATOM   1530  HN  ASP    96     136.844  41.194  80.223  0.00  0.00           H
ATOM   1531  CA  ASP    96     138.541  40.844  79.068  0.00  0.00           C
ATOM   1532  HA  ASP    96     139.621  40.979  79.141  0.00  0.00           H
ATOM   1533  CB  ASP    96     138.255  39.373  78.924  0.00  0.00           C
ATOM   1534  HB1 ASP    96     138.349  38.907  79.905  0.00  0.00           H
ATOM   1535  HB2 ASP    96     137.187  39.235  78.757  0.00  0.00           H
ATOM   1536  CG  ASP    96     139.024  38.590  77.789  0.00  0.00           C
ATOM   1537  OD1 ASP    96     139.890  39.220  77.185  0.00  0.00           O
ATOM   1538  OD2 ASP    96     138.616  37.468  77.462  0.00  0.00           O
ATOM   1539  C   ASP    96     138.037  41.571  77.802  0.00  0.00           C
ATOM   1540  O   ASP    96     136.860  41.627  77.546  0.00  0.00           O
ATOM   1541  N   GLY    97     138.947  42.167  76.992  0.00  0.00           N
ATOM   1542  HN  GLY    97     139.876  42.067  77.376  0.00  0.00           H
ATOM   1543  CA  GLY    97     138.653  43.048  75.840  0.00  0.00           C
ATOM   1544  HA1 GLY    97     137.764  42.637  75.362  0.00  0.00           H
ATOM   1545  HA2 GLY    97     138.475  44.066  76.188  0.00  0.00           H
ATOM   1546  C   GLY    97     139.678  43.076  74.656  0.00  0.00           C
ATOM   1547  O   GLY    97     140.879  42.646  74.827  0.00  0.00           O
ATOM   1548  N   GLN    98     139.199  43.682  73.570  0.00  0.00           N
ATOM   1549  HN  GLN    98     138.205  43.861  73.581  0.00  0.00           H
ATOM   1550  CA  GLN    98     139.978  43.888  72.361  0.00  0.00           C
ATOM   1551  HA  GLN    98     141.003  43.615  72.611  0.00  0.00           H
ATOM   1552  CB  GLN    98     139.610  42.859  71.221  0.00  0.00           C
ATOM   1553  HB1 GLN    98     138.620  43.086  70.827  0.00  0.00           H
ATOM   1554  HB2 GLN    98     140.379  43.007  70.462  0.00  0.00           H
ATOM   1555  CG  GLN    98     139.572  41.351  71.684  0.00  0.00           C
ATOM   1556  HG1 GLN    98     139.181  41.231  72.694  0.00  0.00           H
ATOM   1557  HG2 GLN    98     138.953  40.779  70.992  0.00  0.00           H
ATOM   1558  CD  GLN    98     140.874  40.616  71.759  0.00  0.00           C
ATOM   1559  OE1 GLN    98     141.244  39.851  70.839  0.00  0.00           O
ATOM   1560  NE2 GLN    98     141.798  40.801  72.686  0.00  0.00           N
ATOM   1561 1HE2 GLN    98     142.547  40.127  72.752  0.00  0.00           H
ATOM   1562 2HE2 GLN    98     141.606  41.425  73.456  0.00  0.00           H
ATOM   1563  C   GLN    98     139.766  45.255  71.764  0.00  0.00           C
ATOM   1564  O   GLN    98     138.711  45.872  72.056  0.00  0.00           O
ATOM   1565  N   GLY    99     140.521  45.743  70.780  0.00  0.00           N
ATOM   1566  HN  GLY    99     141.382  45.246  70.599  0.00  0.00           H
ATOM   1567  CA  GLY    99     140.516  47.207  70.432  0.00  0.00           C
ATOM   1568  HA1 GLY    99     140.941  47.178  69.428  0.00  0.00           H
ATOM   1569  HA2 GLY    99     139.537  47.684  70.473  0.00  0.00           H
ATOM   1570  C   GLY    99     141.445  47.842  71.400  0.00  0.00           C
ATOM   1571  O   GLY    99     141.820  47.255  72.410  0.00  0.00           O
ATOM   1572  N   ASN   100     141.808  49.094  71.092  0.00  0.00           N
ATOM   1573  HN  ASN   100     141.468  49.556  70.261  0.00  0.00           H
ATOM   1574  CA  ASN   100     142.849  49.749  71.926  0.00  0.00           C
ATOM   1575  HA  ASN   100     143.715  49.088  71.922  0.00  0.00           H
ATOM   1576  CB  ASN   100     143.340  50.903  71.034  0.00  0.00           C
ATOM   1577  HB1 ASN   100     143.778  50.468  70.136  0.00  0.00           H
ATOM   1578  HB2 ASN   100     142.566  51.633  70.797  0.00  0.00           H
ATOM   1579  CG  ASN   100     144.538  51.671  71.742  0.00  0.00           C
ATOM   1580  OD1 ASN   100     145.162  51.110  72.624  0.00  0.00           O
ATOM   1581  ND2 ASN   100     144.824  52.925  71.385  0.00  0.00           N
ATOM   1582 1HD2 ASN   100     145.502  53.355  71.999  0.00  0.00           H
ATOM   1583 2HD2 ASN   100     144.720  53.256  70.437  0.00  0.00           H
ATOM   1584  C   ASN   100     142.350  50.156  73.353  0.00  0.00           C
ATOM   1585  O   ASN   100     141.575  51.085  73.459  0.00  0.00           O
ATOM   1586  N   PHE   101     142.953  49.596  74.401  0.00  0.00           N
ATOM   1587  HN  PHE   101     143.550  48.798  74.235  0.00  0.00           H
ATOM   1588  CA  PHE   101     142.857  50.105  75.796  0.00  0.00           C
ATOM   1589  HA  PHE   101     141.984  50.756  75.841  0.00  0.00           H
ATOM   1590  CB  PHE   101     142.432  48.901  76.735  0.00  0.00           C
ATOM   1591  HB1 PHE   101     143.244  48.197  76.555  0.00  0.00           H
ATOM   1592  HB2 PHE   101     142.252  49.281  77.741  0.00  0.00           H
ATOM   1593  CG  PHE   101     141.075  48.359  76.407  0.00  0.00           C
ATOM   1594  CD1 PHE   101     139.972  48.993  76.976  0.00  0.00           C
ATOM   1595  HD1 PHE   101     140.103  49.816  77.663  0.00  0.00           H
ATOM   1596  CD2 PHE   101     140.939  47.229  75.535  0.00  0.00           C
ATOM   1597  HD2 PHE   101     141.824  46.787  75.102  0.00  0.00           H
ATOM   1598  CE1 PHE   101     138.678  48.433  76.838  0.00  0.00           C
ATOM   1599  HE1 PHE   101     137.843  48.913  77.326  0.00  0.00           H
ATOM   1600  CE2 PHE   101     139.607  46.808  75.289  0.00  0.00           C
ATOM   1601  HE2 PHE   101     139.416  46.032  74.564  0.00  0.00           H
ATOM   1602  CZ  PHE   101     138.499  47.349  75.989  0.00  0.00           C
ATOM   1603  HZ  PHE   101     137.485  47.022  75.810  0.00  0.00           H
ATOM   1604  C   PHE   101     144.105  50.829  76.367  0.00  0.00           C
ATOM   1605  O   PHE   101     144.231  50.804  77.562  0.00  0.00           O
ATOM   1606  N   GLY   102     145.063  51.323  75.509  0.00  0.00           N
ATOM   1607  HN  GLY   102     145.056  51.217  74.504  0.00  0.00           H
ATOM   1608  CA  GLY   102     146.197  52.119  75.889  0.00  0.00           C
ATOM   1609  HA1 GLY   102     146.298  52.958  75.201  0.00  0.00           H
ATOM   1610  HA2 GLY   102     146.071  52.483  76.909  0.00  0.00           H
ATOM   1611  C   GLY   102     147.486  51.304  75.970  0.00  0.00           C
ATOM   1612  O   GLY   102     147.544  50.143  75.564  0.00  0.00           O
ATOM   1613  N   SER   103     148.553  51.922  76.537  0.00  0.00           N
ATOM   1614  HN  SER   103     148.448  52.875  76.853  0.00  0.00           H
ATOM   1615  CA  SER   103     149.758  51.247  76.894  0.00  0.00           C
ATOM   1616  HA  SER   103     149.521  50.230  77.205  0.00  0.00           H
ATOM   1617  CB  SER   103     150.833  51.318  75.751  0.00  0.00           C
ATOM   1618  HB1 SER   103     151.722  50.849  76.171  0.00  0.00           H
ATOM   1619  HB2 SER   103     150.447  50.743  74.909  0.00  0.00           H
ATOM   1620  OG  SER   103     151.131  52.719  75.534  0.00  0.00           O
ATOM   1621  HG  SER   103     151.355  52.788  74.603  0.00  0.00           H
ATOM   1622  C   SER   103     150.484  51.824  78.119  0.00  0.00           C
ATOM   1623  O   SER   103     150.253  52.987  78.650  0.00  0.00           O
ATOM   1624  N   MET   104     151.459  51.111  78.652  0.00  0.00           N
ATOM   1625  HN  MET   104     151.440  50.143  78.365  0.00  0.00           H
ATOM   1626  CA  MET   104     152.406  51.545  79.636  0.00  0.00           C
ATOM   1627  HA  MET   104     151.779  51.839  80.477  0.00  0.00           H
ATOM   1628  CB  MET   104     153.277  50.312  80.184  0.00  0.00           C
ATOM   1629  HB1 MET   104     153.772  50.790  81.030  0.00  0.00           H
ATOM   1630  HB2 MET   104     152.615  49.508  80.504  0.00  0.00           H
ATOM   1631  CG  MET   104     154.306  49.848  79.204  0.00  0.00           C
ATOM   1632  HG1 MET   104     153.703  49.571  78.340  0.00  0.00           H
ATOM   1633  HG2 MET   104     155.007  50.635  78.926  0.00  0.00           H
ATOM   1634  SD  MET   104     155.203  48.384  79.896  0.00  0.00           S
ATOM   1635  CE  MET   104     153.935  47.095  80.015  0.00  0.00           C
ATOM   1636  HE1 MET   104     154.401  46.241  80.507  0.00  0.00           H
ATOM   1637  HE2 MET   104     153.118  47.401  80.669  0.00  0.00           H
ATOM   1638  HE3 MET   104     153.672  46.805  78.997  0.00  0.00           H
ATOM   1639  C   MET   104     153.304  52.751  79.179  0.00  0.00           C
ATOM   1640  O   MET   104     153.969  53.339  80.030  0.00  0.00           O
ATOM   1641  N   ASP   105     153.166  53.208  77.960  0.00  0.00           N
ATOM   1642  HN  ASP   105     152.504  52.710  77.383  0.00  0.00           H
ATOM   1643  CA  ASP   105     153.799  54.464  77.454  0.00  0.00           C
ATOM   1644  HA  ASP   105     154.648  54.590  78.126  0.00  0.00           H
ATOM   1645  CB  ASP   105     154.405  54.290  76.104  0.00  0.00           C
ATOM   1646  HB1 ASP   105     153.677  53.994  75.349  0.00  0.00           H
ATOM   1647  HB2 ASP   105     154.833  55.232  75.763  0.00  0.00           H
ATOM   1648  CG  ASP   105     155.460  53.155  75.999  0.00  0.00           C
ATOM   1649  OD1 ASP   105     156.475  53.170  76.742  0.00  0.00           O
ATOM   1650  OD2 ASP   105     155.408  52.292  75.084  0.00  0.00           O
ATOM   1651  C   ASP   105     152.866  55.726  77.573  0.00  0.00           C
ATOM   1652  O   ASP   105     153.140  56.766  76.901  0.00  0.00           O
ATOM   1653  N   GLY   106     151.846  55.672  78.466  0.00  0.00           N
ATOM   1654  HN  GLY   106     151.686  54.765  78.882  0.00  0.00           H
ATOM   1655  CA  GLY   106     150.805  56.714  78.561  0.00  0.00           C
ATOM   1656  HA1 GLY   106     150.124  56.453  79.372  0.00  0.00           H
ATOM   1657  HA2 GLY   106     151.218  57.657  78.919  0.00  0.00           H
ATOM   1658  C   GLY   106     149.924  56.842  77.375  0.00  0.00           C
ATOM   1659  O   GLY   106     149.174  57.872  77.334  0.00  0.00           O
ATOM   1660  N   ASP   107     149.953  55.930  76.361  0.00  0.00           N
ATOM   1661  HN  ASP   107     150.631  55.206  76.555  0.00  0.00           H
ATOM   1662  CA  ASP   107     149.013  55.898  75.238  0.00  0.00           C
ATOM   1663  HA  ASP   107     149.102  56.892  74.800  0.00  0.00           H
ATOM   1664  CB  ASP   107     149.395  54.892  74.088  0.00  0.00           C
ATOM   1665  HB1 ASP   107     150.483  54.834  74.066  0.00  0.00           H
ATOM   1666  HB2 ASP   107     148.957  53.912  74.276  0.00  0.00           H
ATOM   1667  CG  ASP   107     148.601  55.341  72.824  0.00  0.00           C
ATOM   1668  OD1 ASP   107     147.966  54.488  72.194  0.00  0.00           O
ATOM   1669  OD2 ASP   107     148.775  56.486  72.409  0.00  0.00           O
ATOM   1670  C   ASP   107     147.571  55.635  75.755  0.00  0.00           C
ATOM   1671  O   ASP   107     147.401  54.862  76.737  0.00  0.00           O
ATOM   1672  N   GLY   108     146.535  56.247  75.091  0.00  0.00           N
ATOM   1673  HN  GLY   108     146.759  56.707  74.221  0.00  0.00           H
ATOM   1674  CA  GLY   108     145.180  56.176  75.446  0.00  0.00           C
ATOM   1675  HA1 GLY   108     145.074  56.216  76.530  0.00  0.00           H
ATOM   1676  HA2 GLY   108     144.755  57.161  75.254  0.00  0.00           H
ATOM   1677  C   GLY   108     144.292  55.122  74.834  0.00  0.00           C
ATOM   1678  O   GLY   108     144.668  54.421  73.829  0.00  0.00           O
ATOM   1679  N   ALA   109     143.175  54.917  75.497  0.00  0.00           N
ATOM   1680  HN  ALA   109     143.108  55.395  76.385  0.00  0.00           H
ATOM   1681  CA  ALA   109     142.074  53.992  75.028  0.00  0.00           C
ATOM   1682  HA  ALA   109     142.523  53.064  74.674  0.00  0.00           H
ATOM   1683  CB  ALA   109     141.132  53.643  76.192  0.00  0.00           C
ATOM   1684  HB1 ALA   109     140.379  52.898  75.937  0.00  0.00           H
ATOM   1685  HB2 ALA   109     141.726  53.111  76.935  0.00  0.00           H
ATOM   1686  HB3 ALA   109     140.696  54.485  76.730  0.00  0.00           H
ATOM   1687  C   ALA   109     141.387  54.667  73.830  0.00  0.00           C
ATOM   1688  O   ALA   109     141.237  55.888  73.883  0.00  0.00           O
ATOM   1689  N   ALA   110     140.810  53.940  72.881  0.00  0.00           N
ATOM   1690  HN  ALA   110     140.962  52.943  72.843  0.00  0.00           H
ATOM   1691  CA  ALA   110     139.860  54.337  71.917  0.00  0.00           C
ATOM   1692  HA  ALA   110     140.266  55.269  71.526  0.00  0.00           H
ATOM   1693  CB  ALA   110     139.888  53.429  70.726  0.00  0.00           C
ATOM   1694  HB1 ALA   110     139.361  52.494  70.915  0.00  0.00           H
ATOM   1695  HB2 ALA   110     139.573  53.837  69.765  0.00  0.00           H
ATOM   1696  HB3 ALA   110     140.912  53.116  70.528  0.00  0.00           H
ATOM   1697  C   ALA   110     138.498  54.513  72.494  0.00  0.00           C
ATOM   1698  O   ALA   110     138.159  53.937  73.583  0.00  0.00           O
ATOM   1699  N   ALA   111     137.682  55.257  71.777  0.00  0.00           N
ATOM   1700  HN  ALA   111     138.150  55.779  71.050  0.00  0.00           H
ATOM   1701  CA  ALA   111     136.346  55.563  72.281  0.00  0.00           C
ATOM   1702  HA  ALA   111     136.478  55.825  73.331  0.00  0.00           H
ATOM   1703  CB  ALA   111     135.857  56.838  71.647  0.00  0.00           C
ATOM   1704  HB1 ALA   111     136.616  57.552  71.966  0.00  0.00           H
ATOM   1705  HB2 ALA   111     135.745  56.742  70.567  0.00  0.00           H
ATOM   1706  HB3 ALA   111     134.858  57.035  72.036  0.00  0.00           H
ATOM   1707  C   ALA   111     135.457  54.319  72.215  0.00  0.00           C
ATOM   1708  O   ALA   111     135.746  53.384  71.443  0.00  0.00           O
ATOM   1709  N   MET   112     134.415  54.258  73.065  0.00  0.00           N
ATOM   1710  HN  MET   112     134.230  55.011  73.712  0.00  0.00           H
ATOM   1711  CA  MET   112     133.701  52.978  73.276  0.00  0.00           C
ATOM   1712  HA  MET   112     134.352  52.254  73.765  0.00  0.00           H
ATOM   1713  CB  MET   112     132.467  53.213  74.243  0.00  0.00           C
ATOM   1714  HB1 MET   112     131.988  52.254  74.441  0.00  0.00           H
ATOM   1715  HB2 MET   112     132.792  53.645  75.190  0.00  0.00           H
ATOM   1716  CG  MET   112     131.463  54.146  73.570  0.00  0.00           C
ATOM   1717  HG1 MET   112     131.944  55.117  73.691  0.00  0.00           H
ATOM   1718  HG2 MET   112     131.398  53.789  72.543  0.00  0.00           H
ATOM   1719  SD  MET   112     129.789  54.092  74.304  0.00  0.00           S
ATOM   1720  CE  MET   112     128.939  55.054  73.023  0.00  0.00           C
ATOM   1721  HE1 MET   112     129.018  54.505  72.084  0.00  0.00           H
ATOM   1722  HE2 MET   112     127.909  55.252  73.318  0.00  0.00           H
ATOM   1723  HE3 MET   112     129.517  55.979  73.018  0.00  0.00           H
ATOM   1724  C   MET   112     133.263  52.255  71.973  0.00  0.00           C
ATOM   1725  O   MET   112     133.055  51.031  71.942  0.00  0.00           O
ATOM   1726  N   ARG   113     133.054  52.987  70.896  0.00  0.00           N
ATOM   1727  HN  ARG   113     132.965  53.985  71.025  0.00  0.00           H
ATOM   1728  CA  ARG   113     132.726  52.416  69.570  0.00  0.00           C
ATOM   1729  HA  ARG   113     132.043  51.603  69.817  0.00  0.00           H
ATOM   1730  CB  ARG   113     132.138  53.469  68.607  0.00  0.00           C
ATOM   1731  HB1 ARG   113     131.913  53.065  67.621  0.00  0.00           H
ATOM   1732  HB2 ARG   113     131.209  53.891  68.990  0.00  0.00           H
ATOM   1733  CG  ARG   113     133.201  54.599  68.263  0.00  0.00           C
ATOM   1734  HG1 ARG   113     133.618  55.078  69.148  0.00  0.00           H
ATOM   1735  HG2 ARG   113     134.020  54.140  67.709  0.00  0.00           H
ATOM   1736  CD  ARG   113     132.511  55.711  67.514  0.00  0.00           C
ATOM   1737  HD1 ARG   113     132.226  55.330  66.533  0.00  0.00           H
ATOM   1738  HD2 ARG   113     131.639  56.013  68.094  0.00  0.00           H
ATOM   1739  NE  ARG   113     133.444  56.915  67.301  0.00  0.00           N
ATOM   1740  HE  ARG   113     133.941  56.996  66.425  0.00  0.00           H
ATOM   1741  CZ  ARG   113     133.738  57.842  68.232  0.00  0.00           C
ATOM   1742  NH1 ARG   113     133.320  57.761  69.499  0.00  0.00           N
ATOM   1743 1HH1 ARG   113     132.760  56.991  69.835  0.00  0.00           H
ATOM   1744 2HH1 ARG   113     133.321  58.601  70.059  0.00  0.00           H
ATOM   1745  NH2 ARG   113     134.457  58.831  68.021  0.00  0.00           N
ATOM   1746 1HH2 ARG   113     134.888  58.930  67.113  0.00  0.00           H
ATOM   1747 2HH2 ARG   113     134.684  59.494  68.750  0.00  0.00           H
ATOM   1748  C   ARG   113     133.871  51.631  68.902  0.00  0.00           C
ATOM   1749  O   ARG   113     133.476  50.929  67.909  0.00  0.00           O
ATOM   1750  N   TYR   114     135.089  51.699  69.392  0.00  0.00           N
ATOM   1751  HN  TYR   114     135.203  52.371  70.137  0.00  0.00           H
ATOM   1752  CA  TYR   114     136.302  51.088  68.822  0.00  0.00           C
ATOM   1753  HA  TYR   114     136.056  50.470  67.959  0.00  0.00           H
ATOM   1754  CB  TYR   114     137.247  52.198  68.372  0.00  0.00           C
ATOM   1755  HB1 TYR   114     137.737  52.605  69.257  0.00  0.00           H
ATOM   1756  HB2 TYR   114     137.981  51.642  67.788  0.00  0.00           H
ATOM   1757  CG  TYR   114     136.739  53.222  67.434  0.00  0.00           C
ATOM   1758  CD1 TYR   114     137.070  54.602  67.615  0.00  0.00           C
ATOM   1759  HD1 TYR   114     137.781  55.060  68.288  0.00  0.00           H
ATOM   1760  CE1 TYR   114     136.535  55.592  66.750  0.00  0.00           C
ATOM   1761  HE1 TYR   114     136.769  56.620  66.982  0.00  0.00           H
ATOM   1762  CD2 TYR   114     135.940  52.851  66.315  0.00  0.00           C
ATOM   1763  HD2 TYR   114     135.757  51.816  66.065  0.00  0.00           H
ATOM   1764  CE2 TYR   114     135.424  53.868  65.423  0.00  0.00           C
ATOM   1765  HE2 TYR   114     135.037  53.519  64.477  0.00  0.00           H
ATOM   1766  CZ  TYR   114     135.737  55.236  65.639  0.00  0.00           C
ATOM   1767  OH  TYR   114     135.341  56.103  64.662  0.00  0.00           O
ATOM   1768  HH  TYR   114     135.697  56.970  64.868  0.00  0.00           H
ATOM   1769  C   TYR   114     136.940  50.095  69.817  0.00  0.00           C
ATOM   1770  O   TYR   114     138.002  49.565  69.539  0.00  0.00           O
ATOM   1771  N   THR   115     136.231  49.703  70.850  0.00  0.00           N
ATOM   1772  HN  THR   115     135.337  50.143  71.018  0.00  0.00           H
ATOM   1773  CA  THR   115     136.594  48.547  71.702  0.00  0.00           C
ATOM   1774  HA  THR   115     137.298  48.054  71.033  0.00  0.00           H
ATOM   1775  CB  THR   115     137.246  48.897  73.098  0.00  0.00           C
ATOM   1776  HB  THR   115     137.412  48.001  73.696  0.00  0.00           H
ATOM   1777  OG1 THR   115     136.366  49.741  73.888  0.00  0.00           O
ATOM   1778  HG1 THR   115     136.931  50.375  74.336  0.00  0.00           H
ATOM   1779  CG2 THR   115     138.511  49.745  73.003  0.00  0.00           C
ATOM   1780 1HG2 THR   115     138.317  50.655  72.436  0.00  0.00           H
ATOM   1781 2HG2 THR   115     138.898  49.964  73.998  0.00  0.00           H
ATOM   1782 3HG2 THR   115     139.174  49.099  72.428  0.00  0.00           H
ATOM   1783  C   THR   115     135.458  47.472  71.855  0.00  0.00           C
ATOM   1784  O   THR   115     134.286  47.736  71.559  0.00  0.00           O
ATOM   1785  N   GLU   116     135.798  46.269  72.355  0.00  0.00           N
ATOM   1786  HN  GLU   116     136.761  46.165  72.639  0.00  0.00           H
ATOM   1787  CA  GLU   116     134.898  45.084  72.531  0.00  0.00           C
ATOM   1788  HA  GLU   116     133.906  45.463  72.774  0.00  0.00           H
ATOM   1789  CB  GLU   116     134.789  44.155  71.291  0.00  0.00           C
ATOM   1790  HB1 GLU   116     134.114  43.327  71.506  0.00  0.00           H
ATOM   1791  HB2 GLU   116     134.346  44.801  70.533  0.00  0.00           H
ATOM   1792  CG  GLU   116     136.094  43.507  70.830  0.00  0.00           C
ATOM   1793  HG1 GLU   116     136.798  44.331  70.715  0.00  0.00           H
ATOM   1794  HG2 GLU   116     136.485  42.888  71.638  0.00  0.00           H
ATOM   1795  CD  GLU   116     136.009  42.796  69.469  0.00  0.00           C
ATOM   1796  OE1 GLU   116     137.006  42.811  68.652  0.00  0.00           O
ATOM   1797  OE2 GLU   116     134.936  42.264  69.103  0.00  0.00           O
ATOM   1798  C   GLU   116     135.366  44.233  73.709  0.00  0.00           C
ATOM   1799  O   GLU   116     136.497  44.313  74.094  0.00  0.00           O
ATOM   1800  N   ALA   117     134.507  43.465  74.406  0.00  0.00           N
ATOM   1801  HN  ALA   117     133.555  43.484  74.070  0.00  0.00           H
ATOM   1802  CA  ALA   117     134.749  42.834  75.746  0.00  0.00           C
ATOM   1803  HA  ALA   117     135.773  42.460  75.719  0.00  0.00           H
ATOM   1804  CB  ALA   117     134.788  43.946  76.775  0.00  0.00           C
ATOM   1805  HB1 ALA   117     135.495  44.700  76.430  0.00  0.00           H
ATOM   1806  HB2 ALA   117     133.799  44.384  76.907  0.00  0.00           H
ATOM   1807  HB3 ALA   117     135.127  43.654  77.768  0.00  0.00           H
ATOM   1808  C   ALA   117     133.828  41.668  76.130  0.00  0.00           C
ATOM   1809  O   ALA   117     132.896  41.304  75.339  0.00  0.00           O
ATOM   1810  N   ARG   118     134.184  40.998  77.223  0.00  0.00           N
ATOM   1811  HN  ARG   118     135.015  41.377  77.654  0.00  0.00           H
ATOM   1812  CA  ARG   118     133.415  40.050  78.109  0.00  0.00           C
ATOM   1813  HA  ARG   118     132.382  40.361  78.269  0.00  0.00           H
ATOM   1814  CB  ARG   118     133.559  38.667  77.400  0.00  0.00           C
ATOM   1815  HB1 ARG   118     132.996  37.878  77.900  0.00  0.00           H
ATOM   1816  HB2 ARG   118     133.125  38.709  76.401  0.00  0.00           H
ATOM   1817  CG  ARG   118     134.985  38.145  77.099  0.00  0.00           C
ATOM   1818  HG1 ARG   118     135.570  38.901  76.575  0.00  0.00           H
ATOM   1819  HG2 ARG   118     135.396  37.913  78.082  0.00  0.00           H
ATOM   1820  CD  ARG   118     134.993  36.826  76.346  0.00  0.00           C
ATOM   1821  HD1 ARG   118     134.305  36.083  76.750  0.00  0.00           H
ATOM   1822  HD2 ARG   118     134.672  37.073  75.334  0.00  0.00           H
ATOM   1823  NE  ARG   118     136.369  36.228  76.151  0.00  0.00           N
ATOM   1824  HE  ARG   118     137.153  36.603  76.666  0.00  0.00           H
ATOM   1825  CZ  ARG   118     136.712  35.682  75.027  0.00  0.00           C
ATOM   1826  NH1 ARG   118     135.943  35.453  74.030  0.00  0.00           N
ATOM   1827 1HH1 ARG   118     135.000  35.815  74.056  0.00  0.00           H
ATOM   1828 2HH1 ARG   118     136.291  34.978  73.210  0.00  0.00           H
ATOM   1829  NH2 ARG   118     137.918  35.291  74.832  0.00  0.00           N
ATOM   1830 1HH2 ARG   118     138.663  35.478  75.487  0.00  0.00           H
ATOM   1831 2HH2 ARG   118     138.118  34.624  74.100  0.00  0.00           H
ATOM   1832  C   ARG   118     134.054  40.033  79.442  0.00  0.00           C
ATOM   1833  O   ARG   118     134.977  40.859  79.701  0.00  0.00           O
ATOM   1834  N   MET   119     133.691  38.999  80.215  0.00  0.00           N
ATOM   1835  HN  MET   119     133.011  38.360  79.829  0.00  0.00           H
ATOM   1836  CA  MET   119     134.277  38.692  81.545  0.00  0.00           C
ATOM   1837  HA  MET   119     134.566  39.624  82.030  0.00  0.00           H
ATOM   1838  CB  MET   119     133.255  37.954  82.373  0.00  0.00           C
ATOM   1839  HB1 MET   119     132.941  37.079  81.802  0.00  0.00           H
ATOM   1840  HB2 MET   119     133.646  37.472  83.268  0.00  0.00           H
ATOM   1841  CG  MET   119     132.032  38.886  82.645  0.00  0.00           C
ATOM   1842  HG1 MET   119     132.441  39.826  83.014  0.00  0.00           H
ATOM   1843  HG2 MET   119     131.458  39.116  81.747  0.00  0.00           H
ATOM   1844  SD  MET   119     130.902  38.305  83.916  0.00  0.00           S
ATOM   1845  CE  MET   119     129.952  37.102  83.005  0.00  0.00           C
ATOM   1846  HE1 MET   119     129.068  37.697  82.773  0.00  0.00           H
ATOM   1847  HE2 MET   119     130.368  36.717  82.074  0.00  0.00           H
ATOM   1848  HE3 MET   119     129.741  36.281  83.691  0.00  0.00           H
ATOM   1849  C   MET   119     135.614  37.954  81.523  0.00  0.00           C
ATOM   1850  O   MET   119     135.771  37.167  80.630  0.00  0.00           O
ATOM   1851  N   THR   120     136.638  38.207  82.364  0.00  0.00           N
ATOM   1852  HN  THR   120     136.511  38.924  83.065  0.00  0.00           H
ATOM   1853  CA  THR   120     137.720  37.279  82.633  0.00  0.00           C
ATOM   1854  HA  THR   120     138.229  37.010  81.708  0.00  0.00           H
ATOM   1855  CB  THR   120     138.738  37.961  83.489  0.00  0.00           C
ATOM   1856  HB  THR   120     139.497  37.219  83.738  0.00  0.00           H
ATOM   1857  OG1 THR   120     138.156  38.396  84.691  0.00  0.00           O
ATOM   1858  HG1 THR   120     138.855  38.633  85.305  0.00  0.00           H
ATOM   1859  CG2 THR   120     139.410  39.177  82.770  0.00  0.00           C
ATOM   1860 1HG2 THR   120     140.364  39.336  83.274  0.00  0.00           H
ATOM   1861 2HG2 THR   120     139.659  38.815  81.773  0.00  0.00           H
ATOM   1862 3HG2 THR   120     138.731  40.029  82.745  0.00  0.00           H
ATOM   1863  C   THR   120     137.244  35.972  83.421  0.00  0.00           C
ATOM   1864  O   THR   120     136.098  35.836  83.847  0.00  0.00           O
ATOM   1865  N   LYS   121     138.129  34.913  83.627  0.00  0.00           N
ATOM   1866  HN  LYS   121     139.012  34.849  83.140  0.00  0.00           H
ATOM   1867  CA  LYS   121     137.707  33.682  84.299  0.00  0.00           C
ATOM   1868  HA  LYS   121     136.673  33.449  84.044  0.00  0.00           H
ATOM   1869  CB  LYS   121     138.593  32.438  83.899  0.00  0.00           C
ATOM   1870  HB1 LYS   121     139.624  32.634  84.192  0.00  0.00           H
ATOM   1871  HB2 LYS   121     138.264  31.651  84.578  0.00  0.00           H
ATOM   1872  CG  LYS   121     138.358  32.107  82.389  0.00  0.00           C
ATOM   1873  HG1 LYS   121     137.308  32.263  82.140  0.00  0.00           H
ATOM   1874  HG2 LYS   121     138.941  32.787  81.768  0.00  0.00           H
ATOM   1875  CD  LYS   121     138.781  30.617  82.148  0.00  0.00           C
ATOM   1876  HD1 LYS   121     139.810  30.453  82.468  0.00  0.00           H
ATOM   1877  HD2 LYS   121     138.090  29.974  82.693  0.00  0.00           H
ATOM   1878  CE  LYS   121     138.619  30.287  80.638  0.00  0.00           C
ATOM   1879  HE1 LYS   121     138.912  29.252  80.463  0.00  0.00           H
ATOM   1880  HE2 LYS   121     137.611  30.368  80.231  0.00  0.00           H
ATOM   1881  NZ  LYS   121     139.561  31.102  79.852  0.00  0.00           N1+
ATOM   1882  HZ1 LYS   121     140.518  31.056  80.173  0.00  0.00           H
ATOM   1883  HZ2 LYS   121     139.494  30.791  78.893  0.00  0.00           H
ATOM   1884  HZ3 LYS   121     139.296  32.076  79.843  0.00  0.00           H
ATOM   1885  C   LYS   121     137.683  33.741  85.810  0.00  0.00           C
ATOM   1886  O   LYS   121     136.854  33.086  86.415  0.00  0.00           O
ATOM   1887  N   ILE   122     138.557  34.515  86.388  0.00  0.00           N
ATOM   1888  HN  ILE   122     139.100  35.078  85.749  0.00  0.00           H
ATOM   1889  CA  ILE   122     138.500  34.913  87.838  0.00  0.00           C
ATOM   1890  HA  ILE   122     138.312  34.080  88.515  0.00  0.00           H
ATOM   1891  CB  ILE   122     139.788  35.585  88.234  0.00  0.00           C
ATOM   1892  HB  ILE   122     140.605  35.202  87.623  0.00  0.00           H
ATOM   1893  CG2 ILE   122     139.903  37.086  87.909  0.00  0.00           C
ATOM   1894 1HG2 ILE   122     140.897  37.467  87.673  0.00  0.00           H
ATOM   1895 2HG2 ILE   122     139.280  37.434  87.085  0.00  0.00           H
ATOM   1896 3HG2 ILE   122     139.493  37.699  88.711  0.00  0.00           H
ATOM   1897  CG1 ILE   122     139.931  35.455  89.791  0.00  0.00           C
ATOM   1898 1HG1 ILE   122     139.205  36.076  90.316  0.00  0.00           H
ATOM   1899 2HG1 ILE   122     139.712  34.406  89.991  0.00  0.00           H
ATOM   1900  CD1 ILE   122     141.325  35.714  90.371  0.00  0.00           C
ATOM   1901 1HD1 ILE   122     141.354  35.439  91.426  0.00  0.00           H
ATOM   1902 2HD1 ILE   122     142.086  35.037  89.983  0.00  0.00           H
ATOM   1903 3HD1 ILE   122     141.621  36.742  90.165  0.00  0.00           H
ATOM   1904  C   ILE   122     137.254  35.746  88.192  0.00  0.00           C
ATOM   1905  O   ILE   122     136.789  35.662  89.339  0.00  0.00           O
ATOM   1906  N   THR   123     136.653  36.397  87.208  0.00  0.00           N
ATOM   1907  HN  THR   123     136.939  36.336  86.242  0.00  0.00           H
ATOM   1908  CA  THR   123     135.320  37.092  87.419  0.00  0.00           C
ATOM   1909  HA  THR   123     135.507  37.697  88.306  0.00  0.00           H
ATOM   1910  CB  THR   123     135.043  38.064  86.134  0.00  0.00           C
ATOM   1911  HB  THR   123     135.336  37.620  85.182  0.00  0.00           H
ATOM   1912  OG1 THR   123     135.694  39.181  86.483  0.00  0.00           O
ATOM   1913  HG1 THR   123     135.845  39.653  85.661  0.00  0.00           H
ATOM   1914  CG2 THR   123     133.564  38.534  86.050  0.00  0.00           C
ATOM   1915 1HG2 THR   123     133.576  39.144  85.146  0.00  0.00           H
ATOM   1916 2HG2 THR   123     132.906  37.703  85.795  0.00  0.00           H
ATOM   1917 3HG2 THR   123     133.083  38.987  86.917  0.00  0.00           H
ATOM   1918  C   THR   123     134.195  36.188  87.820  0.00  0.00           C
ATOM   1919  O   THR   123     133.301  36.571  88.541  0.00  0.00           O
ATOM   1920  N   LEU   124     134.189  34.975  87.285  0.00  0.00           N
ATOM   1921  HN  LEU   124     134.912  34.681  86.645  0.00  0.00           H
ATOM   1922  CA  LEU   124     133.145  33.981  87.652  0.00  0.00           C
ATOM   1923  HA  LEU   124     132.186  34.474  87.489  0.00  0.00           H
ATOM   1924  CB  LEU   124     133.423  32.818  86.683  0.00  0.00           C
ATOM   1925  HB1 LEU   124     134.436  32.415  86.672  0.00  0.00           H
ATOM   1926  HB2 LEU   124     132.749  32.054  87.070  0.00  0.00           H
ATOM   1927  CG  LEU   124     133.007  33.075  85.275  0.00  0.00           C
ATOM   1928  HG  LEU   124     133.429  33.969  84.816  0.00  0.00           H
ATOM   1929  CD1 LEU   124     133.480  31.999  84.342  0.00  0.00           C
ATOM   1930 1HD1 LEU   124     133.091  31.070  84.759  0.00  0.00           H
ATOM   1931 2HD1 LEU   124     133.064  32.310  83.384  0.00  0.00           H
ATOM   1932 3HD1 LEU   124     134.566  32.066  84.271  0.00  0.00           H
ATOM   1933  CD2 LEU   124     131.418  33.132  85.114  0.00  0.00           C
ATOM   1934 1HD2 LEU   124     131.078  33.086  84.080  0.00  0.00           H
ATOM   1935 2HD2 LEU   124     130.909  32.298  85.598  0.00  0.00           H
ATOM   1936 3HD2 LEU   124     131.071  34.139  85.345  0.00  0.00           H
ATOM   1937  C   LEU   124     133.322  33.663  89.131  0.00  0.00           C
ATOM   1938  O   LEU   124     132.341  33.300  89.748  0.00  0.00           O
ATOM   1939  N   GLU   125     134.547  33.773  89.709  0.00  0.00           N
ATOM   1940  HN  GLU   125     135.217  34.271  89.141  0.00  0.00           H
ATOM   1941  CA  GLU   125     134.869  33.632  91.197  0.00  0.00           C
ATOM   1942  HA  GLU   125     134.368  32.722  91.527  0.00  0.00           H
ATOM   1943  CB  GLU   125     136.412  33.311  91.409  0.00  0.00           C
ATOM   1944  HB1 GLU   125     136.981  34.239  91.347  0.00  0.00           H
ATOM   1945  HB2 GLU   125     136.555  32.898  92.407  0.00  0.00           H
ATOM   1946  CG  GLU   125     136.997  32.243  90.458  0.00  0.00           C
ATOM   1947  HG1 GLU   125     136.838  32.630  89.451  0.00  0.00           H
ATOM   1948  HG2 GLU   125     138.058  32.142  90.689  0.00  0.00           H
ATOM   1949  CD  GLU   125     136.267  30.944  90.511  0.00  0.00           C
ATOM   1950  OE1 GLU   125     135.823  30.537  91.594  0.00  0.00           O
ATOM   1951  OE2 GLU   125     136.026  30.336  89.443  0.00  0.00           O
ATOM   1952  C   GLU   125     134.323  34.784  92.099  0.00  0.00           C
ATOM   1953  O   GLU   125     134.080  34.671  93.281  0.00  0.00           O
ATOM   1954  N   LEU   126     134.331  35.932  91.413  0.00  0.00           N
ATOM   1955  HN  LEU   126     134.606  35.971  90.442  0.00  0.00           H
ATOM   1956  CA  LEU   126     133.707  37.169  91.995  0.00  0.00           C
ATOM   1957  HA  LEU   126     133.945  37.231  93.057  0.00  0.00           H
ATOM   1958  CB  LEU   126     134.303  38.369  91.292  0.00  0.00           C
ATOM   1959  HB1 LEU   126     135.380  38.293  91.444  0.00  0.00           H
ATOM   1960  HB2 LEU   126     134.093  38.269  90.227  0.00  0.00           H
ATOM   1961  CG  LEU   126     133.772  39.689  91.874  0.00  0.00           C
ATOM   1962  HG  LEU   126     132.700  39.656  92.067  0.00  0.00           H
ATOM   1963  CD1 LEU   126     134.552  40.350  93.035  0.00  0.00           C
ATOM   1964 1HD1 LEU   126     135.598  40.356  92.730  0.00  0.00           H
ATOM   1965 2HD1 LEU   126     134.164  41.351  93.222  0.00  0.00           H
ATOM   1966 3HD1 LEU   126     134.483  39.761  93.949  0.00  0.00           H
ATOM   1967  CD2 LEU   126     133.952  40.624  90.638  0.00  0.00           C
ATOM   1968 1HD2 LEU   126     134.958  40.514  90.233  0.00  0.00           H
ATOM   1969 2HD2 LEU   126     133.240  40.312  89.874  0.00  0.00           H
ATOM   1970 3HD2 LEU   126     133.816  41.637  91.016  0.00  0.00           H
ATOM   1971  C   LEU   126     132.138  37.126  91.931  0.00  0.00           C
ATOM   1972  O   LEU   126     131.410  37.596  92.816  0.00  0.00           O
ATOM   1973  N   LEU   127     131.593  36.449  90.924  0.00  0.00           N
ATOM   1974  HN  LEU   127     132.214  36.210  90.165  0.00  0.00           H
ATOM   1975  CA  LEU   127     130.148  36.192  90.749  0.00  0.00           C
ATOM   1976  HA  LEU   127     129.588  37.016  91.190  0.00  0.00           H
ATOM   1977  CB  LEU   127     129.774  36.371  89.299  0.00  0.00           C
ATOM   1978  HB1 LEU   127     130.293  35.593  88.739  0.00  0.00           H
ATOM   1979  HB2 LEU   127     128.715  36.244  89.079  0.00  0.00           H
ATOM   1980  CG  LEU   127     130.005  37.795  88.800  0.00  0.00           C
ATOM   1981  HG  LEU   127     131.030  38.022  89.091  0.00  0.00           H
ATOM   1982  CD1 LEU   127     129.931  37.655  87.258  0.00  0.00           C
ATOM   1983 1HD1 LEU   127     130.127  38.646  86.850  0.00  0.00           H
ATOM   1984 2HD1 LEU   127     130.559  36.818  86.952  0.00  0.00           H
ATOM   1985 3HD1 LEU   127     128.927  37.303  87.021  0.00  0.00           H
ATOM   1986  CD2 LEU   127     128.974  38.779  89.292  0.00  0.00           C
ATOM   1987 1HD2 LEU   127     127.924  38.528  89.139  0.00  0.00           H
ATOM   1988 2HD2 LEU   127     129.154  39.191  90.285  0.00  0.00           H
ATOM   1989 3HD2 LEU   127     129.163  39.699  88.739  0.00  0.00           H
ATOM   1990  C   LEU   127     129.648  34.849  91.336  0.00  0.00           C
ATOM   1991  O   LEU   127     128.550  34.474  91.041  0.00  0.00           O
ATOM   1992  N   ARG   128     130.471  34.053  92.011  0.00  0.00           N
ATOM   1993  HN  ARG   128     131.406  34.390  92.191  0.00  0.00           H
ATOM   1994  CA  ARG   128     130.174  32.630  92.341  0.00  0.00           C
ATOM   1995  HA  ARG   128     129.897  32.177  91.389  0.00  0.00           H
ATOM   1996  CB  ARG   128     131.416  31.864  92.778  0.00  0.00           C
ATOM   1997  HB1 ARG   128     132.174  32.057  92.018  0.00  0.00           H
ATOM   1998  HB2 ARG   128     131.776  32.224  93.742  0.00  0.00           H
ATOM   1999  CG  ARG   128     131.163  30.376  92.983  0.00  0.00           C
ATOM   2000  HG1 ARG   128     130.397  30.197  93.738  0.00  0.00           H
ATOM   2001  HG2 ARG   128     130.895  30.004  91.994  0.00  0.00           H
ATOM   2002  CD  ARG   128     132.452  29.631  93.351  0.00  0.00           C
ATOM   2003  HD1 ARG   128     132.983  30.245  94.078  0.00  0.00           H
ATOM   2004  HD2 ARG   128     132.255  28.640  93.760  0.00  0.00           H
ATOM   2005  NE  ARG   128     133.393  29.335  92.291  0.00  0.00           N
ATOM   2006  HE  ARG   128     134.222  29.902  92.182  0.00  0.00           H
ATOM   2007  CZ  ARG   128     133.111  28.632  91.265  0.00  0.00           C
ATOM   2008  NH1 ARG   128     132.029  27.870  91.191  0.00  0.00           N
ATOM   2009 1HH1 ARG   128     131.447  27.717  92.003  0.00  0.00           H
ATOM   2010 2HH1 ARG   128     131.753  27.427  90.327  0.00  0.00           H
ATOM   2011  NH2 ARG   128     133.811  28.704  90.201  0.00  0.00           N
ATOM   2012 1HH2 ARG   128     134.536  29.377  89.998  0.00  0.00           H
ATOM   2013 2HH2 ARG   128     133.490  28.182  89.398  0.00  0.00           H
ATOM   2014  C   ARG   128     128.976  32.495  93.270  0.00  0.00           C
ATOM   2015  O   ARG   128     129.018  32.977  94.407  0.00  0.00           O
ATOM   2016  N   ASP   129     127.977  31.669  92.817  0.00  0.00           N
ATOM   2017  HN  ASP   129     128.104  31.281  91.894  0.00  0.00           H
ATOM   2018  CA  ASP   129     126.686  31.427  93.537  0.00  0.00           C
ATOM   2019  HA  ASP   129     125.937  30.941  92.912  0.00  0.00           H
ATOM   2020  CB  ASP   129     126.932  30.496  94.755  0.00  0.00           C
ATOM   2021  HB1 ASP   129     127.415  31.105  95.520  0.00  0.00           H
ATOM   2022  HB2 ASP   129     125.930  30.195  95.059  0.00  0.00           H
ATOM   2023  CG  ASP   129     127.729  29.295  94.338  0.00  0.00           C
ATOM   2024  OD1 ASP   129     127.302  28.723  93.308  0.00  0.00           O
ATOM   2025  OD2 ASP   129     128.733  28.961  94.969  0.00  0.00           O
ATOM   2026  C   ASP   129     125.894  32.766  93.962  0.00  0.00           C
ATOM   2027  O   ASP   129     125.192  32.854  94.968  0.00  0.00           O
ATOM   2028  N   ILE   130     125.974  33.801  93.125  0.00  0.00           N
ATOM   2029  HN  ILE   130     126.594  33.648  92.342  0.00  0.00           H
ATOM   2030  CA  ILE   130     125.339  35.116  93.261  0.00  0.00           C
ATOM   2031  HA  ILE   130     125.598  35.618  94.193  0.00  0.00           H
ATOM   2032  CB  ILE   130     125.796  35.954  92.027  0.00  0.00           C
ATOM   2033  HB  ILE   130     126.885  35.974  92.021  0.00  0.00           H
ATOM   2034  CG2 ILE   130     125.215  35.556  90.607  0.00  0.00           C
ATOM   2035 1HG2 ILE   130     125.681  36.154  89.824  0.00  0.00           H
ATOM   2036 2HG2 ILE   130     125.513  34.547  90.320  0.00  0.00           H
ATOM   2037 3HG2 ILE   130     124.143  35.737  90.529  0.00  0.00           H
ATOM   2038  CG1 ILE   130     125.351  37.404  92.390  0.00  0.00           C
ATOM   2039 1HG1 ILE   130     124.271  37.551  92.372  0.00  0.00           H
ATOM   2040 2HG1 ILE   130     125.719  37.652  93.385  0.00  0.00           H
ATOM   2041  CD1 ILE   130     125.988  38.458  91.471  0.00  0.00           C
ATOM   2042 1HD1 ILE   130     125.593  39.452  91.681  0.00  0.00           H
ATOM   2043 2HD1 ILE   130     127.072  38.530  91.560  0.00  0.00           H
ATOM   2044 3HD1 ILE   130     125.750  38.304  90.419  0.00  0.00           H
ATOM   2045  C   ILE   130     123.819  35.094  93.292  0.00  0.00           C
ATOM   2046  O   ILE   130     123.185  35.982  93.848  0.00  0.00           O
ATOM   2047  N   ASN   131     123.158  34.144  92.671  0.00  0.00           N
ATOM   2048  HN  ASN   131     123.818  33.562  92.174  0.00  0.00           H
ATOM   2049  CA  ASN   131     121.649  34.020  92.638  0.00  0.00           C
ATOM   2050  HA  ASN   131     121.275  35.043  92.673  0.00  0.00           H
ATOM   2051  CB  ASN   131     121.236  33.414  91.268  0.00  0.00           C
ATOM   2052  HB1 ASN   131     121.918  33.840  90.533  0.00  0.00           H
ATOM   2053  HB2 ASN   131     121.454  32.352  91.387  0.00  0.00           H
ATOM   2054  CG  ASN   131     119.790  33.638  90.785  0.00  0.00           C
ATOM   2055  OD1 ASN   131     119.056  34.509  91.222  0.00  0.00           O
ATOM   2056  ND2 ASN   131     119.342  32.821  89.884  0.00  0.00           N
ATOM   2057 1HD2 ASN   131     118.433  33.056  89.512  0.00  0.00           H
ATOM   2058 2HD2 ASN   131     119.889  32.086  89.457  0.00  0.00           H
ATOM   2059  C   ASN   131     121.117  33.149  93.802  0.00  0.00           C
ATOM   2060  O   ASN   131     119.902  33.139  94.050  0.00  0.00           O
ATOM   2061  N   LYS   132     121.986  32.518  94.589  0.00  0.00           N
ATOM   2062  HN  LYS   132     122.974  32.650  94.428  0.00  0.00           H
ATOM   2063  CA  LYS   132     121.725  31.564  95.691  0.00  0.00           C
ATOM   2064  HA  LYS   132     120.780  31.045  95.530  0.00  0.00           H
ATOM   2065  CB  LYS   132     122.684  30.405  95.643  0.00  0.00           C
ATOM   2066  HB1 LYS   132     123.672  30.734  95.964  0.00  0.00           H
ATOM   2067  HB2 LYS   132     122.440  29.745  96.475  0.00  0.00           H
ATOM   2068  CG  LYS   132     122.792  29.621  94.357  0.00  0.00           C
ATOM   2069  HG1 LYS   132     121.807  29.511  93.902  0.00  0.00           H
ATOM   2070  HG2 LYS   132     123.379  30.116  93.584  0.00  0.00           H
ATOM   2071  CD  LYS   132     123.465  28.286  94.577  0.00  0.00           C
ATOM   2072  HD1 LYS   132     124.541  28.424  94.691  0.00  0.00           H
ATOM   2073  HD2 LYS   132     122.975  27.880  95.462  0.00  0.00           H
ATOM   2074  CE  LYS   132     123.154  27.437  93.312  0.00  0.00           C
ATOM   2075  HE1 LYS   132     122.088  27.517  93.099  0.00  0.00           H
ATOM   2076  HE2 LYS   132     123.831  27.793  92.536  0.00  0.00           H
ATOM   2077  NZ  LYS   132     123.516  26.066  93.608  0.00  0.00           N1+
ATOM   2078  HZ1 LYS   132     122.839  25.598  94.194  0.00  0.00           H
ATOM   2079  HZ2 LYS   132     123.602  25.573  92.730  0.00  0.00           H
ATOM   2080  HZ3 LYS   132     124.412  25.961  94.062  0.00  0.00           H
ATOM   2081  C   LYS   132     121.459  32.179  97.064  0.00  0.00           C
ATOM   2082  O   LYS   132     122.005  31.821  98.119  0.00  0.00           O
ATOM   2083  N   ASP   133     120.688  33.257  96.902  0.00  0.00           N
ATOM   2084  HN  ASP   133     120.327  33.255  95.959  0.00  0.00           H
ATOM   2085  CA  ASP   133     120.416  34.332  97.921  0.00  0.00           C
ATOM   2086  HA  ASP   133     120.222  35.231  97.337  0.00  0.00           H
ATOM   2087  CB  ASP   133     119.081  33.967  98.694  0.00  0.00           C
ATOM   2088  HB1 ASP   133     118.355  33.806  97.896  0.00  0.00           H
ATOM   2089  HB2 ASP   133     119.183  32.998  99.182  0.00  0.00           H
ATOM   2090  CG  ASP   133     118.499  35.060  99.620  0.00  0.00           C
ATOM   2091  OD1 ASP   133     118.998  36.210  99.617  0.00  0.00           O
ATOM   2092  OD2 ASP   133     117.688  34.753 100.480  0.00  0.00           O
ATOM   2093  C   ASP   133     121.599  34.675  98.805  0.00  0.00           C
ATOM   2094  O   ASP   133     121.458  34.613 100.039  0.00  0.00           O
ATOM   2095  N   THR   134     122.819  34.872  98.247  0.00  0.00           N
ATOM   2096  HN  THR   134     122.817  35.069  97.257  0.00  0.00           H
ATOM   2097  CA  THR   134     124.073  35.079  98.921  0.00  0.00           C
ATOM   2098  HA  THR   134     124.015  34.599  99.899  0.00  0.00           H
ATOM   2099  CB  THR   134     125.258  34.538  98.104  0.00  0.00           C
ATOM   2100  HB  THR   134     126.188  34.928  98.519  0.00  0.00           H
ATOM   2101  OG1 THR   134     125.177  34.983  96.781  0.00  0.00           O
ATOM   2102  HG1 THR   134     125.123  34.155  96.298  0.00  0.00           H
ATOM   2103  CG2 THR   134     125.335  33.014  98.065  0.00  0.00           C
ATOM   2104 1HG2 THR   134     125.300  32.562  99.056  0.00  0.00           H
ATOM   2105 2HG2 THR   134     124.512  32.670  97.439  0.00  0.00           H
ATOM   2106 3HG2 THR   134     126.250  32.635  97.608  0.00  0.00           H
ATOM   2107  C   THR   134     124.438  36.503  99.193  0.00  0.00           C
ATOM   2108  O   THR   134     125.222  36.801 100.054  0.00  0.00           O
ATOM   2109  N   ILE   135     123.879  37.441  98.482  0.00  0.00           N
ATOM   2110  HN  ILE   135     123.213  37.095  97.805  0.00  0.00           H
ATOM   2111  CA  ILE   135     123.940  38.937  98.638  0.00  0.00           C
ATOM   2112  HA  ILE   135     124.271  39.320  99.604  0.00  0.00           H
ATOM   2113  CB  ILE   135     124.914  39.499  97.621  0.00  0.00           C
ATOM   2114  HB  ILE   135     124.813  40.581  97.709  0.00  0.00           H
ATOM   2115  CG2 ILE   135     126.364  39.113  98.159  0.00  0.00           C
ATOM   2116 1HG2 ILE   135     126.569  38.063  97.950  0.00  0.00           H
ATOM   2117 2HG2 ILE   135     127.136  39.738  97.709  0.00  0.00           H
ATOM   2118 3HG2 ILE   135     126.418  39.246  99.239  0.00  0.00           H
ATOM   2119  CG1 ILE   135     124.858  39.128  96.156  0.00  0.00           C
ATOM   2120 1HG1 ILE   135     125.828  39.151  95.660  0.00  0.00           H
ATOM   2121 2HG1 ILE   135     124.516  38.096  96.080  0.00  0.00           H
ATOM   2122  CD1 ILE   135     123.837  39.970  95.452  0.00  0.00           C
ATOM   2123 1HD1 ILE   135     122.792  39.735  95.656  0.00  0.00           H
ATOM   2124 2HD1 ILE   135     123.979  40.999  95.782  0.00  0.00           H
ATOM   2125 3HD1 ILE   135     123.900  40.006  94.364  0.00  0.00           H
ATOM   2126  C   ILE   135     122.544  39.550  98.386  0.00  0.00           C
ATOM   2127  O   ILE   135     121.688  39.004  97.635  0.00  0.00           O
ATOM   2128  N   ASP   136     122.403  40.703  98.991  0.00  0.00           N
ATOM   2129  HN  ASP   136     123.051  41.185  99.598  0.00  0.00           H
ATOM   2130  CA  ASP   136     121.073  41.349  98.856  0.00  0.00           C
ATOM   2131  HA  ASP   136     120.301  40.600  98.677  0.00  0.00           H
ATOM   2132  CB  ASP   136     120.811  42.106 100.136  0.00  0.00           C
ATOM   2133  HB1 ASP   136     121.555  42.848 100.426  0.00  0.00           H
ATOM   2134  HB2 ASP   136     119.848  42.608 100.051  0.00  0.00           H
ATOM   2135  CG  ASP   136     120.759  41.175 101.298  0.00  0.00           C
ATOM   2136  OD1 ASP   136     119.841  40.401 101.364  0.00  0.00           O
ATOM   2137  OD2 ASP   136     121.563  41.341 102.263  0.00  0.00           O
ATOM   2138  C   ASP   136     121.137  42.323  97.712  0.00  0.00           C
ATOM   2139  O   ASP   136     122.123  42.997  97.359  0.00  0.00           O
ATOM   2140  N   PHE   137     119.951  42.462  97.072  0.00  0.00           N
ATOM   2141  HN  PHE   137     119.183  42.008  97.548  0.00  0.00           H
ATOM   2142  CA  PHE   137     119.587  43.384  96.003  0.00  0.00           C
ATOM   2143  HA  PHE   137     120.543  43.567  95.513  0.00  0.00           H
ATOM   2144  CB  PHE   137     118.661  42.632  95.040  0.00  0.00           C
ATOM   2145  HB1 PHE   137     117.832  42.114  95.522  0.00  0.00           H
ATOM   2146  HB2 PHE   137     118.303  43.341  94.293  0.00  0.00           H
ATOM   2147  CG  PHE   137     119.476  41.528  94.283  0.00  0.00           C
ATOM   2148  CD1 PHE   137     119.306  40.160  94.519  0.00  0.00           C
ATOM   2149  HD1 PHE   137     118.544  39.847  95.218  0.00  0.00           H
ATOM   2150  CD2 PHE   137     120.355  41.957  93.247  0.00  0.00           C
ATOM   2151  HD2 PHE   137     120.354  43.010  93.008  0.00  0.00           H
ATOM   2152  CE1 PHE   137     120.053  39.196  93.831  0.00  0.00           C
ATOM   2153  HE1 PHE   137     120.034  38.140  94.057  0.00  0.00           H
ATOM   2154  CE2 PHE   137     121.177  41.036  92.582  0.00  0.00           C
ATOM   2155  HE2 PHE   137     121.890  41.291  91.812  0.00  0.00           H
ATOM   2156  CZ  PHE   137     121.073  39.629  92.950  0.00  0.00           C
ATOM   2157  HZ  PHE   137     121.739  38.938  92.456  0.00  0.00           H
ATOM   2158  C   PHE   137     118.802  44.558  96.527  0.00  0.00           C
ATOM   2159  O   PHE   137     118.044  44.524  97.447  0.00  0.00           O
ATOM   2160  N   ILE   138     118.870  45.599  95.688  0.00  0.00           N
ATOM   2161  HN  ILE   138     119.454  45.449  94.877  0.00  0.00           H
ATOM   2162  CA  ILE   138     117.990  46.875  95.804  0.00  0.00           C
ATOM   2163  HA  ILE   138     117.121  46.584  96.394  0.00  0.00           H
ATOM   2164  CB  ILE   138     118.711  48.109  96.473  0.00  0.00           C
ATOM   2165  HB  ILE   138     118.014  48.947  96.438  0.00  0.00           H
ATOM   2166  CG2 ILE   138     119.002  47.820  97.948  0.00  0.00           C
ATOM   2167 1HG2 ILE   138     119.783  47.060  97.944  0.00  0.00           H
ATOM   2168 2HG2 ILE   138     119.304  48.703  98.512  0.00  0.00           H
ATOM   2169 3HG2 ILE   138     118.081  47.389  98.339  0.00  0.00           H
ATOM   2170  CG1 ILE   138     119.983  48.548  95.735  0.00  0.00           C
ATOM   2171 1HG1 ILE   138     120.603  47.683  95.502  0.00  0.00           H
ATOM   2172 2HG1 ILE   138     119.620  48.781  94.734  0.00  0.00           H
ATOM   2173  CD1 ILE   138     120.859  49.689  96.240  0.00  0.00           C
ATOM   2174 1HD1 ILE   138     121.533  49.252  96.976  0.00  0.00           H
ATOM   2175 2HD1 ILE   138     121.515  49.992  95.425  0.00  0.00           H
ATOM   2176 3HD1 ILE   138     120.219  50.500  96.589  0.00  0.00           H
ATOM   2177  C   ILE   138     117.432  47.191  94.409  0.00  0.00           C
ATOM   2178  O   ILE   138     117.881  46.695  93.349  0.00  0.00           O
ATOM   2179  N   ASP   139     116.284  47.941  94.393  0.00  0.00           N
ATOM   2180  HN  ASP   139     115.744  48.127  95.225  0.00  0.00           H
ATOM   2181  CA  ASP   139     115.775  48.440  93.089  0.00  0.00           C
ATOM   2182  HA  ASP   139     115.700  47.579  92.425  0.00  0.00           H
ATOM   2183  CB  ASP   139     114.361  49.065  93.156  0.00  0.00           C
ATOM   2184  HB1 ASP   139     114.425  49.956  93.781  0.00  0.00           H
ATOM   2185  HB2 ASP   139     114.039  49.352  92.155  0.00  0.00           H
ATOM   2186  CG  ASP   139     113.243  48.206  93.782  0.00  0.00           C
ATOM   2187  OD1 ASP   139     112.761  47.236  93.155  0.00  0.00           O
ATOM   2188  OD2 ASP   139     112.862  48.562  94.920  0.00  0.00           O
ATOM   2189  C   ASP   139     116.743  49.438  92.504  0.00  0.00           C
ATOM   2190  O   ASP   139     117.316  50.303  93.258  0.00  0.00           O
ATOM   2191  N   ASN   140     116.847  49.527  91.165  0.00  0.00           N
ATOM   2192  HN  ASN   140     116.157  48.992  90.657  0.00  0.00           H
ATOM   2193  CA  ASN   140     117.576  50.626  90.468  0.00  0.00           C
ATOM   2194  HA  ASN   140     118.598  50.781  90.815  0.00  0.00           H
ATOM   2195  CB  ASN   140     117.703  50.189  88.934  0.00  0.00           C
ATOM   2196  HB1 ASN   140     118.650  50.500  88.494  0.00  0.00           H
ATOM   2197  HB2 ASN   140     117.790  49.113  88.789  0.00  0.00           H
ATOM   2198  CG  ASN   140     116.489  50.648  88.094  0.00  0.00           C
ATOM   2199  OD1 ASN   140     115.351  50.545  88.440  0.00  0.00           O
ATOM   2200  ND2 ASN   140     116.742  51.251  87.021  0.00  0.00           N
ATOM   2201 1HD2 ASN   140     115.929  51.660  86.581  0.00  0.00           H
ATOM   2202 2HD2 ASN   140     117.676  51.330  86.645  0.00  0.00           H
ATOM   2203  C   ASN   140     116.922  52.028  90.663  0.00  0.00           C
ATOM   2204  O   ASN   140     115.800  52.144  91.099  0.00  0.00           O
ATOM   2205  N   TYR   141     117.565  53.108  90.128  0.00  0.00           N
ATOM   2206  HN  TYR   141     118.560  53.077  89.959  0.00  0.00           H
ATOM   2207  CA  TYR   141     117.200  54.548  90.297  0.00  0.00           C
ATOM   2208  HA  TYR   141     116.979  54.735  91.348  0.00  0.00           H
ATOM   2209  CB  TYR   141     118.500  55.417  90.056  0.00  0.00           C
ATOM   2210  HB1 TYR   141     118.401  56.469  90.325  0.00  0.00           H
ATOM   2211  HB2 TYR   141     119.409  54.994  90.484  0.00  0.00           H
ATOM   2212  CG  TYR   141     118.809  55.530  88.518  0.00  0.00           C
ATOM   2213  CD1 TYR   141     119.445  54.518  87.848  0.00  0.00           C
ATOM   2214  HD1 TYR   141     119.608  53.564  88.328  0.00  0.00           H
ATOM   2215  CE1 TYR   141     119.943  54.790  86.549  0.00  0.00           C
ATOM   2216  HE1 TYR   141     120.539  54.011  86.095  0.00  0.00           H
ATOM   2217  CD2 TYR   141     118.446  56.731  87.912  0.00  0.00           C
ATOM   2218  HD2 TYR   141     117.905  57.482  88.468  0.00  0.00           H
ATOM   2219  CE2 TYR   141     118.897  56.994  86.581  0.00  0.00           C
ATOM   2220  HE2 TYR   141     118.631  57.954  86.163  0.00  0.00           H
ATOM   2221  CZ  TYR   141     119.641  55.982  85.918  0.00  0.00           C
ATOM   2222  OH  TYR   141     120.078  56.270  84.660  0.00  0.00           O
ATOM   2223  HH  TYR   141     120.749  55.656  84.354  0.00  0.00           H
ATOM   2224  C   TYR   141     116.071  55.097  89.397  0.00  0.00           C
ATOM   2225  O   TYR   141     115.441  56.169  89.598  0.00  0.00           O
ATOM   2226  N   ASP   142     115.715  54.321  88.301  0.00  0.00           N
ATOM   2227  HN  ASP   142     116.320  53.557  88.039  0.00  0.00           H
ATOM   2228  CA  ASP   142     114.533  54.499  87.508  0.00  0.00           C
ATOM   2229  HA  ASP   142     114.224  55.515  87.752  0.00  0.00           H
ATOM   2230  CB  ASP   142     114.879  54.310  85.988  0.00  0.00           C
ATOM   2231  HB1 ASP   142     115.682  55.018  85.783  0.00  0.00           H
ATOM   2232  HB2 ASP   142     115.317  53.334  85.785  0.00  0.00           H
ATOM   2233  CG  ASP   142     113.760  54.423  85.018  0.00  0.00           C
ATOM   2234  OD1 ASP   142     113.539  55.583  84.706  0.00  0.00           O
ATOM   2235  OD2 ASP   142     113.248  53.331  84.665  0.00  0.00           O
ATOM   2236  C   ASP   142     113.334  53.647  87.992  0.00  0.00           C
ATOM   2237  O   ASP   142     112.268  53.771  87.375  0.00  0.00           O
ATOM   2238  N   GLY   143     113.436  52.782  88.966  0.00  0.00           N
ATOM   2239  HN  GLY   143     114.336  52.812  89.423  0.00  0.00           H
ATOM   2240  CA  GLY   143     112.300  52.167  89.716  0.00  0.00           C
ATOM   2241  HA1 GLY   143     112.754  51.967  90.686  0.00  0.00           H
ATOM   2242  HA2 GLY   143     111.462  52.864  89.750  0.00  0.00           H
ATOM   2243  C   GLY   143     111.692  50.916  89.075  0.00  0.00           C
ATOM   2244  O   GLY   143     110.610  50.524  89.473  0.00  0.00           O
ATOM   2245  N   ASN   144     112.391  50.245  88.047  0.00  0.00           N
ATOM   2246  HN  ASN   144     113.318  50.638  87.973  0.00  0.00           H
ATOM   2247  CA  ASN   144     111.851  49.184  87.201  0.00  0.00           C
ATOM   2248  HA  ASN   144     110.889  48.918  87.638  0.00  0.00           H
ATOM   2249  CB  ASN   144     111.680  49.742  85.780  0.00  0.00           C
ATOM   2250  HB1 ASN   144     112.561  50.328  85.519  0.00  0.00           H
ATOM   2251  HB2 ASN   144     111.543  48.914  85.084  0.00  0.00           H
ATOM   2252  CG  ASN   144     110.474  50.638  85.643  0.00  0.00           C
ATOM   2253  OD1 ASN   144     109.400  50.205  85.882  0.00  0.00           O
ATOM   2254  ND2 ASN   144     110.668  51.906  85.335  0.00  0.00           N
ATOM   2255 1HD2 ASN   144     109.805  52.411  85.477  0.00  0.00           H
ATOM   2256 2HD2 ASN   144     111.529  52.376  85.575  0.00  0.00           H
ATOM   2257  C   ASN   144     112.784  47.929  87.158  0.00  0.00           C
ATOM   2258  O   ASN   144     112.353  46.785  87.085  0.00  0.00           O
ATOM   2259  N   GLU   145     114.099  48.163  87.247  0.00  0.00           N
ATOM   2260  HN  GLU   145     114.344  49.142  87.276  0.00  0.00           H
ATOM   2261  CA  GLU   145     115.130  47.124  87.328  0.00  0.00           C
ATOM   2262  HA  GLU   145     114.730  46.122  87.175  0.00  0.00           H
ATOM   2263  CB  GLU   145     116.168  47.468  86.234  0.00  0.00           C
ATOM   2264  HB1 GLU   145     116.547  48.461  86.476  0.00  0.00           H
ATOM   2265  HB2 GLU   145     116.964  46.740  86.392  0.00  0.00           H
ATOM   2266  CG  GLU   145     115.842  47.601  84.770  0.00  0.00           C
ATOM   2267  HG1 GLU   145     115.318  48.518  84.500  0.00  0.00           H
ATOM   2268  HG2 GLU   145     116.775  47.700  84.216  0.00  0.00           H
ATOM   2269  CD  GLU   145     115.191  46.295  84.234  0.00  0.00           C
ATOM   2270  OE1 GLU   145     114.104  46.182  83.704  0.00  0.00           O
ATOM   2271  OE2 GLU   145     115.942  45.312  84.247  0.00  0.00           O
ATOM   2272  C   GLU   145     115.781  47.129  88.766  0.00  0.00           C
ATOM   2273  O   GLU   145     115.198  47.604  89.752  0.00  0.00           O
ATOM   2274  N   ARG   146     116.930  46.411  88.902  0.00  0.00           N
ATOM   2275  HN  ARG   146     117.347  46.030  88.065  0.00  0.00           H
ATOM   2276  CA  ARG   146     117.535  45.973  90.208  0.00  0.00           C
ATOM   2277  HA  ARG   146     117.394  46.691  91.017  0.00  0.00           H
ATOM   2278  CB  ARG   146     116.876  44.686  90.696  0.00  0.00           C
ATOM   2279  HB1 ARG   146     116.973  44.720  91.781  0.00  0.00           H
ATOM   2280  HB2 ARG   146     115.825  44.859  90.463  0.00  0.00           H
ATOM   2281  CG  ARG   146     117.492  43.477  90.140  0.00  0.00           C
ATOM   2282  HG1 ARG   146     117.640  43.536  89.062  0.00  0.00           H
ATOM   2283  HG2 ARG   146     118.533  43.363  90.442  0.00  0.00           H
ATOM   2284  CD  ARG   146     116.809  42.197  90.577  0.00  0.00           C
ATOM   2285  HD1 ARG   146     116.721  42.219  91.663  0.00  0.00           H
ATOM   2286  HD2 ARG   146     115.849  42.156  90.062  0.00  0.00           H
ATOM   2287  NE  ARG   146     117.572  40.984  90.145  0.00  0.00           N
ATOM   2288  HE  ARG   146     118.105  41.203  89.316  0.00  0.00           H
ATOM   2289  CZ  ARG   146     117.834  39.856  90.899  0.00  0.00           C
ATOM   2290  NH1 ARG   146     117.286  39.664  92.079  0.00  0.00           N
ATOM   2291 1HH1 ARG   146     116.545  40.239  92.454  0.00  0.00           H
ATOM   2292 2HH1 ARG   146     117.481  38.769  92.506  0.00  0.00           H
ATOM   2293  NH2 ARG   146     118.675  38.992  90.516  0.00  0.00           N
ATOM   2294 1HH2 ARG   146     118.936  38.975  89.540  0.00  0.00           H
ATOM   2295 2HH2 ARG   146     118.762  38.136  91.046  0.00  0.00           H
ATOM   2296  C   ARG   146     119.079  45.944  90.133  0.00  0.00           C
ATOM   2297  O   ARG   146     119.637  46.191  89.094  0.00  0.00           O
ATOM   2298  N   GLU   147     119.760  45.973  91.245  0.00  0.00           N
ATOM   2299  HN  GLU   147     119.273  45.954  92.129  0.00  0.00           H
ATOM   2300  CA  GLU   147     121.260  45.970  91.419  0.00  0.00           C
ATOM   2301  HA  GLU   147     121.643  45.348  90.611  0.00  0.00           H
ATOM   2302  CB  GLU   147     121.876  47.352  91.287  0.00  0.00           C
ATOM   2303  HB1 GLU   147     122.956  47.279  91.155  0.00  0.00           H
ATOM   2304  HB2 GLU   147     121.438  47.709  90.355  0.00  0.00           H
ATOM   2305  CG  GLU   147     121.512  48.278  92.385  0.00  0.00           C
ATOM   2306  HG1 GLU   147     120.436  48.355  92.542  0.00  0.00           H
ATOM   2307  HG2 GLU   147     121.963  48.050  93.350  0.00  0.00           H
ATOM   2308  CD  GLU   147     122.142  49.693  92.075  0.00  0.00           C
ATOM   2309  OE1 GLU   147     121.369  50.665  92.013  0.00  0.00           O
ATOM   2310  OE2 GLU   147     123.370  49.728  92.114  0.00  0.00           O
ATOM   2311  C   GLU   147     121.655  45.239  92.718  0.00  0.00           C
ATOM   2312  O   GLU   147     120.961  45.297  93.704  0.00  0.00           O
ATOM   2313  N   PRO   148     122.829  44.569  92.709  0.00  0.00           N
ATOM   2314  CD  PRO   148     123.770  44.531  91.650  0.00  0.00           C
ATOM   2315  HD1 PRO   148     124.012  45.543  91.328  0.00  0.00           H
ATOM   2316  HD2 PRO   148     123.371  43.884  90.869  0.00  0.00           H
ATOM   2317  CA  PRO   148     123.413  43.984  93.927  0.00  0.00           C
ATOM   2318  HA  PRO   148     122.800  43.273  94.480  0.00  0.00           H
ATOM   2319  CB  PRO   148     124.608  43.143  93.456  0.00  0.00           C
ATOM   2320  HB1 PRO   148     125.396  42.933  94.179  0.00  0.00           H
ATOM   2321  HB2 PRO   148     124.215  42.140  93.286  0.00  0.00           H
ATOM   2322  CG  PRO   148     124.996  43.928  92.240  0.00  0.00           C
ATOM   2323  HG1 PRO   148     125.705  44.736  92.421  0.00  0.00           H
ATOM   2324  HG2 PRO   148     125.364  43.253  91.468  0.00  0.00           H
ATOM   2325  C   PRO   148     123.956  45.049  94.878  0.00  0.00           C
ATOM   2326  O   PRO   148     124.807  45.839  94.448  0.00  0.00           O
ATOM   2327  N   SER   149     123.696  44.956  96.173  0.00  0.00           N
ATOM   2328  HN  SER   149     122.981  44.344  96.539  0.00  0.00           H
ATOM   2329  CA  SER   149     124.284  45.880  97.216  0.00  0.00           C
ATOM   2330  HA  SER   149     124.313  46.896  96.822  0.00  0.00           H
ATOM   2331  CB  SER   149     123.378  45.856  98.552  0.00  0.00           C
ATOM   2332  HB1 SER   149     123.745  46.613  99.245  0.00  0.00           H
ATOM   2333  HB2 SER   149     122.354  46.078  98.251  0.00  0.00           H
ATOM   2334  OG  SER   149     123.418  44.634  99.307  0.00  0.00           O
ATOM   2335  HG  SER   149     122.944  43.936  98.848  0.00  0.00           H
ATOM   2336  C   SER   149     125.716  45.441  97.445  0.00  0.00           C
ATOM   2337  O   SER   149     126.475  46.230  97.909  0.00  0.00           O
ATOM   2338  N   VAL   150     126.173  44.232  97.139  0.00  0.00           N
ATOM   2339  HN  VAL   150     125.599  43.629  96.566  0.00  0.00           H
ATOM   2340  CA  VAL   150     127.627  43.810  97.141  0.00  0.00           C
ATOM   2341  HA  VAL   150     128.112  44.602  96.571  0.00  0.00           H
ATOM   2342  CB  VAL   150     128.074  43.739  98.629  0.00  0.00           C
ATOM   2343  HB  VAL   150     127.642  44.577  99.175  0.00  0.00           H
ATOM   2344  CG1 VAL   150     127.593  42.420  99.351  0.00  0.00           C
ATOM   2345 1HG1 VAL   150     128.119  41.585  98.889  0.00  0.00           H
ATOM   2346 2HG1 VAL   150     127.836  42.517 100.410  0.00  0.00           H
ATOM   2347 3HG1 VAL   150     126.550  42.255  99.083  0.00  0.00           H
ATOM   2348  CG2 VAL   150     129.545  43.965  98.677  0.00  0.00           C
ATOM   2349 1HG2 VAL   150     130.054  43.111  98.231  0.00  0.00           H
ATOM   2350 2HG2 VAL   150     129.836  44.852  98.114  0.00  0.00           H
ATOM   2351 3HG2 VAL   150     129.900  44.155  99.690  0.00  0.00           H
ATOM   2352  C   VAL   150     127.754  42.482  96.394  0.00  0.00           C
ATOM   2353  O   VAL   150     126.742  41.897  96.152  0.00  0.00           O
ATOM   2354  N   LEU   151     128.883  42.056  95.997  0.00  0.00           N
ATOM   2355  HN  LEU   151     129.613  42.743  96.126  0.00  0.00           H
ATOM   2356  CA  LEU   151     129.113  40.725  95.260  0.00  0.00           C
ATOM   2357  HA  LEU   151     128.120  40.533  94.855  0.00  0.00           H
ATOM   2358  CB  LEU   151     130.026  40.864  94.045  0.00  0.00           C
ATOM   2359  HB1 LEU   151     131.064  40.848  94.377  0.00  0.00           H
ATOM   2360  HB2 LEU   151     129.914  39.931  93.493  0.00  0.00           H
ATOM   2361  CG  LEU   151     129.711  42.040  93.107  0.00  0.00           C
ATOM   2362  HG  LEU   151     129.947  42.974  93.618  0.00  0.00           H
ATOM   2363  CD1 LEU   151     130.703  41.904  91.941  0.00  0.00           C
ATOM   2364 1HD1 LEU   151     131.703  41.876  92.375  0.00  0.00           H
ATOM   2365 2HD1 LEU   151     130.593  41.031  91.298  0.00  0.00           H
ATOM   2366 3HD1 LEU   151     130.617  42.783  91.302  0.00  0.00           H
ATOM   2367  CD2 LEU   151     128.275  42.148  92.486  0.00  0.00           C
ATOM   2368 1HD2 LEU   151     128.218  42.874  91.675  0.00  0.00           H
ATOM   2369 2HD2 LEU   151     127.842  41.198  92.174  0.00  0.00           H
ATOM   2370 3HD2 LEU   151     127.677  42.616  93.268  0.00  0.00           H
ATOM   2371  C   LEU   151     129.631  39.610  96.184  0.00  0.00           C
ATOM   2372  O   LEU   151     130.369  39.888  97.120  0.00  0.00           O
ATOM   2373  N   PRO   152     129.406  38.318  95.959  0.00  0.00           N
ATOM   2374  CD  PRO   152     128.615  37.856  94.884  0.00  0.00           C
ATOM   2375  HD1 PRO   152     129.065  37.864  93.892  0.00  0.00           H
ATOM   2376  HD2 PRO   152     127.673  38.392  94.773  0.00  0.00           H
ATOM   2377  CA  PRO   152     129.873  37.109  96.647  0.00  0.00           C
ATOM   2378  HA  PRO   152     129.552  37.136  97.688  0.00  0.00           H
ATOM   2379  CB  PRO   152     129.318  35.881  95.930  0.00  0.00           C
ATOM   2380  HB1 PRO   152     130.120  35.564  95.264  0.00  0.00           H
ATOM   2381  HB2 PRO   152     129.038  35.064  96.594  0.00  0.00           H
ATOM   2382  CG  PRO   152     128.165  36.391  95.117  0.00  0.00           C
ATOM   2383  HG1 PRO   152     127.959  35.828  94.206  0.00  0.00           H
ATOM   2384  HG2 PRO   152     127.195  36.414  95.613  0.00  0.00           H
ATOM   2385  C   PRO   152     131.391  37.047  96.879  0.00  0.00           C
ATOM   2386  O   PRO   152     131.784  36.676  97.996  0.00  0.00           O
ATOM   2387  N   ALA   153     132.174  37.558  95.904  0.00  0.00           N
ATOM   2388  HN  ALA   153     131.673  37.614  95.029  0.00  0.00           H
ATOM   2389  CA  ALA   153     133.571  37.999  95.961  0.00  0.00           C
ATOM   2390  HA  ALA   153     133.768  38.181  94.905  0.00  0.00           H
ATOM   2391  CB  ALA   153     133.739  39.282  96.684  0.00  0.00           C
ATOM   2392  HB1 ALA   153     133.189  40.023  96.104  0.00  0.00           H
ATOM   2393  HB2 ALA   153     133.369  39.147  97.701  0.00  0.00           H
ATOM   2394  HB3 ALA   153     134.764  39.623  96.538  0.00  0.00           H
ATOM   2395  C   ALA   153     134.478  36.890  96.587  0.00  0.00           C
ATOM   2396  O   ALA   153     134.951  36.889  97.700  0.00  0.00           O
ATOM   2397  N   ARG   154     134.686  35.733  95.930  0.00  0.00           N
ATOM   2398  HN  ARG   154     134.042  35.560  95.172  0.00  0.00           H
ATOM   2399  CA  ARG   154     135.379  34.551  96.511  0.00  0.00           C
ATOM   2400  HA  ARG   154     135.295  34.475  97.595  0.00  0.00           H
ATOM   2401  CB  ARG   154     134.752  33.221  96.057  0.00  0.00           C
ATOM   2402  HB1 ARG   154     135.219  33.005  95.096  0.00  0.00           H
ATOM   2403  HB2 ARG   154     135.082  32.445  96.748  0.00  0.00           H
ATOM   2404  CG  ARG   154     133.168  33.085  96.050  0.00  0.00           C
ATOM   2405  HG1 ARG   154     132.830  33.794  95.294  0.00  0.00           H
ATOM   2406  HG2 ARG   154     132.952  32.072  95.712  0.00  0.00           H
ATOM   2407  CD  ARG   154     132.501  33.417  97.415  0.00  0.00           C
ATOM   2408  HD1 ARG   154     132.804  34.418  97.722  0.00  0.00           H
ATOM   2409  HD2 ARG   154     131.414  33.415  97.328  0.00  0.00           H
ATOM   2410  NE  ARG   154     132.949  32.582  98.525  0.00  0.00           N
ATOM   2411  HE  ARG   154     133.498  33.043  99.236  0.00  0.00           H
ATOM   2412  CZ  ARG   154     132.742  31.305  98.691  0.00  0.00           C
ATOM   2413  NH1 ARG   154     131.908  30.659  97.933  0.00  0.00           N
ATOM   2414 1HH1 ARG   154     131.304  31.132  97.275  0.00  0.00           H
ATOM   2415 2HH1 ARG   154     131.856  29.666  98.108  0.00  0.00           H
ATOM   2416  NH2 ARG   154     133.196  30.637  99.693  0.00  0.00           N
ATOM   2417 1HH2 ARG   154     133.959  30.967 100.268  0.00  0.00           H
ATOM   2418 2HH2 ARG   154     132.974  29.652  99.679  0.00  0.00           H
ATOM   2419  C   ARG   154     136.957  34.646  96.480  0.00  0.00           C
ATOM   2420  O   ARG   154     137.603  33.647  96.870  0.00  0.00           O
ATOM   2421  N   PHE   155     137.522  35.801  96.146  0.00  0.00           N
ATOM   2422  HN  PHE   155     136.902  36.572  95.943  0.00  0.00           H
ATOM   2423  CA  PHE   155     138.907  36.174  96.174  0.00  0.00           C
ATOM   2424  HA  PHE   155     139.352  35.427  96.832  0.00  0.00           H
ATOM   2425  CB  PHE   155     139.487  36.003  94.756  0.00  0.00           C
ATOM   2426  HB1 PHE   155     140.561  35.843  94.845  0.00  0.00           H
ATOM   2427  HB2 PHE   155     139.144  35.096  94.257  0.00  0.00           H
ATOM   2428  CG  PHE   155     139.235  37.114  93.715  0.00  0.00           C
ATOM   2429  CD1 PHE   155     140.229  38.136  93.655  0.00  0.00           C
ATOM   2430  HD1 PHE   155     140.971  38.236  94.433  0.00  0.00           H
ATOM   2431  CD2 PHE   155     138.257  37.003  92.711  0.00  0.00           C
ATOM   2432  HD2 PHE   155     137.537  36.214  92.553  0.00  0.00           H
ATOM   2433  CE1 PHE   155     140.215  39.115  92.678  0.00  0.00           C
ATOM   2434  HE1 PHE   155     140.805  40.007  92.829  0.00  0.00           H
ATOM   2435  CE2 PHE   155     138.277  37.955  91.708  0.00  0.00           C
ATOM   2436  HE2 PHE   155     137.513  37.858  90.952  0.00  0.00           H
ATOM   2437  CZ  PHE   155     139.152  39.052  91.771  0.00  0.00           C
ATOM   2438  HZ  PHE   155     139.032  39.774  90.976  0.00  0.00           H
ATOM   2439  C   PHE   155     138.936  37.605  96.818  0.00  0.00           C
ATOM   2440  O   PHE   155     138.129  38.440  96.436  0.00  0.00           O
ATOM   2441  N   PRO   156     139.899  37.920  97.735  0.00  0.00           N
ATOM   2442  CD  PRO   156     140.893  36.979  98.178  0.00  0.00           C
ATOM   2443  HD1 PRO   156     141.386  36.521  97.321  0.00  0.00           H
ATOM   2444  HD2 PRO   156     140.555  36.081  98.695  0.00  0.00           H
ATOM   2445  CA  PRO   156     140.083  39.218  98.531  0.00  0.00           C
ATOM   2446  HA  PRO   156     139.163  39.594  98.980  0.00  0.00           H
ATOM   2447  CB  PRO   156     141.155  38.891  99.606  0.00  0.00           C
ATOM   2448  HB1 PRO   156     141.808  39.745  99.782  0.00  0.00           H
ATOM   2449  HB2 PRO   156     140.721  38.474 100.515  0.00  0.00           H
ATOM   2450  CG  PRO   156     141.941  37.799  98.986  0.00  0.00           C
ATOM   2451  HG1 PRO   156     142.687  38.184  98.291  0.00  0.00           H
ATOM   2452  HG2 PRO   156     142.336  37.114  99.736  0.00  0.00           H
ATOM   2453  C   PRO   156     140.519  40.407  97.594  0.00  0.00           C
ATOM   2454  O   PRO   156     141.658  40.838  97.631  0.00  0.00           O
ATOM   2455  N   ASN   157     139.585  40.879  96.766  0.00  0.00           N
ATOM   2456  HN  ASN   157     138.631  40.555  96.832  0.00  0.00           H
ATOM   2457  CA  ASN   157     139.808  41.656  95.591  0.00  0.00           C
ATOM   2458  HA  ASN   157     140.553  41.213  94.930  0.00  0.00           H
ATOM   2459  CB  ASN   157     138.543  41.713  94.745  0.00  0.00           C
ATOM   2460  HB1 ASN   157     138.257  40.825  94.182  0.00  0.00           H
ATOM   2461  HB2 ASN   157     137.704  41.726  95.440  0.00  0.00           H
ATOM   2462  CG  ASN   157     138.577  42.883  93.726  0.00  0.00           C
ATOM   2463  OD1 ASN   157     139.530  43.149  92.967  0.00  0.00           O
ATOM   2464  ND2 ASN   157     137.510  43.595  93.630  0.00  0.00           N
ATOM   2465 1HD2 ASN   157     137.365  44.096  92.765  0.00  0.00           H
ATOM   2466 2HD2 ASN   157     136.738  43.490  94.273  0.00  0.00           H
ATOM   2467  C   ASN   157     140.287  43.099  96.019  0.00  0.00           C
ATOM   2468  O   ASN   157     141.265  43.558  95.421  0.00  0.00           O
ATOM   2469  N   LEU   158     139.749  43.715  97.044  0.00  0.00           N
ATOM   2470  HN  LEU   158     138.911  43.381  97.497  0.00  0.00           H
ATOM   2471  CA  LEU   158     140.123  44.975  97.631  0.00  0.00           C
ATOM   2472  HA  LEU   158     139.797  45.771  96.961  0.00  0.00           H
ATOM   2473  CB  LEU   158     139.385  45.143  99.027  0.00  0.00           C
ATOM   2474  HB1 LEU   158     138.352  44.817  98.905  0.00  0.00           H
ATOM   2475  HB2 LEU   158     139.668  44.383  99.755  0.00  0.00           H
ATOM   2476  CG  LEU   158     139.508  46.542  99.713  0.00  0.00           C
ATOM   2477  HG  LEU   158     138.684  46.573 100.426  0.00  0.00           H
ATOM   2478  CD1 LEU   158     140.727  46.800 100.597  0.00  0.00           C
ATOM   2479 1HD1 LEU   158     141.630  46.957 100.007  0.00  0.00           H
ATOM   2480 2HD1 LEU   158     140.807  47.747 101.131  0.00  0.00           H
ATOM   2481 3HD1 LEU   158     140.935  46.016 101.324  0.00  0.00           H
ATOM   2482  CD2 LEU   158     139.483  47.726  98.738  0.00  0.00           C
ATOM   2483 1HD2 LEU   158     138.590  47.658  98.116  0.00  0.00           H
ATOM   2484 2HD2 LEU   158     139.494  48.684  99.258  0.00  0.00           H
ATOM   2485 3HD2 LEU   158     140.362  47.713  98.094  0.00  0.00           H
ATOM   2486  C   LEU   158     141.700  45.118  97.804  0.00  0.00           C
ATOM   2487  O   LEU   158     142.207  46.198  97.489  0.00  0.00           O
ATOM   2488  N   LEU   159     142.336  44.053  98.276  0.00  0.00           N
ATOM   2489  HN  LEU   159     141.775  43.216  98.344  0.00  0.00           H
ATOM   2490  CA  LEU   159     143.806  44.020  98.444  0.00  0.00           C
ATOM   2491  HA  LEU   159     144.191  45.039  98.424  0.00  0.00           H
ATOM   2492  CB  LEU   159     144.270  43.346  99.801  0.00  0.00           C
ATOM   2493  HB1 LEU   159     143.902  42.320  99.780  0.00  0.00           H
ATOM   2494  HB2 LEU   159     145.353  43.433  99.714  0.00  0.00           H
ATOM   2495  CG  LEU   159     143.701  44.137 101.110  0.00  0.00           C
ATOM   2496  HG  LEU   159     142.620  44.223 100.998  0.00  0.00           H
ATOM   2497  CD1 LEU   159     144.115  43.404 102.386  0.00  0.00           C
ATOM   2498 1HD1 LEU   159     143.494  43.884 103.143  0.00  0.00           H
ATOM   2499 2HD1 LEU   159     143.849  42.346 102.387  0.00  0.00           H
ATOM   2500 3HD1 LEU   159     145.182  43.554 102.546  0.00  0.00           H
ATOM   2501  CD2 LEU   159     144.289  45.595 101.151  0.00  0.00           C
ATOM   2502 1HD2 LEU   159     145.377  45.645 101.213  0.00  0.00           H
ATOM   2503 2HD2 LEU   159     143.864  46.084 100.274  0.00  0.00           H
ATOM   2504 3HD2 LEU   159     143.878  46.012 102.070  0.00  0.00           H
ATOM   2505  C   LEU   159     144.498  43.464  97.249  0.00  0.00           C
ATOM   2506  O   LEU   159     145.594  43.964  96.912  0.00  0.00           O
ATOM   2507  N   ALA   160     144.040  42.412  96.557  0.00  0.00           N
ATOM   2508  HN  ALA   160     143.111  42.090  96.787  0.00  0.00           H
ATOM   2509  CA  ALA   160     144.666  41.839  95.360  0.00  0.00           C
ATOM   2510  HA  ALA   160     145.639  41.439  95.647  0.00  0.00           H
ATOM   2511  CB  ALA   160     143.810  40.655  94.928  0.00  0.00           C
ATOM   2512  HB1 ALA   160     143.696  39.939  95.742  0.00  0.00           H
ATOM   2513  HB2 ALA   160     142.862  40.923  94.461  0.00  0.00           H
ATOM   2514  HB3 ALA   160     144.391  40.154  94.155  0.00  0.00           H
ATOM   2515  C   ALA   160     144.818  42.874  94.194  0.00  0.00           C
ATOM   2516  O   ALA   160     145.853  42.842  93.625  0.00  0.00           O
ATOM   2517  N   ASN   161     143.941  43.855  93.998  0.00  0.00           N
ATOM   2518  HN  ASN   161     143.048  43.809  94.469  0.00  0.00           H
ATOM   2519  CA  ASN   161     143.999  44.806  92.881  0.00  0.00           C
ATOM   2520  HA  ASN   161     144.891  44.506  92.331  0.00  0.00           H
ATOM   2521  CB  ASN   161     142.717  44.583  91.977  0.00  0.00           C
ATOM   2522  HB1 ASN   161     141.878  44.617  92.673  0.00  0.00           H
ATOM   2523  HB2 ASN   161     142.489  45.415  91.310  0.00  0.00           H
ATOM   2524  CG  ASN   161     142.707  43.303  91.153  0.00  0.00           C
ATOM   2525  OD1 ASN   161     143.683  42.942  90.598  0.00  0.00           O
ATOM   2526  ND2 ASN   161     141.570  42.612  91.094  0.00  0.00           N
ATOM   2527 1HD2 ASN   161     141.455  41.884  90.403  0.00  0.00           H
ATOM   2528 2HD2 ASN   161     140.771  42.844  91.666  0.00  0.00           H
ATOM   2529  C   ASN   161     144.317  46.279  93.378  0.00  0.00           C
ATOM   2530  O   ASN   161     144.839  47.127  92.657  0.00  0.00           O
ATOM   2531  N   GLY   162     144.030  46.479  94.664  0.00  0.00           N
ATOM   2532  HN  GLY   162     143.796  45.730  95.299  0.00  0.00           H
ATOM   2533  CA  GLY   162     144.093  47.799  95.311  0.00  0.00           C
ATOM   2534  HA1 GLY   162     144.145  47.735  96.398  0.00  0.00           H
ATOM   2535  HA2 GLY   162     144.951  48.340  94.912  0.00  0.00           H
ATOM   2536  C   GLY   162     142.882  48.698  95.041  0.00  0.00           C
ATOM   2537  O   GLY   162     141.911  48.320  94.428  0.00  0.00           O
ATOM   2538  N   ALA   163     142.946  49.899  95.560  0.00  0.00           N
ATOM   2539  HN  ALA   163     143.862  50.117  95.926  0.00  0.00           H
ATOM   2540  CA  ALA   163     141.959  50.990  95.424  0.00  0.00           C
ATOM   2541  HA  ALA   163     141.510  50.848  94.441  0.00  0.00           H
ATOM   2542  CB  ALA   163     141.046  50.937  96.642  0.00  0.00           C
ATOM   2543  HB1 ALA   163     141.595  50.762  97.567  0.00  0.00           H
ATOM   2544  HB2 ALA   163     140.347  51.766  96.745  0.00  0.00           H
ATOM   2545  HB3 ALA   163     140.382  50.080  96.534  0.00  0.00           H
ATOM   2546  C   ALA   163     142.689  52.348  95.418  0.00  0.00           C
ATOM   2547  O   ALA   163     143.847  52.393  95.824  0.00  0.00           O
ATOM   2548  N   SER   164     141.962  53.424  95.132  0.00  0.00           N
ATOM   2549  HN  SER   164     141.017  53.291  94.801  0.00  0.00           H
ATOM   2550  CA  SER   164     142.307  54.827  95.362  0.00  0.00           C
ATOM   2551  HA  SER   164     142.612  54.905  96.406  0.00  0.00           H
ATOM   2552  CB  SER   164     143.442  55.287  94.457  0.00  0.00           C
ATOM   2553  HB1 SER   164     144.305  54.787  94.896  0.00  0.00           H
ATOM   2554  HB2 SER   164     143.312  54.995  93.415  0.00  0.00           H
ATOM   2555  OG  SER   164     143.827  56.632  94.512  0.00  0.00           O
ATOM   2556  HG  SER   164     144.547  56.743  93.887  0.00  0.00           H
ATOM   2557  C   SER   164     141.081  55.748  95.090  0.00  0.00           C
ATOM   2558  O   SER   164     140.205  55.418  94.229  0.00  0.00           O
ATOM   2559  N   GLY   165     140.934  56.842  95.793  0.00  0.00           N
ATOM   2560  HN  GLY   165     141.624  57.012  96.511  0.00  0.00           H
ATOM   2561  CA  GLY   165     139.919  57.823  95.459  0.00  0.00           C
ATOM   2562  HA1 GLY   165     139.932  58.007  94.385  0.00  0.00           H
ATOM   2563  HA2 GLY   165     138.955  57.462  95.817  0.00  0.00           H
ATOM   2564  C   GLY   165     140.143  59.082  96.199  0.00  0.00           C
ATOM   2565  O   GLY   165     140.634  58.969  97.332  0.00  0.00           O
ATOM   2566  N   ILE   166     139.878  60.245  95.621  0.00  0.00           N
ATOM   2567  HN  ILE   166     139.622  60.211  94.645  0.00  0.00           H
ATOM   2568  CA  ILE   166     140.064  61.499  96.237  0.00  0.00           C
ATOM   2569  HA  ILE   166     140.285  61.397  97.300  0.00  0.00           H
ATOM   2570  CB  ILE   166     141.278  62.340  95.653  0.00  0.00           C
ATOM   2571  HB  ILE   166     140.864  62.807  94.758  0.00  0.00           H
ATOM   2572  CG2 ILE   166     141.616  63.549  96.510  0.00  0.00           C
ATOM   2573 1HG2 ILE   166     142.350  64.140  95.963  0.00  0.00           H
ATOM   2574 2HG2 ILE   166     140.717  64.165  96.552  0.00  0.00           H
ATOM   2575 3HG2 ILE   166     141.936  63.166  97.479  0.00  0.00           H
ATOM   2576  CG1 ILE   166     142.519  61.509  95.236  0.00  0.00           C
ATOM   2577 1HG1 ILE   166     143.364  62.194  95.306  0.00  0.00           H
ATOM   2578 2HG1 ILE   166     142.690  60.777  96.026  0.00  0.00           H
ATOM   2579  CD1 ILE   166     142.448  60.894  93.858  0.00  0.00           C
ATOM   2580 1HD1 ILE   166     143.424  60.633  93.449  0.00  0.00           H
ATOM   2581 2HD1 ILE   166     141.884  59.962  93.898  0.00  0.00           H
ATOM   2582 3HD1 ILE   166     142.023  61.519  93.073  0.00  0.00           H
ATOM   2583  C   ILE   166     138.697  62.257  96.152  0.00  0.00           C
ATOM   2584  O   ILE   166     138.170  62.561  95.120  0.00  0.00           O
ATOM   2585  N   ALA   167     138.266  62.676  97.367  0.00  0.00           N
ATOM   2586  HN  ALA   167     138.584  62.264  98.232  0.00  0.00           H
ATOM   2587  CA  ALA   167     137.230  63.590  97.494  0.00  0.00           C
ATOM   2588  HA  ALA   167     137.091  64.087  96.534  0.00  0.00           H
ATOM   2589  CB  ALA   167     135.949  62.905  97.882  0.00  0.00           C
ATOM   2590  HB1 ALA   167     136.053  62.263  98.757  0.00  0.00           H
ATOM   2591  HB2 ALA   167     135.183  63.649  98.099  0.00  0.00           H
ATOM   2592  HB3 ALA   167     135.695  62.204  97.086  0.00  0.00           H
ATOM   2593  C   ALA   167     137.599  64.629  98.562  0.00  0.00           C
ATOM   2594  O   ALA   167     138.616  64.587  99.199  0.00  0.00           O
ATOM   2595  N   VAL   168     136.698  65.557  98.733  0.00  0.00           N
ATOM   2596  HN  VAL   168     135.917  65.468  98.100  0.00  0.00           H
ATOM   2597  CA  VAL   168     136.788  66.788  99.579  0.00  0.00           C
ATOM   2598  HA  VAL   168     137.757  67.214  99.321  0.00  0.00           H
ATOM   2599  CB  VAL   168     135.633  67.751  99.268  0.00  0.00           C
ATOM   2600  HB  VAL   168     135.694  68.095  98.235  0.00  0.00           H
ATOM   2601  CG1 VAL   168     134.236  67.007  99.416  0.00  0.00           C
ATOM   2602 1HG1 VAL   168     133.436  67.740  99.317  0.00  0.00           H
ATOM   2603 2HG1 VAL   168     134.070  66.250  98.649  0.00  0.00           H
ATOM   2604 3HG1 VAL   168     134.162  66.638 100.439  0.00  0.00           H
ATOM   2605  CG2 VAL   168     135.720  69.030 100.142  0.00  0.00           C
ATOM   2606 1HG2 VAL   168     136.736  69.422 100.091  0.00  0.00           H
ATOM   2607 2HG2 VAL   168     135.151  69.870  99.743  0.00  0.00           H
ATOM   2608 3HG2 VAL   168     135.347  68.849 101.150  0.00  0.00           H
ATOM   2609  C   VAL   168     136.936  66.341 100.994  0.00  0.00           C
ATOM   2610  O   VAL   168     136.060  65.724 101.626  0.00  0.00           O
ATOM   2611  N   GLY   169     138.168  66.395 101.558  0.00  0.00           N
ATOM   2612  HN  GLY   169     138.874  66.817 100.971  0.00  0.00           H
ATOM   2613  CA  GLY   169     138.538  65.947 102.951  0.00  0.00           C
ATOM   2614  HA1 GLY   169     139.528  66.340 103.181  0.00  0.00           H
ATOM   2615  HA2 GLY   169     137.788  66.372 103.619  0.00  0.00           H
ATOM   2616  C   GLY   169     138.596  64.443 103.186  0.00  0.00           C
ATOM   2617  O   GLY   169     138.935  64.139 104.344  0.00  0.00           O
ATOM   2618  N   MET   170     138.335  63.486 102.258  0.00  0.00           N
ATOM   2619  HN  MET   170     137.954  63.814 101.382  0.00  0.00           H
ATOM   2620  CA  MET   170     138.563  61.967 102.478  0.00  0.00           C
ATOM   2621  HA  MET   170     139.273  61.913 103.303  0.00  0.00           H
ATOM   2622  CB  MET   170     137.280  61.278 102.866  0.00  0.00           C
ATOM   2623  HB1 MET   170     136.373  61.581 102.343  0.00  0.00           H
ATOM   2624  HB2 MET   170     137.549  60.226 102.770  0.00  0.00           H
ATOM   2625  CG  MET   170     136.986  61.534 104.353  0.00  0.00           C
ATOM   2626  HG1 MET   170     137.826  61.361 105.026  0.00  0.00           H
ATOM   2627  HG2 MET   170     136.679  62.579 104.395  0.00  0.00           H
ATOM   2628  SD  MET   170     135.669  60.619 105.124  0.00  0.00           S
ATOM   2629  CE  MET   170     135.634  61.394 106.754  0.00  0.00           C
ATOM   2630  HE1 MET   170     136.345  60.892 107.410  0.00  0.00           H
ATOM   2631  HE2 MET   170     136.058  62.362 106.486  0.00  0.00           H
ATOM   2632  HE3 MET   170     134.640  61.627 107.137  0.00  0.00           H
ATOM   2633  C   MET   170     139.121  61.350 101.174  0.00  0.00           C
ATOM   2634  O   MET   170     138.626  61.627 100.088  0.00  0.00           O
ATOM   2635  N   ALA   171     139.986  60.319 101.385  0.00  0.00           N
ATOM   2636  HN  ALA   171     140.474  60.272 102.268  0.00  0.00           H
ATOM   2637  CA  ALA   171     140.701  59.634 100.359  0.00  0.00           C
ATOM   2638  HA  ALA   171     139.990  59.496  99.544  0.00  0.00           H
ATOM   2639  CB  ALA   171     141.929  60.547  99.961  0.00  0.00           C
ATOM   2640  HB1 ALA   171     141.654  61.519  99.551  0.00  0.00           H
ATOM   2641  HB2 ALA   171     142.556  60.662 100.845  0.00  0.00           H
ATOM   2642  HB3 ALA   171     142.429  60.016  99.151  0.00  0.00           H
ATOM   2643  C   ALA   171     141.167  58.323 100.833  0.00  0.00           C
ATOM   2644  O   ALA   171     141.154  57.912 101.976  0.00  0.00           O
ATOM   2645  N   THR   172     141.518  57.515  99.830  0.00  0.00           N
ATOM   2646  HN  THR   172     141.409  57.959  98.929  0.00  0.00           H
ATOM   2647  CA  THR   172     142.185  56.208 100.006  0.00  0.00           C
ATOM   2648  HA  THR   172     142.673  56.222 100.980  0.00  0.00           H
ATOM   2649  CB  THR   172     141.148  55.093  99.926  0.00  0.00           C
ATOM   2650  HB  THR   172     140.419  55.383 100.683  0.00  0.00           H
ATOM   2651  OG1 THR   172     141.651  53.805 100.169  0.00  0.00           O
ATOM   2652  HG1 THR   172     140.966  53.465 100.749  0.00  0.00           H
ATOM   2653  CG2 THR   172     140.263  54.935  98.679  0.00  0.00           C
ATOM   2654 1HG2 THR   172     139.940  55.835  98.157  0.00  0.00           H
ATOM   2655 2HG2 THR   172     140.915  54.358  98.024  0.00  0.00           H
ATOM   2656 3HG2 THR   172     139.385  54.384  99.018  0.00  0.00           H
ATOM   2657  C   THR   172     143.352  56.019  98.942  0.00  0.00           C
ATOM   2658  O   THR   172     143.366  56.731  97.938  0.00  0.00           O
ATOM   2659  N   ASN   173     144.191  55.005  99.196  0.00  0.00           N
ATOM   2660  HN  ASN   173     144.207  54.631 100.134  0.00  0.00           H
ATOM   2661  CA  ASN   173     145.036  54.454  98.133  0.00  0.00           C
ATOM   2662  HA  ASN   173     144.535  54.146  97.215  0.00  0.00           H
ATOM   2663  CB  ASN   173     146.257  55.361  97.872  0.00  0.00           C
ATOM   2664  HB1 ASN   173     146.016  56.368  97.532  0.00  0.00           H
ATOM   2665  HB2 ASN   173     146.810  55.463  98.806  0.00  0.00           H
ATOM   2666  CG  ASN   173     147.033  54.966  96.616  0.00  0.00           C
ATOM   2667  OD1 ASN   173     146.616  54.327  95.667  0.00  0.00           O
ATOM   2668  ND2 ASN   173     148.256  55.496  96.602  0.00  0.00           N
ATOM   2669 1HD2 ASN   173     148.933  55.257  95.892  0.00  0.00           H
ATOM   2670 2HD2 ASN   173     148.682  55.926  97.410  0.00  0.00           H
ATOM   2671  C   ASN   173     145.633  53.141  98.716  0.00  0.00           C
ATOM   2672  O   ASN   173     146.112  53.075  99.910  0.00  0.00           O
ATOM   2673  N   ILE   174     145.706  52.080  97.916  0.00  0.00           N
ATOM   2674  HN  ILE   174     145.347  52.271  96.991  0.00  0.00           H
ATOM   2675  CA  ILE   174     146.432  50.815  98.207  0.00  0.00           C
ATOM   2676  HA  ILE   174     147.197  51.171  98.897  0.00  0.00           H
ATOM   2677  CB  ILE   174     145.560  49.696  98.806  0.00  0.00           C
ATOM   2678  HB  ILE   174     145.262  49.007  98.016  0.00  0.00           H
ATOM   2679  CG2 ILE   174     146.427  48.883  99.809  0.00  0.00           C
ATOM   2680 1HG2 ILE   174     146.571  49.570 100.643  0.00  0.00           H
ATOM   2681 2HG2 ILE   174     145.882  48.007 100.161  0.00  0.00           H
ATOM   2682 3HG2 ILE   174     147.348  48.637  99.281  0.00  0.00           H
ATOM   2683  CG1 ILE   174     144.202  50.262  99.264  0.00  0.00           C
ATOM   2684 1HG1 ILE   174     144.352  51.097  99.949  0.00  0.00           H
ATOM   2685 2HG1 ILE   174     143.679  50.758  98.447  0.00  0.00           H
ATOM   2686  CD1 ILE   174     143.154  49.242  99.798  0.00  0.00           C
ATOM   2687 1HD1 ILE   174     142.212  49.762  99.972  0.00  0.00           H
ATOM   2688 2HD1 ILE   174     143.035  48.376  99.146  0.00  0.00           H
ATOM   2689 3HD1 ILE   174     143.452  48.865 100.776  0.00  0.00           H
ATOM   2690  C   ILE   174     147.040  50.400  96.893  0.00  0.00           C
ATOM   2691  O   ILE   174     146.251  50.278  95.948  0.00  0.00           O
ATOM   2692  N   PRO   175     148.306  50.046  96.705  0.00  0.00           N
ATOM   2693  CD  PRO   175     149.411  50.391  97.617  0.00  0.00           C
ATOM   2694  HD1 PRO   175     149.095  50.233  98.648  0.00  0.00           H
ATOM   2695  HD2 PRO   175     149.671  51.449  97.579  0.00  0.00           H
ATOM   2696  CA  PRO   175     148.757  49.264  95.504  0.00  0.00           C
ATOM   2697  HA  PRO   175     148.468  49.772  94.584  0.00  0.00           H
ATOM   2698  CB  PRO   175     150.303  49.283  95.703  0.00  0.00           C
ATOM   2699  HB1 PRO   175     150.714  48.359  95.295  0.00  0.00           H
ATOM   2700  HB2 PRO   175     150.604  50.076  95.019  0.00  0.00           H
ATOM   2701  CG  PRO   175     150.549  49.516  97.167  0.00  0.00           C
ATOM   2702  HG1 PRO   175     150.489  48.626  97.793  0.00  0.00           H
ATOM   2703  HG2 PRO   175     151.537  49.911  97.407  0.00  0.00           H
ATOM   2704  C   PRO   175     148.138  47.852  95.555  0.00  0.00           C
ATOM   2705  O   PRO   175     147.755  47.384  96.664  0.00  0.00           O
ATOM   2706  N   PRO   176     148.123  47.167  94.423  0.00  0.00           N
ATOM   2707  CD  PRO   176     148.402  47.563  93.035  0.00  0.00           C
ATOM   2708  HD1 PRO   176     149.193  48.305  92.927  0.00  0.00           H
ATOM   2709  HD2 PRO   176     147.459  47.926  92.625  0.00  0.00           H
ATOM   2710  CA  PRO   176     147.961  45.712  94.481  0.00  0.00           C
ATOM   2711  HA  PRO   176     146.953  45.432  94.785  0.00  0.00           H
ATOM   2712  CB  PRO   176     148.132  45.208  93.065  0.00  0.00           C
ATOM   2713  HB1 PRO   176     148.468  44.172  93.025  0.00  0.00           H
ATOM   2714  HB2 PRO   176     147.139  45.215  92.617  0.00  0.00           H
ATOM   2715  CG  PRO   176     148.969  46.225  92.420  0.00  0.00           C
ATOM   2716  HG1 PRO   176     150.007  46.196  92.753  0.00  0.00           H
ATOM   2717  HG2 PRO   176     148.915  46.356  91.339  0.00  0.00           H
ATOM   2718  C   PRO   176     148.940  44.972  95.411  0.00  0.00           C
ATOM   2719  O   PRO   176     150.104  45.395  95.576  0.00  0.00           O
HETATM 2720  N   HIE   177     148.488  43.813  95.886  0.00  0.00           N
HETATM 2721  HN  HIE   177     147.586  43.512  95.544  0.00  0.00           H
HETATM 2722  CA  HIE   177     149.141  42.754  96.585  0.00  0.00           C
HETATM 2723  HA  HIE   177     150.190  43.030  96.486  0.00  0.00           H
HETATM 2724  CB  HIE   177     148.749  42.766  98.048  0.00  0.00           C
HETATM 2725  HB1 HIE   177     147.694  42.495  98.093  0.00  0.00           H
HETATM 2726  HB2 HIE   177     149.329  42.064  98.646  0.00  0.00           H
HETATM 2727  CG  HIE   177     148.952  44.054  98.850  0.00  0.00           C
HETATM 2728  ND1 HIE   177     150.050  44.334  99.623  0.00  0.00           N
HETATM 2729  CE1 HIE   177     149.858  45.592 100.135  0.00  0.00           C
HETATM 2730 1HE1 HIE   177     148.607  46.106  99.666  0.00  0.00           H
HETATM 2731  NE2 HIE   177     148.710  46.064  99.705  0.00  0.00           N
HETATM 2732  HE2 HIE   177     148.264  46.961  99.832  0.00  0.00           H
HETATM 2733  CD2 HIE   177     148.110  45.137  98.931  0.00  0.00           C
HETATM 2734 1HD2 HIE   177     147.931  45.544  97.936  0.00  0.00           H
HETATM 2735  C   HIE   177     148.908  41.438  95.881  0.00  0.00           C
HETATM 2736  O   HIE   177     148.071  41.280  95.003  0.00  0.00           O
HETATM 2737 2HE1 HIE   177     150.549  46.117 100.795  0.00  0.00           H
HETATM 2738 2HD2 HIE   177     147.162  44.838  99.377  0.00  0.00           H
ATOM   2739  N   ASN   178     149.642  40.381  96.297  0.00  0.00           N
ATOM   2740  HN  ASN   178     150.220  40.516  97.114  0.00  0.00           H
ATOM   2741  CA  ASN   178     149.557  39.028  95.683  0.00  0.00           C
ATOM   2742  HA  ASN   178     149.291  39.130  94.631  0.00  0.00           H
ATOM   2743  CB  ASN   178     150.966  38.388  95.831  0.00  0.00           C
ATOM   2744  HB1 ASN   178     151.715  39.079  95.444  0.00  0.00           H
ATOM   2745  HB2 ASN   178     151.238  38.441  96.885  0.00  0.00           H
ATOM   2746  CG  ASN   178     151.042  36.958  95.267  0.00  0.00           C
ATOM   2747  OD1 ASN   178     150.818  35.988  95.962  0.00  0.00           O
ATOM   2748  ND2 ASN   178     151.225  36.797  93.974  0.00  0.00           N
ATOM   2749 1HD2 ASN   178     151.363  35.881  93.572  0.00  0.00           H
ATOM   2750 2HD2 ASN   178     151.455  37.653  93.491  0.00  0.00           H
ATOM   2751  C   ASN   178     148.529  38.100  96.361  0.00  0.00           C
ATOM   2752  O   ASN   178     148.480  37.853  97.596  0.00  0.00           O
ATOM   2753  N   LEU   179     147.704  37.389  95.571  0.00  0.00           N
ATOM   2754  HN  LEU   179     147.785  37.512  94.571  0.00  0.00           H
ATOM   2755  CA  LEU   179     146.525  36.599  95.933  0.00  0.00           C
ATOM   2756  HA  LEU   179     146.018  37.223  96.668  0.00  0.00           H
ATOM   2757  CB  LEU   179     145.871  36.396  94.598  0.00  0.00           C
ATOM   2758  HB1 LEU   179     145.579  37.375  94.216  0.00  0.00           H
ATOM   2759  HB2 LEU   179     146.514  35.990  93.817  0.00  0.00           H
ATOM   2760  CG  LEU   179     144.647  35.428  94.646  0.00  0.00           C
ATOM   2761  HG  LEU   179     144.936  34.528  95.189  0.00  0.00           H
ATOM   2762  CD1 LEU   179     143.580  36.134  95.516  0.00  0.00           C
ATOM   2763 1HD1 LEU   179     143.354  37.144  95.175  0.00  0.00           H
ATOM   2764 2HD1 LEU   179     142.711  35.479  95.578  0.00  0.00           H
ATOM   2765 3HD1 LEU   179     143.955  36.087  96.538  0.00  0.00           H
ATOM   2766  CD2 LEU   179     144.112  35.219  93.224  0.00  0.00           C
ATOM   2767 1HD2 LEU   179     143.311  34.484  93.302  0.00  0.00           H
ATOM   2768 2HD2 LEU   179     143.779  36.185  92.843  0.00  0.00           H
ATOM   2769 3HD2 LEU   179     144.846  34.771  92.554  0.00  0.00           H
ATOM   2770  C   LEU   179     146.875  35.299  96.711  0.00  0.00           C
ATOM   2771  O   LEU   179     146.078  35.034  97.610  0.00  0.00           O
ATOM   2772  N   THR   180     147.999  34.677  96.489  0.00  0.00           N
ATOM   2773  HN  THR   180     148.738  35.045  95.907  0.00  0.00           H
ATOM   2774  CA  THR   180     148.406  33.563  97.379  0.00  0.00           C
ATOM   2775  HA  THR   180     147.554  32.888  97.467  0.00  0.00           H
ATOM   2776  CB  THR   180     149.615  32.804  96.771  0.00  0.00           C
ATOM   2777  HB  THR   180     150.251  33.489  96.209  0.00  0.00           H
ATOM   2778  OG1 THR   180     149.068  31.835  95.856  0.00  0.00           O
ATOM   2779  HG1 THR   180     149.809  31.589  95.298  0.00  0.00           H
ATOM   2780  CG2 THR   180     150.553  32.030  97.630  0.00  0.00           C
ATOM   2781 1HG2 THR   180     150.886  32.663  98.452  0.00  0.00           H
ATOM   2782 2HG2 THR   180     149.968  31.295  98.181  0.00  0.00           H
ATOM   2783 3HG2 THR   180     151.381  31.636  97.040  0.00  0.00           H
ATOM   2784  C   THR   180     148.717  33.921  98.816  0.00  0.00           C
ATOM   2785  O   THR   180     148.192  33.338  99.735  0.00  0.00           O
ATOM   2786  N   GLU   181     149.497  34.978  98.890  0.00  0.00           N
ATOM   2787  HN  GLU   181     149.899  35.328  98.033  0.00  0.00           H
ATOM   2788  CA  GLU   181     149.926  35.509 100.237  0.00  0.00           C
ATOM   2789  HA  GLU   181     150.560  34.837 100.816  0.00  0.00           H
ATOM   2790  CB  GLU   181     150.844  36.727  99.920  0.00  0.00           C
ATOM   2791  HB1 GLU   181     150.402  37.456  99.240  0.00  0.00           H
ATOM   2792  HB2 GLU   181     150.974  37.231 100.878  0.00  0.00           H
ATOM   2793  CG  GLU   181     152.152  36.233  99.407  0.00  0.00           C
ATOM   2794  HG1 GLU   181     152.700  35.735 100.208  0.00  0.00           H
ATOM   2795  HG2 GLU   181     151.954  35.533  98.595  0.00  0.00           H
ATOM   2796  CD  GLU   181     153.061  37.378  98.858  0.00  0.00           C
ATOM   2797  OE1 GLU   181     154.036  37.089  98.075  0.00  0.00           O
ATOM   2798  OE2 GLU   181     152.932  38.546  99.271  0.00  0.00           O
ATOM   2799  C   GLU   181     148.760  35.979 101.123  0.00  0.00           C
ATOM   2800  O   GLU   181     148.652  35.628 102.315  0.00  0.00           O
ATOM   2801  N   LEU   182     147.815  36.717 100.502  0.00  0.00           N
ATOM   2802  HN  LEU   182     148.125  37.219  99.682  0.00  0.00           H
ATOM   2803  CA  LEU   182     146.622  37.209 101.028  0.00  0.00           C
ATOM   2804  HA  LEU   182     146.750  37.921 101.843  0.00  0.00           H
ATOM   2805  CB  LEU   182     145.829  37.983  99.937  0.00  0.00           C
ATOM   2806  HB1 LEU   182     145.918  37.451  98.990  0.00  0.00           H
ATOM   2807  HB2 LEU   182     144.757  37.990 100.136  0.00  0.00           H
ATOM   2808  CG  LEU   182     146.202  39.510  99.843  0.00  0.00           C
ATOM   2809  HG  LEU   182     147.283  39.649  99.830  0.00  0.00           H
ATOM   2810  CD1 LEU   182     145.601  40.064  98.521  0.00  0.00           C
ATOM   2811 1HD1 LEU   182     144.512  40.043  98.553  0.00  0.00           H
ATOM   2812 2HD1 LEU   182     145.849  41.118  98.399  0.00  0.00           H
ATOM   2813 3HD1 LEU   182     145.886  39.416  97.692  0.00  0.00           H
ATOM   2814  CD2 LEU   182     145.762  40.374 101.009  0.00  0.00           C
ATOM   2815 1HD2 LEU   182     144.674  40.427 100.965  0.00  0.00           H
ATOM   2816 2HD2 LEU   182     145.967  39.813 101.921  0.00  0.00           H
ATOM   2817 3HD2 LEU   182     146.204  41.368 101.080  0.00  0.00           H
ATOM   2818  C   LEU   182     145.733  36.092 101.556  0.00  0.00           C
ATOM   2819  O   LEU   182     145.373  36.060 102.704  0.00  0.00           O
ATOM   2820  N   ILE   183     145.318  35.232 100.671  0.00  0.00           N
ATOM   2821  HN  ILE   183     145.478  35.327  99.678  0.00  0.00           H
ATOM   2822  CA  ILE   183     144.476  34.074 100.969  0.00  0.00           C
ATOM   2823  HA  ILE   183     143.556  34.398 101.456  0.00  0.00           H
ATOM   2824  CB  ILE   183     143.970  33.265  99.693  0.00  0.00           C
ATOM   2825  HB  ILE   183     144.835  33.111  99.047  0.00  0.00           H
ATOM   2826  CG2 ILE   183     143.492  31.855 100.125  0.00  0.00           C
ATOM   2827 1HG2 ILE   183     143.254  31.327  99.201  0.00  0.00           H
ATOM   2828 2HG2 ILE   183     144.145  31.129 100.610  0.00  0.00           H
ATOM   2829 3HG2 ILE   183     142.546  31.912 100.664  0.00  0.00           H
ATOM   2830  CG1 ILE   183     142.905  34.203  98.975  0.00  0.00           C
ATOM   2831 1HG1 ILE   183     142.085  34.368  99.672  0.00  0.00           H
ATOM   2832 2HG1 ILE   183     143.384  35.149  98.720  0.00  0.00           H
ATOM   2833  CD1 ILE   183     142.355  33.483  97.748  0.00  0.00           C
ATOM   2834 1HD1 ILE   183     141.798  32.550  97.827  0.00  0.00           H
ATOM   2835 2HD1 ILE   183     141.689  34.224  97.306  0.00  0.00           H
ATOM   2836 3HD1 ILE   183     143.191  33.352  97.060  0.00  0.00           H
ATOM   2837  C   ILE   183     145.236  33.241 101.978  0.00  0.00           C
ATOM   2838  O   ILE   183     144.556  32.802 102.860  0.00  0.00           O
ATOM   2839  N   ASN   184     146.570  33.110 102.036  0.00  0.00           N
ATOM   2840  HN  ASN   184     147.021  33.428 101.190  0.00  0.00           H
ATOM   2841  CA  ASN   184     147.298  32.395 103.094  0.00  0.00           C
ATOM   2842  HA  ASN   184     146.787  31.452 103.288  0.00  0.00           H
ATOM   2843  CB  ASN   184     148.751  32.154 102.676  0.00  0.00           C
ATOM   2844  HB1 ASN   184     149.189  33.033 102.203  0.00  0.00           H
ATOM   2845  HB2 ASN   184     149.297  31.905 103.586  0.00  0.00           H
ATOM   2846  CG  ASN   184     148.887  30.996 101.774  0.00  0.00           C
ATOM   2847  OD1 ASN   184     148.040  30.109 101.654  0.00  0.00           O
ATOM   2848  ND2 ASN   184     149.992  30.957 101.044  0.00  0.00           N
ATOM   2849 1HD2 ASN   184     150.053  30.157 100.432  0.00  0.00           H
ATOM   2850 2HD2 ASN   184     150.717  31.656 101.125  0.00  0.00           H
ATOM   2851  C   ASN   184     147.142  33.206 104.396  0.00  0.00           C
ATOM   2852  O   ASN   184     147.034  32.522 105.449  0.00  0.00           O
ATOM   2853  N   GLY   185     147.130  34.541 104.442  0.00  0.00           N
ATOM   2854  HN  GLY   185     147.423  35.039 103.614  0.00  0.00           H
ATOM   2855  CA  GLY   185     146.778  35.380 105.647  0.00  0.00           C
ATOM   2856  HA1 GLY   185     147.318  35.029 106.526  0.00  0.00           H
ATOM   2857  HA2 GLY   185     147.109  36.417 105.587  0.00  0.00           H
ATOM   2858  C   GLY   185     145.346  35.103 106.110  0.00  0.00           C
ATOM   2859  O   GLY   185     145.083  34.980 107.343  0.00  0.00           O
ATOM   2860  N   VAL   186     144.399  34.933 105.206  0.00  0.00           N
ATOM   2861  HN  VAL   186     144.690  35.042 104.245  0.00  0.00           H
ATOM   2862  CA  VAL   186     143.006  34.595 105.450  0.00  0.00           C
ATOM   2863  HA  VAL   186     142.713  35.097 106.372  0.00  0.00           H
ATOM   2864  CB  VAL   186     141.965  34.858 104.377  0.00  0.00           C
ATOM   2865  HB  VAL   186     142.173  34.226 103.514  0.00  0.00           H
ATOM   2866  CG1 VAL   186     140.526  34.591 104.833  0.00  0.00           C
ATOM   2867 1HG1 VAL   186     139.815  34.882 104.059  0.00  0.00           H
ATOM   2868 2HG1 VAL   186     140.445  33.508 104.918  0.00  0.00           H
ATOM   2869 3HG1 VAL   186     140.280  35.000 105.813  0.00  0.00           H
ATOM   2870  CG2 VAL   186     142.015  36.250 103.862  0.00  0.00           C
ATOM   2871 1HG2 VAL   186     141.295  36.097 103.058  0.00  0.00           H
ATOM   2872 2HG2 VAL   186     141.778  37.021 104.595  0.00  0.00           H
ATOM   2873 3HG2 VAL   186     142.961  36.443 103.357  0.00  0.00           H
ATOM   2874  C   VAL   186     142.859  33.131 105.889  0.00  0.00           C
ATOM   2875  O   VAL   186     141.940  32.865 106.723  0.00  0.00           O
ATOM   2876  N   LEU   187     143.801  32.292 105.585  0.00  0.00           N
ATOM   2877  HN  LEU   187     144.375  32.478 104.775  0.00  0.00           H
ATOM   2878  CA  LEU   187     143.942  30.865 105.938  0.00  0.00           C
ATOM   2879  HA  LEU   187     143.002  30.347 106.129  0.00  0.00           H
ATOM   2880  CB  LEU   187     144.678  30.019 104.873  0.00  0.00           C
ATOM   2881  HB1 LEU   187     145.302  30.669 104.261  0.00  0.00           H
ATOM   2882  HB2 LEU   187     145.328  29.334 105.418  0.00  0.00           H
ATOM   2883  CG  LEU   187     143.684  29.140 104.035  0.00  0.00           C
ATOM   2884  HG  LEU   187     143.240  28.354 104.647  0.00  0.00           H
ATOM   2885  CD1 LEU   187     142.581  29.934 103.393  0.00  0.00           C
ATOM   2886 1HD1 LEU   187     142.965  30.941 103.231  0.00  0.00           H
ATOM   2887 2HD1 LEU   187     142.227  29.440 102.488  0.00  0.00           H
ATOM   2888 3HD1 LEU   187     141.695  30.168 103.983  0.00  0.00           H
ATOM   2889  CD2 LEU   187     144.525  28.511 102.902  0.00  0.00           C
ATOM   2890 1HD2 LEU   187     144.009  27.804 102.253  0.00  0.00           H
ATOM   2891 2HD2 LEU   187     145.170  29.241 102.413  0.00  0.00           H
ATOM   2892 3HD2 LEU   187     145.226  27.879 103.447  0.00  0.00           H
ATOM   2893  C   LEU   187     144.594  30.805 107.331  0.00  0.00           C
ATOM   2894  O   LEU   187     144.459  29.831 108.053  0.00  0.00           O
ATOM   2895  N   SER   188     145.421  31.781 107.728  0.00  0.00           N
ATOM   2896  HN  SER   188     145.619  32.533 107.083  0.00  0.00           H
ATOM   2897  CA  SER   188     145.796  31.963 109.126  0.00  0.00           C
ATOM   2898  HA  SER   188     146.057  30.982 109.523  0.00  0.00           H
ATOM   2899  CB  SER   188     147.125  32.806 109.185  0.00  0.00           C
ATOM   2900  HB1 SER   188     146.986  33.759 108.674  0.00  0.00           H
ATOM   2901  HB2 SER   188     147.376  32.885 110.243  0.00  0.00           H
ATOM   2902  OG  SER   188     148.175  32.069 108.623  0.00  0.00           O
ATOM   2903  HG  SER   188     148.851  32.634 108.243  0.00  0.00           H
ATOM   2904  C   SER   188     144.711  32.443 109.963  0.00  0.00           C
ATOM   2905  O   SER   188     144.550  31.800 110.976  0.00  0.00           O
ATOM   2906  N   LEU   189     143.974  33.462 109.583  0.00  0.00           N
ATOM   2907  HN  LEU   189     144.352  34.089 108.887  0.00  0.00           H
ATOM   2908  CA  LEU   189     142.809  33.966 110.352  0.00  0.00           C
ATOM   2909  HA  LEU   189     143.139  33.960 111.391  0.00  0.00           H
ATOM   2910  CB  LEU   189     142.445  35.415 109.989  0.00  0.00           C
ATOM   2911  HB1 LEU   189     142.240  35.436 108.919  0.00  0.00           H
ATOM   2912  HB2 LEU   189     141.495  35.714 110.433  0.00  0.00           H
ATOM   2913  CG  LEU   189     143.469  36.462 110.465  0.00  0.00           C
ATOM   2914  HG  LEU   189     144.445  35.979 110.424  0.00  0.00           H
ATOM   2915  CD1 LEU   189     143.380  37.681 109.472  0.00  0.00           C
ATOM   2916 1HD1 LEU   189     142.523  38.302 109.733  0.00  0.00           H
ATOM   2917 2HD1 LEU   189     144.255  38.302 109.668  0.00  0.00           H
ATOM   2918 3HD1 LEU   189     143.203  37.453 108.421  0.00  0.00           H
ATOM   2919  CD2 LEU   189     143.182  36.774 111.898  0.00  0.00           C
ATOM   2920 1HD2 LEU   189     143.841  37.510 112.360  0.00  0.00           H
ATOM   2921 2HD2 LEU   189     142.128  37.021 112.022  0.00  0.00           H
ATOM   2922 3HD2 LEU   189     143.248  35.849 112.470  0.00  0.00           H
ATOM   2923  C   LEU   189     141.688  32.999 110.408  0.00  0.00           C
ATOM   2924  O   LEU   189     140.679  33.347 111.033  0.00  0.00           O
ATOM   2925  N   SER   190     141.752  31.811 109.772  0.00  0.00           N
ATOM   2926  HN  SER   190     142.542  31.719 109.149  0.00  0.00           H
ATOM   2927  CA  SER   190     140.766  30.727 109.956  0.00  0.00           C
ATOM   2928  HA  SER   190     140.130  30.904 110.823  0.00  0.00           H
ATOM   2929  CB  SER   190     139.984  30.645 108.651  0.00  0.00           C
ATOM   2930  HB1 SER   190     139.350  29.761 108.695  0.00  0.00           H
ATOM   2931  HB2 SER   190     139.281  31.477 108.612  0.00  0.00           H
ATOM   2932  OG  SER   190     140.718  30.501 107.446  0.00  0.00           O
ATOM   2933  HG  SER   190     141.113  31.371 107.351  0.00  0.00           H
ATOM   2934  C   SER   190     141.400  29.444 110.371  0.00  0.00           C
ATOM   2935  O   SER   190     140.805  28.399 110.415  0.00  0.00           O
ATOM   2936  N   LYS   191     142.695  29.543 110.769  0.00  0.00           N
ATOM   2937  HN  LYS   191     143.111  30.440 110.562  0.00  0.00           H
ATOM   2938  CA  LYS   191     143.545  28.505 111.409  0.00  0.00           C
ATOM   2939  HA  LYS   191     142.924  27.617 111.535  0.00  0.00           H
ATOM   2940  CB  LYS   191     144.776  28.067 110.580  0.00  0.00           C
ATOM   2941  HB1 LYS   191     145.315  28.928 110.185  0.00  0.00           H
ATOM   2942  HB2 LYS   191     145.456  27.458 111.175  0.00  0.00           H
ATOM   2943  CG  LYS   191     144.347  27.162 109.411  0.00  0.00           C
ATOM   2944  HG1 LYS   191     144.082  26.155 109.734  0.00  0.00           H
ATOM   2945  HG2 LYS   191     143.455  27.534 108.908  0.00  0.00           H
ATOM   2946  CD  LYS   191     145.583  26.908 108.484  0.00  0.00           C
ATOM   2947  HD1 LYS   191     145.294  26.347 107.596  0.00  0.00           H
ATOM   2948  HD2 LYS   191     146.021  27.843 108.133  0.00  0.00           H
ATOM   2949  CE  LYS   191     146.708  26.119 109.189  0.00  0.00           C
ATOM   2950  HE1 LYS   191     147.096  26.593 110.091  0.00  0.00           H
ATOM   2951  HE2 LYS   191     146.383  25.142 109.547  0.00  0.00           H
ATOM   2952  NZ  LYS   191     147.792  25.868 108.203  0.00  0.00           N1+
ATOM   2953  HZ1 LYS   191     148.173  26.740 107.865  0.00  0.00           H
ATOM   2954  HZ2 LYS   191     148.448  25.290 108.709  0.00  0.00           H
ATOM   2955  HZ3 LYS   191     147.511  25.249 107.456  0.00  0.00           H
ATOM   2956  C   LYS   191     143.929  28.875 112.835  0.00  0.00           C
ATOM   2957  O   LYS   191     144.033  27.957 113.641  0.00  0.00           O
ATOM   2958  N   ASN   192     144.011  30.160 113.173  0.00  0.00           N
ATOM   2959  HN  ASN   192     143.937  30.874 112.463  0.00  0.00           H
ATOM   2960  CA  ASN   192     144.121  30.691 114.494  0.00  0.00           C
ATOM   2961  HA  ASN   192     143.528  30.053 115.150  0.00  0.00           H
ATOM   2962  CB  ASN   192     145.616  30.664 114.850  0.00  0.00           C
ATOM   2963  HB1 ASN   192     145.955  29.659 115.102  0.00  0.00           H
ATOM   2964  HB2 ASN   192     146.210  31.057 114.024  0.00  0.00           H
ATOM   2965  CG  ASN   192     145.990  31.471 116.115  0.00  0.00           C
ATOM   2966  OD1 ASN   192     145.213  31.447 117.105  0.00  0.00           O
ATOM   2967  ND2 ASN   192     147.039  32.229 116.080  0.00  0.00           N
ATOM   2968 1HD2 ASN   192     147.185  32.816 116.888  0.00  0.00           H
ATOM   2969 2HD2 ASN   192     147.777  32.091 115.405  0.00  0.00           H
ATOM   2970  C   ASN   192     143.560  32.166 114.552  0.00  0.00           C
ATOM   2971  O   ASN   192     143.860  32.976 113.638  0.00  0.00           O
ATOM   2972  N   PRO   193     142.609  32.597 115.438  0.00  0.00           N
ATOM   2973  CD  PRO   193     141.953  31.767 116.425  0.00  0.00           C
ATOM   2974  HD1 PRO   193     142.510  31.235 117.196  0.00  0.00           H
ATOM   2975  HD2 PRO   193     141.355  30.971 115.983  0.00  0.00           H
ATOM   2976  CA  PRO   193     142.270  33.998 115.637  0.00  0.00           C
ATOM   2977  HA  PRO   193     142.080  34.424 114.651  0.00  0.00           H
ATOM   2978  CB  PRO   193     140.877  33.894 116.340  0.00  0.00           C
ATOM   2979  HB1 PRO   193     140.730  34.784 116.953  0.00  0.00           H
ATOM   2980  HB2 PRO   193     140.078  33.807 115.604  0.00  0.00           H
ATOM   2981  CG  PRO   193     141.009  32.660 117.167  0.00  0.00           C
ATOM   2982  HG1 PRO   193     141.388  32.864 118.168  0.00  0.00           H
ATOM   2983  HG2 PRO   193     140.062  32.121 117.206  0.00  0.00           H
ATOM   2984  C   PRO   193     143.266  34.854 116.272  0.00  0.00           C
ATOM   2985  O   PRO   193     143.207  36.126 116.241  0.00  0.00           O
ATOM   2986  N   ASP   194     144.164  34.270 117.060  0.00  0.00           N
ATOM   2987  HN  ASP   194     144.126  33.261 117.103  0.00  0.00           H
ATOM   2988  CA  ASP   194     145.028  34.937 118.032  0.00  0.00           C
ATOM   2989  HA  ASP   194     144.526  35.753 118.552  0.00  0.00           H
ATOM   2990  CB  ASP   194     145.479  33.844 119.008  0.00  0.00           C
ATOM   2991  HB1 ASP   194     144.560  33.328 119.285  0.00  0.00           H
ATOM   2992  HB2 ASP   194     146.246  33.216 118.555  0.00  0.00           H
ATOM   2993  CG  ASP   194     146.077  34.474 120.244  0.00  0.00           C
ATOM   2994  OD1 ASP   194     147.315  34.297 120.511  0.00  0.00           O
ATOM   2995  OD2 ASP   194     145.315  35.112 121.057  0.00  0.00           O
ATOM   2996  C   ASP   194     146.254  35.524 117.377  0.00  0.00           C
ATOM   2997  O   ASP   194     147.059  36.146 118.059  0.00  0.00           O
ATOM   2998  N   ILE   195     146.433  35.402 116.089  0.00  0.00           N
ATOM   2999  HN  ILE   195     145.780  34.893 115.511  0.00  0.00           H
ATOM   3000  CA  ILE   195     147.664  35.791 115.465  0.00  0.00           C
ATOM   3001  HA  ILE   195     148.497  35.432 116.069  0.00  0.00           H
ATOM   3002  CB  ILE   195     147.669  35.156 113.990  0.00  0.00           C
ATOM   3003  HB  ILE   195     147.498  34.091 114.144  0.00  0.00           H
ATOM   3004  CG2 ILE   195     146.684  35.785 112.996  0.00  0.00           C
ATOM   3005 1HG2 ILE   195     146.909  36.847 112.888  0.00  0.00           H
ATOM   3006 2HG2 ILE   195     146.744  35.222 112.065  0.00  0.00           H
ATOM   3007 3HG2 ILE   195     145.671  35.888 113.383  0.00  0.00           H
ATOM   3008  CG1 ILE   195     149.103  35.181 113.435  0.00  0.00           C
ATOM   3009 1HG1 ILE   195     149.438  36.140 113.038  0.00  0.00           H
ATOM   3010 2HG1 ILE   195     149.750  34.820 114.234  0.00  0.00           H
ATOM   3011  CD1 ILE   195     149.416  34.075 112.415  0.00  0.00           C
ATOM   3012 1HD1 ILE   195     150.505  34.018 112.409  0.00  0.00           H
ATOM   3013 2HD1 ILE   195     148.957  33.127 112.697  0.00  0.00           H
ATOM   3014 3HD1 ILE   195     149.084  34.367 111.419  0.00  0.00           H
ATOM   3015  C   ILE   195     147.763  37.361 115.472  0.00  0.00           C
ATOM   3016  O   ILE   195     146.786  38.068 115.730  0.00  0.00           O
ATOM   3017  N   SER   196     148.983  37.822 115.253  0.00  0.00           N
ATOM   3018  HN  SER   196     149.735  37.203 114.985  0.00  0.00           H
ATOM   3019  CA  SER   196     149.292  39.287 115.153  0.00  0.00           C
ATOM   3020  HA  SER   196     148.414  39.932 115.118  0.00  0.00           H
ATOM   3021  CB  SER   196     150.230  39.764 116.267  0.00  0.00           C
ATOM   3022  HB1 SER   196     150.449  40.822 116.127  0.00  0.00           H
ATOM   3023  HB2 SER   196     149.736  39.488 117.199  0.00  0.00           H
ATOM   3024  OG  SER   196     151.433  39.049 116.082  0.00  0.00           O
ATOM   3025  HG  SER   196     151.206  38.131 116.246  0.00  0.00           H
ATOM   3026  C   SER   196     149.978  39.564 113.795  0.00  0.00           C
ATOM   3027  O   SER   196     150.558  38.668 113.210  0.00  0.00           O
ATOM   3028  N   ILE   197     149.983  40.841 113.341  0.00  0.00           N
ATOM   3029  HN  ILE   197     149.628  41.505 114.014  0.00  0.00           H
ATOM   3030  CA  ILE   197     150.454  41.249 111.992  0.00  0.00           C
ATOM   3031  HA  ILE   197     149.678  41.033 111.257  0.00  0.00           H
ATOM   3032  CB  ILE   197     150.604  42.793 111.983  0.00  0.00           C
ATOM   3033  HB  ILE   197     151.301  43.110 112.759  0.00  0.00           H
ATOM   3034  CG2 ILE   197     151.212  43.293 110.677  0.00  0.00           C
ATOM   3035 1HG2 ILE   197     150.994  44.360 110.632  0.00  0.00           H
ATOM   3036 2HG2 ILE   197     152.285  43.108 110.623  0.00  0.00           H
ATOM   3037 3HG2 ILE   197     150.714  42.873 109.803  0.00  0.00           H
ATOM   3038  CG1 ILE   197     149.237  43.493 112.135  0.00  0.00           C
ATOM   3039 1HG1 ILE   197     148.743  43.140 113.040  0.00  0.00           H
ATOM   3040 2HG1 ILE   197     149.356  44.575 112.193  0.00  0.00           H
ATOM   3041  CD1 ILE   197     148.158  43.315 110.994  0.00  0.00           C
ATOM   3042 1HD1 ILE   197     148.482  43.723 110.037  0.00  0.00           H
ATOM   3043 2HD1 ILE   197     147.960  42.245 110.935  0.00  0.00           H
ATOM   3044 3HD1 ILE   197     147.266  43.864 111.297  0.00  0.00           H
ATOM   3045  C   ILE   197     151.851  40.649 111.736  0.00  0.00           C
ATOM   3046  O   ILE   197     152.158  40.110 110.717  0.00  0.00           O
ATOM   3047  N   ALA   198     152.808  40.711 112.667  0.00  0.00           N
ATOM   3048  HN  ALA   198     152.688  41.027 113.619  0.00  0.00           H
ATOM   3049  CA  ALA   198     154.239  40.366 112.392  0.00  0.00           C
ATOM   3050  HA  ALA   198     154.550  40.808 111.445  0.00  0.00           H
ATOM   3051  CB  ALA   198     154.975  40.942 113.589  0.00  0.00           C
ATOM   3052  HB1 ALA   198     155.993  41.249 113.349  0.00  0.00           H
ATOM   3053  HB2 ALA   198     154.504  41.877 113.892  0.00  0.00           H
ATOM   3054  HB3 ALA   198     155.015  40.305 114.473  0.00  0.00           H
ATOM   3055  C   ALA   198     154.456  38.850 112.145  0.00  0.00           C
ATOM   3056  O   ALA   198     155.552  38.441 111.965  0.00  0.00           O
ATOM   3057  N   GLU   199     153.419  37.990 112.109  0.00  0.00           N
ATOM   3058  HN  GLU   199     152.487  38.307 112.336  0.00  0.00           H
ATOM   3059  CA  GLU   199     153.423  36.531 111.888  0.00  0.00           C
ATOM   3060  HA  GLU   199     154.418  36.340 111.487  0.00  0.00           H
ATOM   3061  CB  GLU   199     153.271  35.746 113.119  0.00  0.00           C
ATOM   3062  HB1 GLU   199     152.685  36.389 113.776  0.00  0.00           H
ATOM   3063  HB2 GLU   199     152.731  34.809 112.985  0.00  0.00           H
ATOM   3064  CG  GLU   199     154.541  35.498 113.974  0.00  0.00           C
ATOM   3065  HG1 GLU   199     155.245  35.015 113.297  0.00  0.00           H
ATOM   3066  HG2 GLU   199     155.055  36.394 114.323  0.00  0.00           H
ATOM   3067  CD  GLU   199     154.416  34.351 114.992  0.00  0.00           C
ATOM   3068  OE1 GLU   199     155.275  33.560 115.222  0.00  0.00           O
ATOM   3069  OE2 GLU   199     153.425  34.375 115.759  0.00  0.00           O
ATOM   3070  C   GLU   199     152.403  36.257 110.660  0.00  0.00           C
ATOM   3071  O   GLU   199     152.760  35.398 109.823  0.00  0.00           O
ATOM   3072  N   LEU   200     151.407  37.092 110.464  0.00  0.00           N
ATOM   3073  HN  LEU   200     151.164  37.668 111.257  0.00  0.00           H
ATOM   3074  CA  LEU   200     150.644  37.083 109.204  0.00  0.00           C
ATOM   3075  HA  LEU   200     150.391  36.059 108.932  0.00  0.00           H
ATOM   3076  CB  LEU   200     149.391  37.884 109.335  0.00  0.00           C
ATOM   3077  HB1 LEU   200     149.653  38.882 109.685  0.00  0.00           H
ATOM   3078  HB2 LEU   200     149.060  37.998 108.302  0.00  0.00           H
ATOM   3079  CG  LEU   200     148.244  37.245 110.037  0.00  0.00           C
ATOM   3080  HG  LEU   200     148.676  36.751 110.907  0.00  0.00           H
ATOM   3081  CD1 LEU   200     147.288  38.329 110.500  0.00  0.00           C
ATOM   3082 1HD1 LEU   200     146.258  37.975 110.554  0.00  0.00           H
ATOM   3083 2HD1 LEU   200     147.607  38.604 111.505  0.00  0.00           H
ATOM   3084 3HD1 LEU   200     147.246  39.141 109.774  0.00  0.00           H
ATOM   3085  CD2 LEU   200     147.619  36.215 109.121  0.00  0.00           C
ATOM   3086 1HD2 LEU   200     146.935  35.649 109.754  0.00  0.00           H
ATOM   3087 2HD2 LEU   200     147.009  36.691 108.353  0.00  0.00           H
ATOM   3088 3HD2 LEU   200     148.301  35.537 108.606  0.00  0.00           H
ATOM   3089  C   LEU   200     151.500  37.697 108.076  0.00  0.00           C
ATOM   3090  O   LEU   200     151.463  37.352 106.907  0.00  0.00           O
ATOM   3091  N   MET   201     152.486  38.579 108.387  0.00  0.00           N
ATOM   3092  HN  MET   201     152.439  38.979 109.313  0.00  0.00           H
ATOM   3093  CA  MET   201     153.705  38.919 107.610  0.00  0.00           C
ATOM   3094  HA  MET   201     153.503  39.158 106.566  0.00  0.00           H
ATOM   3095  CB  MET   201     154.372  40.197 108.282  0.00  0.00           C
ATOM   3096  HB1 MET   201     154.406  40.091 109.367  0.00  0.00           H
ATOM   3097  HB2 MET   201     155.413  40.252 107.965  0.00  0.00           H
ATOM   3098  CG  MET   201     153.479  41.417 108.005  0.00  0.00           C
ATOM   3099  HG1 MET   201     153.246  41.373 106.942  0.00  0.00           H
ATOM   3100  HG2 MET   201     152.491  41.202 108.411  0.00  0.00           H
ATOM   3101  SD  MET   201     154.168  43.017 108.567  0.00  0.00           S
ATOM   3102  CE  MET   201     155.400  43.267 107.254  0.00  0.00           C
ATOM   3103  HE1 MET   201     155.836  42.296 107.016  0.00  0.00           H
ATOM   3104  HE2 MET   201     154.951  43.513 106.292  0.00  0.00           H
ATOM   3105  HE3 MET   201     156.183  44.007 107.420  0.00  0.00           H
ATOM   3106  C   MET   201     154.700  37.746 107.493  0.00  0.00           C
ATOM   3107  O   MET   201     155.685  37.856 106.771  0.00  0.00           O
ATOM   3108  N   GLU   202     154.393  36.534 107.965  0.00  0.00           N
ATOM   3109  HN  GLU   202     153.522  36.481 108.474  0.00  0.00           H
ATOM   3110  CA  GLU   202     155.024  35.274 107.488  0.00  0.00           C
ATOM   3111  HA  GLU   202     155.883  35.461 106.843  0.00  0.00           H
ATOM   3112  CB  GLU   202     155.610  34.416 108.649  0.00  0.00           C
ATOM   3113  HB1 GLU   202     154.819  34.143 109.348  0.00  0.00           H
ATOM   3114  HB2 GLU   202     155.937  33.483 108.189  0.00  0.00           H
ATOM   3115  CG  GLU   202     156.841  35.067 109.390  0.00  0.00           C
ATOM   3116  HG1 GLU   202     157.436  35.562 108.623  0.00  0.00           H
ATOM   3117  HG2 GLU   202     156.409  35.860 110.000  0.00  0.00           H
ATOM   3118  CD  GLU   202     157.595  34.113 110.315  0.00  0.00           C
ATOM   3119  OE1 GLU   202     157.956  32.996 109.777  0.00  0.00           O
ATOM   3120  OE2 GLU   202     157.902  34.438 111.519  0.00  0.00           O
ATOM   3121  C   GLU   202     154.246  34.471 106.391  0.00  0.00           C
ATOM   3122  O   GLU   202     154.802  33.472 105.881  0.00  0.00           O
ATOM   3123  N   ASP   203     153.039  34.937 106.116  0.00  0.00           N
ATOM   3124  HN  ASP   203     152.730  35.672 106.736  0.00  0.00           H
ATOM   3125  CA  ASP   203     152.153  34.513 104.997  0.00  0.00           C
ATOM   3126  HA  ASP   203     152.368  33.487 104.698  0.00  0.00           H
ATOM   3127  CB  ASP   203     150.669  34.360 105.432  0.00  0.00           C
ATOM   3128  HB1 ASP   203     150.380  35.230 106.022  0.00  0.00           H
ATOM   3129  HB2 ASP   203     150.076  34.172 104.538  0.00  0.00           H
ATOM   3130  CG  ASP   203     150.654  33.050 106.323  0.00  0.00           C
ATOM   3131  OD1 ASP   203     151.025  31.917 105.925  0.00  0.00           O
ATOM   3132  OD2 ASP   203     150.286  33.175 107.522  0.00  0.00           O
ATOM   3133  C   ASP   203     152.322  35.451 103.808  0.00  0.00           C
ATOM   3134  O   ASP   203     152.458  35.026 102.638  0.00  0.00           O
ATOM   3135  N   ILE   204     152.351  36.788 104.198  0.00  0.00           N
ATOM   3136  HN  ILE   204     152.156  36.993 105.167  0.00  0.00           H
ATOM   3137  CA  ILE   204     152.469  37.931 103.227  0.00  0.00           C
ATOM   3138  HA  ILE   204     152.230  37.481 102.263  0.00  0.00           H
ATOM   3139  CB  ILE   204     151.401  39.005 103.563  0.00  0.00           C
ATOM   3140  HB  ILE   204     151.586  39.376 104.571  0.00  0.00           H
ATOM   3141  CG2 ILE   204     151.398  40.231 102.592  0.00  0.00           C
ATOM   3142 1HG2 ILE   204     150.539  40.897 102.670  0.00  0.00           H
ATOM   3143 2HG2 ILE   204     152.317  40.796 102.744  0.00  0.00           H
ATOM   3144 3HG2 ILE   204     151.373  39.827 101.580  0.00  0.00           H
ATOM   3145  CG1 ILE   204     149.895  38.408 103.494  0.00  0.00           C
ATOM   3146 1HG1 ILE   204     149.609  38.306 102.447  0.00  0.00           H
ATOM   3147 2HG1 ILE   204     149.749  37.476 104.040  0.00  0.00           H
ATOM   3148  CD1 ILE   204     148.928  39.326 104.226  0.00  0.00           C
ATOM   3149 1HD1 ILE   204     147.963  38.831 104.115  0.00  0.00           H
ATOM   3150 2HD1 ILE   204     149.166  39.436 105.284  0.00  0.00           H
ATOM   3151 3HD1 ILE   204     148.865  40.291 103.724  0.00  0.00           H
ATOM   3152  C   ILE   204     153.879  38.608 103.118  0.00  0.00           C
ATOM   3153  O   ILE   204     154.530  39.010 104.078  0.00  0.00           O
ATOM   3154  N   GLU   205     154.418  38.619 101.890  0.00  0.00           N
ATOM   3155  HN  GLU   205     153.770  38.739 101.125  0.00  0.00           H
ATOM   3156  CA  GLU   205     155.747  39.113 101.571  0.00  0.00           C
ATOM   3157  HA  GLU   205     156.419  38.978 102.419  0.00  0.00           H
ATOM   3158  CB  GLU   205     156.428  38.311 100.399  0.00  0.00           C
ATOM   3159  HB1 GLU   205     156.159  37.262 100.521  0.00  0.00           H
ATOM   3160  HB2 GLU   205     156.026  38.554  99.415  0.00  0.00           H
ATOM   3161  CG  GLU   205     157.953  38.449 100.357  0.00  0.00           C
ATOM   3162  HG1 GLU   205     158.283  38.316  99.327  0.00  0.00           H
ATOM   3163  HG2 GLU   205     158.256  39.463 100.616  0.00  0.00           H
ATOM   3164  CD  GLU   205     158.759  37.478 101.363  0.00  0.00           C
ATOM   3165  OE1 GLU   205     158.944  36.248 101.084  0.00  0.00           O
ATOM   3166  OE2 GLU   205     159.240  37.912 102.393  0.00  0.00           O
ATOM   3167  C   GLU   205     155.702  40.599 101.258  0.00  0.00           C
ATOM   3168  O   GLU   205     156.585  41.408 101.656  0.00  0.00           O
ATOM   3169  N   GLY   206     154.684  41.024 100.518  0.00  0.00           N
ATOM   3170  HN  GLY   206     154.043  40.391 100.062  0.00  0.00           H
ATOM   3171  CA  GLY   206     154.393  42.508 100.337  0.00  0.00           C
ATOM   3172  HA1 GLY   206     154.008  42.915 101.272  0.00  0.00           H
ATOM   3173  HA2 GLY   206     155.238  43.161 100.121  0.00  0.00           H
ATOM   3174  C   GLY   206     153.403  42.863  99.189  0.00  0.00           C
ATOM   3175  O   GLY   206     152.773  41.948  98.622  0.00  0.00           O
ATOM   3176  N   PRO   207     153.159  44.113  98.825  0.00  0.00           N
ATOM   3177  CD  PRO   207     153.673  45.333  99.543  0.00  0.00           C
ATOM   3178  HD1 PRO   207     154.760  45.417  99.537  0.00  0.00           H
ATOM   3179  HD2 PRO   207     153.286  45.420 100.558  0.00  0.00           H
ATOM   3180  CA  PRO   207     152.719  44.527  97.468  0.00  0.00           C
ATOM   3181  HA  PRO   207     151.645  44.358  97.544  0.00  0.00           H
ATOM   3182  CB  PRO   207     153.092  46.005  97.403  0.00  0.00           C
ATOM   3183  HB1 PRO   207     154.139  46.171  97.147  0.00  0.00           H
ATOM   3184  HB2 PRO   207     152.470  46.599  96.734  0.00  0.00           H
ATOM   3185  CG  PRO   207     153.103  46.558  98.799  0.00  0.00           C
ATOM   3186  HG1 PRO   207     153.864  47.315  98.988  0.00  0.00           H
ATOM   3187  HG2 PRO   207     152.119  46.823  99.184  0.00  0.00           H
ATOM   3188  C   PRO   207     153.395  43.836  96.289  0.00  0.00           C
ATOM   3189  O   PRO   207     154.477  43.281  96.347  0.00  0.00           O
ATOM   3190  N   ASP   208     152.678  43.662  95.124  0.00  0.00           N
ATOM   3191  HN  ASP   208     151.818  44.185  95.037  0.00  0.00           H
ATOM   3192  CA  ASP   208     153.006  42.855  93.978  0.00  0.00           C
ATOM   3193  HA  ASP   208     154.082  42.917  93.811  0.00  0.00           H
ATOM   3194  CB  ASP   208     152.657  41.393  94.271  0.00  0.00           C
ATOM   3195  HB1 ASP   208     153.162  41.053  95.176  0.00  0.00           H
ATOM   3196  HB2 ASP   208     151.604  41.114  94.244  0.00  0.00           H
ATOM   3197  CG  ASP   208     153.370  40.436  93.302  0.00  0.00           C
ATOM   3198  OD1 ASP   208     154.444  40.733  92.741  0.00  0.00           O
ATOM   3199  OD2 ASP   208     152.755  39.417  92.891  0.00  0.00           O
ATOM   3200  C   ASP   208     152.393  43.490  92.722  0.00  0.00           C
ATOM   3201  O   ASP   208     151.202  43.598  92.607  0.00  0.00           O
ATOM   3202  N   PHE   209     153.221  43.909  91.744  0.00  0.00           N
ATOM   3203  HN  PHE   209     154.226  43.853  91.832  0.00  0.00           H
ATOM   3204  CA  PHE   209     152.783  44.725  90.642  0.00  0.00           C
ATOM   3205  HA  PHE   209     151.823  45.164  90.913  0.00  0.00           H
ATOM   3206  CB  PHE   209     153.736  45.943  90.535  0.00  0.00           C
ATOM   3207  HB1 PHE   209     154.639  45.521  90.093  0.00  0.00           H
ATOM   3208  HB2 PHE   209     153.454  46.601  89.712  0.00  0.00           H
ATOM   3209  CG  PHE   209     154.196  46.635  91.857  0.00  0.00           C
ATOM   3210  CD1 PHE   209     153.254  46.864  92.861  0.00  0.00           C
ATOM   3211  HD1 PHE   209     152.236  46.551  92.679  0.00  0.00           H
ATOM   3212  CD2 PHE   209     155.523  47.108  91.989  0.00  0.00           C
ATOM   3213  HD2 PHE   209     156.248  47.003  91.195  0.00  0.00           H
ATOM   3214  CE1 PHE   209     153.630  47.562  93.994  0.00  0.00           C
ATOM   3215  HE1 PHE   209     152.899  47.759  94.765  0.00  0.00           H
ATOM   3216  CE2 PHE   209     155.894  47.758  93.191  0.00  0.00           C
ATOM   3217  HE2 PHE   209     156.949  47.959  93.310  0.00  0.00           H
ATOM   3218  CZ  PHE   209     154.917  47.980  94.197  0.00  0.00           C
ATOM   3219  HZ  PHE   209     155.215  48.526  95.080  0.00  0.00           H
ATOM   3220  C   PHE   209     152.799  43.926  89.318  0.00  0.00           C
ATOM   3221  O   PHE   209     153.767  43.166  89.129  0.00  0.00           O
ATOM   3222  N   PRO   210     151.847  44.137  88.397  0.00  0.00           N
ATOM   3223  CD  PRO   210     150.603  44.895  88.661  0.00  0.00           C
ATOM   3224  HD1 PRO   210     150.895  45.847  89.106  0.00  0.00           H
ATOM   3225  HD2 PRO   210     149.892  44.343  89.275  0.00  0.00           H
ATOM   3226  CA  PRO   210     151.675  43.453  87.141  0.00  0.00           C
ATOM   3227  HA  PRO   210     151.567  42.414  87.453  0.00  0.00           H
ATOM   3228  CB  PRO   210     150.350  43.915  86.539  0.00  0.00           C
ATOM   3229  HB1 PRO   210     150.536  44.131  85.487  0.00  0.00           H
ATOM   3230  HB2 PRO   210     149.646  43.082  86.564  0.00  0.00           H
ATOM   3231  CG  PRO   210     150.044  45.218  87.296  0.00  0.00           C
ATOM   3232  HG1 PRO   210     150.679  46.024  86.928  0.00  0.00           H
ATOM   3233  HG2 PRO   210     148.993  45.506  87.298  0.00  0.00           H
ATOM   3234  C   PRO   210     152.807  43.575  86.126  0.00  0.00           C
ATOM   3235  O   PRO   210     152.816  42.839  85.096  0.00  0.00           O
ATOM   3236  N   THR   211     153.784  44.447  86.420  0.00  0.00           N
ATOM   3237  HN  THR   211     153.567  45.158  87.104  0.00  0.00           H
ATOM   3238  CA  THR   211     154.994  44.715  85.600  0.00  0.00           C
ATOM   3239  HA  THR   211     154.982  43.906  84.870  0.00  0.00           H
ATOM   3240  CB  THR   211     154.913  46.124  85.021  0.00  0.00           C
ATOM   3241  HB  THR   211     155.800  46.434  84.469  0.00  0.00           H
ATOM   3242  OG1 THR   211     154.749  47.016  86.074  0.00  0.00           O
ATOM   3243  HG1 THR   211     155.619  47.306  86.356  0.00  0.00           H
ATOM   3244  CG2 THR   211     153.763  46.282  83.992  0.00  0.00           C
ATOM   3245 1HG2 THR   211     152.841  46.486  84.536  0.00  0.00           H
ATOM   3246 2HG2 THR   211     154.026  47.033  83.248  0.00  0.00           H
ATOM   3247 3HG2 THR   211     153.678  45.297  83.532  0.00  0.00           H
ATOM   3248  C   THR   211     156.243  44.490  86.414  0.00  0.00           C
ATOM   3249  O   THR   211     157.294  44.845  85.995  0.00  0.00           O
ATOM   3250  N   ALA   212     156.149  43.859  87.661  0.00  0.00           N
ATOM   3251  HN  ALA   212     155.252  43.439  87.859  0.00  0.00           H
ATOM   3252  CA  ALA   212     157.207  43.528  88.553  0.00  0.00           C
ATOM   3253  HA  ALA   212     156.803  43.166  89.499  0.00  0.00           H
ATOM   3254  CB  ALA   212     157.963  42.372  87.978  0.00  0.00           C
ATOM   3255  HB1 ALA   212     158.663  42.083  88.762  0.00  0.00           H
ATOM   3256  HB2 ALA   212     157.285  41.576  87.669  0.00  0.00           H
ATOM   3257  HB3 ALA   212     158.562  42.595  87.096  0.00  0.00           H
ATOM   3258  C   ALA   212     158.069  44.745  89.047  0.00  0.00           C
ATOM   3259  O   ALA   212     157.595  45.743  89.549  0.00  0.00           O
ATOM   3260  N   GLY   213     159.400  44.652  88.966  0.00  0.00           N
ATOM   3261  HN  GLY   213     159.709  43.704  88.807  0.00  0.00           H
ATOM   3262  CA  GLY   213     160.215  45.642  89.628  0.00  0.00           C
ATOM   3263  HA1 GLY   213     161.208  45.713  89.184  0.00  0.00           H
ATOM   3264  HA2 GLY   213     159.813  46.648  89.512  0.00  0.00           H
ATOM   3265  C   GLY   213     160.430  45.340  91.122  0.00  0.00           C
ATOM   3266  O   GLY   213     160.103  44.206  91.595  0.00  0.00           O
ATOM   3267  N   LEU   214     161.116  46.264  91.799  0.00  0.00           N
ATOM   3268  HN  LEU   214     161.208  47.202  91.434  0.00  0.00           H
ATOM   3269  CA  LEU   214     161.819  45.983  93.098  0.00  0.00           C
ATOM   3270  HA  LEU   214     161.443  44.991  93.347  0.00  0.00           H
ATOM   3271  CB  LEU   214     163.334  46.090  93.117  0.00  0.00           C
ATOM   3272  HB1 LEU   214     163.578  47.148  93.018  0.00  0.00           H
ATOM   3273  HB2 LEU   214     163.893  45.847  94.021  0.00  0.00           H
ATOM   3274  CG  LEU   214     164.039  45.462  91.867  0.00  0.00           C
ATOM   3275  HG  LEU   214     163.562  45.801  90.947  0.00  0.00           H
ATOM   3276  CD1 LEU   214     165.484  45.917  91.920  0.00  0.00           C
ATOM   3277 1HD1 LEU   214     165.450  46.984  91.701  0.00  0.00           H
ATOM   3278 2HD1 LEU   214     165.901  45.481  92.828  0.00  0.00           H
ATOM   3279 3HD1 LEU   214     166.041  45.409  91.133  0.00  0.00           H
ATOM   3280  CD2 LEU   214     164.145  43.913  91.905  0.00  0.00           C
ATOM   3281 1HD2 LEU   214     164.880  43.582  92.639  0.00  0.00           H
ATOM   3282 2HD2 LEU   214     163.150  43.487  92.032  0.00  0.00           H
ATOM   3283 3HD2 LEU   214     164.547  43.562  90.955  0.00  0.00           H
ATOM   3284  C   LEU   214     161.295  47.062  94.148  0.00  0.00           C
ATOM   3285  O   LEU   214     161.128  48.251  93.849  0.00  0.00           O
ATOM   3286  N   ILE   215     161.260  46.712  95.400  0.00  0.00           N
ATOM   3287  HN  ILE   215     161.603  45.800  95.665  0.00  0.00           H
ATOM   3288  CA  ILE   215     160.740  47.485  96.460  0.00  0.00           C
ATOM   3289  HA  ILE   215     160.562  48.496  96.094  0.00  0.00           H
ATOM   3290  CB  ILE   215     159.353  46.995  96.964  0.00  0.00           C
ATOM   3291  HB  ILE   215     159.473  45.966  97.303  0.00  0.00           H
ATOM   3292  CG2 ILE   215     158.925  47.880  98.143  0.00  0.00           C
ATOM   3293 1HG2 ILE   215     159.183  48.908  97.890  0.00  0.00           H
ATOM   3294 2HG2 ILE   215     157.861  47.827  98.372  0.00  0.00           H
ATOM   3295 3HG2 ILE   215     159.516  47.669  99.035  0.00  0.00           H
ATOM   3296  CG1 ILE   215     158.266  46.914  95.864  0.00  0.00           C
ATOM   3297 1HG1 ILE   215     157.977  47.931  95.597  0.00  0.00           H
ATOM   3298 2HG1 ILE   215     158.664  46.440  94.967  0.00  0.00           H
ATOM   3299  CD1 ILE   215     157.041  46.117  96.346  0.00  0.00           C
ATOM   3300 1HD1 ILE   215     156.567  46.631  97.182  0.00  0.00           H
ATOM   3301 2HD1 ILE   215     156.242  45.962  95.621  0.00  0.00           H
ATOM   3302 3HD1 ILE   215     157.440  45.140  96.618  0.00  0.00           H
ATOM   3303  C   ILE   215     161.744  47.555  97.666  0.00  0.00           C
ATOM   3304  O   ILE   215     162.398  46.537  97.813  0.00  0.00           O
ATOM   3305  N   LEU   216     161.770  48.644  98.456  0.00  0.00           N
ATOM   3306  HN  LEU   216     161.145  49.375  98.147  0.00  0.00           H
ATOM   3307  CA  LEU   216     163.038  48.915  99.239  0.00  0.00           C
ATOM   3308  HA  LEU   216     163.688  48.086  98.959  0.00  0.00           H
ATOM   3309  CB  LEU   216     163.766  50.243  98.979  0.00  0.00           C
ATOM   3310  HB1 LEU   216     163.121  51.089  99.218  0.00  0.00           H
ATOM   3311  HB2 LEU   216     164.730  50.324  99.482  0.00  0.00           H
ATOM   3312  CG  LEU   216     164.018  50.521  97.448  0.00  0.00           C
ATOM   3313  HG  LEU   216     163.055  50.644  96.953  0.00  0.00           H
ATOM   3314  CD1 LEU   216     164.910  51.739  97.238  0.00  0.00           C
ATOM   3315 1HD1 LEU   216     164.827  52.108  96.216  0.00  0.00           H
ATOM   3316 2HD1 LEU   216     164.554  52.535  97.893  0.00  0.00           H
ATOM   3317 3HD1 LEU   216     165.904  51.544  97.639  0.00  0.00           H
ATOM   3318  CD2 LEU   216     164.692  49.374  96.700  0.00  0.00           C
ATOM   3319 1HD2 LEU   216     165.648  49.155  97.176  0.00  0.00           H
ATOM   3320 2HD2 LEU   216     164.123  48.455  96.560  0.00  0.00           H
ATOM   3321 3HD2 LEU   216     164.980  49.644  95.684  0.00  0.00           H
ATOM   3322  C   LEU   216     162.617  48.832 100.742  0.00  0.00           C
ATOM   3323  O   LEU   216     162.097  49.781 101.328  0.00  0.00           O
ATOM   3324  N   GLY   217     163.001  47.696 101.345  0.00  0.00           N
ATOM   3325  HN  GLY   217     163.416  46.936 100.825  0.00  0.00           H
ATOM   3326  CA  GLY   217     162.799  47.480 102.806  0.00  0.00           C
ATOM   3327  HA1 GLY   217     163.499  46.722 103.158  0.00  0.00           H
ATOM   3328  HA2 GLY   217     162.906  48.443 103.306  0.00  0.00           H
ATOM   3329  C   GLY   217     161.388  47.112 103.117  0.00  0.00           C
ATOM   3330  O   GLY   217     160.469  47.423 102.321  0.00  0.00           O
ATOM   3331  N   LYS   218     161.185  46.574 104.281  0.00  0.00           N
ATOM   3332  HN  LYS   218     162.021  46.248 104.746  0.00  0.00           H
ATOM   3333  CA  LYS   218     159.873  46.387 104.909  0.00  0.00           C
ATOM   3334  HA  LYS   218     159.119  46.525 104.134  0.00  0.00           H
ATOM   3335  CB  LYS   218     159.806  44.946 105.475  0.00  0.00           C
ATOM   3336  HB1 LYS   218     160.713  44.675 106.016  0.00  0.00           H
ATOM   3337  HB2 LYS   218     158.928  44.826 106.109  0.00  0.00           H
ATOM   3338  CG  LYS   218     159.712  43.946 104.352  0.00  0.00           C
ATOM   3339  HG1 LYS   218     158.785  44.237 103.858  0.00  0.00           H
ATOM   3340  HG2 LYS   218     160.504  44.098 103.618  0.00  0.00           H
ATOM   3341  CD  LYS   218     159.574  42.391 104.604  0.00  0.00           C
ATOM   3342  HD1 LYS   218     160.558  42.120 104.987  0.00  0.00           H
ATOM   3343  HD2 LYS   218     158.880  42.187 105.420  0.00  0.00           H
ATOM   3344  CE  LYS   218     159.203  41.690 103.297  0.00  0.00           C
ATOM   3345  HE1 LYS   218     158.208  41.936 102.926  0.00  0.00           H
ATOM   3346  HE2 LYS   218     159.844  42.039 102.487  0.00  0.00           H
ATOM   3347  NZ  LYS   218     159.191  40.217 103.584  0.00  0.00           N1+
ATOM   3348  HZ1 LYS   218     158.978  39.651 102.776  0.00  0.00           H
ATOM   3349  HZ2 LYS   218     160.117  39.987 103.915  0.00  0.00           H
ATOM   3350  HZ3 LYS   218     158.540  39.981 104.319  0.00  0.00           H
ATOM   3351  C   LYS   218     159.380  47.362 105.939  0.00  0.00           C
ATOM   3352  O   LYS   218     158.179  47.279 106.373  0.00  0.00           O
ATOM   3353  N   SER   219     160.188  48.311 106.387  0.00  0.00           N
ATOM   3354  HN  SER   219     161.067  48.381 105.895  0.00  0.00           H
ATOM   3355  CA  SER   219     159.898  49.311 107.487  0.00  0.00           C
ATOM   3356  HA  SER   219     159.846  48.795 108.446  0.00  0.00           H
ATOM   3357  CB  SER   219     160.976  50.435 107.494  0.00  0.00           C
ATOM   3358  HB1 SER   219     161.050  50.927 106.524  0.00  0.00           H
ATOM   3359  HB2 SER   219     160.680  51.189 108.224  0.00  0.00           H
ATOM   3360  OG  SER   219     162.283  49.913 107.776  0.00  0.00           O
ATOM   3361  HG  SER   219     162.555  49.399 107.013  0.00  0.00           H
ATOM   3362  C   SER   219     158.513  49.956 107.354  0.00  0.00           C
ATOM   3363  O   SER   219     157.667  49.839 108.235  0.00  0.00           O
ATOM   3364  N   GLY   220     158.192  50.566 106.217  0.00  0.00           N
ATOM   3365  HN  GLY   220     158.719  50.344 105.384  0.00  0.00           H
ATOM   3366  CA  GLY   220     156.887  51.251 106.017  0.00  0.00           C
ATOM   3367  HA1 GLY   220     156.453  51.680 106.920  0.00  0.00           H
ATOM   3368  HA2 GLY   220     157.102  52.111 105.383  0.00  0.00           H
ATOM   3369  C   GLY   220     155.821  50.405 105.258  0.00  0.00           C
ATOM   3370  O   GLY   220     154.645  50.631 105.417  0.00  0.00           O
ATOM   3371  N   ILE   221     156.214  49.277 104.688  0.00  0.00           N
ATOM   3372  HN  ILE   221     157.221  49.194 104.688  0.00  0.00           H
ATOM   3373  CA  ILE   221     155.264  48.179 104.406  0.00  0.00           C
ATOM   3374  HA  ILE   221     154.491  48.491 103.704  0.00  0.00           H
ATOM   3375  CB  ILE   221     155.768  46.915 103.613  0.00  0.00           C
ATOM   3376  HB  ILE   221     156.420  46.361 104.289  0.00  0.00           H
ATOM   3377  CG2 ILE   221     154.546  46.051 103.311  0.00  0.00           C
ATOM   3378 1HG2 ILE   221     153.956  45.761 104.180  0.00  0.00           H
ATOM   3379 2HG2 ILE   221     153.861  46.656 102.717  0.00  0.00           H
ATOM   3380 3HG2 ILE   221     154.763  45.086 102.852  0.00  0.00           H
ATOM   3381  CG1 ILE   221     156.460  47.256 102.300  0.00  0.00           C
ATOM   3382 1HG1 ILE   221     155.717  47.704 101.640  0.00  0.00           H
ATOM   3383 2HG1 ILE   221     157.271  47.947 102.526  0.00  0.00           H
ATOM   3384  CD1 ILE   221     157.021  46.152 101.483  0.00  0.00           C
ATOM   3385 1HD1 ILE   221     157.812  45.669 102.056  0.00  0.00           H
ATOM   3386 2HD1 ILE   221     156.233  45.491 101.122  0.00  0.00           H
ATOM   3387 3HD1 ILE   221     157.490  46.461 100.549  0.00  0.00           H
ATOM   3388  C   ILE   221     154.592  47.830 105.736  0.00  0.00           C
ATOM   3389  O   ILE   221     153.382  47.895 105.857  0.00  0.00           O
ATOM   3390  N   ARG   222     155.342  47.459 106.746  0.00  0.00           N
ATOM   3391  HN  ARG   222     156.342  47.527 106.620  0.00  0.00           H
ATOM   3392  CA  ARG   222     154.815  47.236 108.209  0.00  0.00           C
ATOM   3393  HA  ARG   222     154.096  46.422 108.117  0.00  0.00           H
ATOM   3394  CB  ARG   222     156.038  46.864 109.080  0.00  0.00           C
ATOM   3395  HB1 ARG   222     156.537  45.951 108.753  0.00  0.00           H
ATOM   3396  HB2 ARG   222     156.816  47.628 109.067  0.00  0.00           H
ATOM   3397  CG  ARG   222     155.731  46.729 110.604  0.00  0.00           C
ATOM   3398  HG1 ARG   222     156.647  46.547 111.166  0.00  0.00           H
ATOM   3399  HG2 ARG   222     155.307  47.675 110.941  0.00  0.00           H
ATOM   3400  CD  ARG   222     154.836  45.525 110.934  0.00  0.00           C
ATOM   3401  HD1 ARG   222     153.856  45.504 110.456  0.00  0.00           H
ATOM   3402  HD2 ARG   222     155.377  44.618 110.666  0.00  0.00           H
ATOM   3403  NE  ARG   222     154.584  45.593 112.412  0.00  0.00           N
ATOM   3404  HE  ARG   222     153.867  46.253 112.674  0.00  0.00           H
ATOM   3405  CZ  ARG   222     155.143  44.834 113.346  0.00  0.00           C
ATOM   3406  NH1 ARG   222     156.221  44.098 113.233  0.00  0.00           N
ATOM   3407 1HH1 ARG   222     156.860  44.219 112.460  0.00  0.00           H
ATOM   3408 2HH1 ARG   222     156.617  43.619 114.029  0.00  0.00           H
ATOM   3409  NH2 ARG   222     154.689  44.802 114.506  0.00  0.00           N
ATOM   3410 1HH2 ARG   222     153.813  45.267 114.699  0.00  0.00           H
ATOM   3411 2HH2 ARG   222     154.955  44.090 115.171  0.00  0.00           H
ATOM   3412  C   ARG   222     153.945  48.302 108.769  0.00  0.00           C
ATOM   3413  O   ARG   222     152.760  48.028 109.078  0.00  0.00           O
ATOM   3414  N   ARG   223     154.380  49.557 108.798  0.00  0.00           N
ATOM   3415  HN  ARG   223     155.354  49.505 108.534  0.00  0.00           H
ATOM   3416  CA  ARG   223     153.573  50.715 109.241  0.00  0.00           C
ATOM   3417  HA  ARG   223     153.401  50.649 110.315  0.00  0.00           H
ATOM   3418  CB  ARG   223     154.413  52.032 109.037  0.00  0.00           C
ATOM   3419  HB1 ARG   223     155.456  51.954 109.344  0.00  0.00           H
ATOM   3420  HB2 ARG   223     154.477  52.323 107.988  0.00  0.00           H
ATOM   3421  CG  ARG   223     153.806  53.086 109.914  0.00  0.00           C
ATOM   3422  HG1 ARG   223     152.849  53.399 109.497  0.00  0.00           H
ATOM   3423  HG2 ARG   223     153.778  52.749 110.951  0.00  0.00           H
ATOM   3424  CD  ARG   223     154.714  54.336 109.740  0.00  0.00           C
ATOM   3425  HD1 ARG   223     155.724  54.127 110.095  0.00  0.00           H
ATOM   3426  HD2 ARG   223     154.694  54.626 108.689  0.00  0.00           H
ATOM   3427  NE  ARG   223     154.148  55.458 110.460  0.00  0.00           N
ATOM   3428  HE  ARG   223     153.832  55.221 111.389  0.00  0.00           H
ATOM   3429  CZ  ARG   223     153.995  56.702 110.136  0.00  0.00           C
ATOM   3430  NH1 ARG   223     154.356  57.156 108.987  0.00  0.00           N
ATOM   3431 1HH1 ARG   223     155.093  56.702 108.466  0.00  0.00           H
ATOM   3432 2HH1 ARG   223     154.133  58.110 108.745  0.00  0.00           H
ATOM   3433  NH2 ARG   223     153.493  57.445 111.110  0.00  0.00           N
ATOM   3434 1HH2 ARG   223     153.266  57.175 112.056  0.00  0.00           H
ATOM   3435 2HH2 ARG   223     153.439  58.421 110.858  0.00  0.00           H
ATOM   3436  C   ARG   223     152.262  50.831 108.553  0.00  0.00           C
ATOM   3437  O   ARG   223     151.247  51.044 109.190  0.00  0.00           O
ATOM   3438  N   ALA   224     152.284  50.532 107.279  0.00  0.00           N
ATOM   3439  HN  ALA   224     153.160  50.603 106.780  0.00  0.00           H
ATOM   3440  CA  ALA   224     151.031  50.684 106.467  0.00  0.00           C
ATOM   3441  HA  ALA   224     150.438  51.510 106.862  0.00  0.00           H
ATOM   3442  CB  ALA   224     151.401  51.089 105.038  0.00  0.00           C
ATOM   3443  HB1 ALA   224     152.057  51.960 105.038  0.00  0.00           H
ATOM   3444  HB2 ALA   224     151.838  50.261 104.480  0.00  0.00           H
ATOM   3445  HB3 ALA   224     150.470  51.368 104.545  0.00  0.00           H
ATOM   3446  C   ALA   224     150.145  49.452 106.684  0.00  0.00           C
ATOM   3447  O   ALA   224     148.912  49.740 106.839  0.00  0.00           O
ATOM   3448  N   TYR   225     150.635  48.232 106.807  0.00  0.00           N
ATOM   3449  HN  TYR   225     151.625  48.160 106.626  0.00  0.00           H
ATOM   3450  CA  TYR   225     149.733  47.150 107.259  0.00  0.00           C
ATOM   3451  HA  TYR   225     148.904  47.004 106.566  0.00  0.00           H
ATOM   3452  CB  TYR   225     150.521  45.840 107.321  0.00  0.00           C
ATOM   3453  HB1 TYR   225     151.464  45.943 107.858  0.00  0.00           H
ATOM   3454  HB2 TYR   225     150.043  45.014 107.847  0.00  0.00           H
ATOM   3455  CG  TYR   225     150.827  45.325 105.899  0.00  0.00           C
ATOM   3456  CD1 TYR   225     149.937  45.513 104.834  0.00  0.00           C
ATOM   3457  HD1 TYR   225     149.019  46.079 104.887  0.00  0.00           H
ATOM   3458  CE1 TYR   225     150.316  45.121 103.545  0.00  0.00           C
ATOM   3459  HE1 TYR   225     149.611  45.251 102.737  0.00  0.00           H
ATOM   3460  CD2 TYR   225     151.962  44.483 105.630  0.00  0.00           C
ATOM   3461  HD2 TYR   225     152.652  44.276 106.435  0.00  0.00           H
ATOM   3462  CE2 TYR   225     152.237  43.969 104.353  0.00  0.00           C
ATOM   3463  HE2 TYR   225     153.119  43.366 104.195  0.00  0.00           H
ATOM   3464  CZ  TYR   225     151.346  44.287 103.337  0.00  0.00           C
ATOM   3465  OH  TYR   225     151.554  43.747 102.118  0.00  0.00           O
ATOM   3466  HH  TYR   225     150.848  43.928 101.493  0.00  0.00           H
ATOM   3467  C   TYR   225     149.100  47.394 108.686  0.00  0.00           C
ATOM   3468  O   TYR   225     147.941  47.131 109.047  0.00  0.00           O
ATOM   3469  N   GLU   226     149.975  47.839 109.561  0.00  0.00           N
ATOM   3470  HN  GLU   226     150.920  47.965 109.229  0.00  0.00           H
ATOM   3471  CA  GLU   226     149.711  47.737 111.039  0.00  0.00           C
ATOM   3472  HA  GLU   226     148.924  46.994 111.164  0.00  0.00           H
ATOM   3473  CB  GLU   226     150.975  47.432 111.762  0.00  0.00           C
ATOM   3474  HB1 GLU   226     151.603  46.647 111.342  0.00  0.00           H
ATOM   3475  HB2 GLU   226     151.600  48.315 111.632  0.00  0.00           H
ATOM   3476  CG  GLU   226     150.712  47.091 113.216  0.00  0.00           C
ATOM   3477  HG1 GLU   226     150.283  48.003 113.632  0.00  0.00           H
ATOM   3478  HG2 GLU   226     149.968  46.299 113.296  0.00  0.00           H
ATOM   3479  CD  GLU   226     151.963  46.687 113.993  0.00  0.00           C
ATOM   3480  OE1 GLU   226     151.908  45.504 114.491  0.00  0.00           O
ATOM   3481  OE2 GLU   226     153.015  47.312 114.076  0.00  0.00           O
ATOM   3482  C   GLU   226     149.063  49.022 111.583  0.00  0.00           C
ATOM   3483  O   GLU   226     148.321  48.956 112.539  0.00  0.00           O
ATOM   3484  N   THR   227     149.323  50.224 110.963  0.00  0.00           N
ATOM   3485  HN  THR   227     150.001  50.192 110.216  0.00  0.00           H
ATOM   3486  CA  THR   227     148.577  51.453 111.349  0.00  0.00           C
ATOM   3487  HA  THR   227     148.287  51.354 112.395  0.00  0.00           H
ATOM   3488  CB  THR   227     149.532  52.653 111.464  0.00  0.00           C
ATOM   3489  HB  THR   227     148.917  53.441 111.899  0.00  0.00           H
ATOM   3490  OG1 THR   227     149.925  53.056 110.129  0.00  0.00           O
ATOM   3491  HG1 THR   227     150.356  52.309 109.709  0.00  0.00           H
ATOM   3492  CG2 THR   227     150.825  52.349 112.154  0.00  0.00           C
ATOM   3493 1HG2 THR   227     151.352  53.300 112.080  0.00  0.00           H
ATOM   3494 2HG2 THR   227     150.528  52.035 113.154  0.00  0.00           H
ATOM   3495 3HG2 THR   227     151.411  51.614 111.603  0.00  0.00           H
ATOM   3496  C   THR   227     147.496  51.882 110.359  0.00  0.00           C
ATOM   3497  O   THR   227     146.650  52.770 110.622  0.00  0.00           O
ATOM   3498  N   GLY   228     147.499  51.252 109.163  0.00  0.00           N
ATOM   3499  HN  GLY   228     148.152  50.496 109.015  0.00  0.00           H
ATOM   3500  CA  GLY   228     146.522  51.549 108.055  0.00  0.00           C
ATOM   3501  HA1 GLY   228     146.495  50.660 107.425  0.00  0.00           H
ATOM   3502  HA2 GLY   228     145.572  51.875 108.478  0.00  0.00           H
ATOM   3503  C   GLY   228     147.111  52.612 107.085  0.00  0.00           C
ATOM   3504  O   GLY   228     146.605  52.864 105.974  0.00  0.00           O
ATOM   3505  N   ARG   229     148.204  53.368 107.465  0.00  0.00           N
ATOM   3506  HN  ARG   229     148.432  53.305 108.447  0.00  0.00           H
ATOM   3507  CA  ARG   229     148.787  54.496 106.646  0.00  0.00           C
ATOM   3508  HA  ARG   229     148.445  54.328 105.625  0.00  0.00           H
ATOM   3509  CB  ARG   229     148.075  55.798 107.141  0.00  0.00           C
ATOM   3510  HB1 ARG   229     147.011  55.662 106.951  0.00  0.00           H
ATOM   3511  HB2 ARG   229     148.157  55.912 108.222  0.00  0.00           H
ATOM   3512  CG  ARG   229     148.604  57.054 106.363  0.00  0.00           C
ATOM   3513  HG1 ARG   229     149.534  57.305 106.873  0.00  0.00           H
ATOM   3514  HG2 ARG   229     148.702  56.921 105.286  0.00  0.00           H
ATOM   3515  CD  ARG   229     147.584  58.143 106.391  0.00  0.00           C
ATOM   3516  HD1 ARG   229     146.752  57.724 105.827  0.00  0.00           H
ATOM   3517  HD2 ARG   229     147.370  58.389 107.431  0.00  0.00           H
ATOM   3518  NE  ARG   229     148.033  59.425 105.794  0.00  0.00           N
ATOM   3519  HE  ARG   229     148.977  59.486 105.441  0.00  0.00           H
ATOM   3520  CZ  ARG   229     147.349  60.524 105.800  0.00  0.00           C
ATOM   3521  NH1 ARG   229     146.132  60.628 106.246  0.00  0.00           N
ATOM   3522 1HH1 ARG   229     145.649  59.782 106.514  0.00  0.00           H
ATOM   3523 2HH1 ARG   229     145.586  61.476 106.204  0.00  0.00           H
ATOM   3524  NH2 ARG   229     147.829  61.623 105.284  0.00  0.00           N
ATOM   3525 1HH2 ARG   229     148.771  61.655 104.920  0.00  0.00           H
ATOM   3526 2HH2 ARG   229     147.327  62.499 105.248  0.00  0.00           H
ATOM   3527  C   ARG   229     150.265  54.565 106.611  0.00  0.00           C
ATOM   3528  O   ARG   229     150.895  54.508 107.639  0.00  0.00           O
ATOM   3529  N   GLY   230     150.849  54.867 105.490  0.00  0.00           N
ATOM   3530  HN  GLY   230     150.248  54.994 104.688  0.00  0.00           H
ATOM   3531  CA  GLY   230     152.287  55.138 105.310  0.00  0.00           C
ATOM   3532  HA1 GLY   230     152.601  56.052 105.814  0.00  0.00           H
ATOM   3533  HA2 GLY   230     152.738  54.258 105.769  0.00  0.00           H
ATOM   3534  C   GLY   230     152.744  55.155 103.813  0.00  0.00           C
ATOM   3535  O   GLY   230     151.979  55.502 102.920  0.00  0.00           O
ATOM   3536  N   SER   231     154.024  54.898 103.599  0.00  0.00           N
ATOM   3537  HN  SER   231     154.608  54.749 104.409  0.00  0.00           H
ATOM   3538  CA  SER   231     154.654  55.038 102.269  0.00  0.00           C
ATOM   3539  HA  SER   231     153.859  54.960 101.526  0.00  0.00           H
ATOM   3540  CB  SER   231     155.197  56.477 102.191  0.00  0.00           C
ATOM   3541  HB1 SER   231     156.099  56.644 102.780  0.00  0.00           H
ATOM   3542  HB2 SER   231     155.424  56.654 101.140  0.00  0.00           H
ATOM   3543  OG  SER   231     154.285  57.485 102.498  0.00  0.00           O
ATOM   3544  HG  SER   231     154.645  58.367 102.377  0.00  0.00           H
ATOM   3545  C   SER   231     155.643  53.936 102.015  0.00  0.00           C
ATOM   3546  O   SER   231     156.324  53.486 102.941  0.00  0.00           O
ATOM   3547  N   ILE   232     155.972  53.735 100.725  0.00  0.00           N
ATOM   3548  HN  ILE   232     155.432  54.311 100.096  0.00  0.00           H
ATOM   3549  CA  ILE   232     157.068  52.899 100.131  0.00  0.00           C
ATOM   3550  HA  ILE   232     157.727  52.658 100.965  0.00  0.00           H
ATOM   3551  CB  ILE   232     156.528  51.532  99.613  0.00  0.00           C
ATOM   3552  HB  ILE   232     157.385  51.065  99.127  0.00  0.00           H
ATOM   3553  CG2 ILE   232     155.970  50.716 100.779  0.00  0.00           C
ATOM   3554 1HG2 ILE   232     155.217  51.255 101.355  0.00  0.00           H
ATOM   3555 2HG2 ILE   232     155.442  49.833 100.420  0.00  0.00           H
ATOM   3556 3HG2 ILE   232     156.773  50.664 101.514  0.00  0.00           H
ATOM   3557  CG1 ILE   232     155.523  51.622  98.479  0.00  0.00           C
ATOM   3558 1HG1 ILE   232     154.551  51.993  98.803  0.00  0.00           H
ATOM   3559 2HG1 ILE   232     155.785  52.365  97.726  0.00  0.00           H
ATOM   3560  CD1 ILE   232     155.269  50.356  97.642  0.00  0.00           C
ATOM   3561 1HD1 ILE   232     154.543  49.688  98.106  0.00  0.00           H
ATOM   3562 2HD1 ILE   232     154.735  50.637  96.735  0.00  0.00           H
ATOM   3563 3HD1 ILE   232     156.247  49.990  97.331  0.00  0.00           H
ATOM   3564  C   ILE   232     157.979  53.506  99.075  0.00  0.00           C
ATOM   3565  O   ILE   232     157.519  54.390  98.336  0.00  0.00           O
ATOM   3566  N   GLN   233     159.245  53.010  98.927  0.00  0.00           N
ATOM   3567  HN  GLN   233     159.507  52.321  99.617  0.00  0.00           H
ATOM   3568  CA  GLN   233     160.203  53.409  97.858  0.00  0.00           C
ATOM   3569  HA  GLN   233     159.756  54.167  97.214  0.00  0.00           H
ATOM   3570  CB  GLN   233     161.506  54.096  98.474  0.00  0.00           C
ATOM   3571  HB1 GLN   233     161.143  54.835  99.187  0.00  0.00           H
ATOM   3572  HB2 GLN   233     162.104  53.305  98.927  0.00  0.00           H
ATOM   3573  CG  GLN   233     162.390  54.841  97.409  0.00  0.00           C
ATOM   3574  HG1 GLN   233     162.780  54.133  96.678  0.00  0.00           H
ATOM   3575  HG2 GLN   233     161.806  55.552  96.824  0.00  0.00           H
ATOM   3576  CD  GLN   233     163.560  55.559  97.941  0.00  0.00           C
ATOM   3577  OE1 GLN   233     164.006  55.236  99.040  0.00  0.00           O
ATOM   3578  NE2 GLN   233     164.120  56.572  97.291  0.00  0.00           N
ATOM   3579 1HE2 GLN   233     164.524  57.316  97.841  0.00  0.00           H
ATOM   3580 2HE2 GLN   233     163.838  56.697  96.329  0.00  0.00           H
ATOM   3581  C   GLN   233     160.481  52.231  96.897  0.00  0.00           C
ATOM   3582  O   GLN   233     160.469  51.067  97.338  0.00  0.00           O
ATOM   3583  N   MET   234     160.678  52.457  95.604  0.00  0.00           N
ATOM   3584  HN  MET   234     160.771  53.386  95.220  0.00  0.00           H
ATOM   3585  CA  MET   234     160.794  51.460  94.532  0.00  0.00           C
ATOM   3586  HA  MET   234     161.003  50.468  94.933  0.00  0.00           H
ATOM   3587  CB  MET   234     159.499  51.533  93.754  0.00  0.00           C
ATOM   3588  HB1 MET   234     159.223  52.585  93.693  0.00  0.00           H
ATOM   3589  HB2 MET   234     159.736  51.028  92.817  0.00  0.00           H
ATOM   3590  CG  MET   234     158.308  50.835  94.424  0.00  0.00           C
ATOM   3591  HG1 MET   234     158.535  49.780  94.574  0.00  0.00           H
ATOM   3592  HG2 MET   234     158.037  51.272  95.386  0.00  0.00           H
ATOM   3593  SD  MET   234     156.792  51.075  93.439  0.00  0.00           S
ATOM   3594  CE  MET   234     156.479  52.745  93.884  0.00  0.00           C
ATOM   3595  HE1 MET   234     157.353  53.284  93.519  0.00  0.00           H
ATOM   3596  HE2 MET   234     155.580  53.098  93.379  0.00  0.00           H
ATOM   3597  HE3 MET   234     156.427  52.848  94.968  0.00  0.00           H
ATOM   3598  C   MET   234     162.052  51.629  93.654  0.00  0.00           C
ATOM   3599  O   MET   234     162.488  52.738  93.447  0.00  0.00           O
ATOM   3600  N   ARG   235     162.369  50.586  92.986  0.00  0.00           N
ATOM   3601  HN  ARG   235     161.864  49.726  93.145  0.00  0.00           H
ATOM   3602  CA  ARG   235     163.285  50.561  91.824  0.00  0.00           C
ATOM   3603  HA  ARG   235     163.366  51.589  91.472  0.00  0.00           H
ATOM   3604  CB  ARG   235     164.641  49.990  92.297  0.00  0.00           C
ATOM   3605  HB1 ARG   235     164.426  49.191  93.007  0.00  0.00           H
ATOM   3606  HB2 ARG   235     165.054  49.453  91.443  0.00  0.00           H
ATOM   3607  CG  ARG   235     165.531  51.092  92.782  0.00  0.00           C
ATOM   3608  HG1 ARG   235     165.772  51.802  91.991  0.00  0.00           H
ATOM   3609  HG2 ARG   235     165.037  51.661  93.570  0.00  0.00           H
ATOM   3610  CD  ARG   235     166.872  50.575  93.143  0.00  0.00           C
ATOM   3611  HD1 ARG   235     166.791  49.914  94.005  0.00  0.00           H
ATOM   3612  HD2 ARG   235     167.281  50.143  92.230  0.00  0.00           H
ATOM   3613  NE  ARG   235     167.807  51.550  93.660  0.00  0.00           N
ATOM   3614  HE  ARG   235     167.441  52.339  94.174  0.00  0.00           H
ATOM   3615  CZ  ARG   235     169.170  51.543  93.616  0.00  0.00           C
ATOM   3616  NH1 ARG   235     169.952  50.539  93.291  0.00  0.00           N
ATOM   3617 1HH1 ARG   235     169.560  49.708  92.871  0.00  0.00           H
ATOM   3618 2HH1 ARG   235     170.944  50.608  93.467  0.00  0.00           H
ATOM   3619  NH2 ARG   235     169.821  52.642  93.963  0.00  0.00           N
ATOM   3620 1HH2 ARG   235     169.432  53.541  94.207  0.00  0.00           H
ATOM   3621 2HH2 ARG   235     170.810  52.534  93.789  0.00  0.00           H
ATOM   3622  C   ARG   235     162.741  49.708  90.665  0.00  0.00           C
ATOM   3623  O   ARG   235     162.208  48.656  90.919  0.00  0.00           O
ATOM   3624  N   SER   236     163.090  50.144  89.456  0.00  0.00           N
ATOM   3625  HN  SER   236     163.586  51.021  89.530  0.00  0.00           H
ATOM   3626  CA  SER   236     163.110  49.328  88.210  0.00  0.00           C
ATOM   3627  HA  SER   236     162.166  48.787  88.134  0.00  0.00           H
ATOM   3628  CB  SER   236     163.374  50.189  86.964  0.00  0.00           C
ATOM   3629  HB1 SER   236     164.378  50.610  86.906  0.00  0.00           H
ATOM   3630  HB2 SER   236     163.150  49.483  86.164  0.00  0.00           H
ATOM   3631  OG  SER   236     162.399  51.207  86.880  0.00  0.00           O
ATOM   3632  HG  SER   236     162.176  51.443  87.783  0.00  0.00           H
ATOM   3633  C   SER   236     164.257  48.319  88.314  0.00  0.00           C
ATOM   3634  O   SER   236     165.254  48.617  88.956  0.00  0.00           O
ATOM   3635  N   ARG   237     164.120  47.127  87.653  0.00  0.00           N
ATOM   3636  HN  ARG   237     163.212  46.879  87.289  0.00  0.00           H
ATOM   3637  CA  ARG   237     165.266  46.196  87.582  0.00  0.00           C
ATOM   3638  HA  ARG   237     165.901  46.308  88.461  0.00  0.00           H
ATOM   3639  CB  ARG   237     164.694  44.757  87.515  0.00  0.00           C
ATOM   3640  HB1 ARG   237     163.960  44.551  88.294  0.00  0.00           H
ATOM   3641  HB2 ARG   237     164.276  44.563  86.528  0.00  0.00           H
ATOM   3642  CG  ARG   237     165.823  43.752  87.697  0.00  0.00           C
ATOM   3643  HG1 ARG   237     166.611  43.971  86.976  0.00  0.00           H
ATOM   3644  HG2 ARG   237     166.217  43.760  88.713  0.00  0.00           H
ATOM   3645  CD  ARG   237     165.345  42.333  87.517  0.00  0.00           C
ATOM   3646  HD1 ARG   237     164.711  42.362  86.631  0.00  0.00           H
ATOM   3647  HD2 ARG   237     166.190  41.692  87.264  0.00  0.00           H
ATOM   3648  NE  ARG   237     164.438  41.816  88.586  0.00  0.00           N
ATOM   3649  HE  ARG   237     163.446  41.968  88.477  0.00  0.00           H
ATOM   3650  CZ  ARG   237     164.684  40.974  89.551  0.00  0.00           C
ATOM   3651  NH1 ARG   237     165.795  40.362  89.687  0.00  0.00           N
ATOM   3652 1HH1 ARG   237     166.548  40.461  89.021  0.00  0.00           H
ATOM   3653 2HH1 ARG   237     165.977  39.962  90.596  0.00  0.00           H
ATOM   3654  NH2 ARG   237     163.796  40.706  90.423  0.00  0.00           N
ATOM   3655 1HH2 ARG   237     162.845  41.011  90.274  0.00  0.00           H
ATOM   3656 2HH2 ARG   237     164.027  40.002  91.109  0.00  0.00           H
ATOM   3657  C   ARG   237     166.090  46.543  86.280  0.00  0.00           C
ATOM   3658  O   ARG   237     165.497  46.851  85.133  0.00  0.00           O
ATOM   3659  N   ALA   238     167.387  46.491  86.513  0.00  0.00           N
ATOM   3660  HN  ALA   238     167.630  46.182  87.444  0.00  0.00           H
ATOM   3661  CA  ALA   238     168.454  46.728  85.561  0.00  0.00           C
ATOM   3662  HA  ALA   238     168.034  46.601  84.563  0.00  0.00           H
ATOM   3663  CB  ALA   238     168.865  48.146  85.605  0.00  0.00           C
ATOM   3664  HB1 ALA   238     169.470  48.153  86.511  0.00  0.00           H
ATOM   3665  HB2 ALA   238     169.493  48.458  84.770  0.00  0.00           H
ATOM   3666  HB3 ALA   238     168.039  48.818  85.838  0.00  0.00           H
ATOM   3667  C   ALA   238     169.670  45.800  85.573  0.00  0.00           C
ATOM   3668  O   ALA   238     169.962  45.178  86.598  0.00  0.00           O
ATOM   3669  N   VAL   239     170.199  45.428  84.452  0.00  0.00           N
ATOM   3670  HN  VAL   239     169.793  45.896  83.655  0.00  0.00           H
ATOM   3671  CA  VAL   239     171.382  44.602  84.214  0.00  0.00           C
ATOM   3672  HA  VAL   239     171.800  44.363  85.192  0.00  0.00           H
ATOM   3673  CB  VAL   239     171.070  43.245  83.490  0.00  0.00           C
ATOM   3674  HB  VAL   239     171.965  42.691  83.206  0.00  0.00           H
ATOM   3675  CG1 VAL   239     170.156  42.342  84.372  0.00  0.00           C
ATOM   3676 1HG1 VAL   239     170.039  41.294  84.097  0.00  0.00           H
ATOM   3677 2HG1 VAL   239     170.605  42.334  85.365  0.00  0.00           H
ATOM   3678 3HG1 VAL   239     169.276  42.967  84.521  0.00  0.00           H
ATOM   3679  CG2 VAL   239     170.371  43.351  82.116  0.00  0.00           C
ATOM   3680 1HG2 VAL   239     169.400  43.835  82.219  0.00  0.00           H
ATOM   3681 2HG2 VAL   239     171.090  43.863  81.476  0.00  0.00           H
ATOM   3682 3HG2 VAL   239     170.139  42.339  81.785  0.00  0.00           H
ATOM   3683  C   VAL   239     172.419  45.385  83.388  0.00  0.00           C
ATOM   3684  O   VAL   239     172.002  46.260  82.583  0.00  0.00           O
ATOM   3685  N   ILE   240     173.744  45.138  83.524  0.00  0.00           N
ATOM   3686  HN  ILE   240     174.093  44.466  84.193  0.00  0.00           H
ATOM   3687  CA  ILE   240     174.724  45.617  82.523  0.00  0.00           C
ATOM   3688  HA  ILE   240     174.241  46.270  81.797  0.00  0.00           H
ATOM   3689  CB  ILE   240     175.864  46.491  83.243  0.00  0.00           C
ATOM   3690  HB  ILE   240     176.164  45.966  84.150  0.00  0.00           H
ATOM   3691  CG2 ILE   240     177.158  46.346  82.475  0.00  0.00           C
ATOM   3692 1HG2 ILE   240     177.934  46.826  83.071  0.00  0.00           H
ATOM   3693 2HG2 ILE   240     177.498  45.326  82.297  0.00  0.00           H
ATOM   3694 3HG2 ILE   240     177.127  46.873  81.521  0.00  0.00           H
ATOM   3695  CG1 ILE   240     175.553  47.924  83.629  0.00  0.00           C
ATOM   3696 1HG1 ILE   240     176.461  48.451  83.921  0.00  0.00           H
ATOM   3697 2HG1 ILE   240     175.141  48.499  82.799  0.00  0.00           H
ATOM   3698  CD1 ILE   240     174.510  48.109  84.690  0.00  0.00           C
ATOM   3699 1HD1 ILE   240     174.826  47.586  85.593  0.00  0.00           H
ATOM   3700 2HD1 ILE   240     174.291  49.160  84.875  0.00  0.00           H
ATOM   3701 3HD1 ILE   240     173.607  47.609  84.341  0.00  0.00           H
ATOM   3702  C   ILE   240     175.252  44.404  81.737  0.00  0.00           C
ATOM   3703  O   ILE   240     175.226  43.257  82.211  0.00  0.00           O
ATOM   3704  N   GLU   241     175.584  44.664  80.441  0.00  0.00           N
ATOM   3705  HN  GLU   241     175.297  45.579  80.123  0.00  0.00           H
ATOM   3706  CA  GLU   241     176.149  43.734  79.503  0.00  0.00           C
ATOM   3707  HA  GLU   241     176.447  42.805  79.989  0.00  0.00           H
ATOM   3708  CB  GLU   241     175.075  43.352  78.438  0.00  0.00           C
ATOM   3709  HB1 GLU   241     174.775  44.255  77.907  0.00  0.00           H
ATOM   3710  HB2 GLU   241     175.452  42.599  77.746  0.00  0.00           H
ATOM   3711  CG  GLU   241     173.776  42.740  79.074  0.00  0.00           C
ATOM   3712  HG1 GLU   241     173.998  42.016  79.859  0.00  0.00           H
ATOM   3713  HG2 GLU   241     173.318  43.596  79.568  0.00  0.00           H
ATOM   3714  CD  GLU   241     172.812  42.380  77.944  0.00  0.00           C
ATOM   3715  OE1 GLU   241     171.882  41.581  78.206  0.00  0.00           O
ATOM   3716  OE2 GLU   241     172.979  42.676  76.747  0.00  0.00           O
ATOM   3717  C   GLU   241     177.396  44.408  78.766  0.00  0.00           C
ATOM   3718  O   GLU   241     177.536  45.588  78.698  0.00  0.00           O
ATOM   3719  N   GLU   242     178.303  43.675  78.087  0.00  0.00           N
ATOM   3720  HN  GLU   242     178.092  42.699  77.935  0.00  0.00           H
ATOM   3721  CA  GLU   242     179.329  44.259  77.185  0.00  0.00           C
ATOM   3722  HA  GLU   242     179.606  45.290  77.407  0.00  0.00           H
ATOM   3723  CB  GLU   242     180.644  43.477  77.389  0.00  0.00           C
ATOM   3724  HB1 GLU   242     180.485  42.462  77.025  0.00  0.00           H
ATOM   3725  HB2 GLU   242     181.430  43.964  76.812  0.00  0.00           H
ATOM   3726  CG  GLU   242     181.202  43.414  78.808  0.00  0.00           C
ATOM   3727  HG1 GLU   242     181.468  44.403  79.180  0.00  0.00           H
ATOM   3728  HG2 GLU   242     180.401  42.913  79.351  0.00  0.00           H
ATOM   3729  CD  GLU   242     182.470  42.544  78.927  0.00  0.00           C
ATOM   3730  OE1 GLU   242     183.550  42.969  79.403  0.00  0.00           O
ATOM   3731  OE2 GLU   242     182.344  41.306  78.840  0.00  0.00           O
ATOM   3732  C   GLU   242     178.906  44.163  75.708  0.00  0.00           C
ATOM   3733  O   GLU   242     178.232  43.133  75.331  0.00  0.00           O
ATOM   3734  N   ARG   243     179.284  45.184  74.964  0.00  0.00           N
ATOM   3735  HN  ARG   243     179.745  46.008  75.322  0.00  0.00           H
ATOM   3736  CA  ARG   243     178.768  45.377  73.579  0.00  0.00           C
ATOM   3737  HA  ARG   243     178.048  44.575  73.415  0.00  0.00           H
ATOM   3738  CB  ARG   243     177.852  46.619  73.485  0.00  0.00           C
ATOM   3739  HB1 ARG   243     177.308  46.672  72.543  0.00  0.00           H
ATOM   3740  HB2 ARG   243     177.120  46.515  74.286  0.00  0.00           H
ATOM   3741  CG  ARG   243     178.587  47.925  73.807  0.00  0.00           C
ATOM   3742  HG1 ARG   243     178.665  48.108  74.879  0.00  0.00           H
ATOM   3743  HG2 ARG   243     179.578  47.910  73.354  0.00  0.00           H
ATOM   3744  CD  ARG   243     177.786  49.201  73.293  0.00  0.00           C
ATOM   3745  HD1 ARG   243     177.642  49.098  72.218  0.00  0.00           H
ATOM   3746  HD2 ARG   243     176.868  49.220  73.881  0.00  0.00           H
ATOM   3747  NE  ARG   243     178.663  50.386  73.509  0.00  0.00           N
ATOM   3748  HE  ARG   243     178.950  50.623  74.449  0.00  0.00           H
ATOM   3749  CZ  ARG   243     178.911  51.369  72.624  0.00  0.00           C
ATOM   3750  NH1 ARG   243     179.503  52.484  72.942  0.00  0.00           N
ATOM   3751 1HH1 ARG   243     179.485  52.716  73.925  0.00  0.00           H
ATOM   3752 2HH1 ARG   243     179.795  53.173  72.264  0.00  0.00           H
ATOM   3753  NH2 ARG   243     178.589  51.246  71.325  0.00  0.00           N
ATOM   3754 1HH2 ARG   243     178.419  50.398  70.804  0.00  0.00           H
ATOM   3755 2HH2 ARG   243     178.494  52.091  70.781  0.00  0.00           H
ATOM   3756  C   ARG   243     179.894  45.190  72.579  0.00  0.00           C
ATOM   3757  O   ARG   243     179.816  45.676  71.469  0.00  0.00           O
ATOM   3758  N   GLY   244     181.051  44.555  72.889  0.00  0.00           N
ATOM   3759  HN  GLY   244     181.169  44.287  73.856  0.00  0.00           H
ATOM   3760  CA  GLY   244     182.254  44.494  72.044  0.00  0.00           C
ATOM   3761  HA1 GLY   244     182.783  43.565  72.257  0.00  0.00           H
ATOM   3762  HA2 GLY   244     181.884  44.384  71.024  0.00  0.00           H
ATOM   3763  C   GLY   244     183.170  45.657  72.211  0.00  0.00           C
ATOM   3764  O   GLY   244     182.761  46.684  72.802  0.00  0.00           O
ATOM   3765  N   GLY   245     184.270  45.682  71.490  0.00  0.00           N
ATOM   3766  HN  GLY   245     184.574  44.883  70.953  0.00  0.00           H
ATOM   3767  CA  GLY   245     185.206  46.768  71.444  0.00  0.00           C
ATOM   3768  HA1 GLY   245     185.974  46.504  70.717  0.00  0.00           H
ATOM   3769  HA2 GLY   245     184.748  47.621  70.943  0.00  0.00           H
ATOM   3770  C   GLY   245     185.803  47.240  72.709  0.00  0.00           C
ATOM   3771  O   GLY   245     186.456  48.331  72.715  0.00  0.00           O
ATOM   3772  N   GLY   246     185.612  46.514  73.818  0.00  0.00           N
ATOM   3773  HN  GLY   246     185.293  45.559  73.735  0.00  0.00           H
ATOM   3774  CA  GLY   246     185.789  47.010  75.121  0.00  0.00           C
ATOM   3775  HA1 GLY   246     185.986  46.176  75.794  0.00  0.00           H
ATOM   3776  HA2 GLY   246     186.704  47.593  75.227  0.00  0.00           H
ATOM   3777  C   GLY   246     184.770  48.067  75.575  0.00  0.00           C
ATOM   3778  O   GLY   246     185.190  49.108  76.118  0.00  0.00           O
ATOM   3779  N   ARG   247     183.454  47.913  75.339  0.00  0.00           N
ATOM   3780  HN  ARG   247     183.146  47.071  74.875  0.00  0.00           H
ATOM   3781  CA  ARG   247     182.468  48.904  75.828  0.00  0.00           C
ATOM   3782  HA  ARG   247     182.853  49.534  76.630  0.00  0.00           H
ATOM   3783  CB  ARG   247     182.194  49.786  74.628  0.00  0.00           C
ATOM   3784  HB1 ARG   247     181.466  49.321  73.963  0.00  0.00           H
ATOM   3785  HB2 ARG   247     181.811  50.757  74.944  0.00  0.00           H
ATOM   3786  CG  ARG   247     183.363  50.222  73.701  0.00  0.00           C
ATOM   3787  HG1 ARG   247     184.058  50.706  74.388  0.00  0.00           H
ATOM   3788  HG2 ARG   247     183.871  49.412  73.179  0.00  0.00           H
ATOM   3789  CD  ARG   247     182.924  51.243  72.636  0.00  0.00           C
ATOM   3790  HD1 ARG   247     182.484  52.090  73.163  0.00  0.00           H
ATOM   3791  HD2 ARG   247     183.850  51.666  72.247  0.00  0.00           H
ATOM   3792  NE  ARG   247     182.174  50.714  71.519  0.00  0.00           N
ATOM   3793  HE  ARG   247     181.885  49.754  71.641  0.00  0.00           H
ATOM   3794  CZ  ARG   247     181.762  51.303  70.400  0.00  0.00           C
ATOM   3795  NH1 ARG   247     182.177  52.464  70.104  0.00  0.00           N
ATOM   3796 1HH1 ARG   247     182.672  52.953  70.836  0.00  0.00           H
ATOM   3797 2HH1 ARG   247     182.224  52.798  69.152  0.00  0.00           H
ATOM   3798  NH2 ARG   247     181.061  50.636  69.542  0.00  0.00           N
ATOM   3799 1HH2 ARG   247     180.596  49.762  69.740  0.00  0.00           H
ATOM   3800 2HH2 ARG   247     180.785  51.249  68.788  0.00  0.00           H
ATOM   3801  C   ARG   247     181.192  48.281  76.490  0.00  0.00           C
ATOM   3802  O   ARG   247     180.821  47.131  76.214  0.00  0.00           O
ATOM   3803  N   GLN   248     180.462  49.071  77.311  0.00  0.00           N
ATOM   3804  HN  GLN   248     180.683  50.045  77.464  0.00  0.00           H
ATOM   3805  CA  GLN   248     179.383  48.465  78.098  0.00  0.00           C
ATOM   3806  HA  GLN   248     179.199  47.426  77.825  0.00  0.00           H
ATOM   3807  CB  GLN   248     179.547  48.702  79.534  0.00  0.00           C
ATOM   3808  HB1 GLN   248     179.771  49.730  79.820  0.00  0.00           H
ATOM   3809  HB2 GLN   248     178.715  48.352  80.146  0.00  0.00           H
ATOM   3810  CG  GLN   248     180.768  47.936  80.015  0.00  0.00           C
ATOM   3811  HG1 GLN   248     180.637  46.864  79.867  0.00  0.00           H
ATOM   3812  HG2 GLN   248     181.729  48.114  79.532  0.00  0.00           H
ATOM   3813  CD  GLN   248     181.189  48.182  81.517  0.00  0.00           C
ATOM   3814  OE1 GLN   248     180.600  48.935  82.272  0.00  0.00           O
ATOM   3815  NE2 GLN   248     182.057  47.430  82.120  0.00  0.00           N
ATOM   3816 1HE2 GLN   248     182.338  47.541  83.084  0.00  0.00           H
ATOM   3817 2HE2 GLN   248     182.229  46.579  81.604  0.00  0.00           H
ATOM   3818  C   GLN   248     178.086  49.066  77.566  0.00  0.00           C
ATOM   3819  O   GLN   248     178.026  50.028  76.835  0.00  0.00           O
ATOM   3820  N   ARG   249     176.975  48.447  78.018  0.00  0.00           N
ATOM   3821  HN  ARG   249     177.192  47.723  78.688  0.00  0.00           H
ATOM   3822  CA  ARG   249     175.601  48.927  78.005  0.00  0.00           C
ATOM   3823  HA  ARG   249     175.591  50.016  77.948  0.00  0.00           H
ATOM   3824  CB  ARG   249     174.922  48.438  76.705  0.00  0.00           C
ATOM   3825  HB1 ARG   249     174.098  49.088  76.413  0.00  0.00           H
ATOM   3826  HB2 ARG   249     175.610  48.468  75.861  0.00  0.00           H
ATOM   3827  CG  ARG   249     174.307  47.027  76.788  0.00  0.00           C
ATOM   3828  HG1 ARG   249     175.095  46.284  76.915  0.00  0.00           H
ATOM   3829  HG2 ARG   249     173.662  46.907  77.658  0.00  0.00           H
ATOM   3830  CD  ARG   249     173.569  46.790  75.481  0.00  0.00           C
ATOM   3831  HD1 ARG   249     172.716  47.466  75.430  0.00  0.00           H
ATOM   3832  HD2 ARG   249     174.153  47.054  74.600  0.00  0.00           H
ATOM   3833  NE  ARG   249     173.040  45.401  75.390  0.00  0.00           N
ATOM   3834  HE  ARG   249     173.200  44.793  76.180  0.00  0.00           H
ATOM   3835  CZ  ARG   249     172.522  44.873  74.276  0.00  0.00           C
ATOM   3836  NH1 ARG   249     172.129  45.501  73.224  0.00  0.00           N
ATOM   3837 1HH1 ARG   249     172.181  46.508  73.166  0.00  0.00           H
ATOM   3838 2HH1 ARG   249     171.975  45.016  72.352  0.00  0.00           H
ATOM   3839  NH2 ARG   249     172.379  43.567  74.118  0.00  0.00           N
ATOM   3840 1HH2 ARG   249     172.621  42.988  74.909  0.00  0.00           H
ATOM   3841 2HH2 ARG   249     172.027  43.179  73.255  0.00  0.00           H
ATOM   3842  C   ARG   249     174.859  48.459  79.276  0.00  0.00           C
ATOM   3843  O   ARG   249     175.225  47.516  79.912  0.00  0.00           O
ATOM   3844  N   ILE   250     173.828  49.184  79.643  0.00  0.00           N
ATOM   3845  HN  ILE   250     173.727  50.047  79.128  0.00  0.00           H
ATOM   3846  CA  ILE   250     172.730  48.713  80.525  0.00  0.00           C
ATOM   3847  HA  ILE   250     173.124  47.956  81.204  0.00  0.00           H
ATOM   3848  CB  ILE   250     172.230  49.945  81.383  0.00  0.00           C
ATOM   3849  HB  ILE   250     171.651  50.630  80.765  0.00  0.00           H
ATOM   3850  CG2 ILE   250     171.214  49.662  82.513  0.00  0.00           C
ATOM   3851 1HG2 ILE   250     170.401  49.167  81.982  0.00  0.00           H
ATOM   3852 2HG2 ILE   250     171.601  48.887  83.174  0.00  0.00           H
ATOM   3853 3HG2 ILE   250     170.901  50.625  82.918  0.00  0.00           H
ATOM   3854  CG1 ILE   250     173.334  50.780  82.075  0.00  0.00           C
ATOM   3855 1HG1 ILE   250     173.755  50.292  82.954  0.00  0.00           H
ATOM   3856 2HG1 ILE   250     174.194  50.856  81.410  0.00  0.00           H
ATOM   3857  CD1 ILE   250     172.844  52.262  82.388  0.00  0.00           C
ATOM   3858 1HD1 ILE   250     173.712  52.836  82.712  0.00  0.00           H
ATOM   3859 2HD1 ILE   250     172.442  52.863  81.572  0.00  0.00           H
ATOM   3860 3HD1 ILE   250     172.187  52.291  83.257  0.00  0.00           H
ATOM   3861  C   ILE   250     171.548  48.265  79.656  0.00  0.00           C
ATOM   3862  O   ILE   250     171.239  48.904  78.649  0.00  0.00           O
ATOM   3863  N   VAL   251     170.796  47.270  80.118  0.00  0.00           N
ATOM   3864  HN  VAL   251     171.228  46.948  80.973  0.00  0.00           H
ATOM   3865  CA  VAL   251     169.384  46.896  79.852  0.00  0.00           C
ATOM   3866  HA  VAL   251     169.073  47.635  79.114  0.00  0.00           H
ATOM   3867  CB  VAL   251     169.181  45.398  79.345  0.00  0.00           C
ATOM   3868  HB  VAL   251     169.330  44.770  80.224  0.00  0.00           H
ATOM   3869  CG1 VAL   251     167.691  45.281  78.909  0.00  0.00           C
ATOM   3870 1HG1 VAL   251     167.379  44.323  78.493  0.00  0.00           H
ATOM   3871 2HG1 VAL   251     166.996  45.556  79.703  0.00  0.00           H
ATOM   3872 3HG1 VAL   251     167.574  45.954  78.058  0.00  0.00           H
ATOM   3873  CG2 VAL   251     170.157  45.064  78.210  0.00  0.00           C
ATOM   3874 1HG2 VAL   251     170.414  45.939  77.614  0.00  0.00           H
ATOM   3875 2HG2 VAL   251     171.141  44.728  78.535  0.00  0.00           H
ATOM   3876 3HG2 VAL   251     169.632  44.216  77.769  0.00  0.00           H
ATOM   3877  C   VAL   251     168.512  47.114  81.054  0.00  0.00           C
ATOM   3878  O   VAL   251     168.833  46.694  82.141  0.00  0.00           O
ATOM   3879  N   VAL   252     167.280  47.729  80.927  0.00  0.00           N
ATOM   3880  HN  VAL   252     166.976  48.021  80.009  0.00  0.00           H
ATOM   3881  CA  VAL   252     166.365  47.955  82.005  0.00  0.00           C
ATOM   3882  HA  VAL   252     166.781  47.647  82.964  0.00  0.00           H
ATOM   3883  CB  VAL   252     166.059  49.477  82.105  0.00  0.00           C
ATOM   3884  HB  VAL   252     165.653  49.779  81.139  0.00  0.00           H
ATOM   3885  CG1 VAL   252     165.153  49.862  83.268  0.00  0.00           C
ATOM   3886 1HG1 VAL   252     165.686  49.482  84.139  0.00  0.00           H
ATOM   3887 2HG1 VAL   252     165.110  50.949  83.342  0.00  0.00           H
ATOM   3888 3HG1 VAL   252     164.179  49.375  83.214  0.00  0.00           H
ATOM   3889  CG2 VAL   252     167.357  50.318  82.260  0.00  0.00           C
ATOM   3890 1HG2 VAL   252     168.131  49.990  81.568  0.00  0.00           H
ATOM   3891 2HG2 VAL   252     167.054  51.357  82.124  0.00  0.00           H
ATOM   3892 3HG2 VAL   252     167.702  50.190  83.286  0.00  0.00           H
ATOM   3893  C   VAL   252     165.077  47.179  81.771  0.00  0.00           C
ATOM   3894  O   VAL   252     164.424  47.340  80.686  0.00  0.00           O
ATOM   3895  N   THR   253     164.805  46.193  82.617  0.00  0.00           N
ATOM   3896  HN  THR   253     165.369  46.225  83.454  0.00  0.00           H
ATOM   3897  CA  THR   253     163.980  44.987  82.337  0.00  0.00           C
ATOM   3898  HA  THR   253     163.715  44.978  81.280  0.00  0.00           H
ATOM   3899  CB  THR   253     164.722  43.693  82.634  0.00  0.00           C
ATOM   3900  HB  THR   253     163.984  42.909  82.807  0.00  0.00           H
ATOM   3901  OG1 THR   253     165.644  43.845  83.746  0.00  0.00           O
ATOM   3902  HG1 THR   253     165.809  42.987  84.143  0.00  0.00           H
ATOM   3903  CG2 THR   253     165.525  43.163  81.511  0.00  0.00           C
ATOM   3904 1HG2 THR   253     165.081  43.450  80.558  0.00  0.00           H
ATOM   3905 2HG2 THR   253     166.523  43.602  81.515  0.00  0.00           H
ATOM   3906 3HG2 THR   253     165.435  42.132  81.167  0.00  0.00           H
ATOM   3907  C   THR   253     162.580  44.955  83.041  0.00  0.00           C
ATOM   3908  O   THR   253     161.585  44.396  82.494  0.00  0.00           O
ATOM   3909  N   GLU   254     162.449  45.573  84.212  0.00  0.00           N
ATOM   3910  HN  GLU   254     163.275  45.991  84.616  0.00  0.00           H
ATOM   3911  CA  GLU   254     161.199  45.448  84.992  0.00  0.00           C
ATOM   3912  HA  GLU   254     160.352  45.160  84.370  0.00  0.00           H
ATOM   3913  CB  GLU   254     161.311  44.440  86.124  0.00  0.00           C
ATOM   3914  HB1 GLU   254     162.017  44.841  86.852  0.00  0.00           H
ATOM   3915  HB2 GLU   254     160.321  44.345  86.572  0.00  0.00           H
ATOM   3916  CG  GLU   254     161.732  43.012  85.709  0.00  0.00           C
ATOM   3917  HG1 GLU   254     161.064  42.519  85.004  0.00  0.00           H
ATOM   3918  HG2 GLU   254     162.696  42.925  85.208  0.00  0.00           H
ATOM   3919  CD  GLU   254     161.804  42.122  86.963  0.00  0.00           C
ATOM   3920  OE1 GLU   254     161.705  42.593  88.086  0.00  0.00           O
ATOM   3921  OE2 GLU   254     162.049  40.895  86.657  0.00  0.00           O
ATOM   3922  C   GLU   254     160.883  46.813  85.672  0.00  0.00           C
ATOM   3923  O   GLU   254     161.828  47.381  86.223  0.00  0.00           O
ATOM   3924  N   ILE   255     159.661  47.336  85.616  0.00  0.00           N
ATOM   3925  HN  ILE   255     158.969  46.686  85.273  0.00  0.00           H
ATOM   3926  CA  ILE   255     159.274  48.718  86.011  0.00  0.00           C
ATOM   3927  HA  ILE   255     160.150  49.147  86.499  0.00  0.00           H
ATOM   3928  CB  ILE   255     158.904  49.626  84.841  0.00  0.00           C
ATOM   3929  HB  ILE   255     158.572  50.580  85.251  0.00  0.00           H
ATOM   3930  CG2 ILE   255     160.208  49.900  84.040  0.00  0.00           C
ATOM   3931 1HG2 ILE   255     159.981  50.744  83.390  0.00  0.00           H
ATOM   3932 2HG2 ILE   255     161.057  50.044  84.708  0.00  0.00           H
ATOM   3933 3HG2 ILE   255     160.542  49.005  83.516  0.00  0.00           H
ATOM   3934  CG1 ILE   255     157.804  49.096  83.954  0.00  0.00           C
ATOM   3935 1HG1 ILE   255     158.054  48.110  83.561  0.00  0.00           H
ATOM   3936 2HG1 ILE   255     156.907  48.931  84.551  0.00  0.00           H
ATOM   3937  CD1 ILE   255     157.573  49.929  82.697  0.00  0.00           C
ATOM   3938 1HD1 ILE   255     157.565  50.991  82.941  0.00  0.00           H
ATOM   3939 2HD1 ILE   255     158.367  49.726  81.978  0.00  0.00           H
ATOM   3940 3HD1 ILE   255     156.651  49.677  82.173  0.00  0.00           H
ATOM   3941  C   ILE   255     158.073  48.549  87.023  0.00  0.00           C
ATOM   3942  O   ILE   255     157.167  47.827  86.696  0.00  0.00           O
ATOM   3943  N   PRO   256     158.240  49.182  88.228  0.00  0.00           N
ATOM   3944  CD  PRO   256     159.285  49.998  88.743  0.00  0.00           C
ATOM   3945  HD1 PRO   256     159.086  51.004  88.374  0.00  0.00           H
ATOM   3946  HD2 PRO   256     160.286  49.892  88.325  0.00  0.00           H
ATOM   3947  CA  PRO   256     157.252  49.107  89.289  0.00  0.00           C
ATOM   3948  HA  PRO   256     157.253  48.095  89.694  0.00  0.00           H
ATOM   3949  CB  PRO   256     157.775  49.887  90.528  0.00  0.00           C
ATOM   3950  HB1 PRO   256     157.344  50.887  90.558  0.00  0.00           H
ATOM   3951  HB2 PRO   256     157.555  49.478  91.514  0.00  0.00           H
ATOM   3952  CG  PRO   256     159.252  49.958  90.295  0.00  0.00           C
ATOM   3953  HG1 PRO   256     159.719  50.825  90.762  0.00  0.00           H
ATOM   3954  HG2 PRO   256     159.844  49.068  90.506  0.00  0.00           H
ATOM   3955  C   PRO   256     155.824  49.558  88.850  0.00  0.00           C
ATOM   3956  O   PRO   256     155.627  49.909  87.658  0.00  0.00           O
ATOM   3957  N   PHE   257     154.861  49.588  89.772  0.00  0.00           N
ATOM   3958  HN  PHE   257     155.076  49.305  90.717  0.00  0.00           H
ATOM   3959  CA  PHE   257     153.513  50.078  89.429  0.00  0.00           C
ATOM   3960  HA  PHE   257     153.146  49.613  88.513  0.00  0.00           H
ATOM   3961  CB  PHE   257     152.555  49.928  90.654  0.00  0.00           C
ATOM   3962  HB1 PHE   257     152.552  48.881  90.956  0.00  0.00           H
ATOM   3963  HB2 PHE   257     152.989  50.466  91.498  0.00  0.00           H
ATOM   3964  CG  PHE   257     151.042  50.168  90.491  0.00  0.00           C
ATOM   3965  CD1 PHE   257     150.286  49.432  89.530  0.00  0.00           C
ATOM   3966  HD1 PHE   257     150.793  48.633  89.008  0.00  0.00           H
ATOM   3967  CD2 PHE   257     150.315  50.942  91.455  0.00  0.00           C
ATOM   3968  HD2 PHE   257     150.845  51.559  92.166  0.00  0.00           H
ATOM   3969  CE1 PHE   257     148.894  49.543  89.471  0.00  0.00           C
ATOM   3970  HE1 PHE   257     148.329  49.013  88.718  0.00  0.00           H
ATOM   3971  CE2 PHE   257     148.925  50.846  91.509  0.00  0.00           C
ATOM   3972  HE2 PHE   257     148.470  51.508  92.231  0.00  0.00           H
ATOM   3973  CZ  PHE   257     148.190  50.207  90.522  0.00  0.00           C
ATOM   3974  HZ  PHE   257     147.111  50.190  90.570  0.00  0.00           H
ATOM   3975  C   PHE   257     153.512  51.541  88.956  0.00  0.00           C
ATOM   3976  O   PHE   257     154.343  52.306  89.413  0.00  0.00           O
ATOM   3977  N   GLN   258     152.612  52.028  88.071  0.00  0.00           N
ATOM   3978  HN  GLN   258     152.035  51.302  87.670  0.00  0.00           H
ATOM   3979  CA  GLN   258     152.395  53.399  87.479  0.00  0.00           C
ATOM   3980  HA  GLN   258     151.682  53.299  86.661  0.00  0.00           H
ATOM   3981  CB  GLN   258     151.612  54.242  88.473  0.00  0.00           C
ATOM   3982  HB1 GLN   258     152.320  54.322  89.298  0.00  0.00           H
ATOM   3983  HB2 GLN   258     151.433  55.267  88.148  0.00  0.00           H
ATOM   3984  CG  GLN   258     150.289  53.666  89.036  0.00  0.00           C
ATOM   3985  HG1 GLN   258     150.431  52.648  89.401  0.00  0.00           H
ATOM   3986  HG2 GLN   258     150.013  54.318  89.865  0.00  0.00           H
ATOM   3987  CD  GLN   258     149.251  53.671  88.021  0.00  0.00           C
ATOM   3988  OE1 GLN   258     149.448  53.865  86.863  0.00  0.00           O
ATOM   3989  NE2 GLN   258     147.986  53.509  88.388  0.00  0.00           N
ATOM   3990 1HE2 GLN   258     147.273  53.675  87.692  0.00  0.00           H
ATOM   3991 2HE2 GLN   258     147.738  53.318  89.348  0.00  0.00           H
ATOM   3992  C   GLN   258     153.661  54.077  86.881  0.00  0.00           C
ATOM   3993  O   GLN   258     153.632  55.239  86.460  0.00  0.00           O
ATOM   3994  N   VAL   259     154.764  53.342  86.630  0.00  0.00           N
ATOM   3995  HN  VAL   259     154.883  52.436  87.059  0.00  0.00           H
ATOM   3996  CA  VAL   259     155.858  53.829  85.758  0.00  0.00           C
ATOM   3997  HA  VAL   259     156.069  54.848  86.082  0.00  0.00           H
ATOM   3998  CB  VAL   259     157.070  52.996  85.897  0.00  0.00           C
ATOM   3999  HB  VAL   259     156.835  51.933  85.934  0.00  0.00           H
ATOM   4000  CG1 VAL   259     158.080  53.342  84.822  0.00  0.00           C
ATOM   4001 1HG1 VAL   259     157.861  52.979  83.817  0.00  0.00           H
ATOM   4002 2HG1 VAL   259     158.297  54.408  84.749  0.00  0.00           H
ATOM   4003 3HG1 VAL   259     159.036  52.917  85.128  0.00  0.00           H
ATOM   4004  CG2 VAL   259     157.808  53.367  87.257  0.00  0.00           C
ATOM   4005 1HG2 VAL   259     157.238  53.163  88.164  0.00  0.00           H
ATOM   4006 2HG2 VAL   259     158.719  52.773  87.186  0.00  0.00           H
ATOM   4007 3HG2 VAL   259     158.101  54.415  87.209  0.00  0.00           H
ATOM   4008  C   VAL   259     155.255  53.793  84.366  0.00  0.00           C
ATOM   4009  O   VAL   259     154.977  52.721  83.835  0.00  0.00           O
ATOM   4010  N   ASN   260     154.988  54.988  83.796  0.00  0.00           N
ATOM   4011  HN  ASN   260     155.128  55.762  84.430  0.00  0.00           H
ATOM   4012  CA  ASN   260     154.836  55.155  82.365  0.00  0.00           C
ATOM   4013  HA  ASN   260     154.256  54.329  81.953  0.00  0.00           H
ATOM   4014  CB  ASN   260     154.012  56.395  82.060  0.00  0.00           C
ATOM   4015  HB1 ASN   260     152.969  56.096  82.160  0.00  0.00           H
ATOM   4016  HB2 ASN   260     154.276  57.170  82.781  0.00  0.00           H
ATOM   4017  CG  ASN   260     154.245  56.953  80.676  0.00  0.00           C
ATOM   4018  OD1 ASN   260     154.923  56.460  79.762  0.00  0.00           O
ATOM   4019  ND2 ASN   260     153.429  58.035  80.387  0.00  0.00           N
ATOM   4020 1HD2 ASN   260     153.506  58.391  79.445  0.00  0.00           H
ATOM   4021 2HD2 ASN   260     152.643  58.292  80.967  0.00  0.00           H
ATOM   4022  C   ASN   260     156.254  55.145  81.770  0.00  0.00           C
ATOM   4023  O   ASN   260     157.079  55.998  81.989  0.00  0.00           O
ATOM   4024  N   LYS   261     156.560  54.058  81.035  0.00  0.00           N
ATOM   4025  HN  LYS   261     155.777  53.449  80.840  0.00  0.00           H
ATOM   4026  CA  LYS   261     157.869  53.782  80.565  0.00  0.00           C
ATOM   4027  HA  LYS   261     158.593  53.667  81.371  0.00  0.00           H
ATOM   4028  CB  LYS   261     157.720  52.455  79.952  0.00  0.00           C
ATOM   4029  HB1 LYS   261     157.651  51.765  80.793  0.00  0.00           H
ATOM   4030  HB2 LYS   261     156.802  52.382  79.369  0.00  0.00           H
ATOM   4031  CG  LYS   261     158.987  51.891  79.098  0.00  0.00           C
ATOM   4032  HG1 LYS   261     159.214  52.534  78.248  0.00  0.00           H
ATOM   4033  HG2 LYS   261     159.848  51.722  79.744  0.00  0.00           H
ATOM   4034  CD  LYS   261     158.774  50.423  78.736  0.00  0.00           C
ATOM   4035  HD1 LYS   261     159.615  49.932  78.246  0.00  0.00           H
ATOM   4036  HD2 LYS   261     158.556  50.039  79.732  0.00  0.00           H
ATOM   4037  CE  LYS   261     157.584  50.221  77.756  0.00  0.00           C
ATOM   4038  HE1 LYS   261     157.567  49.157  77.519  0.00  0.00           H
ATOM   4039  HE2 LYS   261     156.657  50.635  78.151  0.00  0.00           H
ATOM   4040  NZ  LYS   261     157.851  50.771  76.406  0.00  0.00           N1+
ATOM   4041  HZ1 LYS   261     158.817  50.761  76.111  0.00  0.00           H
ATOM   4042  HZ2 LYS   261     157.402  50.233  75.678  0.00  0.00           H
ATOM   4043  HZ3 LYS   261     157.328  51.635  76.414  0.00  0.00           H
ATOM   4044  C   LYS   261     158.391  54.935  79.628  0.00  0.00           C
ATOM   4045  O   LYS   261     159.587  55.231  79.760  0.00  0.00           O
ATOM   4046  N   ALA   262     157.496  55.489  78.867  0.00  0.00           N
ATOM   4047  HN  ALA   262     156.557  55.120  78.829  0.00  0.00           H
ATOM   4048  CA  ALA   262     157.931  56.633  78.045  0.00  0.00           C
ATOM   4049  HA  ALA   262     158.870  56.378  77.554  0.00  0.00           H
ATOM   4050  CB  ALA   262     156.923  56.859  76.870  0.00  0.00           C
ATOM   4051  HB1 ALA   262     156.748  55.954  76.287  0.00  0.00           H
ATOM   4052  HB2 ALA   262     156.040  57.243  77.381  0.00  0.00           H
ATOM   4053  HB3 ALA   262     157.343  57.595  76.184  0.00  0.00           H
ATOM   4054  C   ALA   262     158.141  57.957  78.768  0.00  0.00           C
ATOM   4055  O   ALA   262     159.122  58.627  78.509  0.00  0.00           O
ATOM   4056  N   ARG   263     157.445  58.199  79.891  0.00  0.00           N
ATOM   4057  HN  ARG   263     156.663  57.618  80.156  0.00  0.00           H
ATOM   4058  CA  ARG   263     157.790  59.311  80.750  0.00  0.00           C
ATOM   4059  HA  ARG   263     158.194  60.106  80.124  0.00  0.00           H
ATOM   4060  CB  ARG   263     156.554  59.919  81.467  0.00  0.00           C
ATOM   4061  HB1 ARG   263     155.955  59.142  81.942  0.00  0.00           H
ATOM   4062  HB2 ARG   263     156.942  60.574  82.247  0.00  0.00           H
ATOM   4063  CG  ARG   263     155.719  60.760  80.546  0.00  0.00           C
ATOM   4064  HG1 ARG   263     156.334  61.540  80.098  0.00  0.00           H
ATOM   4065  HG2 ARG   263     155.479  60.115  79.701  0.00  0.00           H
ATOM   4066  CD  ARG   263     154.555  61.311  81.374  0.00  0.00           C
ATOM   4067  HD1 ARG   263     154.292  60.561  82.120  0.00  0.00           H
ATOM   4068  HD2 ARG   263     154.798  62.181  81.984  0.00  0.00           H
ATOM   4069  NE  ARG   263     153.421  61.556  80.474  0.00  0.00           N
ATOM   4070  HE  ARG   263     153.586  61.665  79.484  0.00  0.00           H
ATOM   4071  CZ  ARG   263     152.212  61.836  80.737  0.00  0.00           C
ATOM   4072  NH1 ARG   263     151.676  61.999  81.935  0.00  0.00           N
ATOM   4073 1HH1 ARG   263     152.393  62.214  82.613  0.00  0.00           H
ATOM   4074 2HH1 ARG   263     150.674  62.102  82.014  0.00  0.00           H
ATOM   4075  NH2 ARG   263     151.354  61.878  79.747  0.00  0.00           N
ATOM   4076 1HH2 ARG   263     151.632  61.784  78.780  0.00  0.00           H
ATOM   4077 2HH2 ARG   263     150.385  62.069  79.954  0.00  0.00           H
ATOM   4078  C   ARG   263     159.033  59.011  81.667  0.00  0.00           C
ATOM   4079  O   ARG   263     159.494  59.901  82.410  0.00  0.00           O
ATOM   4080  N   MET   264     159.557  57.789  81.671  0.00  0.00           N
ATOM   4081  HN  MET   264     159.088  56.977  81.296  0.00  0.00           H
ATOM   4082  CA  MET   264     160.879  57.454  82.297  0.00  0.00           C
ATOM   4083  HA  MET   264     161.006  58.066  83.190  0.00  0.00           H
ATOM   4084  CB  MET   264     160.879  56.033  82.858  0.00  0.00           C
ATOM   4085  HB1 MET   264     160.059  55.783  83.530  0.00  0.00           H
ATOM   4086  HB2 MET   264     160.695  55.329  82.046  0.00  0.00           H
ATOM   4087  CG  MET   264     162.132  55.488  83.458  0.00  0.00           C
ATOM   4088  HG1 MET   264     162.873  55.495  82.659  0.00  0.00           H
ATOM   4089  HG2 MET   264     162.363  56.138  84.302  0.00  0.00           H
ATOM   4090  SD  MET   264     161.882  53.816  84.099  0.00  0.00           S
ATOM   4091  CE  MET   264     162.038  52.761  82.666  0.00  0.00           C
ATOM   4092  HE1 MET   264     161.860  51.728  82.967  0.00  0.00           H
ATOM   4093  HE2 MET   264     161.410  53.168  81.874  0.00  0.00           H
ATOM   4094  HE3 MET   264     163.033  52.857  82.232  0.00  0.00           H
ATOM   4095  C   MET   264     162.065  57.711  81.378  0.00  0.00           C
ATOM   4096  O   MET   264     163.035  58.340  81.786  0.00  0.00           O
ATOM   4097  N   ILE   265     161.912  57.302  80.120  0.00  0.00           N
ATOM   4098  HN  ILE   265     161.086  56.776  79.872  0.00  0.00           H
ATOM   4099  CA  ILE   265     162.751  57.679  78.986  0.00  0.00           C
ATOM   4100  HA  ILE   265     163.732  57.265  79.221  0.00  0.00           H
ATOM   4101  CB  ILE   265     162.226  56.976  77.733  0.00  0.00           C
ATOM   4102  HB  ILE   265     161.152  57.105  77.602  0.00  0.00           H
ATOM   4103  CG2 ILE   265     162.792  57.499  76.432  0.00  0.00           C
ATOM   4104 1HG2 ILE   265     163.872  57.355  76.386  0.00  0.00           H
ATOM   4105 2HG2 ILE   265     162.245  57.009  75.627  0.00  0.00           H
ATOM   4106 3HG2 ILE   265     162.532  58.555  76.358  0.00  0.00           H
ATOM   4107  CG1 ILE   265     162.454  55.413  77.731  0.00  0.00           C
ATOM   4108 1HG1 ILE   265     163.520  55.187  77.698  0.00  0.00           H
ATOM   4109 2HG1 ILE   265     162.028  55.026  78.657  0.00  0.00           H
ATOM   4110  CD1 ILE   265     161.758  54.716  76.525  0.00  0.00           C
ATOM   4111 1HD1 ILE   265     160.725  55.065  76.527  0.00  0.00           H
ATOM   4112 2HD1 ILE   265     162.445  54.769  75.681  0.00  0.00           H
ATOM   4113 3HD1 ILE   265     161.723  53.663  76.804  0.00  0.00           H
ATOM   4114  C   ILE   265     162.808  59.229  78.899  0.00  0.00           C
ATOM   4115  O   ILE   265     163.877  59.808  78.850  0.00  0.00           O
ATOM   4116  N   GLU   266     161.707  59.954  79.103  0.00  0.00           N
ATOM   4117  HN  GLU   266     160.799  59.513  79.127  0.00  0.00           H
ATOM   4118  CA  GLU   266     161.724  61.405  79.072  0.00  0.00           C
ATOM   4119  HA  GLU   266     162.005  61.827  78.107  0.00  0.00           H
ATOM   4120  CB  GLU   266     160.375  61.867  79.418  0.00  0.00           C
ATOM   4121  HB1 GLU   266     159.815  61.186  78.777  0.00  0.00           H
ATOM   4122  HB2 GLU   266     160.069  61.591  80.427  0.00  0.00           H
ATOM   4123  CG  GLU   266     159.977  63.221  78.872  0.00  0.00           C
ATOM   4124  HG1 GLU   266     158.915  63.252  79.114  0.00  0.00           H
ATOM   4125  HG2 GLU   266     160.631  64.053  79.133  0.00  0.00           H
ATOM   4126  CD  GLU   266     160.125  63.258  77.340  0.00  0.00           C
ATOM   4127  OE1 GLU   266     161.230  63.489  76.763  0.00  0.00           O
ATOM   4128  OE2 GLU   266     159.043  63.126  76.660  0.00  0.00           O
ATOM   4129  C   GLU   266     162.715  62.084  79.962  0.00  0.00           C
ATOM   4130  O   GLU   266     163.331  63.096  79.616  0.00  0.00           O
ATOM   4131  N   LYS   267     162.893  61.567  81.104  0.00  0.00           N
ATOM   4132  HN  LYS   267     162.344  60.764  81.377  0.00  0.00           H
ATOM   4133  CA  LYS   267     163.680  62.192  82.186  0.00  0.00           C
ATOM   4134  HA  LYS   267     163.786  63.252  81.954  0.00  0.00           H
ATOM   4135  CB  LYS   267     162.797  62.143  83.461  0.00  0.00           C
ATOM   4136  HB1 LYS   267     162.481  61.157  83.802  0.00  0.00           H
ATOM   4137  HB2 LYS   267     163.270  62.468  84.387  0.00  0.00           H
ATOM   4138  CG  LYS   267     161.527  63.041  83.228  0.00  0.00           C
ATOM   4139  HG1 LYS   267     161.835  64.086  83.257  0.00  0.00           H
ATOM   4140  HG2 LYS   267     161.154  62.879  82.217  0.00  0.00           H
ATOM   4141  CD  LYS   267     160.442  62.737  84.250  0.00  0.00           C
ATOM   4142  HD1 LYS   267     160.385  61.662  84.417  0.00  0.00           H
ATOM   4143  HD2 LYS   267     160.762  63.034  85.249  0.00  0.00           H
ATOM   4144  CE  LYS   267     159.089  63.299  83.949  0.00  0.00           C
ATOM   4145  HE1 LYS   267     159.093  64.384  84.055  0.00  0.00           H
ATOM   4146  HE2 LYS   267     158.957  63.009  82.906  0.00  0.00           H
ATOM   4147  NZ  LYS   267     158.016  62.612  84.786  0.00  0.00           N1+
ATOM   4148  HZ1 LYS   267     157.117  62.988  84.522  0.00  0.00           H
ATOM   4149  HZ2 LYS   267     157.970  61.605  84.718  0.00  0.00           H
ATOM   4150  HZ3 LYS   267     158.052  62.760  85.785  0.00  0.00           H
ATOM   4151  C   LYS   267     165.091  61.651  82.393  0.00  0.00           C
ATOM   4152  O   LYS   267     165.904  62.222  83.082  0.00  0.00           O
ATOM   4153  N   ILE   268     165.375  60.576  81.630  0.00  0.00           N
ATOM   4154  HN  ILE   268     164.658  60.267  80.989  0.00  0.00           H
ATOM   4155  CA  ILE   268     166.764  60.166  81.335  0.00  0.00           C
ATOM   4156  HA  ILE   268     167.417  60.289  82.199  0.00  0.00           H
ATOM   4157  CB  ILE   268     166.835  58.637  80.919  0.00  0.00           C
ATOM   4158  HB  ILE   268     166.157  58.424  80.093  0.00  0.00           H
ATOM   4159  CG2 ILE   268     168.265  58.287  80.434  0.00  0.00           C
ATOM   4160 1HG2 ILE   268     168.408  57.214  80.309  0.00  0.00           H
ATOM   4161 2HG2 ILE   268     168.349  58.647  79.409  0.00  0.00           H
ATOM   4162 3HG2 ILE   268     169.006  58.728  81.101  0.00  0.00           H
ATOM   4163  CG1 ILE   268     166.434  57.629  82.050  0.00  0.00           C
ATOM   4164 1HG1 ILE   268     167.319  57.518  82.677  0.00  0.00           H
ATOM   4165 2HG1 ILE   268     165.624  58.027  82.661  0.00  0.00           H
ATOM   4166  CD1 ILE   268     165.946  56.354  81.450  0.00  0.00           C
ATOM   4167 1HD1 ILE   268     164.971  56.556  81.006  0.00  0.00           H
ATOM   4168 2HD1 ILE   268     166.545  55.832  80.704  0.00  0.00           H
ATOM   4169 3HD1 ILE   268     165.713  55.623  82.224  0.00  0.00           H
ATOM   4170  C   ILE   268     167.334  60.999  80.196  0.00  0.00           C
ATOM   4171  O   ILE   268     168.443  61.504  80.269  0.00  0.00           O
ATOM   4172  N   ALA   269     166.457  61.314  79.163  0.00  0.00           N
ATOM   4173  HN  ALA   269     165.571  60.830  79.115  0.00  0.00           H
ATOM   4174  CA  ALA   269     166.676  62.230  78.070  0.00  0.00           C
ATOM   4175  HA  ALA   269     167.562  61.842  77.567  0.00  0.00           H
ATOM   4176  CB  ALA   269     165.554  62.143  77.094  0.00  0.00           C
ATOM   4177  HB1 ALA   269     165.421  61.130  76.713  0.00  0.00           H
ATOM   4178  HB2 ALA   269     164.630  62.487  77.558  0.00  0.00           H
ATOM   4179  HB3 ALA   269     165.818  62.754  76.231  0.00  0.00           H
ATOM   4180  C   ALA   269     166.983  63.619  78.688  0.00  0.00           C
ATOM   4181  O   ALA   269     168.020  64.205  78.465  0.00  0.00           O
ATOM   4182  N   GLU   270     166.179  64.157  79.550  0.00  0.00           N
ATOM   4183  HN  GLU   270     165.332  63.642  79.746  0.00  0.00           H
ATOM   4184  CA  GLU   270     166.389  65.449  80.212  0.00  0.00           C
ATOM   4185  HA  GLU   270     166.449  66.284  79.514  0.00  0.00           H
ATOM   4186  CB  GLU   270     165.203  65.726  81.133  0.00  0.00           C
ATOM   4187  HB1 GLU   270     164.260  65.498  80.637  0.00  0.00           H
ATOM   4188  HB2 GLU   270     165.214  64.995  81.941  0.00  0.00           H
ATOM   4189  CG  GLU   270     165.172  67.100  81.704  0.00  0.00           C
ATOM   4190  HG1 GLU   270     164.304  67.169  82.360  0.00  0.00           H
ATOM   4191  HG2 GLU   270     165.948  67.326  82.435  0.00  0.00           H
ATOM   4192  CD  GLU   270     164.947  68.230  80.699  0.00  0.00           C
ATOM   4193  OE1 GLU   270     164.776  69.382  80.992  0.00  0.00           O
ATOM   4194  OE2 GLU   270     164.647  67.924  79.546  0.00  0.00           O
ATOM   4195  C   GLU   270     167.640  65.446  81.034  0.00  0.00           C
ATOM   4196  O   GLU   270     168.327  66.434  80.945  0.00  0.00           O
ATOM   4197  N   LEU   271     168.048  64.371  81.598  0.00  0.00           N
ATOM   4198  HN  LEU   271     167.419  63.600  81.426  0.00  0.00           H
ATOM   4199  CA  LEU   271     169.278  64.299  82.397  0.00  0.00           C
ATOM   4200  HA  LEU   271     169.212  65.133  83.096  0.00  0.00           H
ATOM   4201  CB  LEU   271     169.206  62.964  83.138  0.00  0.00           C
ATOM   4202  HB1 LEU   271     168.193  62.780  83.495  0.00  0.00           H
ATOM   4203  HB2 LEU   271     169.397  62.054  82.570  0.00  0.00           H
ATOM   4204  CG  LEU   271     170.100  62.889  84.370  0.00  0.00           C
ATOM   4205  HG  LEU   271     171.078  63.298  84.117  0.00  0.00           H
ATOM   4206  CD1 LEU   271     169.622  63.843  85.550  0.00  0.00           C
ATOM   4207 1HD1 LEU   271     170.301  63.963  86.395  0.00  0.00           H
ATOM   4208 2HD1 LEU   271     169.615  64.875  85.197  0.00  0.00           H
ATOM   4209 3HD1 LEU   271     168.603  63.716  85.915  0.00  0.00           H
ATOM   4210  CD2 LEU   271     170.316  61.498  85.016  0.00  0.00           C
ATOM   4211 1HD2 LEU   271     170.775  60.816  84.301  0.00  0.00           H
ATOM   4212 2HD2 LEU   271     171.032  61.502  85.838  0.00  0.00           H
ATOM   4213 3HD2 LEU   271     169.370  61.113  85.398  0.00  0.00           H
ATOM   4214  C   LEU   271     170.590  64.390  81.573  0.00  0.00           C
ATOM   4215  O   LEU   271     171.628  64.825  82.135  0.00  0.00           O
ATOM   4216  N   VAL   272     170.505  64.043  80.306  0.00  0.00           N
ATOM   4217  HN  VAL   272     169.634  63.673  79.952  0.00  0.00           H
ATOM   4218  CA  VAL   272     171.601  64.313  79.256  0.00  0.00           C
ATOM   4219  HA  VAL   272     172.520  64.230  79.838  0.00  0.00           H
ATOM   4220  CB  VAL   272     171.679  63.190  78.176  0.00  0.00           C
ATOM   4221  HB  VAL   272     170.714  62.891  77.768  0.00  0.00           H
ATOM   4222  CG1 VAL   272     172.508  63.521  76.916  0.00  0.00           C
ATOM   4223 1HG1 VAL   272     173.543  63.774  77.145  0.00  0.00           H
ATOM   4224 2HG1 VAL   272     172.614  62.607  76.332  0.00  0.00           H
ATOM   4225 3HG1 VAL   272     172.070  64.301  76.293  0.00  0.00           H
ATOM   4226  CG2 VAL   272     172.421  61.914  78.720  0.00  0.00           C
ATOM   4227 1HG2 VAL   272     171.818  61.581  79.565  0.00  0.00           H
ATOM   4228 2HG2 VAL   272     172.421  61.117  77.977  0.00  0.00           H
ATOM   4229 3HG2 VAL   272     173.418  62.195  79.060  0.00  0.00           H
ATOM   4230  C   VAL   272     171.490  65.753  78.813  0.00  0.00           C
ATOM   4231  O   VAL   272     172.546  66.418  78.669  0.00  0.00           O
ATOM   4232  N   ARG   273     170.322  66.221  78.506  0.00  0.00           N
ATOM   4233  HN  ARG   273     169.460  65.720  78.668  0.00  0.00           H
ATOM   4234  CA  ARG   273     170.031  67.595  78.038  0.00  0.00           C
ATOM   4235  HA  ARG   273     170.605  67.589  77.111  0.00  0.00           H
ATOM   4236  CB  ARG   273     168.620  67.771  77.627  0.00  0.00           C
ATOM   4237  HB1 ARG   273     168.244  66.770  77.416  0.00  0.00           H
ATOM   4238  HB2 ARG   273     167.935  68.108  78.405  0.00  0.00           H
ATOM   4239  CG  ARG   273     168.291  68.683  76.505  0.00  0.00           C
ATOM   4240  HG1 ARG   273     168.623  69.686  76.774  0.00  0.00           H
ATOM   4241  HG2 ARG   273     168.826  68.323  75.626  0.00  0.00           H
ATOM   4242  CD  ARG   273     166.665  68.713  76.267  0.00  0.00           C
ATOM   4243  HD1 ARG   273     166.233  68.654  77.266  0.00  0.00           H
ATOM   4244  HD2 ARG   273     166.334  69.630  75.779  0.00  0.00           H
ATOM   4245  NE  ARG   273     166.128  67.501  75.617  0.00  0.00           N
ATOM   4246  HE  ARG   273     166.317  67.565  74.627  0.00  0.00           H
ATOM   4247  CZ  ARG   273     165.488  66.465  76.076  0.00  0.00           C
ATOM   4248  NH1 ARG   273     165.133  66.314  77.318  0.00  0.00           N
ATOM   4249 1HH1 ARG   273     165.385  66.996  78.019  0.00  0.00           H
ATOM   4250 2HH1 ARG   273     164.341  65.725  77.530  0.00  0.00           H
ATOM   4251  NH2 ARG   273     165.085  65.525  75.234  0.00  0.00           N
ATOM   4252 1HH2 ARG   273     165.462  65.500  74.298  0.00  0.00           H
ATOM   4253 2HH2 ARG   273     164.399  64.870  75.583  0.00  0.00           H
ATOM   4254  C   ARG   273     170.420  68.737  79.061  0.00  0.00           C
ATOM   4255  O   ARG   273     171.039  69.740  78.638  0.00  0.00           O
ATOM   4256  N   ASP   274     170.132  68.521  80.332  0.00  0.00           N
ATOM   4257  HN  ASP   274     169.456  67.773  80.374  0.00  0.00           H
ATOM   4258  CA  ASP   274     170.511  69.209  81.585  0.00  0.00           C
ATOM   4259  HA  ASP   274     170.551  70.265  81.315  0.00  0.00           H
ATOM   4260  CB  ASP   274     169.565  68.964  82.767  0.00  0.00           C
ATOM   4261  HB1 ASP   274     168.555  69.068  82.370  0.00  0.00           H
ATOM   4262  HB2 ASP   274     169.742  67.955  83.138  0.00  0.00           H
ATOM   4263  CG  ASP   274     169.600  70.004  83.880  0.00  0.00           C
ATOM   4264  OD1 ASP   274     170.073  69.746  85.000  0.00  0.00           O
ATOM   4265  OD2 ASP   274     169.329  71.211  83.591  0.00  0.00           O
ATOM   4266  C   ASP   274     171.909  68.765  82.019  0.00  0.00           C
ATOM   4267  O   ASP   274     172.360  69.276  83.042  0.00  0.00           O
ATOM   4268  N   LYS   275     172.652  67.896  81.278  0.00  0.00           N
ATOM   4269  HN  LYS   275     172.195  67.431  80.507  0.00  0.00           H
ATOM   4270  CA  LYS   275     173.967  67.453  81.462  0.00  0.00           C
ATOM   4271  HA  LYS   275     174.092  66.544  80.873  0.00  0.00           H
ATOM   4272  CB  LYS   275     174.947  68.620  80.930  0.00  0.00           C
ATOM   4273  HB1 LYS   275     174.424  69.158  80.139  0.00  0.00           H
ATOM   4274  HB2 LYS   275     175.162  69.352  81.709  0.00  0.00           H
ATOM   4275  CG  LYS   275     176.316  68.237  80.381  0.00  0.00           C
ATOM   4276  HG1 LYS   275     176.840  67.731  81.192  0.00  0.00           H
ATOM   4277  HG2 LYS   275     176.174  67.520  79.572  0.00  0.00           H
ATOM   4278  CD  LYS   275     177.065  69.502  79.993  0.00  0.00           C
ATOM   4279  HD1 LYS   275     176.487  70.127  79.313  0.00  0.00           H
ATOM   4280  HD2 LYS   275     177.234  70.023  80.935  0.00  0.00           H
ATOM   4281  CE  LYS   275     178.415  69.077  79.431  0.00  0.00           C
ATOM   4282  HE1 LYS   275     178.905  68.278  79.988  0.00  0.00           H
ATOM   4283  HE2 LYS   275     178.309  68.660  78.430  0.00  0.00           H
ATOM   4284  NZ  LYS   275     179.458  70.167  79.225  0.00  0.00           N1+
ATOM   4285  HZ1 LYS   275     179.173  71.018  78.760  0.00  0.00           H
ATOM   4286  HZ2 LYS   275     179.831  70.608  80.053  0.00  0.00           H
ATOM   4287  HZ3 LYS   275     180.278  69.795  78.768  0.00  0.00           H
ATOM   4288  C   LYS   275     174.332  66.978  82.793  0.00  0.00           C
ATOM   4289  O   LYS   275     175.433  67.302  83.249  0.00  0.00           O
ATOM   4290  N   LYS   276     173.458  66.242  83.509  0.00  0.00           N
ATOM   4291  HN  LYS   276     172.569  66.000  83.095  0.00  0.00           H
ATOM   4292  CA  LYS   276     173.770  65.712  84.838  0.00  0.00           C
ATOM   4293  HA  LYS   276     174.497  66.302  85.397  0.00  0.00           H
ATOM   4294  CB  LYS   276     172.556  65.959  85.756  0.00  0.00           C
ATOM   4295  HB1 LYS   276     171.770  65.314  85.364  0.00  0.00           H
ATOM   4296  HB2 LYS   276     172.763  65.633  86.775  0.00  0.00           H
ATOM   4297  CG  LYS   276     172.063  67.343  85.832  0.00  0.00           C
ATOM   4298  HG1 LYS   276     171.991  67.725  84.814  0.00  0.00           H
ATOM   4299  HG2 LYS   276     171.066  67.406  86.268  0.00  0.00           H
ATOM   4300  CD  LYS   276     173.028  68.264  86.650  0.00  0.00           C
ATOM   4301  HD1 LYS   276     173.043  67.777  87.625  0.00  0.00           H
ATOM   4302  HD2 LYS   276     174.050  68.189  86.280  0.00  0.00           H
ATOM   4303  CE  LYS   276     172.495  69.655  86.962  0.00  0.00           C
ATOM   4304  HE1 LYS   276     171.455  69.594  87.282  0.00  0.00           H
ATOM   4305  HE2 LYS   276     173.134  70.087  87.731  0.00  0.00           H
ATOM   4306  NZ  LYS   276     172.642  70.475  85.695  0.00  0.00           N1+
ATOM   4307  HZ1 LYS   276     173.568  70.357  85.310  0.00  0.00           H
ATOM   4308  HZ2 LYS   276     171.918  70.285  85.017  0.00  0.00           H
ATOM   4309  HZ3 LYS   276     172.494  71.454  85.894  0.00  0.00           H
ATOM   4310  C   LYS   276     174.230  64.265  84.926  0.00  0.00           C
ATOM   4311  O   LYS   276     174.206  63.686  86.000  0.00  0.00           O
ATOM   4312  N   ILE   277     174.910  63.822  83.884  0.00  0.00           N
ATOM   4313  HN  ILE   277     175.060  64.437  83.097  0.00  0.00           H
ATOM   4314  CA  ILE   277     175.523  62.498  83.817  0.00  0.00           C
ATOM   4315  HA  ILE   277     175.859  62.253  84.825  0.00  0.00           H
ATOM   4316  CB  ILE   277     174.391  61.519  83.379  0.00  0.00           C
ATOM   4317  HB  ILE   277     173.653  61.640  84.172  0.00  0.00           H
ATOM   4318  CG2 ILE   277     173.700  61.880  82.097  0.00  0.00           C
ATOM   4319 1HG2 ILE   277     174.417  62.164  81.327  0.00  0.00           H
ATOM   4320 2HG2 ILE   277     173.104  61.031  81.761  0.00  0.00           H
ATOM   4321 3HG2 ILE   277     173.007  62.679  82.362  0.00  0.00           H
ATOM   4322  CG1 ILE   277     174.691  60.011  83.373  0.00  0.00           C
ATOM   4323 1HG1 ILE   277     173.750  59.482  83.222  0.00  0.00           H
ATOM   4324 2HG1 ILE   277     175.431  59.839  82.592  0.00  0.00           H
ATOM   4325  CD1 ILE   277     175.334  59.572  84.726  0.00  0.00           C
ATOM   4326 1HD1 ILE   277     174.729  59.902  85.569  0.00  0.00           H
ATOM   4327 2HD1 ILE   277     175.589  58.521  84.865  0.00  0.00           H
ATOM   4328 3HD1 ILE   277     176.260  60.141  84.819  0.00  0.00           H
ATOM   4329  C   ILE   277     176.734  62.496  82.864  0.00  0.00           C
ATOM   4330  O   ILE   277     176.852  63.467  82.121  0.00  0.00           O
ATOM   4331  N   ASP   278     177.627  61.501  82.800  0.00  0.00           N
ATOM   4332  HN  ASP   278     177.434  60.696  83.378  0.00  0.00           H
ATOM   4333  CA  ASP   278     178.737  61.410  81.831  0.00  0.00           C
ATOM   4334  HA  ASP   278     178.739  62.206  81.086  0.00  0.00           H
ATOM   4335  CB  ASP   278     180.080  61.589  82.529  0.00  0.00           C
ATOM   4336  HB1 ASP   278     180.161  62.624  82.860  0.00  0.00           H
ATOM   4337  HB2 ASP   278     180.046  61.011  83.452  0.00  0.00           H
ATOM   4338  CG  ASP   278     181.265  61.372  81.683  0.00  0.00           C
ATOM   4339  OD1 ASP   278     181.358  61.858  80.536  0.00  0.00           O
ATOM   4340  OD2 ASP   278     182.110  60.488  82.041  0.00  0.00           O
ATOM   4341  C   ASP   278     178.712  60.010  81.175  0.00  0.00           C
ATOM   4342  O   ASP   278     178.678  58.963  81.874  0.00  0.00           O
ATOM   4343  N   GLY   279     178.670  59.963  79.827  0.00  0.00           N
ATOM   4344  HN  GLY   279     178.571  60.808  79.285  0.00  0.00           H
ATOM   4345  CA  GLY   279     179.170  58.777  79.156  0.00  0.00           C
ATOM   4346  HA1 GLY   279     179.805  59.069  78.319  0.00  0.00           H
ATOM   4347  HA2 GLY   279     179.785  58.107  79.756  0.00  0.00           H
ATOM   4348  C   GLY   279     178.045  57.911  78.623  0.00  0.00           C
ATOM   4349  O   GLY   279     178.285  56.755  78.412  0.00  0.00           O
ATOM   4350  N   ILE   280     176.816  58.414  78.454  0.00  0.00           N
ATOM   4351  HN  ILE   280     176.751  59.417  78.546  0.00  0.00           H
ATOM   4352  CA  ILE   280     175.788  57.551  77.755  0.00  0.00           C
ATOM   4353  HA  ILE   280     176.048  56.498  77.864  0.00  0.00           H
ATOM   4354  CB  ILE   280     174.397  57.807  78.463  0.00  0.00           C
ATOM   4355  HB  ILE   280     174.281  58.882  78.603  0.00  0.00           H
ATOM   4356  CG2 ILE   280     173.251  57.311  77.557  0.00  0.00           C
ATOM   4357 1HG2 ILE   280     173.507  56.297  77.249  0.00  0.00           H
ATOM   4358 2HG2 ILE   280     172.352  57.510  78.142  0.00  0.00           H
ATOM   4359 3HG2 ILE   280     173.068  57.930  76.679  0.00  0.00           H
ATOM   4360  CG1 ILE   280     174.367  57.158  79.878  0.00  0.00           C
ATOM   4361 1HG1 ILE   280     174.190  56.084  79.819  0.00  0.00           H
ATOM   4362 2HG1 ILE   280     175.343  57.331  80.332  0.00  0.00           H
ATOM   4363  CD1 ILE   280     173.240  57.695  80.825  0.00  0.00           C
ATOM   4364 1HD1 ILE   280     173.416  58.760  80.975  0.00  0.00           H
ATOM   4365 2HD1 ILE   280     172.303  57.651  80.270  0.00  0.00           H
ATOM   4366 3HD1 ILE   280     173.098  57.251  81.810  0.00  0.00           H
ATOM   4367  C   ILE   280     175.789  57.897  76.258  0.00  0.00           C
ATOM   4368  O   ILE   280     175.867  59.091  75.887  0.00  0.00           O
ATOM   4369  N   THR   281     175.617  56.926  75.373  0.00  0.00           N
ATOM   4370  HN  THR   281     175.499  56.016  75.794  0.00  0.00           H
ATOM   4371  CA  THR   281     175.728  57.135  73.886  0.00  0.00           C
ATOM   4372  HA  THR   281     175.844  58.196  73.665  0.00  0.00           H
ATOM   4373  CB  THR   281     176.936  56.346  73.286  0.00  0.00           C
ATOM   4374  HB  THR   281     176.895  56.510  72.209  0.00  0.00           H
ATOM   4375  OG1 THR   281     176.701  54.966  73.493  0.00  0.00           O
ATOM   4376  HG1 THR   281     176.183  54.700  72.730  0.00  0.00           H
ATOM   4377  CG2 THR   281     178.364  56.756  73.769  0.00  0.00           C
ATOM   4378 1HG2 THR   281     178.377  57.753  73.330  0.00  0.00           H
ATOM   4379 2HG2 THR   281     178.368  56.813  74.858  0.00  0.00           H
ATOM   4380 3HG2 THR   281     179.154  56.100  73.403  0.00  0.00           H
ATOM   4381  C   THR   281     174.512  56.806  73.038  0.00  0.00           C
ATOM   4382  O   THR   281     174.547  57.245  71.852  0.00  0.00           O
ATOM   4383  N   ASP   282     173.467  56.131  73.546  0.00  0.00           N
ATOM   4384  HN  ASP   282     173.576  55.696  74.451  0.00  0.00           H
ATOM   4385  CA  ASP   282     172.131  55.873  72.953  0.00  0.00           C
ATOM   4386  HA  ASP   282     171.853  56.879  72.639  0.00  0.00           H
ATOM   4387  CB  ASP   282     172.259  55.103  71.585  0.00  0.00           C
ATOM   4388  HB1 ASP   282     173.047  55.438  70.910  0.00  0.00           H
ATOM   4389  HB2 ASP   282     172.544  54.059  71.716  0.00  0.00           H
ATOM   4390  CG  ASP   282     171.000  55.366  70.785  0.00  0.00           C
ATOM   4391  OD1 ASP   282     170.672  56.505  70.488  0.00  0.00           O
ATOM   4392  OD2 ASP   282     170.314  54.387  70.351  0.00  0.00           O
ATOM   4393  C   ASP   282     171.082  55.349  73.926  0.00  0.00           C
ATOM   4394  O   ASP   282     171.415  54.641  74.871  0.00  0.00           O
ATOM   4395  N   LEU   283     169.815  55.725  73.763  0.00  0.00           N
ATOM   4396  HN  LEU   283     169.700  56.400  73.020  0.00  0.00           H
ATOM   4397  CA  LEU   283     168.592  55.248  74.414  0.00  0.00           C
ATOM   4398  HA  LEU   283     168.878  54.447  75.097  0.00  0.00           H
ATOM   4399  CB  LEU   283     168.138  56.467  75.271  0.00  0.00           C
ATOM   4400  HB1 LEU   283     168.967  56.660  75.951  0.00  0.00           H
ATOM   4401  HB2 LEU   283     167.983  57.331  74.625  0.00  0.00           H
ATOM   4402  CG  LEU   283     167.021  56.254  76.191  0.00  0.00           C
ATOM   4403  HG  LEU   283     166.156  55.854  75.662  0.00  0.00           H
ATOM   4404  CD1 LEU   283     167.279  55.294  77.325  0.00  0.00           C
ATOM   4405 1HD1 LEU   283     168.032  55.632  78.036  0.00  0.00           H
ATOM   4406 2HD1 LEU   283     166.354  55.158  77.885  0.00  0.00           H
ATOM   4407 3HD1 LEU   283     167.574  54.360  76.847  0.00  0.00           H
ATOM   4408  CD2 LEU   283     166.597  57.572  76.703  0.00  0.00           C
ATOM   4409 1HD2 LEU   283     166.069  58.004  75.853  0.00  0.00           H
ATOM   4410 2HD2 LEU   283     165.869  57.438  77.503  0.00  0.00           H
ATOM   4411 3HD2 LEU   283     167.491  58.118  77.005  0.00  0.00           H
ATOM   4412  C   LEU   283     167.488  54.652  73.546  0.00  0.00           C
ATOM   4413  O   LEU   283     166.970  55.255  72.566  0.00  0.00           O
ATOM   4414  N   ARG   284     167.067  53.469  73.894  0.00  0.00           N
ATOM   4415  HN  ARG   284     167.465  52.990  74.689  0.00  0.00           H
ATOM   4416  CA  ARG   284     166.051  52.729  73.062  0.00  0.00           C
ATOM   4417  HA  ARG   284     165.424  53.426  72.508  0.00  0.00           H
ATOM   4418  CB  ARG   284     166.798  51.843  71.971  0.00  0.00           C
ATOM   4419  HB1 ARG   284     167.566  51.219  72.428  0.00  0.00           H
ATOM   4420  HB2 ARG   284     166.140  51.191  71.396  0.00  0.00           H
ATOM   4421  CG  ARG   284     167.571  52.685  70.928  0.00  0.00           C
ATOM   4422  HG1 ARG   284     166.852  53.294  70.381  0.00  0.00           H
ATOM   4423  HG2 ARG   284     168.322  53.357  71.344  0.00  0.00           H
ATOM   4424  CD  ARG   284     168.379  51.840  69.914  0.00  0.00           C
ATOM   4425  HD1 ARG   284     167.689  51.395  69.198  0.00  0.00           H
ATOM   4426  HD2 ARG   284     168.889  52.565  69.279  0.00  0.00           H
ATOM   4427  NE  ARG   284     169.177  50.727  70.521  0.00  0.00           N
ATOM   4428  HE  ARG   284     168.854  49.782  70.368  0.00  0.00           H
ATOM   4429  CZ  ARG   284     170.273  50.915  71.225  0.00  0.00           C
ATOM   4430  NH1 ARG   284     170.693  52.061  71.560  0.00  0.00           N
ATOM   4431 1HH1 ARG   284     170.354  52.882  71.079  0.00  0.00           H
ATOM   4432 2HH1 ARG   284     171.542  52.133  72.101  0.00  0.00           H
ATOM   4433  NH2 ARG   284     171.039  49.925  71.645  0.00  0.00           N
ATOM   4434 1HH2 ARG   284     170.878  48.969  71.363  0.00  0.00           H
ATOM   4435 2HH2 ARG   284     171.694  50.125  72.388  0.00  0.00           H
ATOM   4436  C   ARG   284     165.040  51.759  73.712  0.00  0.00           C
ATOM   4437  O   ARG   284     165.495  50.934  74.456  0.00  0.00           O
ATOM   4438  N   ASP   285     163.845  51.721  73.201  0.00  0.00           N
ATOM   4439  HN  ASP   285     163.666  52.213  72.337  0.00  0.00           H
ATOM   4440  CA  ASP   285     162.758  50.883  73.685  0.00  0.00           C
ATOM   4441  HA  ASP   285     162.938  50.610  74.725  0.00  0.00           H
ATOM   4442  CB  ASP   285     161.372  51.544  73.679  0.00  0.00           C
ATOM   4443  HB1 ASP   285     161.296  52.361  74.397  0.00  0.00           H
ATOM   4444  HB2 ASP   285     161.208  51.962  72.686  0.00  0.00           H
ATOM   4445  CG  ASP   285     160.293  50.518  73.989  0.00  0.00           C
ATOM   4446  OD1 ASP   285     159.478  50.097  73.132  0.00  0.00           O
ATOM   4447  OD2 ASP   285     160.191  50.252  75.199  0.00  0.00           O
ATOM   4448  C   ASP   285     162.726  49.531  72.841  0.00  0.00           C
ATOM   4449  O   ASP   285     162.779  49.570  71.634  0.00  0.00           O
ATOM   4450  N   GLU   286     162.536  48.411  73.493  0.00  0.00           N
ATOM   4451  HN  GLU   286     162.510  48.377  74.502  0.00  0.00           H
ATOM   4452  CA  GLU   286     162.403  47.100  72.878  0.00  0.00           C
ATOM   4453  HA  GLU   286     162.049  47.277  71.863  0.00  0.00           H
ATOM   4454  CB  GLU   286     163.717  46.308  72.653  0.00  0.00           C
ATOM   4455  HB1 GLU   286     164.058  45.886  73.598  0.00  0.00           H
ATOM   4456  HB2 GLU   286     163.402  45.517  71.972  0.00  0.00           H
ATOM   4457  CG  GLU   286     164.868  47.199  72.082  0.00  0.00           C
ATOM   4458  HG1 GLU   286     164.602  47.647  71.124  0.00  0.00           H
ATOM   4459  HG2 GLU   286     165.090  48.008  72.778  0.00  0.00           H
ATOM   4460  CD  GLU   286     166.132  46.384  71.789  0.00  0.00           C
ATOM   4461  OE1 GLU   286     167.014  46.921  71.015  0.00  0.00           O
ATOM   4462  OE2 GLU   286     166.322  45.272  72.223  0.00  0.00           O
ATOM   4463  C   GLU   286     161.338  46.214  73.527  0.00  0.00           C
ATOM   4464  O   GLU   286     161.403  44.986  73.648  0.00  0.00           O
ATOM   4465  N   THR   287     160.380  46.870  74.164  0.00  0.00           N
ATOM   4466  HN  THR   287     160.442  47.878  74.175  0.00  0.00           H
ATOM   4467  CA  THR   287     159.196  46.299  74.798  0.00  0.00           C
ATOM   4468  HA  THR   287     159.595  45.468  75.380  0.00  0.00           H
ATOM   4469  CB  THR   287     158.457  47.311  75.723  0.00  0.00           C
ATOM   4470  HB  THR   287     157.935  47.945  75.007  0.00  0.00           H
ATOM   4471  OG1 THR   287     159.323  47.916  76.688  0.00  0.00           O
ATOM   4472  HG1 THR   287     159.893  48.510  76.195  0.00  0.00           H
ATOM   4473  CG2 THR   287     157.241  46.699  76.447  0.00  0.00           C
ATOM   4474 1HG2 THR   287     156.438  46.562  75.723  0.00  0.00           H
ATOM   4475 2HG2 THR   287     157.440  45.712  76.864  0.00  0.00           H
ATOM   4476 3HG2 THR   287     156.945  47.396  77.232  0.00  0.00           H
ATOM   4477  C   THR   287     158.272  45.667  73.748  0.00  0.00           C
ATOM   4478  O   THR   287     157.995  46.328  72.720  0.00  0.00           O
ATOM   4479  N   SER   288     157.797  44.456  73.902  0.00  0.00           N
ATOM   4480  HN  SER   288     157.984  43.990  74.779  0.00  0.00           H
ATOM   4481  CA  SER   288     157.154  43.772  72.785  0.00  0.00           C
ATOM   4482  HA  SER   288     156.580  44.416  72.119  0.00  0.00           H
ATOM   4483  CB  SER   288     158.164  43.032  71.902  0.00  0.00           C
ATOM   4484  HB1 SER   288     157.702  42.743  70.958  0.00  0.00           H
ATOM   4485  HB2 SER   288     158.962  43.764  71.771  0.00  0.00           H
ATOM   4486  OG  SER   288     158.660  41.838  72.508  0.00  0.00           O
ATOM   4487  HG  SER   288     159.603  41.986  72.615  0.00  0.00           H
ATOM   4488  C   SER   288     156.071  42.725  73.187  0.00  0.00           C
ATOM   4489  O   SER   288     156.080  42.144  74.274  0.00  0.00           O
ATOM   4490  N   LEU   289     155.204  42.389  72.272  0.00  0.00           N
ATOM   4491  HN  LEU   289     155.253  42.915  71.411  0.00  0.00           H
ATOM   4492  CA  LEU   289     154.323  41.199  72.274  0.00  0.00           C
ATOM   4493  HA  LEU   289     153.649  41.311  73.123  0.00  0.00           H
ATOM   4494  CB  LEU   289     153.667  41.236  70.939  0.00  0.00           C
ATOM   4495  HB1 LEU   289     153.077  42.152  70.910  0.00  0.00           H
ATOM   4496  HB2 LEU   289     154.422  41.245  70.153  0.00  0.00           H
ATOM   4497  CG  LEU   289     152.726  40.107  70.464  0.00  0.00           C
ATOM   4498  HG  LEU   289     153.315  39.191  70.504  0.00  0.00           H
ATOM   4499  CD1 LEU   289     151.476  39.966  71.397  0.00  0.00           C
ATOM   4500 1HD1 LEU   289     150.745  40.721  71.107  0.00  0.00           H
ATOM   4501 2HD1 LEU   289     150.963  39.015  71.249  0.00  0.00           H
ATOM   4502 3HD1 LEU   289     151.818  39.984  72.431  0.00  0.00           H
ATOM   4503  CD2 LEU   289     152.215  40.334  69.045  0.00  0.00           C
ATOM   4504 1HD2 LEU   289     151.429  39.621  68.798  0.00  0.00           H
ATOM   4505 2HD2 LEU   289     151.698  41.293  69.078  0.00  0.00           H
ATOM   4506 3HD2 LEU   289     153.099  40.352  68.407  0.00  0.00           H
ATOM   4507  C   LEU   289     155.112  39.836  72.525  0.00  0.00           C
ATOM   4508  O   LEU   289     154.545  38.876  73.080  0.00  0.00           O
ATOM   4509  N   ARG   290     156.313  39.748  71.895  0.00  0.00           N
ATOM   4510  HN  ARG   290     156.609  40.568  71.385  0.00  0.00           H
ATOM   4511  CA  ARG   290     157.177  38.643  71.728  0.00  0.00           C
ATOM   4512  HA  ARG   290     156.470  37.813  71.702  0.00  0.00           H
ATOM   4513  CB  ARG   290     157.851  38.651  70.354  0.00  0.00           C
ATOM   4514  HB1 ARG   290     158.007  39.691  70.065  0.00  0.00           H
ATOM   4515  HB2 ARG   290     158.796  38.109  70.391  0.00  0.00           H
ATOM   4516  CG  ARG   290     157.018  38.072  69.164  0.00  0.00           C
ATOM   4517  HG1 ARG   290     156.185  38.741  68.950  0.00  0.00           H
ATOM   4518  HG2 ARG   290     157.709  38.036  68.322  0.00  0.00           H
ATOM   4519  CD  ARG   290     156.488  36.686  69.582  0.00  0.00           C
ATOM   4520  HD1 ARG   290     157.243  36.145  70.151  0.00  0.00           H
ATOM   4521  HD2 ARG   290     155.597  36.807  70.198  0.00  0.00           H
ATOM   4522  NE  ARG   290     156.332  35.923  68.318  0.00  0.00           N
ATOM   4523  HE  ARG   290     156.727  36.345  67.489  0.00  0.00           H
ATOM   4524  CZ  ARG   290     155.988  34.635  68.160  0.00  0.00           C
ATOM   4525  NH1 ARG   290     155.391  33.982  69.091  0.00  0.00           N
ATOM   4526 1HH1 ARG   290     155.055  34.527  69.872  0.00  0.00           H
ATOM   4527 2HH1 ARG   290     154.971  33.077  68.939  0.00  0.00           H
ATOM   4528  NH2 ARG   290     156.445  34.046  67.045  0.00  0.00           N
ATOM   4529 1HH2 ARG   290     157.105  34.550  66.470  0.00  0.00           H
ATOM   4530 2HH2 ARG   290     156.298  33.057  66.901  0.00  0.00           H
ATOM   4531  C   ARG   290     158.208  38.275  72.874  0.00  0.00           C
ATOM   4532  O   ARG   290     158.407  37.083  73.115  0.00  0.00           O
ATOM   4533  N   THR   291     158.767  39.223  73.603  0.00  0.00           N
ATOM   4534  HN  THR   291     158.455  40.151  73.354  0.00  0.00           H
ATOM   4535  CA  THR   291     159.789  39.089  74.734  0.00  0.00           C
ATOM   4536  HA  THR   291     159.715  38.020  74.932  0.00  0.00           H
ATOM   4537  CB  THR   291     161.151  39.441  74.176  0.00  0.00           C
ATOM   4538  HB  THR   291     161.850  39.321  75.003  0.00  0.00           H
ATOM   4539  OG1 THR   291     161.261  40.801  73.711  0.00  0.00           O
ATOM   4540  HG1 THR   291     161.487  41.290  74.506  0.00  0.00           H
ATOM   4541  CG2 THR   291     161.502  38.488  72.990  0.00  0.00           C
ATOM   4542 1HG2 THR   291     161.161  38.960  72.069  0.00  0.00           H
ATOM   4543 2HG2 THR   291     162.583  38.423  72.873  0.00  0.00           H
ATOM   4544 3HG2 THR   291     161.173  37.476  73.226  0.00  0.00           H
ATOM   4545  C   THR   291     159.573  39.773  76.067  0.00  0.00           C
ATOM   4546  O   THR   291     160.453  39.821  76.901  0.00  0.00           O
ATOM   4547  N   GLY   292     158.388  40.382  76.258  0.00  0.00           N
ATOM   4548  HN  GLY   292     157.760  40.506  75.477  0.00  0.00           H
ATOM   4549  CA  GLY   292     158.053  41.296  77.410  0.00  0.00           C
ATOM   4550  HA1 GLY   292     157.001  41.571  77.347  0.00  0.00           H
ATOM   4551  HA2 GLY   292     158.316  40.756  78.320  0.00  0.00           H
ATOM   4552  C   GLY   292     158.742  42.709  77.352  0.00  0.00           C
ATOM   4553  O   GLY   292     158.911  43.298  76.283  0.00  0.00           O
ATOM   4554  N   VAL   293     158.904  43.340  78.523  0.00  0.00           N
ATOM   4555  HN  VAL   293     158.699  42.812  79.359  0.00  0.00           H
ATOM   4556  CA  VAL   293     159.517  44.631  78.744  0.00  0.00           C
ATOM   4557  HA  VAL   293     159.107  45.326  78.012  0.00  0.00           H
ATOM   4558  CB  VAL   293     159.147  45.110  80.183  0.00  0.00           C
ATOM   4559  HB  VAL   293     159.484  44.405  80.943  0.00  0.00           H
ATOM   4560  CG1 VAL   293     159.757  46.506  80.515  0.00  0.00           C
ATOM   4561 1HG1 VAL   293     159.184  47.167  79.864  0.00  0.00           H
ATOM   4562 2HG1 VAL   293     159.718  46.922  81.521  0.00  0.00           H
ATOM   4563 3HG1 VAL   293     160.780  46.514  80.139  0.00  0.00           H
ATOM   4564  CG2 VAL   293     157.608  45.391  80.496  0.00  0.00           C
ATOM   4565 1HG2 VAL   293     157.068  45.926  79.715  0.00  0.00           H
ATOM   4566 2HG2 VAL   293     157.141  44.407  80.542  0.00  0.00           H
ATOM   4567 3HG2 VAL   293     157.532  45.793  81.506  0.00  0.00           H
ATOM   4568  C   VAL   293     161.062  44.636  78.582  0.00  0.00           C
ATOM   4569  O   VAL   293     161.655  43.702  79.018  0.00  0.00           O
ATOM   4570  N   ARG   294     161.607  45.632  77.864  0.00  0.00           N
ATOM   4571  HN  ARG   294     160.958  46.320  77.511  0.00  0.00           H
ATOM   4572  CA  ARG   294     163.097  45.825  77.736  0.00  0.00           C
ATOM   4573  HA  ARG   294     163.545  45.698  78.721  0.00  0.00           H
ATOM   4574  CB  ARG   294     163.626  44.876  76.638  0.00  0.00           C
ATOM   4575  HB1 ARG   294     163.718  43.916  77.146  0.00  0.00           H
ATOM   4576  HB2 ARG   294     162.982  45.003  75.768  0.00  0.00           H
ATOM   4577  CG  ARG   294     165.130  45.033  76.168  0.00  0.00           C
ATOM   4578  HG1 ARG   294     165.304  46.031  75.766  0.00  0.00           H
ATOM   4579  HG2 ARG   294     165.782  44.903  77.032  0.00  0.00           H
ATOM   4580  CD  ARG   294     165.396  43.879  75.208  0.00  0.00           C
ATOM   4581  HD1 ARG   294     165.197  42.865  75.555  0.00  0.00           H
ATOM   4582  HD2 ARG   294     164.607  44.110  74.492  0.00  0.00           H
ATOM   4583  NE  ARG   294     166.708  44.113  74.679  0.00  0.00           N
ATOM   4584  HE  ARG   294     166.867  44.670  73.852  0.00  0.00           H
ATOM   4585  CZ  ARG   294     167.760  43.435  75.076  0.00  0.00           C
ATOM   4586  NH1 ARG   294     167.703  42.558  76.072  0.00  0.00           N
ATOM   4587 1HH1 ARG   294     166.895  42.550  76.679  0.00  0.00           H
ATOM   4588 2HH1 ARG   294     168.520  42.099  76.449  0.00  0.00           H
ATOM   4589  NH2 ARG   294     168.871  43.583  74.469  0.00  0.00           N
ATOM   4590 1HH2 ARG   294     168.888  44.205  73.673  0.00  0.00           H
ATOM   4591 2HH2 ARG   294     169.705  43.049  74.665  0.00  0.00           H
ATOM   4592  C   ARG   294     163.294  47.283  77.237  0.00  0.00           C
ATOM   4593  O   ARG   294     162.638  47.781  76.363  0.00  0.00           O
ATOM   4594  N   VAL   295     164.163  48.062  77.930  0.00  0.00           N
ATOM   4595  HN  VAL   295     164.562  47.718  78.792  0.00  0.00           H
ATOM   4596  CA  VAL   295     164.695  49.317  77.356  0.00  0.00           C
ATOM   4597  HA  VAL   295     164.421  49.341  76.302  0.00  0.00           H
ATOM   4598  CB  VAL   295     164.191  50.522  78.130  0.00  0.00           C
ATOM   4599  HB  VAL   295     164.630  50.534  79.128  0.00  0.00           H
ATOM   4600  CG1 VAL   295     164.529  51.815  77.423  0.00  0.00           C
ATOM   4601 1HG1 VAL   295     165.524  51.867  76.981  0.00  0.00           H
ATOM   4602 2HG1 VAL   295     163.852  51.934  76.577  0.00  0.00           H
ATOM   4603 3HG1 VAL   295     164.327  52.646  78.098  0.00  0.00           H
ATOM   4604  CG2 VAL   295     162.632  50.592  78.351  0.00  0.00           C
ATOM   4605 1HG2 VAL   295     162.260  50.514  77.330  0.00  0.00           H
ATOM   4606 2HG2 VAL   295     162.231  49.749  78.914  0.00  0.00           H
ATOM   4607 3HG2 VAL   295     162.516  51.542  78.872  0.00  0.00           H
ATOM   4608  C   VAL   295     166.259  49.206  77.438  0.00  0.00           C
ATOM   4609  O   VAL   295     166.815  48.677  78.355  0.00  0.00           O
ATOM   4610  N   VAL   296     167.042  49.746  76.506  0.00  0.00           N
ATOM   4611  HN  VAL   296     166.556  50.262  75.787  0.00  0.00           H
ATOM   4612  CA  VAL   296     168.486  49.502  76.334  0.00  0.00           C
ATOM   4613  HA  VAL   296     168.882  49.029  77.232  0.00  0.00           H
ATOM   4614  CB  VAL   296     168.643  48.741  75.034  0.00  0.00           C
ATOM   4615  HB  VAL   296     168.450  49.354  74.153  0.00  0.00           H
ATOM   4616  CG1 VAL   296     170.122  48.560  74.939  0.00  0.00           C
ATOM   4617 1HG1 VAL   296     170.579  47.981  75.742  0.00  0.00           H
ATOM   4618 2HG1 VAL   296     170.255  47.998  74.014  0.00  0.00           H
ATOM   4619 3HG1 VAL   296     170.683  49.487  74.821  0.00  0.00           H
ATOM   4620  CG2 VAL   296     167.912  47.432  74.921  0.00  0.00           C
ATOM   4621 1HG2 VAL   296     168.106  47.085  73.906  0.00  0.00           H
ATOM   4622 2HG2 VAL   296     168.210  46.782  75.743  0.00  0.00           H
ATOM   4623 3HG2 VAL   296     166.855  47.696  74.972  0.00  0.00           H
ATOM   4624  C   VAL   296     169.137  50.839  76.388  0.00  0.00           C
ATOM   4625  O   VAL   296     168.572  51.770  75.767  0.00  0.00           O
ATOM   4626  N   ILE   297     170.254  50.954  77.081  0.00  0.00           N
ATOM   4627  HN  ILE   297     170.643  50.162  77.573  0.00  0.00           H
ATOM   4628  CA  ILE   297     171.092  52.173  77.206  0.00  0.00           C
ATOM   4629  HA  ILE   297     170.851  52.895  76.425  0.00  0.00           H
ATOM   4630  CB  ILE   297     170.944  52.866  78.606  0.00  0.00           C
ATOM   4631  HB  ILE   297     171.420  52.280  79.393  0.00  0.00           H
ATOM   4632  CG2 ILE   297     171.591  54.266  78.572  0.00  0.00           C
ATOM   4633 1HG2 ILE   297     172.641  54.229  78.281  0.00  0.00           H
ATOM   4634 2HG2 ILE   297     171.053  54.906  77.872  0.00  0.00           H
ATOM   4635 3HG2 ILE   297     171.579  54.723  79.561  0.00  0.00           H
ATOM   4636  CG1 ILE   297     169.514  53.052  79.080  0.00  0.00           C
ATOM   4637 1HG1 ILE   297     168.891  53.667  78.431  0.00  0.00           H
ATOM   4638 2HG1 ILE   297     169.083  52.057  79.195  0.00  0.00           H
ATOM   4639  CD1 ILE   297     169.384  53.604  80.529  0.00  0.00           C
ATOM   4640 1HD1 ILE   297     169.637  54.652  80.691  0.00  0.00           H
ATOM   4641 2HD1 ILE   297     168.347  53.392  80.788  0.00  0.00           H
ATOM   4642 3HD1 ILE   297     169.986  53.040  81.243  0.00  0.00           H
ATOM   4643  C   ILE   297     172.610  51.834  76.974  0.00  0.00           C
ATOM   4644  O   ILE   297     173.275  51.234  77.818  0.00  0.00           O
ATOM   4645  N   ASP   298     173.232  52.409  75.928  0.00  0.00           N
ATOM   4646  HN  ASP   298     172.651  52.915  75.274  0.00  0.00           H
ATOM   4647  CA  ASP   298     174.661  52.288  75.489  0.00  0.00           C
ATOM   4648  HA  ASP   298     174.916  51.238  75.631  0.00  0.00           H
ATOM   4649  CB  ASP   298     174.726  52.415  73.944  0.00  0.00           C
ATOM   4650  HB1 ASP   298     174.362  53.407  73.679  0.00  0.00           H
ATOM   4651  HB2 ASP   298     175.740  52.308  73.559  0.00  0.00           H
ATOM   4652  CG  ASP   298     173.951  51.368  73.236  0.00  0.00           C
ATOM   4653  OD1 ASP   298     174.072  50.161  73.527  0.00  0.00           O
ATOM   4654  OD2 ASP   298     173.291  51.764  72.274  0.00  0.00           O
ATOM   4655  C   ASP   298     175.580  53.288  76.119  0.00  0.00           C
ATOM   4656  O   ASP   298     175.147  54.424  76.380  0.00  0.00           O
ATOM   4657  N   VAL   299     176.865  52.883  76.363  0.00  0.00           N
ATOM   4658  HN  VAL   299     177.113  51.930  76.137  0.00  0.00           H
ATOM   4659  CA  VAL   299     177.832  53.661  77.206  0.00  0.00           C
ATOM   4660  HA  VAL   299     177.381  54.652  77.242  0.00  0.00           H
ATOM   4661  CB  VAL   299     178.150  53.010  78.606  0.00  0.00           C
ATOM   4662  HB  VAL   299     178.573  52.025  78.410  0.00  0.00           H
ATOM   4663  CG1 VAL   299     179.104  53.900  79.475  0.00  0.00           C
ATOM   4664 1HG1 VAL   299     179.435  53.370  80.368  0.00  0.00           H
ATOM   4665 2HG1 VAL   299     180.016  53.986  78.885  0.00  0.00           H
ATOM   4666 3HG1 VAL   299     178.583  54.824  79.727  0.00  0.00           H
ATOM   4667  CG2 VAL   299     176.828  52.857  79.342  0.00  0.00           C
ATOM   4668 1HG2 VAL   299     176.257  52.032  78.916  0.00  0.00           H
ATOM   4669 2HG2 VAL   299     177.064  52.613  80.377  0.00  0.00           H
ATOM   4670 3HG2 VAL   299     176.351  53.837  79.376  0.00  0.00           H
ATOM   4671  C   VAL   299     179.102  53.774  76.318  0.00  0.00           C
ATOM   4672  O   VAL   299     179.596  52.792  75.734  0.00  0.00           O
ATOM   4673  N   ARG   300     179.759  54.949  76.435  0.00  0.00           N
ATOM   4674  HN  ARG   300     179.362  55.581  77.115  0.00  0.00           H
ATOM   4675  CA  ARG   300     181.048  55.289  75.798  0.00  0.00           C
ATOM   4676  HA  ARG   300     180.956  55.234  74.713  0.00  0.00           H
ATOM   4677  CB  ARG   300     181.341  56.740  76.188  0.00  0.00           C
ATOM   4678  HB1 ARG   300     180.433  57.318  76.017  0.00  0.00           H
ATOM   4679  HB2 ARG   300     181.507  56.783  77.265  0.00  0.00           H
ATOM   4680  CG  ARG   300     182.555  57.461  75.483  0.00  0.00           C
ATOM   4681  HG1 ARG   300     183.366  56.733  75.509  0.00  0.00           H
ATOM   4682  HG2 ARG   300     182.238  57.505  74.441  0.00  0.00           H
ATOM   4683  CD  ARG   300     182.868  58.878  76.019  0.00  0.00           C
ATOM   4684  HD1 ARG   300     183.736  59.279  75.495  0.00  0.00           H
ATOM   4685  HD2 ARG   300     182.057  59.534  75.703  0.00  0.00           H
ATOM   4686  NE  ARG   300     183.117  58.829  77.453  0.00  0.00           N
ATOM   4687  HE  ARG   300     183.638  58.039  77.806  0.00  0.00           H
ATOM   4688  CZ  ARG   300     182.618  59.617  78.376  0.00  0.00           C
ATOM   4689  NH1 ARG   300     181.905  60.637  78.076  0.00  0.00           N
ATOM   4690 1HH1 ARG   300     181.636  60.763  77.110  0.00  0.00           H
ATOM   4691 2HH1 ARG   300     181.665  61.235  78.854  0.00  0.00           H
ATOM   4692  NH2 ARG   300     182.859  59.307  79.624  0.00  0.00           N
ATOM   4693 1HH2 ARG   300     183.325  58.443  79.860  0.00  0.00           H
ATOM   4694 2HH2 ARG   300     182.547  59.941  80.346  0.00  0.00           H
ATOM   4695  C   ARG   300     182.126  54.272  76.262  0.00  0.00           C
ATOM   4696  O   ARG   300     182.116  53.706  77.412  0.00  0.00           O
ATOM   4697  N   LYS   301     183.146  54.042  75.410  0.00  0.00           N
ATOM   4698  HN  LYS   301     183.023  54.525  74.532  0.00  0.00           H
ATOM   4699  CA  LYS   301     184.412  53.377  75.721  0.00  0.00           C
ATOM   4700  HA  LYS   301     184.255  52.304  75.605  0.00  0.00           H
ATOM   4701  CB  LYS   301     185.424  53.739  74.631  0.00  0.00           C
ATOM   4702  HB1 LYS   301     186.303  53.097  74.692  0.00  0.00           H
ATOM   4703  HB2 LYS   301     185.026  53.536  73.637  0.00  0.00           H
ATOM   4704  CG  LYS   301     185.957  55.229  74.582  0.00  0.00           C
ATOM   4705  HG1 LYS   301     185.154  55.850  74.185  0.00  0.00           H
ATOM   4706  HG2 LYS   301     186.233  55.632  75.557  0.00  0.00           H
ATOM   4707  CD  LYS   301     187.213  55.476  73.759  0.00  0.00           C
ATOM   4708  HD1 LYS   301     188.079  55.219  74.370  0.00  0.00           H
ATOM   4709  HD2 LYS   301     187.338  54.772  72.937  0.00  0.00           H
ATOM   4710  CE  LYS   301     187.381  56.849  73.167  0.00  0.00           C
ATOM   4711  HE1 LYS   301     186.489  57.064  72.579  0.00  0.00           H
ATOM   4712  HE2 LYS   301     187.288  57.609  73.943  0.00  0.00           H
ATOM   4713  NZ  LYS   301     188.641  57.079  72.348  0.00  0.00           N1+
ATOM   4714  HZ1 LYS   301     189.485  56.875  72.864  0.00  0.00           H
ATOM   4715  HZ2 LYS   301     188.656  56.416  71.586  0.00  0.00           H
ATOM   4716  HZ3 LYS   301     188.754  58.019  71.996  0.00  0.00           H
ATOM   4717  C   LYS   301     184.961  53.775  77.094  0.00  0.00           C
ATOM   4718  O   LYS   301     184.870  54.944  77.517  0.00  0.00           O
ATOM   4719  N   ASP   302     185.608  52.804  77.638  0.00  0.00           N
ATOM   4720  HN  ASP   302     185.717  51.923  77.157  0.00  0.00           H
ATOM   4721  CA  ASP   302     186.291  52.920  78.933  0.00  0.00           C
ATOM   4722  HA  ASP   302     186.548  51.920  79.283  0.00  0.00           H
ATOM   4723  CB  ASP   302     187.618  53.753  78.698  0.00  0.00           C
ATOM   4724  HB1 ASP   302     188.289  53.337  77.947  0.00  0.00           H
ATOM   4725  HB2 ASP   302     187.294  54.771  78.479  0.00  0.00           H
ATOM   4726  CG  ASP   302     188.527  53.878  79.909  0.00  0.00           C
ATOM   4727  OD1 ASP   302     188.735  52.840  80.566  0.00  0.00           O
ATOM   4728  OD2 ASP   302     188.972  55.014  80.233  0.00  0.00           O
ATOM   4729  C   ASP   302     185.466  53.499  80.106  0.00  0.00           C
ATOM   4730  O   ASP   302     186.022  53.514  81.195  0.00  0.00           O
ATOM   4731  N   ALA   303     184.243  54.056  79.951  0.00  0.00           N
ATOM   4732  HN  ALA   303     183.944  54.325  79.024  0.00  0.00           H
ATOM   4733  CA  ALA   303     183.421  54.284  81.163  0.00  0.00           C
ATOM   4734  HA  ALA   303     184.005  54.508  82.056  0.00  0.00           H
ATOM   4735  CB  ALA   303     182.595  55.515  80.832  0.00  0.00           C
ATOM   4736  HB1 ALA   303     183.131  56.303  80.302  0.00  0.00           H
ATOM   4737  HB2 ALA   303     181.866  55.233  80.073  0.00  0.00           H
ATOM   4738  HB3 ALA   303     182.276  56.040  81.733  0.00  0.00           H
ATOM   4739  C   ALA   303     182.483  53.173  81.707  0.00  0.00           C
ATOM   4740  O   ALA   303     181.926  52.421  80.872  0.00  0.00           O
ATOM   4741  N   ASN   304     182.513  53.129  83.054  0.00  0.00           N
ATOM   4742  HN  ASN   304     183.015  53.769  83.652  0.00  0.00           H
ATOM   4743  CA  ASN   304     181.780  52.123  83.828  0.00  0.00           C
ATOM   4744  HA  ASN   304     182.021  51.212  83.280  0.00  0.00           H
ATOM   4745  CB  ASN   304     182.273  52.073  85.291  0.00  0.00           C
ATOM   4746  HB1 ASN   304     183.339  51.910  85.451  0.00  0.00           H
ATOM   4747  HB2 ASN   304     182.152  53.109  85.609  0.00  0.00           H
ATOM   4748  CG  ASN   304     181.529  50.998  86.099  0.00  0.00           C
ATOM   4749  OD1 ASN   304     180.383  51.139  86.551  0.00  0.00           O
ATOM   4750  ND2 ASN   304     182.215  49.854  86.177  0.00  0.00           N
ATOM   4751 1HD2 ASN   304     181.884  49.084  86.740  0.00  0.00           H
ATOM   4752 2HD2 ASN   304     183.116  49.789  85.725  0.00  0.00           H
ATOM   4753  C   ASN   304     180.329  52.374  83.730  0.00  0.00           C
ATOM   4754  O   ASN   304     179.806  53.398  84.082  0.00  0.00           O
ATOM   4755  N   ALA   305     179.532  51.382  83.230  0.00  0.00           N
ATOM   4756  HN  ALA   305     179.961  50.511  82.954  0.00  0.00           H
ATOM   4757  CA  ALA   305     178.068  51.495  83.044  0.00  0.00           C
ATOM   4758  HA  ALA   305     177.863  52.489  82.646  0.00  0.00           H
ATOM   4759  CB  ALA   305     177.641  50.489  81.968  0.00  0.00           C
ATOM   4760  HB1 ALA   305     178.027  50.878  81.026  0.00  0.00           H
ATOM   4761  HB2 ALA   305     178.005  49.484  82.182  0.00  0.00           H
ATOM   4762  HB3 ALA   305     176.558  50.390  81.895  0.00  0.00           H
ATOM   4763  C   ALA   305     177.187  51.383  84.356  0.00  0.00           C
ATOM   4764  O   ALA   305     176.024  51.735  84.275  0.00  0.00           O
ATOM   4765  N   SER   306     177.774  50.878  85.452  0.00  0.00           N
ATOM   4766  HN  SER   306     178.769  50.713  85.389  0.00  0.00           H
ATOM   4767  CA  SER   306     177.064  50.618  86.733  0.00  0.00           C
ATOM   4768  HA  SER   306     176.031  50.389  86.473  0.00  0.00           H
ATOM   4769  CB  SER   306     177.597  49.347  87.430  0.00  0.00           C
ATOM   4770  HB1 SER   306     178.630  49.495  87.743  0.00  0.00           H
ATOM   4771  HB2 SER   306     176.931  49.177  88.276  0.00  0.00           H
ATOM   4772  OG  SER   306     177.558  48.273  86.642  0.00  0.00           O
ATOM   4773  HG  SER   306     178.352  48.327  86.106  0.00  0.00           H
ATOM   4774  C   SER   306     177.096  51.821  87.700  0.00  0.00           C
ATOM   4775  O   SER   306     176.137  52.080  88.450  0.00  0.00           O
ATOM   4776  N   VAL   307     178.135  52.623  87.666  0.00  0.00           N
ATOM   4777  HN  VAL   307     178.959  52.290  87.186  0.00  0.00           H
ATOM   4778  CA  VAL   307     178.190  53.955  88.219  0.00  0.00           C
ATOM   4779  HA  VAL   307     178.062  53.908  89.301  0.00  0.00           H
ATOM   4780  CB  VAL   307     179.680  54.403  88.121  0.00  0.00           C
ATOM   4781  HB  VAL   307     180.021  54.266  87.095  0.00  0.00           H
ATOM   4782  CG1 VAL   307     179.813  55.873  88.465  0.00  0.00           C
ATOM   4783 1HG1 VAL   307     180.831  56.117  88.161  0.00  0.00           H
ATOM   4784 2HG1 VAL   307     179.144  56.511  87.888  0.00  0.00           H
ATOM   4785 3HG1 VAL   307     179.672  55.996  89.539  0.00  0.00           H
ATOM   4786  CG2 VAL   307     180.525  53.463  89.009  0.00  0.00           C
ATOM   4787 1HG2 VAL   307     180.243  52.420  88.871  0.00  0.00           H
ATOM   4788 2HG2 VAL   307     181.587  53.522  88.770  0.00  0.00           H
ATOM   4789 3HG2 VAL   307     180.323  53.644  90.065  0.00  0.00           H
ATOM   4790  C   VAL   307     177.169  54.942  87.546  0.00  0.00           C
ATOM   4791  O   VAL   307     176.418  55.639  88.198  0.00  0.00           O
ATOM   4792  N   ILE   308     177.039  54.816  86.230  0.00  0.00           N
ATOM   4793  HN  ILE   308     177.866  54.418  85.810  0.00  0.00           H
ATOM   4794  CA  ILE   308     176.001  55.389  85.461  0.00  0.00           C
ATOM   4795  HA  ILE   308     176.102  56.429  85.770  0.00  0.00           H
ATOM   4796  CB  ILE   308     176.232  55.247  83.957  0.00  0.00           C
ATOM   4797  HB  ILE   308     176.482  54.216  83.706  0.00  0.00           H
ATOM   4798  CG2 ILE   308     174.974  55.618  83.268  0.00  0.00           C
ATOM   4799 1HG2 ILE   308     174.234  54.826  83.389  0.00  0.00           H
ATOM   4800 2HG2 ILE   308     174.564  56.591  83.541  0.00  0.00           H
ATOM   4801 3HG2 ILE   308     175.204  55.646  82.203  0.00  0.00           H
ATOM   4802  CG1 ILE   308     177.379  56.196  83.535  0.00  0.00           C
ATOM   4803 1HG1 ILE   308     176.989  57.213  83.479  0.00  0.00           H
ATOM   4804 2HG1 ILE   308     178.132  56.315  84.314  0.00  0.00           H
ATOM   4805  CD1 ILE   308     178.029  55.750  82.202  0.00  0.00           C
ATOM   4806 1HD1 ILE   308     177.442  56.038  81.330  0.00  0.00           H
ATOM   4807 2HD1 ILE   308     178.983  56.266  82.092  0.00  0.00           H
ATOM   4808 3HD1 ILE   308     178.171  54.672  82.272  0.00  0.00           H
ATOM   4809  C   ILE   308     174.628  54.950  85.982  0.00  0.00           C
ATOM   4810  O   ILE   308     173.900  55.816  86.314  0.00  0.00           O
ATOM   4811  N   LEU   309     174.399  53.627  86.198  0.00  0.00           N
ATOM   4812  HN  LEU   309     174.974  52.957  85.708  0.00  0.00           H
ATOM   4813  CA  LEU   309     173.124  53.178  86.719  0.00  0.00           C
ATOM   4814  HA  LEU   309     172.294  53.386  86.043  0.00  0.00           H
ATOM   4815  CB  LEU   309     173.139  51.695  86.727  0.00  0.00           C
ATOM   4816  HB1 LEU   309     173.374  51.350  85.721  0.00  0.00           H
ATOM   4817  HB2 LEU   309     173.916  51.489  87.463  0.00  0.00           H
ATOM   4818  CG  LEU   309     171.935  50.941  87.317  0.00  0.00           C
ATOM   4819  HG  LEU   309     171.765  51.296  88.334  0.00  0.00           H
ATOM   4820  CD1 LEU   309     170.629  51.070  86.480  0.00  0.00           C
ATOM   4821 1HD1 LEU   309     170.343  52.115  86.356  0.00  0.00           H
ATOM   4822 2HD1 LEU   309     170.870  50.600  85.526  0.00  0.00           H
ATOM   4823 3HD1 LEU   309     169.848  50.537  87.021  0.00  0.00           H
ATOM   4824  CD2 LEU   309     172.277  49.438  87.458  0.00  0.00           C
ATOM   4825 1HD2 LEU   309     172.463  48.990  86.482  0.00  0.00           H
ATOM   4826 2HD2 LEU   309     173.247  49.257  87.922  0.00  0.00           H
ATOM   4827 3HD2 LEU   309     171.488  48.932  88.013  0.00  0.00           H
ATOM   4828  C   LEU   309     172.796  53.726  88.076  0.00  0.00           C
ATOM   4829  O   LEU   309     171.744  54.205  88.262  0.00  0.00           O
ATOM   4830  N   ASN   310     173.896  53.792  88.942  0.00  0.00           N
ATOM   4831  HN  ASN   310     174.731  53.263  88.732  0.00  0.00           H
ATOM   4832  CA  ASN   310     173.771  54.386  90.347  0.00  0.00           C
ATOM   4833  HA  ASN   310     173.126  53.718  90.916  0.00  0.00           H
ATOM   4834  CB  ASN   310     175.144  54.226  91.006  0.00  0.00           C
ATOM   4835  HB1 ASN   310     175.602  53.286  90.699  0.00  0.00           H
ATOM   4836  HB2 ASN   310     175.839  54.951  90.584  0.00  0.00           H
ATOM   4837  CG  ASN   310     175.101  54.162  92.505  0.00  0.00           C
ATOM   4838  OD1 ASN   310     174.089  54.273  93.145  0.00  0.00           O
ATOM   4839  ND2 ASN   310     176.225  54.082  93.114  0.00  0.00           N
ATOM   4840 1HD2 ASN   310     176.143  53.944  94.111  0.00  0.00           H
ATOM   4841 2HD2 ASN   310     177.055  53.729  92.659  0.00  0.00           H
ATOM   4842  C   ASN   310     173.224  55.803  90.281  0.00  0.00           C
ATOM   4843  O   ASN   310     172.448  56.272  91.128  0.00  0.00           O
ATOM   4844  N   ASN   311     173.735  56.551  89.303  0.00  0.00           N
ATOM   4845  HN  ASN   311     174.511  56.264  88.722  0.00  0.00           H
ATOM   4846  CA  ASN   311     173.451  57.958  89.147  0.00  0.00           C
ATOM   4847  HA  ASN   311     173.290  58.351  90.151  0.00  0.00           H
ATOM   4848  CB  ASN   311     174.674  58.628  88.426  0.00  0.00           C
ATOM   4849  HB1 ASN   311     175.570  58.185  88.860  0.00  0.00           H
ATOM   4850  HB2 ASN   311     174.566  58.295  87.394  0.00  0.00           H
ATOM   4851  CG  ASN   311     174.812  60.123  88.530  0.00  0.00           C
ATOM   4852  OD1 ASN   311     174.144  60.872  89.159  0.00  0.00           O
ATOM   4853  ND2 ASN   311     175.863  60.597  87.903  0.00  0.00           N
ATOM   4854 1HD2 ASN   311     176.059  61.562  88.123  0.00  0.00           H
ATOM   4855 2HD2 ASN   311     176.662  60.028  87.662  0.00  0.00           H
ATOM   4856  C   ASN   311     172.115  58.272  88.388  0.00  0.00           C
ATOM   4857  O   ASN   311     171.361  59.187  88.657  0.00  0.00           O
ATOM   4858  N   LEU   312     171.747  57.277  87.545  0.00  0.00           N
ATOM   4859  HN  LEU   312     172.271  56.437  87.350  0.00  0.00           H
ATOM   4860  CA  LEU   312     170.452  57.208  86.916  0.00  0.00           C
ATOM   4861  HA  LEU   312     170.128  58.082  86.350  0.00  0.00           H
ATOM   4862  CB  LEU   312     170.311  56.128  85.866  0.00  0.00           C
ATOM   4863  HB1 LEU   312     170.590  55.119  86.172  0.00  0.00           H
ATOM   4864  HB2 LEU   312     169.233  55.997  85.777  0.00  0.00           H
ATOM   4865  CG  LEU   312     171.012  56.323  84.505  0.00  0.00           C
ATOM   4866  HG  LEU   312     172.075  56.439  84.720  0.00  0.00           H
ATOM   4867  CD1 LEU   312     170.944  55.045  83.607  0.00  0.00           C
ATOM   4868 1HD1 LEU   312     169.938  54.635  83.693  0.00  0.00           H
ATOM   4869 2HD1 LEU   312     171.206  55.243  82.568  0.00  0.00           H
ATOM   4870 3HD1 LEU   312     171.614  54.277  83.994  0.00  0.00           H
ATOM   4871  CD2 LEU   312     170.440  57.462  83.723  0.00  0.00           C
ATOM   4872 1HD2 LEU   312     169.382  57.315  83.505  0.00  0.00           H
ATOM   4873 2HD2 LEU   312     170.489  58.304  84.414  0.00  0.00           H
ATOM   4874 3HD2 LEU   312     170.969  57.724  82.808  0.00  0.00           H
ATOM   4875  C   LEU   312     169.345  56.912  87.968  0.00  0.00           C
ATOM   4876  O   LEU   312     168.299  57.571  87.935  0.00  0.00           O
ATOM   4877  N   TYR   313     169.701  56.043  88.924  0.00  0.00           N
ATOM   4878  HN  TYR   313     170.608  55.611  88.823  0.00  0.00           H
ATOM   4879  CA  TYR   313     168.905  55.675  90.143  0.00  0.00           C
ATOM   4880  HA  TYR   313     167.910  55.510  89.729  0.00  0.00           H
ATOM   4881  CB  TYR   313     169.357  54.404  90.944  0.00  0.00           C
ATOM   4882  HB1 TYR   313     170.443  54.480  90.993  0.00  0.00           H
ATOM   4883  HB2 TYR   313     168.847  54.524  91.900  0.00  0.00           H
ATOM   4884  CG  TYR   313     169.041  53.048  90.426  0.00  0.00           C
ATOM   4885  CD1 TYR   313     167.824  52.748  89.837  0.00  0.00           C
ATOM   4886  HD1 TYR   313     166.978  53.419  89.876  0.00  0.00           H
ATOM   4887  CE1 TYR   313     167.525  51.415  89.510  0.00  0.00           C
ATOM   4888  HE1 TYR   313     166.569  51.220  89.046  0.00  0.00           H
ATOM   4889  CD2 TYR   313     169.992  52.004  90.514  0.00  0.00           C
ATOM   4890  HD2 TYR   313     170.964  52.263  90.905  0.00  0.00           H
ATOM   4891  CE2 TYR   313     169.719  50.666  90.222  0.00  0.00           C
ATOM   4892  HE2 TYR   313     170.470  49.917  90.424  0.00  0.00           H
ATOM   4893  CZ  TYR   313     168.452  50.360  89.697  0.00  0.00           C
ATOM   4894  OH  TYR   313     168.045  49.049  89.528  0.00  0.00           O
ATOM   4895  HH  TYR   313     167.108  48.937  89.350  0.00  0.00           H
ATOM   4896  C   TYR   313     168.799  56.918  91.083  0.00  0.00           C
ATOM   4897  O   TYR   313     167.789  57.108  91.723  0.00  0.00           O
ATOM   4898  N   LYS   314     169.850  57.766  91.144  0.00  0.00           N
ATOM   4899  HN  LYS   314     170.684  57.414  90.695  0.00  0.00           H
ATOM   4900  CA  LYS   314     169.764  59.025  91.962  0.00  0.00           C
ATOM   4901  HA  LYS   314     169.435  58.934  92.997  0.00  0.00           H
ATOM   4902  CB  LYS   314     171.213  59.556  92.149  0.00  0.00           C
ATOM   4903  HB1 LYS   314     171.868  58.693  92.272  0.00  0.00           H
ATOM   4904  HB2 LYS   314     171.598  60.104  91.289  0.00  0.00           H
ATOM   4905  CG  LYS   314     171.416  60.552  93.340  0.00  0.00           C
ATOM   4906  HG1 LYS   314     170.904  61.468  93.044  0.00  0.00           H
ATOM   4907  HG2 LYS   314     171.066  60.146  94.289  0.00  0.00           H
ATOM   4908  CD  LYS   314     172.862  60.987  93.565  0.00  0.00           C
ATOM   4909  HD1 LYS   314     172.864  61.842  94.241  0.00  0.00           H
ATOM   4910  HD2 LYS   314     173.388  60.159  94.040  0.00  0.00           H
ATOM   4911  CE  LYS   314     173.484  61.474  92.265  0.00  0.00           C
ATOM   4912  HE1 LYS   314     173.709  60.580  91.684  0.00  0.00           H
ATOM   4913  HE2 LYS   314     172.785  62.150  91.773  0.00  0.00           H
ATOM   4914  NZ  LYS   314     174.740  62.309  92.502  0.00  0.00           N1+
ATOM   4915  HZ1 LYS   314     174.997  62.881  91.710  0.00  0.00           H
ATOM   4916  HZ2 LYS   314     174.565  62.937  93.274  0.00  0.00           H
ATOM   4917  HZ3 LYS   314     175.472  61.669  92.776  0.00  0.00           H
ATOM   4918  C   LYS   314     168.803  60.061  91.316  0.00  0.00           C
ATOM   4919  O   LYS   314     168.269  60.901  91.979  0.00  0.00           O
ATOM   4920  N   GLN   315     168.630  60.029  89.974  0.00  0.00           N
ATOM   4921  HN  GLN   315     169.032  59.304  89.397  0.00  0.00           H
ATOM   4922  CA  GLN   315     168.130  61.160  89.186  0.00  0.00           C
ATOM   4923  HA  GLN   315     167.703  61.899  89.864  0.00  0.00           H
ATOM   4924  CB  GLN   315     169.279  61.830  88.481  0.00  0.00           C
ATOM   4925  HB1 GLN   315     169.876  61.122  87.905  0.00  0.00           H
ATOM   4926  HB2 GLN   315     168.914  62.653  87.866  0.00  0.00           H
ATOM   4927  CG  GLN   315     170.224  62.458  89.583  0.00  0.00           C
ATOM   4928  HG1 GLN   315     169.610  63.012  90.293  0.00  0.00           H
ATOM   4929  HG2 GLN   315     170.733  61.636  90.085  0.00  0.00           H
ATOM   4930  CD  GLN   315     171.248  63.444  89.061  0.00  0.00           C
ATOM   4931  OE1 GLN   315     171.027  64.671  89.039  0.00  0.00           O
ATOM   4932  NE2 GLN   315     172.392  62.910  88.580  0.00  0.00           N
ATOM   4933 1HE2 GLN   315     172.983  63.462  87.976  0.00  0.00           H
ATOM   4934 2HE2 GLN   315     172.553  61.913  88.540  0.00  0.00           H
ATOM   4935  C   GLN   315     166.997  60.884  88.173  0.00  0.00           C
ATOM   4936  O   GLN   315     166.443  61.845  87.620  0.00  0.00           O
ATOM   4937  N   THR   316     166.636  59.619  87.850  0.00  0.00           N
ATOM   4938  HN  THR   316     166.942  58.880  88.466  0.00  0.00           H
ATOM   4939  CA  THR   316     165.543  59.324  86.896  0.00  0.00           C
ATOM   4940  HA  THR   316     165.165  60.229  86.420  0.00  0.00           H
ATOM   4941  CB  THR   316     166.108  58.654  85.613  0.00  0.00           C
ATOM   4942  HB  THR   316     165.388  58.677  84.795  0.00  0.00           H
ATOM   4943  OG1 THR   316     166.489  57.354  86.005  0.00  0.00           O
ATOM   4944  HG1 THR   316     167.028  57.523  86.781  0.00  0.00           H
ATOM   4945  CG2 THR   316     167.366  59.359  84.992  0.00  0.00           C
ATOM   4946 1HG2 THR   316     168.198  59.226  85.684  0.00  0.00           H
ATOM   4947 2HG2 THR   316     167.676  58.978  84.019  0.00  0.00           H
ATOM   4948 3HG2 THR   316     167.301  60.431  84.810  0.00  0.00           H
ATOM   4949  C   THR   316     164.522  58.518  87.568  0.00  0.00           C
ATOM   4950  O   THR   316     164.802  57.953  88.664  0.00  0.00           O
ATOM   4951  N   PRO   317     163.443  58.291  86.835  0.00  0.00           N
ATOM   4952  CD  PRO   317     162.976  59.017  85.677  0.00  0.00           C
ATOM   4953  HD1 PRO   317     163.101  58.296  84.869  0.00  0.00           H
ATOM   4954  HD2 PRO   317     163.415  59.992  85.463  0.00  0.00           H
ATOM   4955  CA  PRO   317     162.337  57.437  87.283  0.00  0.00           C
ATOM   4956  HA  PRO   317     162.187  57.649  88.342  0.00  0.00           H
ATOM   4957  CB  PRO   317     161.148  57.971  86.571  0.00  0.00           C
ATOM   4958  HB1 PRO   317     160.919  57.263  85.774  0.00  0.00           H
ATOM   4959  HB2 PRO   317     160.265  58.127  87.189  0.00  0.00           H
ATOM   4960  CG  PRO   317     161.461  59.273  85.907  0.00  0.00           C
ATOM   4961  HG1 PRO   317     161.007  59.370  84.921  0.00  0.00           H
ATOM   4962  HG2 PRO   317     161.321  60.113  86.587  0.00  0.00           H
ATOM   4963  C   PRO   317     162.578  55.954  87.360  0.00  0.00           C
ATOM   4964  O   PRO   317     161.695  55.163  87.822  0.00  0.00           O
ATOM   4965  N   LEU   318     163.877  55.551  87.200  0.00  0.00           N
ATOM   4966  HN  LEU   318     164.459  56.159  86.641  0.00  0.00           H
ATOM   4967  CA  LEU   318     164.313  54.197  87.617  0.00  0.00           C
ATOM   4968  HA  LEU   318     163.559  53.549  87.170  0.00  0.00           H
ATOM   4969  CB  LEU   318     165.731  53.856  86.993  0.00  0.00           C
ATOM   4970  HB1 LEU   318     166.410  54.702  86.891  0.00  0.00           H
ATOM   4971  HB2 LEU   318     166.255  53.321  87.784  0.00  0.00           H
ATOM   4972  CG  LEU   318     165.647  53.005  85.642  0.00  0.00           C
ATOM   4973  HG  LEU   318     164.894  52.217  85.675  0.00  0.00           H
ATOM   4974  CD1 LEU   318     165.402  53.795  84.353  0.00  0.00           C
ATOM   4975 1HD1 LEU   318     164.641  54.574  84.410  0.00  0.00           H
ATOM   4976 2HD1 LEU   318     166.292  54.369  84.096  0.00  0.00           H
ATOM   4977 3HD1 LEU   318     165.131  53.040  83.615  0.00  0.00           H
ATOM   4978  CD2 LEU   318     166.964  52.375  85.575  0.00  0.00           C
ATOM   4979 1HD2 LEU   318     167.790  53.069  85.734  0.00  0.00           H
ATOM   4980 2HD2 LEU   318     167.124  51.617  86.342  0.00  0.00           H
ATOM   4981 3HD2 LEU   318     167.091  51.897  84.603  0.00  0.00           H
ATOM   4982  C   LEU   318     164.213  53.996  89.131  0.00  0.00           C
ATOM   4983  O   LEU   318     164.387  52.884  89.601  0.00  0.00           O
ATOM   4984  N   GLN   319     164.039  55.055  89.908  0.00  0.00           N
ATOM   4985  HN  GLN   319     163.897  55.932  89.429  0.00  0.00           H
ATOM   4986  CA  GLN   319     163.818  55.107  91.308  0.00  0.00           C
ATOM   4987  HA  GLN   319     163.671  54.100  91.699  0.00  0.00           H
ATOM   4988  CB  GLN   319     165.185  55.595  91.939  0.00  0.00           C
ATOM   4989  HB1 GLN   319     166.009  55.035  91.496  0.00  0.00           H
ATOM   4990  HB2 GLN   319     165.263  56.656  91.705  0.00  0.00           H
ATOM   4991  CG  GLN   319     165.241  55.278  93.455  0.00  0.00           C
ATOM   4992  HG1 GLN   319     164.491  55.919  93.918  0.00  0.00           H
ATOM   4993  HG2 GLN   319     164.866  54.260  93.561  0.00  0.00           H
ATOM   4994  CD  GLN   319     166.573  55.343  94.060  0.00  0.00           C
ATOM   4995  OE1 GLN   319     167.261  54.403  94.289  0.00  0.00           O
ATOM   4996  NE2 GLN   319     166.953  56.480  94.547  0.00  0.00           N
ATOM   4997 1HE2 GLN   319     167.957  56.518  94.654  0.00  0.00           H
ATOM   4998 2HE2 GLN   319     166.436  57.328  94.362  0.00  0.00           H
ATOM   4999  C   GLN   319     162.729  56.060  91.793  0.00  0.00           C
ATOM   5000  O   GLN   319     162.644  57.189  91.396  0.00  0.00           O
ATOM   5001  N   THR   320     161.675  55.516  92.497  0.00  0.00           N
ATOM   5002  HN  THR   320     161.793  54.580  92.858  0.00  0.00           H
ATOM   5003  CA  THR   320     160.330  56.066  92.592  0.00  0.00           C
ATOM   5004  HA  THR   320     160.417  57.096  92.248  0.00  0.00           H
ATOM   5005  CB  THR   320     159.368  55.508  91.474  0.00  0.00           C
ATOM   5006  HB  THR   320     158.419  56.014  91.655  0.00  0.00           H
ATOM   5007  OG1 THR   320     159.183  54.113  91.593  0.00  0.00           O
ATOM   5008  HG1 THR   320     158.265  54.003  91.334  0.00  0.00           H
ATOM   5009  CG2 THR   320     159.690  55.829  90.068  0.00  0.00           C
ATOM   5010 1HG2 THR   320     160.449  55.109  89.763  0.00  0.00           H
ATOM   5011 2HG2 THR   320     158.774  55.755  89.481  0.00  0.00           H
ATOM   5012 3HG2 THR   320     160.075  56.839  89.928  0.00  0.00           H
ATOM   5013  C   THR   320     159.691  55.871  94.005  0.00  0.00           C
ATOM   5014  O   THR   320     160.350  55.111  94.782  0.00  0.00           O
ATOM   5015  N   SER   321     158.537  56.459  94.283  0.00  0.00           N
ATOM   5016  HN  SER   321     158.100  57.114  93.650  0.00  0.00           H
ATOM   5017  CA  SER   321     157.854  56.189  95.535  0.00  0.00           C
ATOM   5018  HA  SER   321     158.259  55.207  95.778  0.00  0.00           H
ATOM   5019  CB  SER   321     158.338  57.230  96.633  0.00  0.00           C
ATOM   5020  HB1 SER   321     159.423  57.155  96.706  0.00  0.00           H
ATOM   5021  HB2 SER   321     158.038  58.228  96.313  0.00  0.00           H
ATOM   5022  OG  SER   321     157.755  56.934  97.853  0.00  0.00           O
ATOM   5023  HG  SER   321     157.814  56.010  98.110  0.00  0.00           H
ATOM   5024  C   SER   321     156.304  56.033  95.478  0.00  0.00           C
ATOM   5025  O   SER   321     155.775  56.650  94.588  0.00  0.00           O
ATOM   5026  N   PHE   322     155.629  55.258  96.344  0.00  0.00           N
ATOM   5027  HN  PHE   322     156.120  54.745  97.062  0.00  0.00           H
ATOM   5028  CA  PHE   322     154.212  55.168  96.455  0.00  0.00           C
ATOM   5029  HA  PHE   322     153.802  55.974  95.847  0.00  0.00           H
ATOM   5030  CB  PHE   322     153.747  53.813  95.806  0.00  0.00           C
ATOM   5031  HB1 PHE   322     154.489  53.374  95.139  0.00  0.00           H
ATOM   5032  HB2 PHE   322     153.538  53.014  96.519  0.00  0.00           H
ATOM   5033  CG  PHE   322     152.436  53.944  95.048  0.00  0.00           C
ATOM   5034  CD1 PHE   322     152.442  54.546  93.724  0.00  0.00           C
ATOM   5035  HD1 PHE   322     153.282  55.046  93.266  0.00  0.00           H
ATOM   5036  CD2 PHE   322     151.238  53.503  95.630  0.00  0.00           C
ATOM   5037  HD2 PHE   322     151.195  53.257  96.681  0.00  0.00           H
ATOM   5038  CE1 PHE   322     151.221  54.586  92.989  0.00  0.00           C
ATOM   5039  HE1 PHE   322     151.212  54.928  91.964  0.00  0.00           H
ATOM   5040  CE2 PHE   322     150.051  53.531  94.840  0.00  0.00           C
ATOM   5041  HE2 PHE   322     149.108  53.283  95.306  0.00  0.00           H
ATOM   5042  CZ  PHE   322     150.044  53.986  93.534  0.00  0.00           C
ATOM   5043  HZ  PHE   322     149.171  53.896  92.904  0.00  0.00           H
ATOM   5044  C   PHE   322     153.651  55.264  97.884  0.00  0.00           C
ATOM   5045  O   PHE   322     154.189  54.633  98.758  0.00  0.00           O
ATOM   5046  N   GLY   323     152.492  55.964  98.031  0.00  0.00           N
ATOM   5047  HN  GLY   323     151.963  56.308  97.242  0.00  0.00           H
ATOM   5048  CA  GLY   323     151.795  56.046  99.298  0.00  0.00           C
ATOM   5049  HA1 GLY   323     152.545  55.863 100.067  0.00  0.00           H
ATOM   5050  HA2 GLY   323     151.308  56.999  99.506  0.00  0.00           H
ATOM   5051  C   GLY   323     150.754  54.910  99.458  0.00  0.00           C
ATOM   5052  O   GLY   323     150.233  54.312  98.556  0.00  0.00           O
ATOM   5053  N   VAL   324     150.329  54.745 100.735  0.00  0.00           N
ATOM   5054  HN  VAL   324     150.849  55.294 101.405  0.00  0.00           H
ATOM   5055  CA  VAL   324     149.288  53.826 101.247  0.00  0.00           C
ATOM   5056  HA  VAL   324     148.567  53.640 100.451  0.00  0.00           H
ATOM   5057  CB  VAL   324     149.883  52.585 101.818  0.00  0.00           C
ATOM   5058  HB  VAL   324     150.300  52.709 102.817  0.00  0.00           H
ATOM   5059  CG1 VAL   324     148.803  51.517 101.792  0.00  0.00           C
ATOM   5060 1HG1 VAL   324     147.952  52.014 102.259  0.00  0.00           H
ATOM   5061 2HG1 VAL   324     148.607  51.131 100.792  0.00  0.00           H
[truncated: 911,925 more chars]
