# Supplementary material for: Designing Antibiotics with Inherent Resistance to Efflux as a Strategy to Revive Discovery against Multidrug-Resistant Pathogens
Source: J Med Chem. 2026 May 29;69(11):13071–98. doi: 10.1021/acs.jmedchem.6c00060 (PMC13266999; doi:10.1021/acs.jmedchem.6c00060)
Supplement: Supplementary file 14 [file jm6c00060_si_014.csv]

Compound Code	SMILES
ML-123-021	O=C(C1=CN(C2CC2)C3=C(C=C(F)C(N4CCNCC4)=C3CC5=C6C=CC=CC6=CC=C5)C1=O)O
ML-83-192	OC(C1=CN(C2CC2)C(C=C(N3C[C@H](CC4=C(C=CC=C5)C5=CC=C4)NCC3)C(F)=C6)=C6C1=O)=O
ML-77-005	FC1=CC(C(C(C(O)=O)=C2)=O)=C(C=C1N3CCN(CC3)CC4=C(C=CC=C5)C5=CC=C4)N2C6CC6
ML-77-036	FC1=CC(C(C(C(O)=O)=C2)=O)=C(C=C1N3CCN(CC3)CC4=CC=C5C=CC=CC5=C4)N2C6CC6
ML-77-048	FC1=CC(C(C(C(O)=O)=C2)=O)=C(C=C1N3CCN(CC3)CC4=C(C=CC=C5)C5=C(C=C4)F)N2C6CC6
ML-77-052	FC1=CC(C(C(C(O)=O)=C2)=O)=C(C=C1N3CCN(CC3)CC4=C5N=CC=CC5=CC=C4)N2C6CC6
ML-77-076	FC1=CC(C(C(C(O)=O)=C2)=O)=C(C=C1N3CCN(CC3)CC4=C(CCCC5)C5=CC=C4)N2C6CC6
ML-77-032	FC1=CC(C(C(C(O)=O)=C2)=O)=C(C=C1N3CCN(CC3)CC4=C5OCOC5=CC=C4)N2C6CC6
ML-77-078	FC1=CC(C(C(C(O)=O)=C2)=O)=C(C=C1N3CCN(CC3)CC4=C5C(C=CS5)=CC=C4)N2C6CC6
ML-77-133	FC1=CC(C(C(C(O)=O)=C2)=O)=C(C=C1N3CCN(CC3)CC(C=C4)=CC=C4C5=CC=CC=C5)N2C6CC6
ML-77-046	FC1=CC(C(C(C(O)=O)=C2)=O)=C(C=C1N3CCN(CC3)CC4=CC=CC=C4)N2C5CC5
ML-77-112	CN(C)C1=CC=C(CN(CC2)CCN2C3=CC4=C(C(C(C(O)=O)=CN4C5CC5)=O)C=C3F)C=C1
ML-77-021	CCN1C(C=C2N3CCN(CC3)CC4=C(C=CC=C5)C5=CC=C4)=C(C(C(C(O)=O)=C1)=O)C=C2F
ML-77-031	CCN1C(C=C2N3CCN(CC3)CC4=CC=C5C=CC=CC5=C4)=C(C(C(C(O)=O)=C1)=O)C=C2F
ML-77-049	CCN1C(C=C2N3CCN(CC3)CC4=C(C=CC=C5)C5=C(C=C4)F)=C(C(C(C(O)=O)=C1)=O)C=C2F
ML-77-053	CCN1C(C=C2N3CCN(CC3)CC4=C5N=CC=CC5=CC=C4)=C(C(C(C(O)=O)=C1)=O)C=C2F
ML-77-077	CCN1C(C=C2N3CCN(CC3)CC4=C(CCCC5)C5=CC=C4)=C(C(C(C(O)=O)=C1)=O)C=C2F
ML-77-035	CCN1C(C=C2N3CCN(CC3)CC4=C5OCOC5=CC=C4)=C(C(C(C(O)=O)=C1)=O)C=C2F
ML-77-079	CCN1C(C=C2N3CCN(CC3)CC4=C5C(C=CS5)=CC=C4)=C(C(C(C(O)=O)=C1)=O)C=C2F
ML-77-134	CCN1C(C=C2N3CCN(CC3)CC(C=C4)=CC=C4C5=CC=CC=C5)=C(C(C(C(O)=O)=C1)=O)C=C2F
ML-77-047	CCN1C(C=C2N3CCN(CC3)CC4=CC=CC=C4)=C(C(C(C(O)=O)=C1)=O)C=C2F
ML-77-113	CN(C)C1=CC=C(CN(CC2)CCN2C3=CC4=C(C(C(C(O)=O)=CN4CC)=O)C=C3F)C=C1
ML-77-025	CCN1C2=NC(N3CCN(CC3)CC4=C(C=CC=C5)C5=CC=C4)=C(C=C2C(C(C(O)=O)=C1)=O)F
ML-83-009	C[C@H]1COC2=C3N1C=C(C(C3=CC(F)=C2N4CCN(CC4)C5=CC=NC=N5)=O)C(O)=O
ML-93-030	C[C@H]1COC2=C3N1C=C(C(C3=CC(F)=C2N4CCN(CC4)C5=NC=CC=N5)=O)C(O)=O
ML-77-140	C[C@H]1COC2=C3N1C=C(C(C3=CC(F)=C2N4CCN(CC4)CC5=CC=CC6=C5C=CC=C6)=O)C(O)=O
ML-110-014	O=C1C(C(O)=O)=CN(C2=C(OC)C(N3CC[C@@H](NC4=NC=CC=N4)C3)=C(F)C=C12)C5CC5
KSN-L7	OC(C1=CN([C@@H](C)CO2)C(C2=C(N3CCC(NC4=NC=CC=N4)C3)C(F)=C5)=C5C1=O)=O
KSN-L19	OC(C1=CN([C@@H](C)CO2)C(C2=C(N3CC[C@H](NC4=NC=CC=N4)C3)C(F)=C5)=C5C1=O)=O
KSN-L22	OC(C1=CN([C@@H](C)CO2)C(C2=C(N3CC[C@@H](NC4=NC=CC=N4)C3)C(F)=C5)=C5C1=O)=O
KSN-L34	OC(C1=CN([C@@H](C)CO2)C(C2=C(N3CC[C@@H](NC4=NC=C(F)C=N4)C3)C(F)=C5)=C5C1=O)=O
KSN-L44	OC(C1=CN([C@@H](C)CO2)C(C2=C(N3CC[C@@H](N)C3)C(F)=C4)=C4C1=O)=O
BL-1	OC(C1=CN([C@@H](C)CO2)C(C2=C(N3CC[C@@H](NC4=NC=CN=C4)C3)C(F)=C5)=C5C1=O)=O
BL-6	OC(C1=CN([C@@H](C)CO2)C(C2=C(N3CC[C@@H](NC4=CC(C)=NC=N4)C3)C(F)=C5)=C5C1=O)=O
BL-7	OC(C1=CN([C@@H](C)CO2)C(C2=C(N3CC[C@@H](NC4=NC(C)=CC(C)=N4)C3)C(F)=C5)=C5C1=O)=O
